# Supplementary material for: Breeding farm, level of feeding and presence of antibiotics in the feed influence rabbit cecal microbiota
Source: Anim Microbiome. 2020 Nov 2;2:40. doi: 10.1186/s42523-020-00059-z (PMC7807820; doi:10.1186/s42523-020-00059-z)
Supplement: Supplementary file 1 — Additional file 1. Metadata associated with the 425 rabbit cecal samples analyzed in this study. [file 42523_2020_59_MOESM1_ESM.txt]

#SampleID	BarcodeSequence	LinkerPrimerSequence	Plate	Farm	Food	FeedingLevel	Batch	Description
101001S1			5	B	Medicated	AL	100	75
101004S7			5	B	Medicated	R	100	76
101006S13			5	B	Medicated	AL	100	77
101007S19			5	B	Medicated	R	100	78
101017S74			5	B	Free	AL	100	79
101018S77			5	B	Free	R	100	80
101020S80			5	B	Free	R	100	81
101022S71			5	B	Free	AL	100	82
101025S2			5	B	Medicated	AL	100	83
101027S8			5	B	Medicated	R	100	84
101032S20			5	B	Medicated	R	100	86
101037S75			5	B	Free	AL	100	87
101038S81			5	B	Free	R	100	88
101041reseqS93			6	B	Free	AL	100	1
101042S94			5	B	Free	R	100	90
101050S72			5	B	Free	AL	100	91
101051S78			5	B	Free	R	100	92
101054S83			5	B	Free	AL	100	93
101055S88			5	B	Free	R	100	94
101057S76			5	B	Free	AL	100	95
101061S87			5	B	Free	AL	100	96
101066S5			5	B	Medicated	AL	100	97
101067S22			5	B	Medicated	R	100	98
101070S16			5	B	Medicated	AL	100	99
101073S23			5	B	Medicated	R	100	101
101092S3			5	B	Medicated	AL	100	102
101094S11			5	B	Medicated	R	100	103
101095S6			5	B	Medicated	AL	100	104
101096S9			5	B	Medicated	R	100	105
101113S17			5	B	Medicated	AL	100	106
101117S24			5	B	Medicated	R	100	107
101119S12			5	B	Medicated	R	100	108
101120S14			5	B	Medicated	AL	100	109
101130S15			5	B	Medicated	AL	100	110
101131S18			5	B	Medicated	AL	100	111
101135S25			5	B	Medicated	AL	100	112
101137S27			5	B	Medicated	R	100	113
113047S26			1	A	Medicated	AL	13_	121
113058S5			2	A	Medicated	AL	13_	122
113061S1			0	A	Medicated	AL	13_	123
113063S37			0	A	Medicated	R	13_	124
113064S49			0	A	Medicated	R	13_	125
113071S3			1	A	Medicated	R	13_	126
113072S93			4	A	Medicated	AL	13_	127
113080S5			1	A	Medicated	AL	13_	128
113087S61			0	A	Medicated	R	13_	129
113088S40			1	A	Medicated	R	13_	130
113100S18			1	A	Medicated	AL	13_	131
113101S13			0	A	Medicated	AL	13_	132
113104S11			1	A	Medicated	AL	13_	133
113105S91			1	A	Medicated	R	13_	134
113106S59			1	A	Medicated	R	13_	135
113111S76			1	A	Medicated	AL	13_	136
113115S75			0	A	Medicated	R	13_	137
113116S4			1	A	Medicated	R	13_	138
113117S25			1	A	Medicated	AL	13_	139
113122S16			1	A	Medicated	R	13_	140
113133S50			0	A	Medicated	AL	13_	142
113136reseqS25			6	A	Medicated	AL	13_	4
113137S37			1	A	Medicated	R	13_	144
113142S64			1	A	Medicated	R	13_	145
113146S1			1	A	Medicated	AL	13_	146
113147S6			1	A	Medicated	AL	13_	147
113150S62			0	A	Medicated	AL	13_	148
113151S36			1	A	Medicated	R	13_	149
113152S28			1	A	Medicated	R	13_	150
113155S68			1	A	Medicated	AL	13_	151
113156S10			1	A	Medicated	AL	13_	152
113157S73			1	A	Medicated	AL	13_	153
113159S66			1	A	Medicated	R	13_	154
113165S79			1	A	Medicated	AL	13_	155
113166S65			1	A	Medicated	AL	13_	156
113171S41			1	A	Medicated	AL	13_	157
113174S23			1	A	Medicated	R	13_	158
113177S2			1	A	Medicated	R	13_	159
113178S32			1	A	Medicated	R	13_	160
113179S33			1	A	Medicated	R	13_	161
113182S34			1	A	Medicated	R	13_	162
113192S27			1	A	Medicated	R	13_	163
113198S87			0	A	Medicated	R	13_	164
113202S75			1	A	Medicated	R	13_	165
113203S31			1	A	Medicated	R	13_	166
113208S61			1	A	Medicated	R	13_	167
113210S14			0	A	Medicated	R	13_	168
113220S72			1	A	Medicated	AL	13_	169
113227S74			1	A	Medicated	R	13_	170
113228reseqS43			6	A	Medicated	R	13_	5
113232reseqS55			6	A	Medicated	AL	13_	6
113233S8			1	A	Medicated	AL	13_	173
113238S63			0	A	Medicated	AL	13_	174
113239S67			1	A	Medicated	AL	13_	175
113246S70			1	A	Medicated	R	13_	176
113247S30			1	A	Medicated	R	13_	177
113256S29			1	A	Medicated	AL	13_	178
114008S95			1	A	Medicated	AL	14_	180
114010S13			4	A	Medicated	R	14_	181
114013S89			1	A	Medicated	AL	14_	182
114331S26			4	A	Medicated	R	14_	183
114332reseqS67			6	A	Medicated	R	14_	7
114335S88			1	A	Medicated	R	14_	185
114501S18			4	A	Medicated	AL	14_	186
114504S14			4	A	Medicated	R	14_	187
114509S28			4	A	Medicated	AL	14_	188
114516S19			4	A	Medicated	AL	14_	189
114518S2			2	A	Medicated	AL	14_	190
114526S96			1	A	Medicated	R	14_	191
114527S21			4	A	Medicated	AL	14_	192
114531reseqS79			6	A	Medicated	AL	14_	8
114533S1			2	A	Medicated	R	14_	194
114534S11			4	A	Medicated	R	14_	195
114539S12			4	A	Medicated	AL	14_	196
114540S80			1	A	Medicated	AL	14_	197
114542S92			3	A	Medicated	R	14_	198
114543S30			4	A	Medicated	R	14_	199
114545S84			1	A	Medicated	R	14_	200
114546S4			2	A	Medicated	R	14_	201
114556S15			4	A	Medicated	AL	14_	202
114560S27			4	A	Medicated	R	14_	203
114564reseqS14			6	A	Medicated	R	14_	9
114566S79			3	A	Medicated	AL	14_	205
114571reseqS37			6	A	Medicated	AL	14_	10
114573S22			4	A	Medicated	R	14_	207
114574S10			4	A	Medicated	R	14_	208
114591S49			1	A	Medicated	AL	14_	209
114592S42			1	A	Medicated	R	14_	210
114594S45			1	A	Medicated	AL	14_	211
114598S77			1	A	Medicated	R	14_	212
114599reseqS27			6	A	Medicated	R	14_	11
114602S21			1	A	Medicated	AL	14_	214
114605reseqS49			6	A	Medicated	AL	14_	12
114606reseqS61			6	A	Medicated	AL	14_	13
114612S31			4	A	Medicated	R	14_	217
114620S53			1	A	Medicated	R	14_	218
114621S81			1	A	Medicated	R	14_	219
114622S78			1	A	Medicated	AL	14_	220
114623S20			1	A	Medicated	R	14_	221
114625S63			1	A	Medicated	AL	14_	222
114627S87			3	A	Medicated	AL	14_	223
114628S87			1	A	Medicated	R	14_	224
114634S58			1	A	Medicated	R	14_	225
114636S90			1	A	Medicated	AL	14_	226
114644S43			1	A	Medicated	AL	14_	227
114645S56			1	A	Medicated	AL	14_	228
114651S93			1	A	Medicated	R	14_	229
114652S46			1	A	Medicated	R	14_	230
114659S9			1	A	Medicated	R	14_	231
114663S32			4	A	Medicated	R	14_	232
114664reseqS73			6	A	Medicated	AL	14_	14
114674S6			2	A	Medicated	AL	14_	234
114676S3			2	A	Medicated	R	14_	235
114677S12			1	A	Medicated	R	14_	236
114679reseqS91			6	A	Medicated	AL	14_	15
114683S19			1	A	Medicated	R	14_	238
114684S16			4	A	Medicated	AL	14_	239
114685S55			1	A	Medicated	AL	14_	240
114686S85			1	A	Medicated	R	14_	241
114688reseqS39			6	A	Medicated	R	14_	16
114689S50			1	A	Medicated	R	14_	243
114749S29			4	A	Medicated	R	14_	244
114760S93			3	A	Medicated	R	14_	245
114762reseqS8			6	A	Medicated	R	14_	17
114764reseqS85			6	A	Medicated	AL	14_	18
114765S44			1	A	Medicated	AL	14_	248
114770S24			1	A	Medicated	AL	14_	249
114772S94			1	A	Medicated	R	14_	250
114790S48			1	A	Medicated	R	14_	251
114792S62			1	A	Medicated	AL	14_	252
114799reseqS51			6	A	Medicated	R	14_	19
114807S82			1	A	Medicated	AL	14_	254
114808reseqS2			6	A	Medicated	AL	14_	20
115013S32			3	A	Medicated	AL	15_	256
115014S30			3	A	Medicated	AL	15_	257
115040S25			0	A	Medicated	AL	15_	258
115041S78			3	A	Medicated	AL	15_	259
115060S35			1	A	Medicated	R	15_	260
115061S11			2	A	Medicated	R	15_	261
115062S7			3	A	Medicated	AL	15_	262
115070S49			2	A	Medicated	R	15_	264
115071S71			2	A	Medicated	AL	15_	265
115097S17			3	A	Medicated	R	15_	266
115099S67			2	A	Medicated	AL	15_	267
115100S38			2	A	Medicated	R	15_	268
115123reseqS63			6	A	Medicated	AL	15_	21
115124S15			0	A	Medicated	AL	15_	270
115130S42			3	A	Medicated	R	15_	271
115131S62			2	A	Medicated	R	15_	272
115143reseqS26			6	A	Medicated	AL	15_	22
115144S20			2	A	Medicated	AL	15_	274
115147S8			3	A	Medicated	R	15_	277
115148S29			2	A	Medicated	R	15_	278
115156S11			3	A	Medicated	R	15_	279
115157S32			2	A	Medicated	R	15_	280
115158S89			2	A	Medicated	R	15_	281
115159S90			2	A	Medicated	AL	15_	282
115161reseqS75			6	A	Medicated	R	15_	23
115162S3			0	A	Medicated	R	15_	284
115169S46			2	A	Medicated	R	15_	285
115171S22			1	A	Medicated	AL	15_	286
115186S7			1	A	Medicated	R	15_	287
115187S78			2	A	Medicated	R	15_	288
115188S29			3	A	Medicated	R	15_	289
115194S37			2	A	Medicated	R	15_	290
115195S13			2	A	Medicated	R	15_	291
115196reseqS87			6	A	Medicated	R	15_	24
115202S42			2	A	Medicated	R	15_	293
115203S48			2	A	Medicated	R	15_	294
115204S84			2	A	Medicated	R	15_	295
115226S12			3	A	Medicated	R	15_	296
115227reseqS4			6	A	Medicated	R	15_	25
115230S82			2	A	Medicated	R	15_	298
115231S85			0	A	Medicated	R	15_	299
115239S31			2	A	Medicated	R	15_	300
115240S74			0	A	Medicated	R	15_	301
115259reseqS1			6	A	Medicated	R	15_	26
115261S83			3	A	Medicated	AL	15_	304
115262reseqS16			6	A	Medicated	R	15_	27
115263S2			0	A	Medicated	R	15_	306
115264reseqS28			6	A	Medicated	AL	15_	28
115268S47			2	A	Medicated	R	15_	308
115269S45			2	A	Medicated	R	15_	309
115277S16			2	A	Medicated	AL	15_	310
115278reseqS38			6	A	Medicated	AL	15_	29
115279S27			0	A	Medicated	AL	15_	312
115280S39			0	A	Medicated	AL	15_	313
115281S14			2	A	Medicated	AL	15_	314
115285S71			1	A	Medicated	AL	15_	315
115286S94			2	A	Medicated	R	15_	316
115287S44			2	A	Medicated	AL	15_	317
115309S75			2	A	Medicated	AL	15_	318
115310S35			2	A	Medicated	AL	15_	319
115311S1			3	A	Medicated	AL	15_	320
115335S34			2	A	Medicated	AL	15_	322
115369S92			1	A	Medicated	AL	15_	323
115372S40			2	A	Medicated	AL	15_	324
115375S76			2	A	Medicated	R	15_	325
115377S33			2	A	Medicated	AL	15_	326
115378S17			2	A	Medicated	AL	15_	327
115379S51			0	A	Medicated	AL	15_	328
115506S34			3	A	Medicated	R	15_	329
115518S23			2	A	Medicated	AL	15_	330
115521S31			3	A	Medicated	AL	15_	331
115533S73			2	A	Medicated	AL	15_	333
115536S41			2	A	Medicated	AL	15_	334
115537S36			3	A	Medicated	AL	15_	335
115538S39			3	A	Medicated	AL	15_	336
115542reseqS40			6	A	Medicated	R	15_	31
115543reseqS52			6	A	Medicated	AL	15_	32
115560S18			2	A	Medicated	AL	15_	339
115563reseqS64			6	A	Medicated	R	15_	33
115579S15			3	A	Medicated	R	15_	341
115588S13			3	A	Medicated	AL	15_	342
115591S59			2	A	Medicated	R	15_	343
115614S46			3	A	Medicated	AL	15_	344
115615S14			1	A	Medicated	AL	15_	345
115668reseqS76			6	A	Medicated	AL	15_	34
115675S17			1	A	Medicated	AL	15_	347
115676S35			3	A	Medicated	AL	15_	348
115685S6			3	A	Medicated	R	15_	349
115686S36			2	A	Medicated	AL	15_	350
115709S25			2	A	Medicated	AL	15_	351
115722S80			3	A	Medicated	R	15_	354
115725reseqS74			6	A	Medicated	R	15_	36
115726S81			3	A	Medicated	R	15_	356
115731S61			2	A	Medicated	AL	15_	357
115732S26			2	A	Medicated	AL	15_	358
115733S50			2	A	Medicated	R	15_	359
115739S54			2	A	Medicated	AL	15_	361
115741S43			2	A	Medicated	R	15_	362
115745S57			4	A	Medicated	AL	15_	363
115746S95			2	A	Medicated	AL	15_	364
115749S92			2	A	Medicated	R	15_	365
115750S51			2	A	Medicated	R	15_	366
115751reseqS88			6	A	Medicated	AL	15_	37
115757S45			3	A	Medicated	AL	15_	368
115758S27			3	A	Medicated	AL	15_	369
115759S91			2	A	Medicated	AL	15_	370
115764S60			2	A	Medicated	AL	15_	371
115774reseqS5			6	A	Medicated	AL	15_	38
115775S84			3	A	Medicated	AL	15_	373
115776S38			0	A	Medicated	R	15_	374
115786S93			2	A	Medicated	AL	15_	376
115787S22			2	A	Medicated	AL	15_	377
115804S73			0	A	Medicated	R	15_	379
115830reseqS86			6	A	Medicated	R	15_	40
116001reseqS20			6	A	Medicated	AL	16_	41
116004reseqS29			6	A	Medicated	AL	16_	42
116007S68			3	A	Medicated	R	16_	384
116012S54			3	A	Medicated	AL	16_	385
116013S28			3	A	Medicated	AL	16_	386
116016S41			4	A	Medicated	AL	16_	387
116017S79			2	A	Medicated	AL	16_	388
116019S5			4	A	Medicated	R	16_	389
116024S8			4	A	Medicated	AL	16_	390
116025reseqS41			6	A	Medicated	AL	16_	43
116035reseqS71			6	A	Medicated	R	16_	44
116036S9			4	A	Medicated	R	16_	393
116044S38			4	A	Medicated	R	16_	394
116045reseqS53			6	A	Medicated	AL	16_	45
116046S37			3	A	Medicated	AL	16_	396
116047S15			2	A	Medicated	R	16_	397
116048S95			3	A	Medicated	AL	16_	398
116050reseqS65			6	A	Medicated	R	16_	46
116066reseqS77			6	A	Medicated	R	16_	47
116067S74			2	A	Medicated	AL	16_	401
116072S70			2	A	Medicated	AL	16_	402
116074S19			2	A	Medicated	R	16_	403
116078S66			3	A	Medicated	R	16_	404
116079S10			2	A	Medicated	R	16_	405
116083S64			3	A	Medicated	AL	16_	406
116086S36			4	A	Medicated	AL	16_	407
116091S83			2	A	Medicated	AL	16_	408
116094S12			2	A	Medicated	AL	16_	409
116095S63			2	A	Medicated	AL	16_	410
116096S77			2	A	Medicated	AL	16_	411
116097reseqS89			6	A	Medicated	AL	16_	48
116098S81			2	A	Medicated	AL	16_	413
116102reseqS32			6	A	Medicated	AL	16_	49
116103S30			2	A	Medicated	AL	16_	415
116104S62			3	A	Medicated	AL	16_	416
116105S72			2	A	Medicated	AL	16_	417
116108S68			2	A	Medicated	AL	16_	419
116117reseqS3			6	A	Medicated	AL	16_	51
116118S21			2	A	Medicated	AL	16_	421
116128S9			3	A	Medicated	R	16_	422
116129S58			2	A	Medicated	AL	16_	423
116146S16			3	A	Medicated	AL	16_	424
116147S24			2	A	Medicated	AL	16_	425
116149S18			3	A	Medicated	AL	16_	426
116150S69			3	A	Medicated	AL	16_	427
116154S35			4	A	Medicated	AL	16_	428
116155S21			3	A	Medicated	AL	16_	429
116167S65			2	A	Medicated	AL	16_	430
116168S96			3	A	Medicated	R	16_	431
116170S4			3	A	Medicated	AL	16_	432
116171reseqS18			6	A	Medicated	R	16_	52
116176reseqS30			6	A	Medicated	R	16_	53
116186S2			4	A	Medicated	R	16_	436
116187S73			3	A	Medicated	AL	16_	437
116206S75			3	A	Medicated	AL	16_	439
116207S7			4	A	Medicated	AL	16_	440
116214S25			3	A	Medicated	R	16_	441
116215reseqS15			6	A	Medicated	R	16_	55
116216S80			2	A	Medicated	R	16_	443
116219S10			3	A	Medicated	AL	16_	445
116229S13			1	A	Medicated	R	16_	446
116233S71			3	A	Medicated	R	16_	447
116234S63			3	A	Medicated	R	16_	448
116501reseqS44			6	A	Medicated	AL	16_	56
116502S39			4	A	Medicated	AL	16_	450
116506reseqS54			6	A	Medicated	AL	16_	57
116507reseqS66			6	A	Medicated	AL	16_	58
116515S42			4	A	Medicated	AL	16_	453
116519S3			4	A	Medicated	AL	16_	454
116522S44			4	A	Medicated	AL	16_	455
116527S37			4	A	Medicated	AL	16_	456
116534S82			4	A	Medicated	AL	16_	457
116538reseqS78			6	A	Medicated	AL	16_	59
116539S72			3	A	Medicated	AL	16_	460
116542S76			3	A	Medicated	AL	16_	461
116543S43			4	A	Medicated	R	16_	462
116544S6			4	A	Medicated	R	16_	463
116545S70			3	A	Medicated	R	16_	464
116546S51			3	A	Medicated	R	16_	465
116552S33			4	A	Medicated	R	16_	467
116580S83			4	A	Medicated	AL	16_	470
116581S84			4	A	Medicated	R	16_	471
116643reseqS68			6	A	Medicated	AL	16_	62
116660S85			4	A	Medicated	R	16_	473
116676S87			4	A	Medicated	R	16_	474
116677reseqS80			6	A	Medicated	R	16_	63
116692S94			4	A	Medicated	AL	16_	476
116695reseqS92			6	A	Medicated	R	16_	64
116703reseqS9			6	A	Medicated	AL	16_	65
301002S28			5	B	Medicated	R	100	525
301004S29			5	B	Medicated	R	100	526
301008S21			5	B	Medicated	R	100	528
301010S38			5	B	Medicated	AL	100	529
301027S41			5	B	Medicated	R	100	530
301028S39			5	B	Medicated	AL	100	531
301039S45			5	B	Medicated	AL	100	532
301041S40			5	B	Medicated	AL	100	533
301042S42			5	B	Medicated	R	100	534
301046S59			5	B	Medicated	AL	100	535
301047S43			5	B	Medicated	R	100	536
301060S79			5	B	Free	R	100	538
301073S46			5	B	Medicated	AL	100	539
301074S60			5	B	Medicated	AL	100	540
301076reseqS10			6	B	Medicated	R	100	74
301086S93			5	B	Free	AL	100	542
301087S91			5	B	Free	R	100	543
301099S47			5	B	Medicated	R	100	544
301101S56			5	B	Medicated	R	100	545
301102S54			5	B	Medicated	AL	100	546
301113S48			5	B	Medicated	R	100	547
301114S49			5	B	Medicated	R	100	548
301115S55			5	B	Medicated	AL	100	549
301117S57			5	B	Medicated	R	100	550
301120S92			5	B	Free	R	100	551
301154S73			5	B	Free	AL	100	552
301157S84			5	B	Free	AL	100	553
701001S61			5	B	Medicated	AL	100	554
701003S53			5	B	Medicated	AL	100	555
701005S58			5	B	Medicated	R	100	556
701028S65			5	B	Medicated	AL	100	557
701030S68			5	B	Medicated	R	100	558
701032S66			5	B	Medicated	AL	100	559
701033S69			5	B	Medicated	R	100	560
701034S63			5	B	Medicated	R	100	561
701035S50			5	B	Medicated	AL	100	562
701048S64			5	B	Medicated	R	100	563
701049S51			5	B	Medicated	AL	100	564
701052S30			5	B	Medicated	R	100	565
701055S33			5	B	Medicated	AL	100	566
701067S70			5	B	Medicated	R	100	567
701068S67			5	B	Medicated	AL	100	568
701086S52			5	B	Medicated	AL	100	569
701087S31			5	B	Medicated	R	100	570
701090S34			5	B	Medicated	AL	100	571
701100S89			5	B	Free	R	100	572
701101S85			5	B	Free	AL	100	573
701105S90			5	B	Free	R	100	574
701110S32			5	B	Medicated	R	100	575
701112S35			5	B	Medicated	AL	100	576
701113S36			5	B	Medicated	R	100	577
701115S37			5	B	Medicated	R	100	578
