# Supplementary material for: Breeding farm, level of feeding and presence of antibiotics in the feed influence rabbit cecal microbiota
Source: Anim Microbiome. 2020 Nov 2;2:40. doi: 10.1186/s42523-020-00059-z (PMC7807820; doi:10.1186/s42523-020-00059-z)
Supplement: Supplementary file 2 — Additional file 2. Prefiltered and unnormalized OTU table used for statistical analyses in this study. [file 42523_2020_59_MOESM2_ESM.txt]

# Constructed from biom file
#OTU ID	113151S36	114772S94	115196reseqS87	115143reseqS26	116538reseqS78	116643reseqS68	113072S93	101018S77	113166S65	113177S2	113179S33	113202S75	113165S79	113174S23	113122S16	113150S62	113247S30	113227S74	113232reseqS55	113105S91	113171S41	113157S73	114534S11	114546S4	114574S10	114599reseqS27	114645S56	114652S46	114663S32	114792S62	114539S12	114540S80	114571reseqS37	114564reseqS14	114612S31	114533S1	114545S84	114760S93	114683S19	114651S93	115060S35	115061S11	115204S84	115287S44	115157S32	115285S71	115159S90	116004reseqS29	115746S95
1110988	58	0	76	51	37	2	13	179	13	4	4	23	38	18	9	0	73	1	8	82	72	32	5	0	6	212	3	0	54	8	99	0	38	7	4	351	28	19	440	41	147	0	0	31	0	33	15	61	47
522433	11	5	37	26	13	21	15	0	0	1	2	3	1	8	1	2	22	0	4	0	3	0	1	6	35	8	11	1	1	20	0	8	1	5	0	0	3	5	1	1	17	23	66	18	4	11	9	3	1
48899	1	0	0	87	0	1	1	0	0	0	0	3	10	1	0	0	11	0	0	0	0	0	0	0	0	1	0	0	0	4	0	0	0	0	0	0	0	2	0	0	0	0	0	0	0	0	0	0	4
294923	686	2	1352	4189	223	637	397	21	37	1284	64	227	25	119	79	294	11548	35	444	381	124	23	67	879	157	1354	37	41	719	51	153	21	546	959	343	638	182	46	0	315	183	432	960	1182	2217	351	825	502	607
303919	5	20	19	19	11	15	35	13	6	3	4	12	23	16	1	7	631	4	3	11	11	6	6	13	18	21	4	2	10	5	12	5	2	3	26	125	15	2	0	32	6	76	32	13	12	13	5	4	17
579750	0	0	0	3	0	0	0	0	0	0	0	0	0	0	0	0	0	0	0	0	0	0	0	0	0	1	0	0	0	0	0	0	0	0	0	0	0	0	0	0	0	0	0	1	0	0	0	0	0
260290	0	41	1	15	1	2	11	14	0	1	17	1	1	74	21	35	20	0	15	0	38	21	0	29	1	0	9	31	0	6	0	4	35	1	0	106	2	0	2	42	40	0	246	0	0	0	2	1	4
348602	0	0	0	1	0	0	0	1	2	2	2	5	45	0	0	2	0	0	0	1	1	0	3	0	0	0	0	4	2	4	85	47	0	2	0	27	0	0	82	17	5	0	5	0	0	1	0	0	3
348609	21	0	27	35	9	11	1	11	8	2	3	6	14	0	8	10	0	2	7	1	0	7	0	0	0	23	12	25	0	8	0	7	7	0	0	0	71	5	0	6	0	15	18	0	0	3	0	7	13
328083	347	99	173	243	145	41	79	47	37	8	63	88	60	24	113	32	172	30	120	2	15	0	43	119	115	77	3	53	387	33	142	94	22	209	86	22	172	37	253	155	162	61	195	47	2	61	25	98	141
524318	0	0	34	0	3	99	2	0	2	0	0	0	2	0	0	0	0	2	15	0	0	0	0	0	1	0	1	2	25	0	0	0	0	0	0	0	0	2	4	0	3	0	0	0	0	0	0	0	0
575041	40	0	1	3	54	35	21	26	0	6	41	0	25	5	22	66	0	6	14	31	1	0	28	0	52	0	7	43	63	19	32	4	110	18	25	197	62	0	0	92	5	13	132	0	41	0	18	13	3
157382	18	21	9	136	3	2	0	0	2	2	4	8	6	4	2	1	118	10	2	6	6	9	1	0	0	43	0	2	1	0	1	5	1	11	2	6	4	0	10	8	2	0	10	1	1	2	7	10	0
364179	71	15	20	55	47	200	20	0	0	14	6	4	167	14	78	84	512	15	60	20	7	85	48	39	35	121	9	83	263	8	71	4	112	36	259	239	264	10	12	8	7	9	0	16	131	20	142	31	19
157017	2	0	23	144	90	41	11	0	16	0	39	9	1	22	8	0	254	14	20	0	23	0	0	0	4	0	38	33	7	12	3	0	0	0	0	0	1	13	10	24	0	0	3	0	0	23	51	4	0
1652947	0	0	0	0	0	0	0	0	0	0	0	0	91	0	0	249	0	21	0	0	66	0	0	0	0	1	39	0	0	14	0	0	0	0	0	0	0	0	0	0	0	0	0	0	0	0	0	0	0
849440	10	14	39	0	1	0	4	141	0	2	0	0	3	0	0	0	227	1	2	95	14	40	6	1	1	0	3	0	1770	0	0	0	0	6	13	1	0	0	25	63	0	0	1	0	172	1	0	47	2
279048	3	0	5	75	29	4	0	5	1	6	5	0	2	4	1	2	1074	1	2	12	3	9	1	5	3	6	0	6	0	0	2	5	14	9	16	1	0	0	7	1	0	4	25	1	48	0	20	7	0
1108356	104	32	86	339	96	157	11	6	19	30	34	43	55	39	18	35	1456	9	37	31	18	47	34	57	35	110	48	52	17	28	39	56	75	194	58	209	56	11	27	156	39	66	132	55	69	72	48	106	38
326013	20	0	19	115	84	28	190	5	10	25	8	8	114	20	84	8	7	0	12	188	16	15	29	26	3	93	10	10	7	18	27	10	8	31	3	23	37	44	5	169	190	78	179	45	0	34	17	27	127
73753	82	0	71	47	9	35	1	46	5	29	0	5	14	9	7	20	23	0	229	8	2	25	17	23	8	7	4	24	4	8	6	17	120	4	3	66	2	5	28	15	24	2	102	19	151	20	187	123	1
803010	2	22	1	12	0	27	100	30	64	10	3	65	4	65	214	9	7513	85	218	52	273	21	2	22	31	14	21	32	49	79	5	10	1	1	11	163	0	16	88	94	12	0	131	1	3	0	0	0	1
641783	0	0	3	1	1	0	6	4	1	0	3	0	3	0	1	3	4	0	0	1	0	0	1	0	6	3	0	4	8	0	2	0	3	2	0	0	5	6	1	2	0	11	47	0	0	2	0	1	3
573287	8	38	19	22	66	16	5	4	1	3	6	1	3	15	30	11	224	0	2	16	8	0	12	11	11	40	4	30	32	10	15	75	1	6	217	26	167	194	11	48	44	133	44	175	0	26	34	14	64
4375017	0	3	10	53	3	4	0	2	4	0	2	0	2	2	0	3	1	3	3	0	0	0	0	0	0	3	1	1	28	0	0	0	4	0	1	0	0	2	0	33	0	2	23	3	0	3	11	0	3
172163	15	15	26	60	1	11	0	5	6	6	3	0	7	12	1	17	362	7	24	11	1	20	3	7	15	40	6	57	3	3	36	1	25	1	0	39	6	23	12	9	25	7	7	2	22	16	98	26	5
578960	0	0	0	0	0	0	0	0	0	0	0	0	0	0	0	0	2	0	0	0	0	0	0	0	0	0	0	0	0	0	0	0	0	0	0	0	0	0	0	0	0	0	1	0	0	0	0	0	0
293101	18	15	2	11	2	6	2	3	10	0	3	2	5	1	0	1	127	4	5	1	0	2	4	1	1	2	0	13	4	2	5	10	2	7	5	14	3	1	23	1	1	9	60	15	22	17	10	4	8
443620	29	38	18	20	5	33	1	28	11	17	20	2	5	5	1	8	452	7	4	21	0	5	6	14	11	7	18	73	11	7	5	12	16	4	28	18	15	15	30	18	27	9	65	16	45	5	20	13	7
210895	89	59	316	100	58	10	197	44	24	20	63	32	44	67	3	105	515	7	5	18	33	96	28	36	29	27	5	17	68	6	67	27	13	4	18	21	13	26	24	139	3	288	616	7	70	15	151	25	35
870421	10	0	12	41	16	39	6	70	17	15	8	11	14	33	4	17	22	2	9	5	6	12	69	39	39	19	4	38	19	7	107	18	7	16	13	49	43	48	135	56	14	2	100	21	19	8	15	1	39
351960	62	11	4	26	15	4	24	17	30	66	9	46	33	52	23	106	88	0	14	8	26	29	69	11	114	23	13	11	56	9	16	21	8	13	0	63	31	11	5	35	53	43	64	2	0	14	39	11	8
589410	1	4	3	28	2	0	0	6	0	0	3	0	0	5	1	0	562	2	0	12	1	3	9	0	2	7	0	6	0	0	0	2	0	11	4	25	0	1	14	2	1	6	82	0	0	0	2	8	0
157802	0	0	44	35	3	0	6	0	1	0	33	0	13	0	32	13	205	6	0	3	0	2	27	4	11	3	1	0	1	0	11	0	3	1	0	74	0	0	5	8	0	18	1	13	0	7	15	3	4
333768	11	20	14	31	11	28	0	18	5	16	8	1	7	7	3	12	867	13	6	15	4	6	5	12	6	58	13	36	11	6	2	14	6	9	43	14	10	1	15	10	9	17	73	6	109	3	24	33	2
356011	0	0	0	0	0	0	0	0	0	0	0	0	0	0	0	0	0	0	0	0	0	0	0	0	0	0	0	0	0	0	0	0	0	0	0	0	0	0	0	1	0	0	0	0	344	0	0	0	0
392918	146	0	78	0	80	13	6	0	0	140	18	1	0	5	40	22	0	7	7	0	1	14	9	49	40	2	44	21	166	1	2	139	4	72	67	4	49	0	0	154	5	213	0	24	202	63	117	0	7
833458	0	0	0	0	4	0	43	0	0	0	0	0	0	0	0	2	0	0	0	0	0	0	0	0	0	0	0	5	12	0	0	0	0	0	2	0	0	0	0	0	0	0	0	2	0	1	5	6	0
305608	0	0	0	0	50	0	0	0	0	0	0	28	0	0	30	0	0	21	0	0	0	0	6	0	0	0	0	0	0	0	15	0	116	48	0	55	0	0	0	0	0	0	0	0	0	0	0	0	0
449833	0	12	0	325	74	490	118	0	71	738	46	13	93	16	0	0	5639	112	459	223	52	100	1	231	309	872	186	0	29	161	213	16	508	646	230	669	86	252	355	0	3	525	1479	0	153	14	0	466	188
825939	0	6	0	9	27	1	13	3	3	0	42	7	33	2	4	12	19	0	0	3	9	1	0	0	22	4	3	2	3	0	137	0	1	0	0	1	0	14	0	1	0	0	138	0	0	1	4	10	1
4343981	27	85	88	980	135	79	27	7	11	1	27	11	46	39	17	11	385	9	112	42	34	29	10	30	8	104	22	24	4	28	7	44	26	96	7	118	70	7	26	66	31	37	52	7	16	31	49	57	16
328625	0	0	0	0	0	0	0	0	0	1	64	42	0	0	31	0	0	0	0	0	32	0	0	0	0	0	0	0	0	0	0	0	3	70	617	0	0	0	1	0	0	0	0	0	0	0	0	0	0
345556	339	498	763	1808	681	884	235	710	282	148	628	422	392	310	355	765	29997	657	519	143	152	309	859	760	206	623	557	889	321	101	823	570	464	479	1008	1126	248	623	1804	461	514	1182	5231	815	1203	381	853	775	595
754283	1240	18	12	149	55	17	35	0	19	20	81	40	39	191	1276	422	240	999	1	617	23	212	786	407	285	89	33	2	155	126	40	259	9	86	483	2300	265	513	33	30	74	649	5955	48	5	217	107	613	733
1105984	0	0	0	0	0	0	0	0	0	0	0	0	0	0	0	0	0	0	0	0	0	0	0	0	0	0	0	0	0	0	0	0	0	0	0	0	0	0	0	0	0	0	0	0	0	0	0	0	0
168068	448	22	43	164	16	18	47	92	98	65	74	37	83	66	47	41	1523	19	51	9	12	37	8	112	63	58	54	1	126	1	159	59	63	5	282	152	31	9	10	20	67	2	281	34	98	71	348	371	97
353339	27	57	10	4478	225	38	147	539	29	34	63	147	116	215	18	920	2736	185	866	4	80	142	1558	89	8	141	455	59	77	428	12	68	45	29	7	4731	353	6	11	517	583	120	453	76	4600	53	50	193	918
278912	0	0	1	0	0	0	0	0	1	0	0	81	0	0	0	0	0	0	0	0	0	0	0	0	0	0	0	0	0	0	0	0	0	0	0	0	0	0	0	0	0	0	0	0	929	0	0	0	0
112931	0	0	2	285	0	1	0	0	1	0	97	2	13	9	170	5	67	37	0	905	7	167	0	0	61	0	0	4	46	2	0	0	315	1	1	0	311	5	9	54	632	3	3	0	0	0	695	0	1
4349573	132	8	8	76	0	0	0	0	1	0	1	3	12	8	0	0	0	0	0	0	3	1	0	0	0	5	2	18	8	0	5	0	0	5	0	0	0	0	0	56	8	5	2	3	0	0	0	5	0
799034	4	12	36	77	48	116	15	4	8	16	37	13	174	99	46	41	407	57	3	47	90	9	9	14	30	23	6	19	139	21	22	18	101	10	197	31	54	32	64	121	12	29	53	39	4	264	28	20	97
288193	12	9	23	100	47	25	22	9	1	7	8	5	16	7	9	14	621	62	6	7	10	55	114	34	11	25	7	6	19	8	25	11	7	20	3	170	11	3	19	36	0	15	131	14	0	17	12	8	18
584263	48	51	43	212	111	6	9	5	4	19	35	9	29	116	17	33	2216	3	110	11	16	16	20	16	37	19	4	15	29	43	44	26	39	24	45	739	391	4	9	47	17	31	49	3	4	28	41	11	50
211066	6	1	1	33	6	3	0	7	1	4	2	5	2	1	0	1	5	1	2	1	3	1	6	2	2	21	1	10	1	1	6	2	0	3	1	5	7	3	25	19	3	0	12	1	2	1	0	1	2
209947	109	26	199	343	124	117	24	91	11	233	102	19	69	36	45	107	4930	58	53	57	27	79	224	185	98	216	59	147	141	31	131	35	351	154	114	321	212	114	139	59	41	298	542	236	161	137	308	99	110
537219	2	13	21	1	2	4	0	2	0	1	1	7	2	5	0	0	550	6	5	2	1	2	14	0	1	4	1	11	4	2	1	4	7	4	60	8	8	15	20	12	4	3	1	0	3	3	6	3	18
524842	12	10	0	11	2	1	0	0	2	27	1	5	3	0	0	0	2	1	1	0	3	2	9	4	1	5	1	4	13	0	4	5	7	3	2	3	5	2	6	3	0	4	10	2	7	2	16	3	4
207713	0	3	0	361	5	2	0	5	28	0	0	14	41	1	5	49	18	1	2	0	8	0	0	3	2	0	0	37	11	9	5	2	0	0	0	0	4	31	0	64	2	0	10	2	0	9	0	4	1
860192	2	0	0	3	0	0	0	0	0	0	0	0	0	0	0	0	2	0	0	0	0	0	0	0	0	0	0	0	0	0	0	0	0	0	0	0	0	0	1	0	0	0	1	0	0	0	0	0	0
214519	159	56	159	406	349	96	10	128	50	20	138	27	25	57	41	181	8235	23	71	56	29	60	86	96	60	259	89	48	39	20	191	73	153	87	208	277	46	60	129	83	80	180	381	312	633	87	103	261	56
355312	0	0	0	4	13	1	6	0	0	5	2	5	5	1	4	1	19	5	2	0	0	2	3	0	0	6	4	1	11	2	5	2	13	0	0	0	0	0	0	16	0	0	1	2	0	3	22	16	1
288843	872	235	4042	4456	1749	275	932	0	189	40	273	455	666	642	549	1801	12421	281	4015	585	277	429	1704	285	680	2280	100	618	665	173	1046	83	1169	347	1065	5098	265	55	1461	640	332	547	3008	324	1632	189	261	2949	369
259677	4	3	2	4	0	5	0	12	1	1	1	8	4	0	1	0	15	0	1	28	0	2	2	1	2	3	0	2	0	4	3	6	0	32	0	4	4	3	0	2	1	5	10	0	175	4	3	2	2
215918	0	0	9	109	32	6	8	18	4	0	3	11	23	23	0	6	0	2	2	6	16	22	14	11	5	0	3	35	5	0	0	0	0	0	0	0	8	3	2	0	0	8	3	2	0	6	0	3	1
351768	109	44	62	588	42	30	0	19	19	98	37	33	61	28	26	16	795	24	25	29	42	25	19	17	6	307	20	40	12	46	4	76	31	53	15	36	113	3	36	85	24	21	52	15	16	45	12	35	13
292871	0	3	205	10	7	15	0	3	2	10	10	10	11	10	9	7	455	0	11	0	11	0	4	9	2	0	12	19	18	10	1	1	129	11	4	72	43	6	0	25	5	13	21	13	0	7	3	59	7
321979	22	9	1	0	0	0	1	6	3	0	4	5	0	8	16	21	414	1	0	18	5	2	11	0	0	0	6	5	2	0	4	1	0	0	6	4	9	8	28	11	5	2	6	0	0	1	0	1	0
772972	28	135	22	9	58	57	5	106	7	43	68	15	18	18	11	33	457	16	68	9	18	3	65	23	33	168	4	45	24	36	20	63	5	54	98	11	41	83	2	71	0	76	338	140	341	78	109	26	89
334383	0	0	0	0	40	0	0	0	0	0	0	44	0	0	21	0	0	36	0	0	0	0	4	0	0	0	0	0	0	0	21	0	111	57	0	53	0	0	0	0	0	0	0	0	0	0	0	0	0
112924	1	0	99	1	258	11	5	0	10	2	0	0	3	11	35	1	0	3	13	0	0	1	0	2	0	119	6	18	0	2	2	27	0	0	0	0	436	18	0	0	0	38	31	137	0	0	0	0	13
211458	16	1	9	22	6	5	0	6	1	6	6	4	2	4	5	5	302	1	16	2	2	1	19	21	4	26	8	9	21	1	7	8	61	2	4	40	2	3	9	15	6	32	19	6	55	7	67	3	7
408513	8	9	7	8	8	5	3	20	12	20	6	4	5	0	3	3	60	0	1	4	3	6	14	5	2	4	2	10	2	2	7	3	1	7	4	7	7	3	12	3	3	10	75	8	8	2	9	23	6
514061	33	93	61	63	108	41	52	49	39	38	46	24	38	56	38	12	3463	24	52	276	22	56	11	15	15	158	37	192	30	22	7	41	50	91	80	164	54	95	43	56	57	453	288	17	365	96	64	44	40
332043	59	0	144	38	111	2	40	50	12	3	4	8	14	12	2	0	18	0	3	5	7	25	10	8	0	101	3	10	65	2	32	0	16	18	1	142	3	1	50	28	13	1	0	35	0	4	16	11	36
229874	3	0	6	51	75	0	8	2	4	1	0	11	10	14	0	4	23	0	38	17	10	17	0	0	1	55	6	27	1	4	3	68	6	37	0	1	26	0	26	59	3	26	269	0	1	1	0	52	2
830189	10	0	1	4	0	0	16	0	0	0	0	6	0	0	0	15	0	0	0	47	0	22	0	0	0	0	45	0	0	0	0	7	2	0	0	0	0	0	9	0	0	0	1	0	0	1	174	0	0
988375	124	29	23	345	126	20	0	27	0	6	0	12	0	0	3	12	86	29	0	6	0	1	5	5	3	27	5	2	11	16	4	0	2	2	2	13	14	0	9	5	0	3	9	51	62	47	43	4	3
214295	7	0	293	20	410	20	13	2	122	1	0	0	21	8	131	2	0	13	24	0	1	5	0	6	0	201	7	20	0	20	3	39	0	3	0	0	1704	48	0	1	0	64	74	627	0	0	3	1	23
533198	14	6	16	56	18	6	0	9	8	19	7	2	0	2	4	0	194	4	3	5	5	2	0	3	0	26	3	5	3	3	7	9	1	5	11	1	1	1	4	6	3	7	21	12	19	5	5	20	5
297038	37	41	0	518	1	0	9	0	0	1	5	25	0	13	17	29	20	0	36	20	0	13	0	0	0	16	53	25	3	56	0	0	19	0	0	3	0	0	0	8	0	0	21	79	0	42	0	0	1
640999	14	34	17	157	30	19	68	8	13	1	33	45	39	114	43	45	538	19	124	77	34	80	23	53	29	8	10	41	64	49	6	19	4	41	26	51	20	44	19	53	6	9	170	39	7	72	56	19	55
276484	23	0	0	0	32	0	0	0	1	0	0	15	19	0	0	0	0	0	0	0	0	31	0	0	0	0	0	1	18	0	0	0	0	47	0	0	3	0	0	3	0	0	0	0	0	0	0	0	0
325279	1	0	2	20	12	19	2	12	10	1	18	0	8	0	6	0	93	1	0	15	2	0	23	3	2	10	6	6	6	0	18	29	1	54	0	29	1	12	99	2	2	3	19	5	2	3	0	12	0
198167	5	0	0	6	1	70	0	3	0	1	4	9	0	4	3	0	1089	0	1	0	0	1	51	330	3	74	0	0	19	17	25	3	42	16	0	20	0	5	4	14	8	13	23	8	1	0	18	37	0
674324	56	0	7	13	3	1	24	0	0	1	0	11	2	12	18	0	5	6	0	1	2	6	37	19	15	49	0	1	8	26	248	0	14	0	0	42	3	1	8	14	1	5	46	2	0	28	1	14	5
331086	0	0	0	0	0	0	0	0	0	0	54	19	0	0	131	0	0	0	0	0	93	0	103	0	0	1	0	0	0	0	0	0	2	44	13	0	0	0	0	0	0	0	0	0	0	0	0	0	0
352489	0	21	7	42	6	13	9	6	4	12	11	1	8	2	9	12	266	2	3	9	9	7	4	12	2	9	3	8	6	5	5	7	18	1	9	16	12	4	8	6	12	0	16	22	0	7	17	2	10
208769	80	56	40	40	22	41	7	115	10	85	22	9	12	18	32	18	1258	5	4	10	15	10	90	32	40	21	12	17	165	8	54	49	36	17	2	42	8	23	16	30	11	53	206	52	115	22	58	13	97
1113282	4	8	48	52	23	12	1	6	2	4	0	0	2	5	2	0	12	0	7	0	4	0	0	3	1	9	2	3	0	0	2	0	36	15	1	18	1	0	1	0	2	7	13	3	8	3	9	19	1
268410	5	4	2	6	36	1	4	4	3	0	10	3	5	4	1	4	46	2	6	29	0	11	3	4	9	3	1	0	2	2	0	16	2	1	1	4	36	1	0	10	2	3	79	2	1	1	13	3	4
576853	109	500	133	242	130	95	154	76	46	158	162	70	136	107	57	76	2480	34	53	44	59	70	197	124	117	161	42	57	411	63	320	68	101	125	141	219	747	147	26	257	219	75	1128	261	292	89	300	286	258
857827	707	401	1109	4478	2114	1732	2336	0	640	945	1091	1	351	136	75	723	4879	165	1540	172	72	663	764	722	625	3126	316	802	3152	91	668	826	558	1008	3475	1960	736	617	292	681	289	829	2276	389	1989	470	3232	1050	1495
1040889	2	3	0	333	8	17	5	9	0	0	12	1	3	0	0	11	885	0	14	3	1	10	15	7	3	7	1	8	11	5	3	0	11	3	0	41	5	3	162	3	2	6	7	0	34	3	3	10	4
330792	2	12	0	10	5	1	0	0	0	0	7	9	32	0	0	20	0	6	0	0	33	0	2	3	27	27	4	23	24	0	29	3	1	21	8	5	16	11	7	28	1	0	139	0	0	6	0	0	1
1106362	0	3	2	6	9	0	5	0	0	0	6	1	5	9	4	2	499	0	3	0	0	1	0	3	0	1	1	1	30	3	14	0	6	0	2	2	1	3	0	1	0	2	4	7	74	0	5	0	0
921020	0	4	7	7	1	7	3	0	5	6	13	0	2	0	0	4	0	2	25	0	2	15	2	0	0	5	4	0	1	3	2	0	8	2	0	0	23	9	0	15	0	26	14	0	1	2	3	7	0
644244	1	27	5	7	1	7	3	2	0	64	2	3	21	2	4	6	99	1	6	2	8	21	31	21	6	26	3	29	28	5	26	14	7	8	10	43	19	8	10	19	10	37	124	28	11	5	40	10	3
341902	2	1	7	14	6	5	0	5	0	4	2	5	1	0	0	3	80	0	1	2	2	0	9	6	1	10	3	7	5	3	2	2	1	2	10	4	2	1	2	3	0	7	31	3	12	0	17	10	4
355534	47	0	0	2	0	0	0	0	0	0	7	2	2	0	106	2	0	1	1	3	0	2	70	3	1	2	0	0	0	0	2	31	0	16	2	539	19	0	0	1	0	3	20	0	0	1	1	13	1
575101	5	5	0	1	12	0	2	8	4	4	5	2	19	8	0	10	1	0	4	2	2	4	0	1	2	6	2	9	0	9	5	10	1	16	1	3	1	5	12	13	12	30	6	16	16	11	27	8	16
560906	14	7	38	63	40	20	10	7	6	16	15	5	11	28	6	15	19	17	10	17	2	7	10	19	45	232	7	5	55	8	75	3	210	18	15	15	11	19	1	2	3	12	147	19	0	1	71	11	12
661055	14	37	37	25	19	35	8	10	0	17	24	3	0	17	39	9	2432	3	25	68	5	5	4	29	6	142	7	18	2	2	27	6	3	0	26	220	102	22	44	8	20	21	112	27	44	0	46	57	35
124470	0	0	0	0	0	0	0	9	0	0	0	0	0	0	0	0	0	0	0	0	0	0	0	0	0	0	0	0	0	0	0	0	0	0	0	0	0	0	0	0	0	0	0	0	0	0	0	0	0
350438	78	64	269	354	201	64	23	32	152	22	86	75	273	102	137	42	1810	36	315	224	13	54	54	16	41	374	30	118	3	54	9	32	95	89	26	199	508	91	69	59	401	36	97	322	801	43	25	111	46
347523	130	147	251	378	203	269	22	58	56	18	61	38	115	38	73	111	2300	67	139	217	53	40	16	125	28	279	60	108	22	77	45	61	130	202	52	406	147	23	232	175	146	178	536	298	613	88	125	352	122
198530	0	0	0	17	0	0	0	19	0	0	0	0	0	0	0	0	0	0	0	0	0	0	0	0	0	1	0	0	1	0	0	0	0	0	0	0	0	0	0	0	0	0	0	0	0	0	0	0	0
295427	6	16	75	11	1	0	2	0	3	7	1	7	26	4	5	38	98	0	2	57	9	2	21	5	1	8	27	0	119	43	36	2	1	0	1	77	8	0	0	7	284	3	1	6	1	0	2	0	2
565357	16	8	0	17	0	0	0	13	3	0	15	2	1	0	6	2	585	0	0	44	1	5	8	3	4	3	17	0	2	2	1	18	0	11	0	3	53	1	17	14	2	12	12	1	0	3	14	3	1
295339	72	68	195	380	53	121	17	123	98	53	19	104	54	58	17	65	1061	2	24	42	23	159	6	39	54	105	69	10	22	47	17	97	56	84	187	95	15	44	153	115	13	107	296	96	68	243	159	137	18
291090	9	0	26	6	44	17	0	0	2	37	2	0	8	17	0	1	188	2	9	16	4	1	0	3	0	13	0	4	0	3	1	3	11	3	0	4	0	0	6	1	0	6	0	16	30	4	15	6	3
216941	239	47	1051	3201	342	464	134	44	23	527	96	107	104	62	81	199	4334	4	519	93	38	12	40	715	195	1019	70	125	678	65	124	60	1883	1350	197	631	301	27	4	103	58	219	630	463	703	134	872	485	356
213084	144	51	226	929	274	37	13	14	56	5	101	87	69	31	68	130	1194	37	83	38	40	53	85	9	25	85	23	60	51	15	42	17	38	105	91	109	24	76	24	35	19	126	326	156	2	51	9	70	13
299422	5	123	142	1210	225	154	19	0	8	47	21	116	49	16	2	19	4378	107	384	7	6	11	15	18	38	257	10	21	344	27	18	11	1134	9	13	246	28	3	160	12	12	279	190	12	14	29	22	29	24
267220	0	8	43	14	9	29	0	0	1	0	4	4	6	0	16	1	159	1	0	0	1	1	2	3	2	6	16	55	6	2	43	1	7	1	13	121	0	10	2	4	20	1	41	19	8	7	6	1	9
352222	51	0	1	0	0	16	0	24	0	0	0	1	0	0	0	0	132	0	0	120	0	2	30	1	0	0	30	0	14	0	6	43	0	14	0	25	43	13	37	54	9	56	51	1	0	0	96	0	1
4359749	0	0	6	7	5	27	4	0	0	1	0	1	14	9	2	5	40	3	1	6	6	0	1	0	5	1	0	1	38	6	6	0	29	2	47	8	0	3	3	8	2	9	20	25	0	34	6	5	35
581933	1	16	16	99	7	9	1	16	1	0	1	10	3	23	2	1	167	6	4	1	6	9	0	2	0	9	3	7	2	0	2	1	19	9	1	9	1	2	0	7	45	2	23	10	9	1	27	12	4
4331760	3	4	20	15	24	5	4	0	1	7	3	1	9	0	3	7	369	0	9	6	1	2	7	10	4	25	1	4	16	4	4	2	12	4	2	23	5	2	5	2	4	0	11	0	28	5	42	20	9
320120	0	3	112	0	6	0	2	0	0	54	0	5	1	1	0	6	0	0	2	0	0	0	0	0	0	11	0	1	0	0	0	0	0	0	0	0	0	0	0	0	0	447	0	0	0	0	0	0	0
349892	10	9	67	6	3	64	2	5	8	7	35	18	19	10	2	10	16	1	8	0	6	32	4	5	0	0	3	19	3	5	2	16	6	42	0	18	11	2	5	17	8	4	55	6	15	14	15	10	11
798164	0	0	0	8	14	25	0	97	9	13	3	48	16	22	18	37	99	23	1	4	3	14	101	1	13	9	25	98	39	6	0	10	5	45	0	19	4	18	0	128	40	223	152	86	0	48	0	2	33
527988	21	0	12	56	9	11	0	8	2	9	1	9	4	5	7	4	169	0	9	5	1	1	5	2	2	12	2	7	2	7	7	1	5	13	11	21	6	1	3	6	3	12	24	6	35	10	5	14	3
587510	8	10	45	356	26	1	5	8	8	5	16	10	30	64	38	53	43	4	8	0	2	3	0	7	0	136	5	0	1	21	22	9	12	17	45	88	39	6	172	132	38	23	29	39	0	12	25	16	9
313524	3	6	7	7	28	5	0	0	0	6	1	3	2	0	1	2	75	0	0	1	0	0	9	7	3	16	6	3	12	3	4	3	18	12	0	17	6	10	9	14	0	2	28	0	0	1	12	3	0
1105026	12	1	28	30	52	8	16	5	1	25	25	8	114	199	33	0	1384	1	105	8	14	101	10	1	0	12	79	4	32	9	2	2	5	103	93	10	14	0	44	58	0	0	69	0	0	112	1	0	20
339013	9	8	58	158	11	0	15	0	0	15	5	4	6	6	3	33	30	4	19	19	0	4	10	20	3	41	3	3	2	0	5	13	21	41	12	125	14	0	4	6	0	16	0	40	1	23	36	125	11
330578	1	1	9	4	2	5	0	2	0	0	6	1	7	1	8	1	47	0	3	0	3	7	6	2	0	16	5	0	5	4	6	1	1	2	4	0	1	8	4	4	3	13	8	7	39	8	11	7	0
178839	111	23	19	114	3	48	5	47	15	134	37	25	32	34	8	14	478	16	12	39	16	7	16	32	14	50	19	14	31	19	18	15	66	16	6	116	94	22	39	34	11	66	97	36	64	52	123	30	32
216136	4	22	122	0	12	38	106	15	33	3	3	8	17	28	13	137	0	5	43	8	18	27	4	25	101	94	0	74	8	5	17	5	35	40	17	4	23	33	15	184	21	13	57	13	0	34	0	27	29
769075	14	2	3	44	2	7	17	5	0	2	8	1	6	41	4	7	76	1	7	3	4	1	5	11	5	13	0	2	21	3	82	6	19	5	0	39	4	3	0	11	0	11	22	10	0	5	49	0	0
209524	62	0	5	16	21	8	2	143	18	2	18	72	20	64	41	1	1	8	65	221	46	75	1	403	186	6	4	153	109	24	0	77	84	100	0	1	173	48	6	451	71	0	804	13	0	25	1	49	3
314029	18	2	0	38	0	0	5	0	8	0	0	28	0	2	3	31	366	0	19	21	39	5	2	7	0	27	7	84	11	3	0	0	0	0	0	10	1	2	1	10	2	2	110	0	0	2	0	0	3
319784	70	59	35	317	77	66	17	108	15	2	43	41	54	58	70	37	1394	44	70	230	22	70	82	35	31	134	42	122	9	52	72	42	27	124	49	151	194	27	31	136	16	172	373	154	107	71	46	67	41
279179	1	0	0	19	33	1	6	10	17	0	5	21	4	8	24	0	29	6	7	30	4	0	1	50	0	43	3	3	3	8	13	22	53	78	0	85	62	0	4	19	14	37	3	8	0	43	17	20	2
452014	3	2	8	7	2	6	0	7	4	22	2	1	7	5	0	11	37	4	1	4	4	3	1	8	2	4	0	8	1	3	2	8	3	4	8	8	4	5	8	5	7	3	25	4	3	0	19	3	3
207207	0	14	0	42	1	0	9	0	30	9	12	5	15	9	0	4	1	1	4	75	0	18	0	0	2	0	0	0	0	5	17	25	3	102	2	0	13	20	8	38	0	10	7	26	0	5	84	0	5
205846	49	40	19	518	109	24	14	10	4	17	33	1	5	7	3	15	850	4	43	0	4	8	13	9	19	116	15	82	13	34	173	129	10	14	15	52	11	15	44	9	23	56	149	35	41	46	86	93	26
359950	4	195	119	299	0	0	0	27	22	0	11	2	4	9	2	11	2	0	1	0	0	0	0	0	0	5	16	2	0	3	0	10	0	116	5	135	1	1	15	6	0	0	22	2	0	0	9	6	2
976470	280	291	45	65	39	5	9	2	117	0	21	127	66	73	50	153	330	32	1	35	62	116	105	96	29	89	11	36	66	0	53	4	133	175	66	17	36	0	111	168	99	319	32	110	22	147	6	39	73
239562	0	0	0	0	25	0	0	0	0	0	0	0	0	202	0	0	0	0	0	0	1	0	0	0	13	0	0	0	0	0	0	0	0	0	0	0	0	0	0	0	0	0	0	0	0	0	0	0	0
206151	8	1	40	301	50	14	2	93	50	10	3	67	12	16	20	4	164	18	2	6	43	62	131	9	0	40	17	26	2	2	3	13	31	19	0	109	13	26	5	5	1	20	54	23	0	23	1	0	4
313834	9	46	84	89	23	50	39	23	3	3	7	6	9	2	8	16	901	0	26	6	10	9	17	28	4	68	3	12	96	6	8	10	47	31	121	27	21	15	11	76	7	4	44	17	23	13	15	7	9
720944	0	0	2	9	0	0	0	0	0	0	0	2	0	2	1	4	0	1	0	2	0	0	1	0	1	4	1	0	12	1	6	2	7	2	1	0	0	0	2	0	1	5	11	1	6	3	2	8	5
559149	9	5	30	82	13	14	0	9	1	1	4	11	1	6	3	1	472	2	9	11	2	3	18	1	5	22	4	2	1	1	1	11	7	10	14	14	12	8	9	4	7	6	66	0	8	2	1	14	1
298149	2	0	76	73	39	73	0	1	2	4	0	2	15	4	0	0	348	1	20	2	7	11	0	2	0	268	7	12	1	15	0	15	37	3	0	3	25	0	30	26	17	3	11	2	0	9	9	75	8
554303	1	0	6	0	0	4	0	0	0	0	0	0	0	1	0	0	148	0	0	5	0	0	0	0	0	0	0	0	0	0	0	0	0	0	3	0	0	0	1	0	0	0	0	0	17	0	1	0	0
581079	2	10	3	2	4	9	1	12	1	11	5	1	1	4	3	3	61	0	1	3	1	3	9	2	1	7	0	8	2	7	2	2	1	0	3	10	1	8	23	6	1	6	16	7	7	3	6	1	2
4346168	0	0	2	7	37	0	7	3	1	0	6	0	10	21	0	2	0	0	23	0	5	1	0	0	0	8	2	0	1	0	0	1	37	0	0	17	2	0	4	0	0	0	2	27	0	0	4	18	0
327058	1	0	18	62	32	14	1	1	1	11	4	0	4	6	0	3	16	0	26	1	0	2	8	4	3	25	3	1	7	1	6	0	28	8	7	1	13	1	0	9	5	2	12	4	6	1	10	21	9
204542	0	0	0	0	0	0	21	0	0	0	0	6	3	0	7	0	0	6	0	0	34	0	0	0	0	0	0	0	0	0	0	0	0	0	0	234	0	0	0	0	0	61	0	0	0	0	0	0	0
400443	76	17	1	24	1	4	3	56	4	0	28	16	3	0	0	6	628	0	2	176	0	10	34	5	3	6	46	4	4	3	3	84	1	15	0	22	126	8	54	98	21	73	45	3	1	6	117	4	9
577562	8	7	7	120	19	6	4	3	6	21	6	12	9	7	2	11	60	1	8	7	4	4	40	26	3	123	2	7	23	5	25	14	11	13	5	49	18	4	1	18	15	37	52	12	17	8	7	13	13
268220	5	0	33	76	2	9	1	0	2	0	8	4	8	10	1	10	1026	2	0	6	1	2	0	1	4	8	0	0	1	8	0	0	1	0	0	0	1	3	0	14	17	91	161	0	0	0	8	2	7
356180	0	0	0	17	0	0	10	9	16	0	0	0	5	13	35	9	0	0	0	0	0	10	15	3	0	0	2	0	5	0	1	3	1	25	0	69	37	4	0	0	0	3	66	0	0	1	0	0	5
216140	22	17	37	52	19	44	1	26	18	1	23	23	21	6	60	63	1642	8	36	42	20	22	99	98	44	15	26	121	65	8	127	28	15	21	35	58	8	27	15	66	6	69	165	158	277	31	134	84	13
4402042	6	12	3	7	38	4	3	0	0	0	0	0	0	3	3	2	26	0	0	0	0	0	1	0	2	8	2	7	4	4	2	24	1	1	8	1	3	2	7	3	1	5	7	0	22	4	6	7	7
849147	6	5	5	11	1	2	1	19	4	0	7	2	1	2	6	6	80	2	0	10	3	2	6	0	2	1	2	2	1	0	4	0	2	6	6	5	6	1	10	5	4	5	13	3	28	1	1	1	0
563490	79	352	25	364	88	106	76	144	106	268	146	102	169	72	65	159	1223	63	103	154	82	46	98	88	128	180	70	191	178	261	383	667	32	93	140	148	254	68	183	256	133	161	131	245	5	50	224	65	177
308760	53	55	130	253	102	28	16	53	22	14	34	27	33	38	11	19	311	21	61	26	18	31	27	24	36	58	12	25	21	10	9	38	72	48	20	66	37	11	11	35	16	74	236	33	4	36	30	57	28
258404	3	16	6	9	4	4	22	1	0	0	8	2	2	0	2	8	0	0	0	11	10	0	9	0	0	0	0	59	9	32	22	0	14	0	0	1	0	0	10	0	5	57	0	0	3	0	4	0	0
310781	26	12	108	276	48	70	2	31	2	2	8	0	8	13	11	4	1985	2	42	4	3	9	44	7	5	53	4	7	3	1	10	15	39	21	55	74	8	25	2	12	6	17	227	8	16	6	6	57	0
300774	5	1	11	22	11	5	1	0	7	8	5	1	6	3	4	8	103	1	3	3	0	2	11	2	0	3	1	1	6	4	4	6	2	11	25	30	27	0	7	2	7	0	50	7	8	3	1	1	12
338243	14	0	0	3	15	0	0	0	0	0	22	2	13	0	7	0	0	0	0	0	7	0	0	1	0	0	5	0	0	3	95	5	3	6	1	0	0	17	0	0	0	0	39	4	0	7	0	0	1
511724	6	3	17	14	10	8	0	2	1	6	0	3	0	0	0	5	28	1	1	0	2	0	3	4	0	21	6	9	2	4	6	2	8	1	4	6	3	0	8	21	12	2	31	3	9	17	16	8	6
208479	39	15	10	95	41	5	0	19	0	13	0	2	0	0	0	2	319	7	0	0	6	0	0	5	1	10	4	5	1	0	1	2	9	14	17	4	59	0	7	15	0	4	0	19	14	23	8	24	22
589277	0	56	82	2	0	0	7	0	8	0	1	0	49	0	0	0	0	0	0	0	0	70	188	0	52	533	0	18	0	0	14	12	0	0	1	573	0	133	21	9	0	1	0	17	0	12	0	1	0
594119	2	0	1	12	7	4	1	4	0	1	6	2	0	4	4	3	1	0	4	1	2	3	4	8	1	11	5	12	11	0	1	4	3	6	0	9	11	2	2	15	4	4	20	14	3	5	0	1	5
279340	281	60	0	67	16	0	0	0	1	0	1	0	0	4	0	0	0	0	0	0	0	4	2	0	0	18	2	1	0	0	0	9	0	1	0	0	0	0	0	52	0	0	29	1	0	1	7	33	0
266198	2	7	39	91	13	13	1	3	0	4	2	3	0	3	1	2	111	1	1	19	1	5	2	0	2	19	1	2	0	2	0	4	7	19	3	8	8	5	13	5	16	18	53	8	51	9	5	1	4
346918	1	0	28	9	0	0	0	2	1	0	0	0	0	1	0	6	998	0	0	0	0	0	0	0	0	0	4	0	1	3	3	0	4	0	0	0	0	0	0	0	0	5	0	0	0	0	1	0	0
353910	42	3	0	4	2	1	1	0	0	0	0	3	0	6	26	18	15	43	1	27	2	5	11	25	11	6	0	0	5	13	5	0	1	0	16	18	1	28	1	1	0	40	324	1	0	3	6	26	36
1105343	0	0	0	22	2	0	61	2	0	0	23	0	11	22	15	2	2734	0	7	0	2	0	7	1	1	2	0	0	86	0	42	1	23	0	0	2	6	1	9	0	0	4	0	25	1014	15	18	0	0
571111	99	0	85	2	59	0	36	1	1	3	1	10	15	21	0	0	1	0	0	0	3	64	9	0	0	18	12	0	40	0	18	0	2	3	1	28	15	0	19	59	0	0	0	11	0	8	4	0	4
647215	2	0	6	11	8	3	0	7	0	11	3	3	1	0	5	0	202	0	4	1	2	1	0	1	0	1	3	4	2	0	0	2	18	3	2	2	2	0	6	7	2	2	4	1	6	3	4	6	2
294747	4	0	1	4	4	3	4	3	3	7	4	0	3	6	6	13	1	0	1	7	2	28	1	9	3	1	2	3	18	3	12	0	4	1	0	5	20	6	1	9	0	9	7	4	1	7	8	3	7
347791	17	12	2	26	16	34	21	7	5	26	3	17	16	8	4	39	203	4	8	14	5	6	23	47	30	25	20	34	84	11	46	5	33	23	11	106	55	21	12	41	6	23	46	35	95	34	46	4	5
350127	0	1	5	145	1	7	0	13	0	2	0	3	6	1	4	9	15	1	8	10	8	0	0	1	2	1	1	1	1	8	0	0	16	4	0	5	16	0	0	1	8	3	1	1	0	4	22	6	0
216710	63	33	39	61	13	41	19	13	15	5	19	39	27	14	6	62	434	11	10	11	15	28	24	22	14	9	8	34	40	4	24	27	26	21	49	42	31	30	8	48	20	22	328	1	47	11	31	56	27
349809	49	38	1	2	0	78	0	0	0	0	0	8	0	0	0	34	1154	26	221	38	0	0	0	0	25	20	13	30	112	0	0	0	0	0	0	0	0	0	0	128	0	0	0	0	0	0	0	152	0
551955	15	2	5	6	1	2	2	3	0	16	4	0	0	0	5	2	68	2	1	4	0	2	1	2	0	5	0	0	5	7	0	7	1	0	8	1	2	2	6	4	2	0	12	8	11	4	5	5	5
288379	4	5	0	11	1	0	11	6	0	3	1	0	4	5	0	6	0	3	2	0	9	6	0	6	17	2	6	10	12	0	2	14	1	2	0	2	15	1	0	10	1	1	2	7	1	5	5	14	0
297503	0	10	49	44	14	7	79	25	4	43	24	71	2	10	67	2	0	4	0	0	63	0	391	36	108	2	14	18	28	6	68	0	1	1	2	135	12	18	61	21	2	100	31	3	0	6	16	21	7
297502	6	3	2	21	6	1	5	0	0	0	0	3	2	0	1	4	126	3	1	0	1	0	10	0	0	13	0	0	4	1	3	10	0	0	1	40	0	0	8	17	7	1	11	5	46	0	3	0	16
585480	31	45	4	3	1	13	0	12	1	4	9	5	2	8	2	1	279	2	1	9	8	0	20	8	9	16	16	7	2	2	23	4	3	15	30	10	6	6	56	6	15	11	62	17	0	18	5	12	10
207770	173	97	66	278	1	182	23	107	8	2	166	159	29	76	71	1	2596	76	105	106	30	101	141	47	6	156	62	93	58	35	59	23	17	163	229	243	95	33	11	242	127	168	70	137	183	57	125	10	84
234488	19	16	0	0	0	6	0	0	0	3	13	3	22	7	2	11	0	18	26	0	3	0	37	12	0	92	7	5	48	10	43	0	67	56	0	62	8	0	0	5	0	3	0	84	15	14	37	17	7
851323	14	53	551	2141	283	435	2	0	36	0	0	35	80	0	20	0	0	0	121	126	0	79	148	0	4	106	12	29	155	34	464	122	154	289	0	1120	0	176	0	74	44	322	0	0	0	0	0	430	166
556126	0	17	149	1	479	76	275	0	0	35	78	45	1	81	11	11	1687	74	347	50	48	21	90	0	15	292	13	2	118	116	23	4	390	6	61	91	0	0	17	14	36	763	211	63	0	107	0	530	60
696563	9	21	42	25	33	67	17	18	13	11	20	28	17	12	14	27	0	11	27	2	7	9	32	12	18	13	21	29	119	18	0	18	30	27	13	39	15	42	9	30	30	21	32	51	56	20	7	20	18
314921	2	7	0	2	5	0	15	0	0	1	1	0	2	1	0	7	14	2	2	0	1	4	5	5	4	2	1	0	6	1	4	2	7	0	0	8	9	4	7	5	3	9	10	7	0	1	1	0	7
522353	0	1	0	0	0	0	0	0	0	0	0	0	0	0	0	0	7	0	0	5	0	0	0	0	0	0	0	0	0	0	0	0	0	0	0	0	0	0	1	0	0	0	0	0	0	0	2	0	0
593733	0	83	0	1	0	0	3	0	0	0	0	7	431	0	0	5	0	0	0	0	50	0	0	0	1	9	0	78	0	0	12	0	222	0	8	0	0	0	0	172	0	2	70	0	0	0	0	0	1
333197	3	0	7	331	22	20	1	4	1	3	0	0	5	3	2	1	28	0	37	0	0	0	12	7	0	34	0	1	2	2	1	1	12	38	0	5	4	0	4	1	0	7	2	0	23	0	7	13	0
352533	0	0	0	0	1	0	0	0	2	3	0	12	3	0	11	5	1	0	0	0	2	0	8	9	0	6	1	29	4	0	0	5	3	5	0	0	0	0	0	0	5	0	2	0	0	0	0	0	0
301294	69	21	1	107	0	0	4	7	0	0	0	0	9	8	0	21	282	2	2	19	1	9	0	14	1	7	5	2	1	4	0	0	43	1	61	0	0	0	0	3	0	0	13	0	0	0	100	28	2
42395	27	17	2	18	3	0	0	2	2	1	8	14	0	5	4	1	5	5	1	3	2	17	0	0	0	24	0	2	64	0	0	0	8	7	0	1	0	0	0	0	0	59	155	2	0	0	7	0	19
592649	8	3	0	16	0	0	0	2	1	0	0	0	3	0	0	2	7	0	0	0	2	2	9	8	2	3	2	11	12	5	4	9	55	3	4	13	3	1	23	0	0	8	13	11	1	1	10	0	1
850066	2	1	0	46	2	4	2	16	0	4	7	0	3	1	0	2	23	3	0	6	8	4	2	5	1	6	0	12	35	2	3	3	3	2	1	0	0	4	18	18	1	10	19	11	2	2	4	5	2
4299126	4	0	0	3	0	0	1	0	0	0	2	0	0	0	0	0	23	0	7	3	4	0	0	0	2	0	2	3	5	0	0	0	0	0	1	0	0	0	0	2	0	0	0	1	45	0	1	0	0
317315	843	349	471	1765	627	426	329	225	72	350	454	77	170	43	210	121	11016	86	427	92	85	213	366	386	321	652	271	709	231	253	403	621	206	197	247	612	297	481	778	368	244	339	2092	495	543	460	532	698	488
621649	699	1035	450	1408	587	464	642	471	257	942	652	535	732	559	296	798	16155	282	666	1283	231	505	1134	696	595	1188	328	553	2254	532	1735	457	810	589	1325	2031	2887	531	343	1336	1788	1489	4184	785	1917	344	1649	1306	1307
360315	0	1	25	1	13	11	46	7	6	0	2	1	9	8	4	17	29	4	3	2	6	13	8	5	7	6	5	3	13	1	8	6	0	6	0	36	78	14	12	6	0	18	10	4	0	8	2	1	12
1110378	14	4	2	342	8	20	0	12	1	1	9	46	1	2	3	12	679	12	99	0	3	6	2	2	3	4	16	154	6	1	8	17	23	2	17	38	1	122	54	11	51	8	19	117	513	5	22	5	7
15698	5	1	22	32	84	6	0	9	1	9	2	5	7	0	3	0	5	0	12	9	3	1	4	2	1	19	0	1	6	0	1	9	1	92	0	17	8	2	2	7	0	15	6	5	0	1	0	9	6
111712	1	2	2	63	1	1	0	2	0	0	0	0	0	0	0	0	72	0	0	1	1	1	12	0	1	0	1	1	1	1	0	0	9	0	13	0	3	0	2	2	0	0	7	0	0	1	0	2	0
350277	63	25	52	1860	885	106	13	7	68	31	63	124	31	32	54	159	2526	5	122	157	35	58	54	352	68	189	28	165	247	28	23	24	2	1	110	160	791	121	398	73	48	163	269	215	142	119	122	226	36
173245	14	37	187	177	62	29	23	32	15	113	20	58	33	23	6	105	1407	6	10	25	21	40	17	53	13	75	11	30	49	14	29	84	7	43	249	205	67	55	19	104	11	37	523	74	34	8	18	181	144
261966	25	101	4	66	17	14	1	15	5	0	17	31	17	73	15	55	21	14	19	67	2	76	345	37	0	77	31	5	18	76	3	36	72	9	0	721	94	23	86	52	7	45	134	159	0	69	0	1	8
214031	8	3	21	2	2	28	0	0	0	0	0	0	0	0	0	0	0	0	0	0	0	4	2	12	6	0	0	1	16	0	0	5	21	1	11	15	0	2	0	16	6	0	18	8	22	3	0	3	1
590015	12	12	1	28	2	0	21	23	6	30	4	7	17	20	11	28	263	1	5	30	2	13	5	29	0	44	19	13	33	47	81	58	1	4	0	40	27	8	16	21	24	38	151	9	14	2	34	10	21
351272	326	103	1091	2270	1	1699	238	0	192	783	111	0	694	174	100	837	3987	161	2997	75	98	212	186	1083	197	2584	225	697	944	18	93	89	1251	2161	511	1853	253	581	645	187	184	261	1	929	1808	216	506	1898	974
273232	0	1	6	111	5	1	8	183	0	0	0	0	0	2	0	4	0	2	183	0	18	0	1	65	3	27	6	4	1	2	1	9	0	210	5	14	111	8	0	0	0	6	0	12	0	3	613	19	3
561607	49	0	32	2	0	0	0	0	24	0	8	43	91	11	0	0	0	0	56	0	5	0	11	0	7	17	0	0	41	0	0	0	63	46	8	0	0	8	0	32	6	58	124	0	0	0	1	0	3
190844	0	0	0	0	0	0	0	0	0	0	0	1	0	0	0	0	0	0	0	0	0	0	0	0	0	0	0	0	0	0	0	0	0	0	0	0	0	0	0	0	0	0	0	0	0	0	0	3	0
207340	7	2	0	21	6	1	0	16	1	91	2	1	8	0	0	2	98	2	0	0	3	3	1	3	3	8	0	2	1	1	0	2	13	1	0	1	2	2	4	13	1	5	9	2	2	11	9	5	3
209492	11	19	94	190	16	22	3	18	7	10	26	25	9	12	17	20	604	23	22	4	8	7	39	67	9	41	5	36	5	3	60	53	28	22	21	154	5	6	145	27	19	31	151	103	37	18	20	32	41
277047	134	76	93	214	74	190	50	6	11	8	11	2	24	72	5	6	140	1	9	103	27	8	81	4	3	11	5	18	76	28	4	4	138	10	19	22	2	13	73	24	16	84	159	23	5	37	139	39	21
450576	18	19	1	38	0	3	0	29	3	63	6	0	8	0	2	5	14	2	0	17	8	0	30	0	1	27	1	5	1	4	0	4	0	14	0	0	4	0	53	18	9	5	16	5	1	3	78	14	0
346794	88	2	1	585	53	0	53	34	35	4	57	62	138	6	2	88	0	1	18	30	51	24	14	10	93	38	0	44	9	75	293	18	0	0	15	316	37	105	0	40	47	64	446	96	1	9	15	44	128
346669	131	104	152	299	100	22	10	62	31	135	54	58	41	52	66	136	2446	52	30	66	30	68	131	125	162	158	39	181	397	45	132	46	183	232	167	19	42	209	141	221	87	142	646	189	405	156	345	148	84
314586	25	0	28	76	41	35	11	4	37	30	7	14	27	16	7	21	515	6	10	1	13	11	41	38	6	12	13	5	36	40	38	5	38	30	103	204	104	12	20	11	69	14	239	33	33	12	15	17	61
301639	0	3	0	32	0	0	0	0	1	2	0	0	0	0	0	0	220	0	0	7	1	0	0	0	0	3	1	0	0	0	0	0	0	2	0	0	0	0	0	0	0	2	0	0	1	0	0	2	0
4377150	0	0	0	4	2	15	11	18	5	10	0	2	3	1	0	4	131	1	12	4	0	17	1	0	4	10	1	6	45	2	26	1	7	11	0	57	3	20	6	0	16	5	40	36	28	7	63	0	4
1108422	1	0	0	1	518	5	0	0	53	0	0	38	6	26	23	0	7440	3	0	0	12	91	84	0	0	0	0	0	0	0	2	23	1	5	0	0	0	0	0	0	118	317	0	1	0	0	1100	1	0
258980	0	1	7	85	3	2	0	0	5	0	8	11	3	1	4	7	1404	2	0	0	0	8	0	1	3	16	0	0	0	13	1	1	6	0	0	0	7	2	0	6	25	18	27	0	0	2	6	1	0
569030	151	0	1	0	0	0	0	2	63	521	26	0	143	73	0	0	0	0	0	0	71	131	0	62	0	0	0	0	0	0	0	0	432	32	0	0	444	104	1	0	0	0	0	0	0	0	0	0	0
351287	6	7	0	32	11	7	114	1	4	14	1	3	1	9	4	20	51	2	33	0	107	7	22	17	15	14	7	16	24	14	16	14	12	6	2	23	13	5	10	123	5	32	26	14	0	26	0	3	21
303313	4	1	11	20	6	8	6	0	2	4	2	3	1	12	3	7	142	0	7	2	0	8	0	7	4	18	1	11	8	2	1	0	3	6	4	13	1	1	1	9	3	10	71	7	0	4	27	15	6
342543	0	0	0	0	7	12	66	0	24	0	0	12	36	0	0	0	1	0	0	3	0	3	118	0	0	0	0	0	1	50	74	0	0	0	0	167	161	1	0	14	0	0	0	45	0	0	0	0	42
210867	0	0	20	0	0	0	22	0	0	0	9	0	0	0	1	11	0	0	0	0	0	2	0	3	0	1	3	4	0	0	0	0	24	0	1	19	0	0	13	2	0	7	38	0	0	0	1	6	0
589822	4	1	6	77	0	8	5	19	5	45	9	2	12	12	0	19	47	2	8	0	5	18	0	18	0	3	3	11	2	16	1	1	30	1	3	877	15	9	1	18	8	2	10	3	0	26	18	5	7
4306036	2	26	4	6	9	6	11	4	6	3	0	11	25	25	1	8	559	1	9	8	5	1	5	8	19	16	7	1	16	5	23	5	5	9	29	71	16	6	4	77	4	170	44	3	5	29	4	5	5
610842	46	44	0	2	2	0	14	25	2	3	0	0	4	8	0	8	67	38	19	22	3	17	3	12	0	5	2	2	0	6	0	32	14	2	0	0	115	0	0	52	0	2	154	0	0	0	13	9	6
299902	0	29	4	437	160	137	118	13	39	52	19	21	75	66	63	16	10	46	9	44	15	25	77	71	17	155	58	100	190	47	6	116	47	33	2	314	51	52	1	3	39	170	9	44	0	69	166	93	156
359445	4	1	1	0	8	0	0	2	1	9	1	2	3	7	6	0	169	2	0	0	4	5	0	2	0	22	6	1	0	3	3	4	12	8	9	12	3	0	4	0	0	1	8	1	1	2	1	17	3
301109	0	1	25	17	9	34	1	2	3	0	2	8	9	0	0	0	11	1	23	0	12	11	41	0	0	22	0	0	0	0	7	0	0	0	0	1	4	5	0	2	1	0	28	0	6	10	1	4	0
361679	0	3	1	1	21	0	3	0	1	2	20	6	3	0	0	2	38	0	2	1	6	0	0	12	1	5	2	3	4	2	1	0	0	0	0	2	12	12	0	0	2	4	9	2	0	0	0	0	1
581388	34	28	18	100	28	9	4	86	0	14	5	0	1	6	13	6	505	9	4	6	9	21	24	8	2	15	1	1	1	5	14	2	2	64	28	21	10	7	3	5	14	5	104	3	69	0	23	38	5
324112	43	14	14	93	15	6	25	5	2	7	8	5	2	1	0	1	239	2	8	5	1	5	13	9	1	70	9	8	11	1	8	5	9	2	7	11	6	12	5	14	7	8	45	4	11	1	8	14	10
449353	0	24	59	0	25	37	1	24	11	32	17	0	6	0	0	0	654	0	0	0	2	9	5	0	0	47	0	0	0	9	0	0	0	0	0	2	0	0	0	0	0	16	42	8	0	11	0	0	0
209031	716	712	726	3534	948	654	282	125	295	29	363	217	511	493	174	252	6449	139	380	279	177	61	660	87	173	380	82	726	448	20	137	179	677	217	791	824	69	175	623	494	186	902	3551	121	1494	150	665	806	356
646499	74	31	13	37	90	6	21	7	7	1	7	11	17	28	11	1	53	10	4	5	8	2	20	4	29	2	1	10	3	7	3	7	9	16	5	19	9	26	27	46	6	7	94	18	7	18	13	16	18
210102	27	36	72	212	75	22	7	19	10	7	5	17	17	19	11	15	970	5	39	43	9	29	10	19	2	24	9	12	5	29	7	8	153	80	14	94	124	7	24	83	49	27	203	18	2	3	35	54	8
349019	30	23	30	45	9	3	0	3	4	39	13	13	8	0	8	26	2	2	8	8	3	24	1	33	20	10	14	9	52	2	12	11	19	5	1	47	3	14	0	22	5	72	34	14	68	44	14	19	5
715152	13	2	13	11	25	9	4	0	3	0	23	2	1	2	6	55	124	1	0	10	1	0	6	11	8	1	2	8	13	1	0	15	4	18	39	67	54	0	2	9	0	116	28	15	0	11	9	5	8
837859	11	3	6	12	4	3	9	6	3	9	13	10	5	6	1	23	195	10	17	8	12	14	13	25	9	10	0	11	48	1	20	7	11	2	1	51	10	4	11	16	15	18	40	19	7	10	11	2	9
1105454	0	190	39	5	13	50	0	0	0	0	49	8	4	0	9	0	0	0	0	0	0	2	3	113	3	71	0	0	0	0	46	15	78	0	7	0	0	4	0	0	104	0	544	0	0	0	11	0	32
538805	16	124	20	313	57	102	58	55	34	49	42	35	55	23	26	97	523	16	50	33	43	35	62	72	73	81	30	52	123	75	182	160	40	50	39	119	69	32	93	103	46	192	135	153	10	18	238	36	89
337392	12	1	5	2	3	1	4	0	1	62	0	2	3	1	3	1	117	1	1	3	0	3	1	2	1	8	7	7	7	9	8	2	6	5	0	4	4	0	0	10	4	4	12	1	9	5	10	1	0
333387	4	24	4	2	7	9	1	25	1	2	6	6	1	5	0	5	101	10	14	3	1	0	22	1	5	35	0	19	6	3	4	15	0	27	29	0	1	8	3	12	0	24	84	34	102	15	60	9	61
321135	2	29	1	104	2	7	9	8	1	8	1	1	25	2	21	30	485	7	4	17	14	10	7	20	2	21	6	8	21	18	33	2	6	2	0	45	76	5	58	21	44	5	158	1	0	0	9	21	5
290079	6	2	10	40	9	3	5	2	8	1	1	4	8	0	1	3	94	4	4	15	1	3	5	3	5	17	2	4	8	4	5	5	1	4	8	19	9	4	11	8	3	2	12	15	3	2	7	16	5
1110312	4	13	24	63	6	17	4	0	2	0	5	4	9	9	3	7	62	5	12	27	9	1	13	1	7	29	17	11	5	7	6	11	9	11	12	29	12	9	1	15	1	7	76	9	1	6	23	8	13
339336	0	0	0	0	0	0	0	0	0	0	0	0	0	0	0	0	0	0	0	0	0	0	0	0	0	0	0	0	0	0	0	0	0	0	0	0	0	0	0	0	0	0	0	0	0	0	0	0	0
4446053	0	0	0	0	0	0	0	12	0	0	0	0	0	1	0	0	0	0	9	0	0	0	1	0	0	0	0	2	2	0	1	0	0	0	0	0	0	6	0	0	0	0	0	0	2	0	0	0	0
847728	29	1	0	1	8	17	0	21	2	3	0	0	33	3	5	39	62	0	3	0	5	0	0	2	0	65	0	5	0	0	0	18	1	74	0	115	0	12	0	9	0	0	51	34	0	0	1	0	0
613697	15	6	7	81	14	13	6	6	2	16	19	2	9	23	9	8	192	0	19	1	7	14	3	13	1	38	6	8	5	14	5	0	9	13	2	93	25	1	12	33	6	15	30	5	0	7	17	23	12
385545	19	0	0	6	2	0	1	0	0	24	0	2	15	2	0	22	10	2	12	0	4	5	8	0	0	8	0	0	4	13	8	0	12	0	0	10	3	6	0	7	0	22	15	0	0	0	5	15	0
284123	9	0	23	6	6	3	2	0	1	8	2	0	14	0	4	16	0	0	5	0	0	0	1	4	0	34	0	1	0	0	3	2	16	4	22	15	1	5	10	0	4	14	4	5	87	0	16	32	0
355494	4	23	1	69	21	16	15	9	4	1	12	7	5	10	1	19	65	10	3	18	2	2	3	13	1	3	2	7	12	14	17	39	10	14	3	2	15	12	10	41	1	32	77	6	12	12	18	13	6
298788	0	0	0	0	0	0	0	0	0	0	0	0	0	0	0	0	0	0	0	0	0	0	0	0	0	0	0	0	1	0	0	0	0	0	0	0	0	0	0	0	0	0	0	0	0	0	0	0	0
356167	11	62	41	91	34	6	0	3	23	14	18	10	36	14	1	1	651	9	4	4	26	12	2	4	0	57	9	0	4	11	0	1	10	0	0	1	30	1	10	27	112	28	35	12	0	9	20	91	7
827794	23	345	262	153	128	96	66	24	68	12	103	157	54	71	149	223	547	11	14	41	41	59	53	26	16	24	19	15	69	17	102	63	10	192	53	31	43	28	31	200	42	163	299	45	133	54	43	96	27
523099	3	6	13	13	11	11	8	0	4	0	1	8	3	20	1	9	51	1	2	4	8	0	3	5	14	8	1	6	3	2	3	9	1	4	1	15	14	6	1	4	0	20	13	8	0	7	0	7	1
351253	32	10	1	204	17	98	97	14	13	33	96	10	53	21	9	33	2	102	35	11	56	33	115	55	46	52	45	146	496	227	162	125	5	1	36	70	48	108	0	144	20	55	50	43	170	17	535	52	52
336627	0	1	3	9	1	1	0	4	1	43	4	5	0	0	2	3	30	1	1	2	2	10	2	20	0	2	1	2	11	14	2	5	25	5	2	12	0	6	7	0	6	11	20	1	16	1	113	3	1
197832	26	0	8	0	0	0	3	0	10	0	147	92	16	66	77	100	1619	0	22	60	1	21	0	0	5	57	2	32	8	5	1	14	21	0	0	55	23	8	0	12	0	0	2	1	0	3	3	0	0
208042	75	248	178	330	166	91	67	95	23	52	46	10	42	196	111	17	1984	39	21	220	21	36	186	96	143	207	42	119	202	86	502	568	68	510	994	346	569	216	149	229	327	211	374	273	142	227	279	19	197
531052	3	5	9	20	7	0	3	15	4	7	4	2	4	6	6	0	96	3	1	2	3	0	2	7	2	6	2	5	17	3	2	9	10	4	1	4	9	1	10	8	1	2	4	6	2	7	5	2	7
304037	0	2	57	182	2	40	6	0	3	3	16	2	5	2	1	1	16	0	16	1	0	0	0	12	15	0	1	4	16	3	0	0	20	18	2	1	2	2	0	6	5	16	20	11	0	0	2	13	6
277202	76	25	5	27	10	12	11	38	14	5	20	10	5	9	26	30	399	19	15	6	4	33	28	20	22	21	9	43	41	23	21	7	5	41	23	18	67	17	26	18	12	17	70	53	10	21	38	30	11
874627	18	2	11	16	14	0	0	6	30	8	4	2	12	71	11	1	107	0	14	9	1	10	8	14	0	26	3	2	1	0	6	15	17	8	2	16	10	0	2	8	0	12	29	20	0	47	8	5	2
422283	86	88	56	70	58	56	28	171	51	122	88	34	52	24	56	61	958	27	14	33	37	47	115	34	31	55	15	64	35	37	102	107	38	32	100	66	83	46	102	76	51	72	564	53	94	38	90	103	66
821538	12	0	0	12	4	28	4	0	6	5	1	2	2	2	0	2	6	0	1	13	0	2	0	2	2	22	3	56	10	0	0	0	12	9	3	48	1	13	0	9	3	6	10	12	21	0	4	16	0
542830	16	8	5	47	9	0	0	16	0	4	3	0	2	1	6	2	163	2	2	2	6	6	21	1	1	4	0	0	3	0	9	0	4	13	8	17	1	2	1	4	1	7	71	2	23	7	7	29	8
216356	12	7	0	2	2	0	1	2	6	2	11	4	5	7	16	9	541	5	0	10	1	7	10	0	7	2	3	17	6	6	16	8	0	0	14	2	13	7	44	31	41	2	4	0	0	13	0	0	0
332732	5	0	7	20	10	42	3	0	0	1	1	0	7	1	9	2	18	2	14	2	0	3	7	2	1	20	1	5	17	2	10	0	18	7	21	22	15	0	0	0	2	2	0	2	11	3	23	8	2
322258	51	26	1	22	7	9	40	0	6	17	12	3	39	6	10	19	501	9	2	13	8	13	10	16	15	18	15	11	62	18	3	5	6	28	34	26	15	7	12	23	34	25	75	2	0	6	13	0	17
207532	99	76	373	246	53	94	23	10	15	19	106	24	65	105	62	25	2038	26	79	102	9	26	40	57	20	241	30	249	31	39	23	573	205	46	26	542	116	7	143	411	153	80	260	152	142	114	133	109	56
423830	139	48	71	641	16	22	12	54	31	3	93	29	117	112	73	31	6147	7	39	31	86	70	28	18	1	295	19	23	43	43	16	83	47	144	0	97	82	12	206	184	78	64	130	12	7	11	30	78	18
537548	0	0	3	0	0	2	0	0	0	0	0	0	0	0	0	0	209	0	0	4	0	1	1	0	0	0	0	0	0	0	0	0	0	0	6	0	0	2	0	0	0	0	0	0	19	0	7	0	0
230132	18	25	17	50	9	11	1	0	1	0	15	7	14	2	3	11	492	14	16	11	12	8	0	2	3	11	3	27	1	5	1	2	11	6	3	67	12	1	8	16	22	6	67	6	0	7	9	21	1
214684	56	5	3	57	9	13	12	0	4	3	19	7	13	7	0	0	86	2	2	6	1	0	9	15	6	71	1	23	3	7	2	14	3	32	19	25	19	7	18	21	4	35	117	19	1	29	1	11	35
1517779	1	0	0	1	0	0	0	62	1	0	0	1	0	0	0	0	3	0	0	0	0	1	0	0	0	0	0	1	0	0	0	0	0	0	0	0	0	0	0	0	0	0	0	0	1	0	0	0	0
629361	29	28	0	3	0	0	13	9	7	19	6	16	24	9	15	24	243	5	0	12	6	20	14	3	10	2	14	9	8	8	20	20	1	0	19	7	87	40	36	28	21	6	6	7	1	32	7	1	5
4446732	36	3	13	53	40	51	5	24	5	16	28	1	12	51	15	16	599	1	56	3	3	10	3	4	0	51	9	50	48	16	6	16	6	86	50	109	1	1	4	11	0	35	187	1	0	36	29	5	42
261715	3	25	6	32	1	1	15	23	0	8	16	3	2	81	16	41	8	2	22	0	31	19	1	19	0	1	9	41	0	7	3	9	22	2	0	8	1	0	0	52	53	0	199	0	0	0	4	2	5
337724	0	0	1	0	47	0	0	40	0	0	0	42	149	0	0	5	0	0	0	755	0	0	68	0	0	0	0	0	0	0	11	0	9	0	0	9	0	0	0	0	0	3	316	0	16	0	0	0	0
580907	157	27	149	564	116	63	62	13	114	64	43	66	93	74	45	143	1880	43	23	198	34	70	88	116	20	26	33	54	51	78	73	344	70	152	169	584	313	24	314	119	228	122	652	90	180	51	72	34	83
215311	15	36	85	154	46	7	4	8	4	7	30	42	14	12	21	11	149	6	7	8	17	9	7	3	2	75	3	2	3	3	12	8	9	15	3	8	10	2	22	37	9	35	65	17	33	16	5	30	12
289538	16	3	4	19	2	1	8	10	5	6	5	1	2	6	0	1	54	0	13	0	0	4	6	0	10	5	3	7	15	0	2	3	3	5	21	23	0	8	9	33	0	2	25	5	1	3	2	16	0
293097	0	23	0	39	1	0	0	33	0	0	6	1	1	0	42	127	2412	3	6	0	34	66	3	53	0	58	0	5	0	9	7	0	1	1	2	0	2	2	0	3	3	9	0	2	73	6	350	22	5
579293	0	0	0	262	1	3	11	38	2	0	14	37	17	0	1	53	53	16	12	78	14	0	6	0	1	100	0	8	0	12	0	0	0	0	1	32	26	21	0	0	0	0	0	126	0	0	71	91	0
105659	27	21	30	84	7	9	9	5	2	0	3	14	10	3	3	9	394	5	6	0	4	2	23	6	2	13	6	0	6	6	16	5	2	0	7	71	20	3	36	52	9	26	39	17	83	3	5	8	22
298385	4	4	25	107	12	13	0	21	13	3	6	9	24	15	10	16	279	13	13	4	7	4	36	7	11	42	12	28	9	9	31	7	20	8	8	30	35	2	0	11	15	27	58	7	32	8	28	34	8
953855	175	20	62	205	40	33	19	28	42	21	14	21	22	12	23	19	1440	27	55	2	2	49	30	64	27	33	9	33	22	13	51	36	113	120	33	80	56	29	2	8	6	28	215	105	310	47	109	30	35
531238	6	1	1	19	0	28	6	1	1	32	12	4	1	16	3	2	110	0	0	9	0	1	11	2	0	3	4	7	5	2	19	6	0	2	18	29	0	21	128	12	1	23	57	4	14	6	13	0	4
342182	7	0	0	2	0	1	3	8	0	1	5	7	96	2	0	3	0	1	3	1	1	3	5	0	0	8	0	4	0	10	256	93	1	3	2	80	1	3	162	20	8	0	10	0	0	2	0	1	15
113941	12	2	27	29	19	139	0	4	1	8	9	0	1	1	1	1	3	0	32	2	2	0	7	2	1	7	2	2	10	6	0	3	19	13	0	14	1	1	8	3	3	0	4	2	5	0	0	25	3
301464	0	3	4	1	19	0	1	0	3	0	5	5	3	0	0	8	72	1	2	9	0	0	0	12	2	12	0	10	3	8	3	0	1	0	0	3	1	1	0	7	3	8	35	3	0	8	0	2	2
210945	50	36	25	34	14	11	5	56	7	423	25	3	6	13	6	19	522	5	1	8	18	34	36	63	16	13	3	17	128	36	92	24	90	39	14	60	40	21	8	42	1	5	60	8	46	9	97	8	19
347587	6	4	22	21	10	15	0	11	0	0	1	7	4	11	2	2	121	1	0	12	0	4	18	3	3	11	0	2	0	5	2	6	9	20	1	11	13	2	4	0	4	9	24	4	11	1	10	2	1
278675	0	0	0	0	0	0	0	0	0	0	0	3	0	0	0	0	0	0	0	0	41	0	0	0	0	0	16	0	0	0	0	0	0	0	0	0	0	0	0	0	0	0	0	0	0	0	0	0	0
584107	11	12	5	35	11	2	1	4	1	11	6	3	3	5	5	1	129	6	5	8	5	3	6	2	2	27	0	4	6	3	4	2	3	5	2	4	29	1	5	13	11	1	14	1	3	3	7	11	3
585989	0	0	0	0	67	0	0	0	0	0	0	30	0	0	23	0	0	37	0	0	0	0	17	0	0	0	0	0	0	0	38	0	206	93	0	78	0	0	0	0	0	0	0	0	0	0	0	1	0
275194	26	44	23	232	18	15	22	11	5	6	4	8	13	0	12	17	92	1	20	19	1	22	8	18	5	11	8	18	2	13	5	16	18	45	0	27	55	3	0	3	17	27	23	30	0	20	14	14	6
550894	42	13	13	99	42	1	2	49	2	10	10	1	1	1	6	7	534	3	7	2	30	26	36	7	6	10	2	1	5	2	23	4	17	36	18	25	3	10	1	2	8	9	112	3	51	0	21	33	4
268538	0	0	2	0	0	0	2	2	0	0	2	1	5	1	1	10	90	0	0	5	1	0	5	6	3	21	1	4	4	2	6	2	5	0	2	14	0	1	17	14	0	13	14	1	0	0	30	4	0
192364	0	3	38	1	0	0	4	4	0	0	0	0	15	4	0	6	25	0	0	0	0	11	0	3	0	5	4	0	0	7	0	0	6	1	4	0	14	5	8	0	0	0	1	0	7	8	2	27	3
300766	12	76	4	9	404	126	44	0	272	1	2	5	95	48	186	0	347	10	0	746	5	0	5	30	42	44	1	686	31	50	5	544	37	272	48	21	159	4	2078	13	21	128	55	1	0	0	921	2	29
213671	0	1	1	0	0	8	0	0	0	5	0	0	2	0	1	11	1	0	0	1	1	2	3	1	4	10	1	0	11	0	0	0	16	0	10	9	4	0	1	4	2	8	14	0	9	0	12	0	3
3579707	12	3	9	10	1	7	0	4	5	3	0	0	3	1	1	4	1	0	27	1	0	5	8	6	0	2	0	3	0	0	1	3	29	1	1	14	0	1	4	1	5	0	25	1	40	2	26	14	2
823634	64	0	0	5	3	1	32	3	1	0	2	10	0	9	0	1	38	0	4	3	10	0	3	44	0	17	0	2	2	571	233	0	4	42	0	0	0	0	5	15	1	0	287	0	0	4	0	0	2
351231	0	0	2	3	0	0	0	26	0	0	0	0	0	0	0	0	0	0	0	0	0	0	0	375	0	0	0	0	0	0	0	0	0	1	0	0	79	3	0	0	0	0	0	472	0	15	0	0	0
577377	238	0	0	0	0	0	0	0	0	0	17	0	0	0	182	1025	0	0	0	0	0	0	0	0	0	2	0	255	0	0	0	278	0	0	1057	0	1	0	0	767	0	0	543	0	0	0	0	2	0
New.ReferenceOTU918	83	36	32	23	37	3	133	0	13	6	23	3	20	23	2	31	1091	31	23	91	6	5	12	37	17	46	1	67	19	9	42	22	16	2	47	29	156	17	129	67	84	110	262	102	0	20	26	22	68
New.ReferenceOTU2352	31	5	57	129	28	21	13	14	21	28	17	4	5	15	8	26	787	8	24	39	14	30	78	35	45	63	17	14	54	6	70	17	52	29	98	42	23	22	51	12	26	44	88	59	82	20	111	57	19
New.ReferenceOTU4137	0	58	0	0	0	0	0	4	0	0	0	4	0	0	0	0	0	0	15	0	0	0	0	0	0	0	11	88	0	2	0	0	0	57	0	0	0	0	0	0	0	12	667	0	0	60	0	50	0
New.ReferenceOTU3111	16	0	0	20	1	3	6	1	0	2	1	3	0	2	0	5	322	0	4	1	0	7	3	2	15	17	6	16	36	11	1	10	7	8	1	2	7	4	4	19	5	12	6	3	0	1	32	5	6
New.ReferenceOTU3113	0	8	0	0	0	0	0	0	0	0	0	0	0	0	0	0	0	0	0	0	0	0	0	0	0	0	0	0	1579	0	0	0	0	0	0	0	0	0	0	83	0	0	0	0	0	0	0	0	0
New.ReferenceOTU1009	384	276	23	644	161	225	15	186	18	37	101	22	6	47	58	46	892	56	26	142	28	99	72	5	10	265	59	1	303	36	33	32	73	41	1	50	85	51	189	28	111	177	159	0	137	13	353	47	21
New.ReferenceOTU1881	0	27	42	42	71	5	0	0	0	0	0	0	0	0	6	0	0	0	0	7	3	0	3	9	0	0	0	0	0	0	0	0	0	5	1	59	40	0	0	0	14	0	1	3	0	0	0	0	15
New.ReferenceOTU1883	4	0	1	0	0	0	2	0	4	2	3	1	2	4	0	2	672	1	33	9	0	154	0	1	1	2	0	3	0	1	0	4	3	0	0	0	0	0	69	0	0	3	1	0	0	0	0	2	0
New.ReferenceOTU3338	14	1	8	35	4	0	9	4	1	7	2	2	6	3	4	12	123	1	0	14	0	1	5	4	5	6	1	3	2	8	10	21	7	8	10	82	8	2	35	11	5	21	56	6	11	1	5	0	6
New.ReferenceOTU3628	6	7	2	3	5	4	4	7	2	1	3	6	0	3	2	0	146	0	6	0	0	3	8	4	2	5	1	1	5	0	0	2	5	5	13	5	4	3	14	7	5	0	20	3	6	5	2	0	3
New.ReferenceOTU3332	0	0	0	1	11	0	0	4	0	0	0	2	9	0	0	2	0	0	2	33	0	0	4	0	0	0	0	0	0	0	4	0	1	0	0	2	0	0	0	0	0	0	81	0	9	0	0	0	1
New.ReferenceOTU3335	0	1	183	0	99	55	0	5	0	82	0	22	5	0	0	0	0	0	131	0	0	0	0	0	3	41	26	105	1086	0	0	0	201	0	157	0	0	146	755	11	46	139	992	26	2	20	169	0	3
New.ReferenceOTU3624	0	0	1	1	0	0	0	0	0	0	0	0	0	0	0	0	0	0	2	0	0	0	0	0	0	1	0	0	0	0	0	0	0	0	0	0	0	0	0	0	0	0	0	0	0	0	0	1	0
New.ReferenceOTU461	3	14	15	128	4	23	1	0	0	2	2	0	4	0	1	1	36	11	7	7	2	3	3	0	0	25	6	4	0	0	0	2	5	9	1	2	1	0	21	9	20	6	9	4	7	8	0	27	3
New.ReferenceOTU3244	0	0	0	38	0	0	2	0	0	0	0	0	0	3	0	2	8	0	0	0	1	0	0	0	0	0	20	0	0	9	0	0	0	0	0	0	0	1	0	35	0	91	0	0	0	0	22	0	0
New.ReferenceOTU3245	0	6	11	17	8	5	8	1	0	0	0	0	0	0	0	1	0	0	0	4	0	0	4	0	0	0	2	9	2	4	2	0	9	0	0	3	0	0	0	0	1	32	0	0	4	0	1	0	0
New.ReferenceOTU3932	13	5	3	4	3	1	0	1	0	0	11	0	7	0	5	0	22	0	2	0	0	0	1	78	8	26	3	8	7	0	0	1	17	147	9	0	32	0	0	0	1	4	7	1	2	0	1	0	4
New.ReferenceOTU3930	9	4	0	9	4	1	2	5	4	3	0	0	2	2	0	0	25	2	3	0	1	0	7	1	3	9	6	4	8	3	3	6	9	3	1	2	4	1	4	6	1	2	3	4	4	4	2	8	2
New.ReferenceOTU3054	12	2	5	13	5	3	24	8	0	10	1	5	13	6	14	27	6	0	6	5	4	51	2	26	10	15	8	28	91	18	28	4	18	2	0	38	38	7	3	25	3	54	42	22	13	20	10	7	12
New.ReferenceOTU4349	8	0	0	0	5	0	0	6	1	0	0	0	25	0	0	2	805	0	0	0	1	0	0	0	2	47	1	0	7	0	0	0	2	0	0	0	0	0	12	2	0	0	0	0	0	0	0	6	0
New.ReferenceOTU1266	73	78	63	14	0	0	6	8	3	0	19	8	15	9	8	10	12	22	19	17	1	12	14	1	0	109	15	86	16	31	1	34	9	43	27	13	31	40	46	24	79	30	26	18	21	5	24	63	15
New.ReferenceOTU1262	0	0	9	2	3	0	2	2	0	6	0	0	0	3	0	0	13	0	0	0	0	2	6	4	2	6	0	0	11	0	0	0	4	5	0	2	2	2	2	1	1	9	26	8	11	0	7	11	3
New.ReferenceOTU4343	0	0	49	1	19	13	3	0	0	0	0	1	2	0	0	0	0	1	0	0	2	0	16	1	0	1	9	2	1	1	2	28	0	21	0	2	14	0	0	3	4	0	17	11	0	3	4	0	3
New.ReferenceOTU1065	6	0	5	82	214	3	1	0	1	4	16	9	10	22	4	29	3	15	47	4	23	10	2	19	13	71	1	0	0	2	3	2	86	16	0	31	9	0	0	17	9	4	84	9	0	18	1	2	8
New.ReferenceOTU1063	5	1	23	23	34	3	8	1	2	0	2	0	13	2	2	1	15	1	2	2	6	3	6	14	1	17	4	17	2	3	29	2	0	2	0	73	2	4	0	12	0	4	26	1	0	2	1	3	8
New.ReferenceOTU1661	0	0	23	5	32	6	1	4	0	2	3	1	1	2	3	5	37	10	8	0	0	1	9	6	2	5	1	5	0	0	3	21	8	6	3	21	0	6	15	0	2	8	4	7	67	5	31	2	19
New.ReferenceOTU4166	32	5	6	9	6	4	10	5	0	7	0	3	7	3	5	6	402	1	13	1	1	9	11	0	4	22	1	9	33	0	5	1	23	0	1	0	0	6	3	0	0	14	12	0	0	2	8	7	8
New.ReferenceOTU145	2	31	15	23	9	13	125	9	199	4	232	50	29	198	37	103	604	7	8	4	164	22	19	35	29	26	27	50	105	30	10	14	1	1	3	72	49	408	149	103	42	129	85	42	5	43	38	14	182
New.ReferenceOTU1310	5	1	20	9	0	17	0	7	1	0	1	1	5	4	5	2	99	0	13	0	3	2	0	0	0	33	2	3	0	4	0	9	21	1	0	5	7	4	5	4	3	3	12	2	0	1	1	3	0
New.ReferenceOTU1319	24	20	227	82	21	14	50	11	6	25	26	30	35	15	6	19	1909	9	28	15	10	26	33	22	26	29	8	60	29	7	132	71	17	15	76	140	7	11	33	57	8	35	290	29	21	28	62	36	60
New.ReferenceOTU2503	0	0	0	27	18	0	0	6	7	9	1	0	30	1	0	1	152	5	1	0	2	0	3	4	0	26	0	24	2	22	0	26	1	14	0	18	0	0	7	6	4	0	16	7	0	0	18	0	1
New.ReferenceOTU2508	0	0	6	0	15	0	2	0	0	0	31	0	0	0	0	0	97	2	0	4	0	4	0	0	0	16	0	0	4	0	0	10	0	0	25	0	0	3	10	0	0	0	0	8	45	3	0	0	0
New.ReferenceOTU2509	11	2	34	30	9	8	3	24	3	17	2	4	3	0	11	12	136	16	0	1	0	3	38	64	22	28	6	3	39	0	19	5	54	9	8	81	3	27	13	2	8	22	119	23	9	11	80	28	11
New.ReferenceOTU107	0	0	0	21	10	0	3	16	0	0	2	1	7	3	0	11	23	3	1	3	0	0	4	10	1	70	0	2	3	4	3	0	35	2	9	16	0	1	0	0	18	19	278	4	0	0	17	6	12
New.ReferenceOTU106	36	4	7	110	44	3	2	10	1	0	40	8	8	5	2	11	3	10	0	2	11	15	5	10	0	9	0	4	9	0	12	10	5	13	2	6	2	25	4	27	0	1	35	7	9	3	0	11	15
New.ReferenceOTU4565	49	21	0	45	4	1	0	22	0	1	10	2	1	0	2	1	46	2	5	0	0	4	2	15	3	21	4	2	3	10	6	7	29	11	5	37	6	15	24	5	1	3	16	11	0	9	21	4	4
New.ReferenceOTU1080	0	0	0	4	0	0	0	0	0	0	0	0	0	0	0	0	0	0	0	0	0	0	0	0	0	0	0	0	0	0	0	0	0	0	0	2	0	0	0	0	0	1	0	0	0	0	0	0	0
New.ReferenceOTU1081	0	1	22	33	0	2	0	8	0	3	1	1	2	2	0	0	26	0	0	0	3	8	0	0	0	160	1	5	0	2	0	0	0	1	0	0	0	0	2	1	1	0	3	1	0	12	1	12	3
New.ReferenceOTU4568	0	0	3	0	0	0	0	0	0	0	0	0	0	0	0	0	0	0	0	0	0	0	0	0	0	0	0	0	0	0	0	0	0	1	0	0	0	0	0	0	0	0	0	0	0	0	0	0	0
New.ReferenceOTU1089	11	102	0	2	8	73	0	0	0	0	2	3	0	0	0	1	4464	76	3	7	0	0	2	22	0	0	1	6	4	1	0	24	0	7	0	0	27	50	0	32	13	106	390	2	0	0	5	42	3
New.ReferenceOTU2693	0	0	82	1	0	0	22	0	4	0	3	0	6	7	0	5	0	0	2	2	1	0	0	9	6	25	2	8	26	3	1	5	45	0	0	0	5	35	17	4	0	0	5	1	1	0	12	0	0
New.ReferenceOTU2322	90	97	381	551	99	186	87	95	21	38	72	9	41	76	141	114	2601	27	26	63	6	21	110	74	126	189	42	120	85	30	355	154	19	70	349	256	52	209	95	93	42	118	710	186	365	142	86	165	221
New.ReferenceOTU2035	41	37	299	96	52	35	9	46	14	2	16	17	19	22	10	11	1718	30	54	32	18	22	37	15	8	55	4	52	45	9	18	12	1	11	67	80	17	16	5	57	39	63	69	93	426	23	32	54	16
New.ReferenceOTU3032	43	171	11	117	19	24	7	34	36	29	62	30	42	52	5	42	1430	10	1	39	32	22	32	16	6	12	15	37	27	55	26	158	12	23	129	36	79	8	50	47	62	70	305	8	11	6	25	18	40
New.ReferenceOTU3747	17	5	10	7	5	15	1	13	1	1	2	4	3	1	1	1	76	0	7	8	0	6	7	3	7	5	2	7	17	2	3	0	0	3	6	5	6	6	11	11	11	3	5	0	23	3	14	1	0
New.ReferenceOTU3104	0	3	0	47	15	95	25	0	5	117	7	2	17	2	0	0	614	19	107	44	8	12	0	39	44	171	18	0	9	13	32	0	94	163	34	148	12	27	48	0	0	100	365	0	33	0	0	97	43
New.ReferenceOTU1893	91	173	346	962	99	93	17	81	16	24	26	77	90	80	20	90	1141	105	63	26	45	20	25	43	24	119	61	72	61	80	58	51	42	93	28	45	204	38	23	85	228	43	856	55	160	113	167	68	95
New.ReferenceOTU3320	8	11	10	22	2	0	3	0	0	0	2	3	0	51	0	7	12	7	3	61	0	0	5	0	2	0	0	0	7	0	0	0	0	0	0	31	18	2	11	5	0	0	3	3	44	3	2	0	1
New.ReferenceOTU3327	2	0	1	0	123	1	0	0	0	6	0	0	0	0	0	20	5	0	0	0	0	0	2	0	151	0	0	0	0	4	0	179	886	0	0	0	0	0	295	9	2	0	0	0	0	0	0	3	0
New.ReferenceOTU3326	8	6	2	8	27	1	5	0	2	0	10	0	1	9	0	0	1	0	4	3	1	0	1	35	0	0	2	6	52	0	6	4	136	20	1	14	0	3	5	2	0	1	36	12	0	0	0	1	3
New.ReferenceOTU3633	0	3	3	29	12	21	2	13	6	11	2	1	4	0	0	18	119	5	14	0	1	1	4	9	5	2	0	5	33	9	3	3	8	2	4	0	8	10	0	10	6	28	42	82	171	14	4	8	0
New.ReferenceOTU3632	10	0	0	13	15	14	43	12	2	18	8	5	9	11	11	4	0	0	4	0	0	2	51	18	0	0	0	95	64	0	27	78	0	12	0	471	7	21	0	3	0	91	38	8	0	8	1	4	20
New.ReferenceOTU1168	149	1096	1207	884	497	241	245	198	216	126	617	641	168	224	440	990	4256	240	97	254	158	264	419	136	72	197	120	63	364	148	563	376	79	421	234	239	233	109	725	586	220	1001	1449	345	635	243	173	419	168
New.ReferenceOTU3252	32	30	100	274	201	131	151	0	46	72	29	0	12	3	5	43	227	12	131	10	3	39	52	54	29	234	22	47	132	5	50	52	61	123	304	165	19	34	17	22	21	54	207	31	276	22	242	76	52
New.ReferenceOTU669	8	16	14	0	0	0	0	36	0	2	0	0	0	0	0	0	92	0	0	4	7	26	1	0	0	0	1	0	3	1	0	0	0	3	3	0	0	0	16	3	0	0	0	0	112	0	0	0	1
New.ReferenceOTU1272	60	95	16	579	139	0	2	118	0	8	0	9	0	15	6	0	1	0	3	414	23	10	0	16	0	120	87	0	0	23	84	6	24	13	56	861	532	1	215	26	73	32	5	0	642	0	0	1	3
New.ReferenceOTU1071	248	151	293	798	136	119	65	244	54	241	81	64	170	64	36	112	4225	51	113	42	56	66	324	233	110	214	35	193	370	115	146	266	220	373	120	600	116	49	129	152	38	935	1122	659	886	82	855	99	254
New.ReferenceOTU1073	40	171	608	460	257	93	67	54	31	25	103	98	16	35	70	203	675	31	51	40	24	47	124	89	24	123	10	13	126	28	153	66	53	236	84	167	21	29	99	72	30	661	1074	230	414	33	135	233	175
New.ReferenceOTU1072	20	7	5	25	21	0	6	11	3	20	5	9	9	1	32	10	236	14	10	8	1	10	31	5	13	37	11	34	8	5	6	5	18	22	5	48	15	13	3	27	2	9	55	18	55	5	13	10	7
New.ReferenceOTU1074	1263	831	647	1464	335	255	291	624	389	1483	457	385	1161	607	326	510	29017	419	211	274	249	488	1079	354	321	344	204	885	1145	758	743	1599	324	829	301	1038	1000	292	834	1074	201	1349	1668	892	1318	452	1279	233	277
New.ReferenceOTU1077	0	0	1	0	10	0	6	0	7	0	9	20	10	10	41	0	716	0	132	72	0	26	0	3	2	0	0	0	5	0	0	0	29	10	0	0	0	0	0	124	0	0	0	1	0	72	448	0	18
New.ReferenceOTU1673	6	17	37	304	72	9	10	0	13	0	5	11	68	5	48	23	55	143	32	76	23	22	23	5	69	67	6	13	21	7	2	1	4	3	19	3	6	0	6	6	72	39	25	31	24	8	3	127	39
New.ReferenceOTU1678	199	120	113	175	100	81	31	90	31	91	106	27	47	64	175	14	2019	20	72	83	38	122	34	138	23	347	48	170	56	110	27	215	80	150	17	217	344	83	165	193	162	96	143	41	61	156	135	50	29
New.ReferenceOTU3815	5	0	23	76	34	31	1	1	0	1	0	0	1	2	0	1	32	0	13	0	0	2	1	1	5	30	3	3	5	0	11	5	9	14	2	4	1	1	5	1	0	12	20	7	8	5	4	27	3
New.ReferenceOTU3816	76	42	333	699	249	169	30	78	18	83	38	19	34	26	23	36	879	12	171	3	19	17	102	115	47	259	14	40	128	47	58	82	242	367	86	297	41	23	32	45	35	272	515	221	386	40	256	169	146
New.ReferenceOTU3810	0	2	2	26	0	10	0	1	0	2	1	3	0	0	0	0	239	0	1	2	0	0	0	0	0	2	0	10	0	0	0	2	2	6	0	0	0	0	24	1	0	0	15	1	4	0	4	5	0
New.ReferenceOTU3813	10	4	9	38	0	12	0	9	8	1	9	2	2	6	12	1	113	5	3	4	2	5	2	4	1	20	3	7	0	3	2	6	9	3	2	12	9	2	32	3	13	9	23	9	6	8	9	1	5
New.ReferenceOTU591	15	8	34	91	28	22	5	63	23	33	16	13	27	15	2	18	25	7	15	10	10	41	12	8	4	8	5	24	0	21	2	11	12	13	0	33	22	2	18	15	23	26	75	33	23	17	15	33	4
New.ReferenceOTU1411	1	9	2	14	6	6	0	2	0	5	2	0	1	0	2	1	50	1	3	8	2	0	5	1	2	7	0	0	8	0	3	8	6	2	1	4	7	5	0	3	2	11	10	8	6	6	3	8	4
New.ReferenceOTU4170	13	0	68	16	10	7	3	10	1	0	0	1	1	0	0	2	137	0	10	0	0	4	4	6	1	29	0	2	17	1	0	0	40	14	19	30	0	0	3	3	5	5	11	28	14	3	5	4	9
New.ReferenceOTU1306	0	0	0	1	0	0	0	961	0	0	0	0	0	0	0	0	0	0	0	0	0	0	0	0	0	0	0	0	0	0	0	0	0	0	0	0	0	0	0	0	0	0	0	0	0	0	0	0	0
New.ReferenceOTU1305	0	8	5	24	7	0	1	17	1	0	2	0	6	10	4	17	22	2	0	0	1	0	3	23	5	2	0	1	3	0	0	0	193	3	0	45	1	0	4	0	9	0	12	1	21	12	17	0	0
New.ReferenceOTU1309	0	0	0	0	0	5	0	0	1	32	0	4	2	0	1	89	0	0	64	0	0	3	0	0	0	1	42	18	0	0	0	0	0	0	0	0	6	0	0	4	23	11	4	0	0	0	19	6	0
New.ReferenceOTU2510	0	2	0	17	5	2	8	0	0	0	1	3	5	2	0	4	48	2	2	6	1	0	7	5	4	9	1	1	9	2	7	0	5	10	2	12	2	0	0	2	0	12	4	8	0	2	9	0	4
New.ReferenceOTU1964	0	0	24	2	1	8	0	3	84	4	3	15	13	2	3	0	0	0	29	0	14	0	5	10	2	7	6	0	0	0	0	3	137	0	0	1	7	2	0	12	1	0	0	0	0	0	0	0	1
New.ReferenceOTU447	0	18	3	3	7	0	7	0	2	8	2	0	1	0	0	7	0	0	1	0	3	0	0	6	5	0	0	0	3	1	11	1	7	0	11	7	0	0	0	6	0	5	0	0	5	0	41	4	2
New.ReferenceOTU1091	4	3	13	12	3	6	0	9	4	23	7	2	7	2	0	1	270	5	14	19	1	9	0	3	0	1	6	5	5	2	0	2	24	0	3	14	9	2	10	3	1	14	18	0	6	4	1	13	1
New.ReferenceOTU2683	5	0	1	5	4	0	0	11	1	1	1	3	0	0	0	0	37	1	6	3	0	3	1	0	0	0	0	0	2	1	0	1	3	4	0	1	0	0	6	3	2	2	0	0	3	0	1	0	0
New.ReferenceOTU2680	4	16	0	167	24	0	5	21	9	0	22	6	27	0	25	28	10	11	0	0	18	29	29	13	6	8	2	0	0	0	0	5	30	11	198	6	4	2	31	0	0	16	628	49	1	0	0	17	4
New.ReferenceOTU2688	13	18	69	347	12	193	10	10	2	0	4	11	9	3	0	21	163	26	39	58	0	2	45	39	8	57	2	20	24	0	31	1	27	80	55	28	8	18	40	6	11	8	124	45	0	3	60	5	74
New.ReferenceOTU1428	36	15	90	9	0	0	7	4	30	0	26	12	7	0	29	1	11	23	34	5	1	23	36	2	0	64	6	39	33	7	2	40	31	80	16	33	4	13	2	2	42	41	111	112	28	5	126	95	87
New.ReferenceOTU2330	0	0	105	114	41	8	2	0	0	0	0	0	1	4	3	0	16	0	86	0	1	1	2	0	0	43	0	1	1	1	2	0	24	12	1	1	0	0	1	0	0	2	10	1	4	0	0	71	0
New.ReferenceOTU3003	123	6	0	280	37	6	8	5	20	1	8	36	12	46	7	12	1712	5	9	65	7	35	20	10	15	95	5	2	4	1	28	4	5	16	6	43	18	8	75	5	19	5	63	5	0	12	3	28	10
New.ReferenceOTU3316	1	0	3	44	12	20	0	8	0	0	0	0	2	4	0	4	3	0	3	2	0	0	18	15	6	12	0	4	9	0	22	1	7	11	2	35	0	6	8	6	0	0	66	15	23	0	5	5	6
New.ReferenceOTU3649	3	8	0	7	7	2	1	0	1	2	2	0	0	0	0	1	36	2	4	1	1	4	2	2	7	12	1	4	1	4	1	0	1	8	0	14	1	0	8	0	0	15	4	11	5	0	12	5	6
New.ReferenceOTU1937	15	22	35	86	12	30	7	23	7	71	13	14	9	9	8	9	306	11	16	76	7	11	44	31	10	105	13	6	63	8	55	34	15	24	20	35	57	15	3	20	34	293	160	57	11	70	20	120	38
New.ReferenceOTU3262	6	9	36	95	63	47	2	11	0	17	1	0	3	0	1	3	76	0	40	12	0	1	13	7	2	83	3	3	16	2	14	4	45	77	5	8	15	2	1	6	3	11	37	8	13	1	9	100	11
New.ReferenceOTU4214	3	0	0	1	3	0	0	0	0	0	5	18	23	0	0	36	0	13	3	1	1	2	5	0	0	11	0	3	2	0	49	1	1	71	20	19	12	0	57	4	1	0	0	0	0	0	0	0	2
New.ReferenceOTU3796	10	39	23	71	12	11	5	26	8	135	23	25	27	15	19	14	320	2	14	11	8	29	19	48	18	32	11	19	35	16	31	38	26	41	30	85	15	21	53	36	5	20	27	34	100	28	139	18	34
New.ReferenceOTU3794	4	3	27	3	5	13	2	6	0	2	5	2	2	5	4	0	8	0	6	0	0	2	4	4	5	4	2	10	8	0	4	6	6	7	4	1	1	7	2	4	0	18	22	3	0	0	4	6	2
New.ReferenceOTU1799	9	17	11	464	0	2	0	0	16	8	23	4	19	18	15	3	88	0	34	3	2	12	0	9	0	2	1	24	22	2	7	0	13	20	7	62	1	0	4	8	12	18	52	13	2	0	3	9	17
New.ReferenceOTU4362	1	0	12	17	1	0	9	1	14	0	1	5	6	4	27	4	381	7	2	8	0	3	2	0	5	0	0	10	28	11	17	0	0	2	11	9	2	1	40	10	55	24	9	128	0	28	6	12	43
New.ReferenceOTU1794	0	0	5	4	76	7	1	0	4	0	0	0	0	0	0	4	0	0	8	0	0	1	0	0	18	6	1	0	0	0	0	8	1	0	0	1	0	1	2	1	2	1	7	7	0	1	7	31	0
New.ReferenceOTU1247	46	27	105	196	81	51	24	49	15	42	28	25	32	21	14	48	611	15	45	6	16	14	78	73	31	81	9	12	105	18	53	38	87	102	60	114	51	17	15	35	20	76	200	75	140	36	74	53	59
New.ReferenceOTU1648	20	16	17	51	21	13	0	6	7	17	5	4	19	12	15	2	793	7	10	5	5	31	0	1	1	58	9	18	0	7	0	13	18	13	0	3	43	1	31	54	28	1	3	0	0	8	0	12	3
New.ReferenceOTU1649	138	9	155	25	65	56	6	15	9	51	40	8	34	6	0	6	4785	5	8	80	6	20	0	6	14	10	38	1	9	3	178	3	20	0	42	25	40	0	34	18	0	0	42	0	0	8	146	28	0
New.ReferenceOTU1646	0	6	122	8	19	37	113	16	43	1	5	36	47	14	13	102	115	9	2	19	19	19	40	40	13	20	1	16	24	3	32	18	0	8	2	319	121	74	71	2	9	84	66	52	0	48	3	9	23
New.ReferenceOTU1644	155	15	0	40	16	44	0	51	2	16	20	0	3	32	49	5	1411	1	0	11	4	0	0	0	0	41	1	44	8	60	21	3	4	1	2	4	57	3	2	12	0	0	20	0	0	11	1	0	14
New.ReferenceOTU1642	0	0	7	0	0	0	0	1	1	0	0	0	1	0	0	0	0	0	0	0	2	0	10	0	0	0	0	48	0	0	0	4	9	0	0	1	30	2	4	1	10	2	0	2	0	0	5	124	0
New.ReferenceOTU3868	75	4	16	159	32	7	16	23	4	15	29	5	13	9	1	10	167	13	12	0	5	7	13	48	19	33	13	1	57	0	49	10	49	12	76	99	1	11	6	15	5	5	365	31	90	3	161	119	86
New.ReferenceOTU3869	3	5	16	11	18	2	1	0	0	8	3	1	0	0	1	0	97	11	2	1	0	7	3	4	1	29	6	0	3	0	7	5	11	7	3	8	5	4	3	0	1	11	51	0	17	5	26	30	4
New.ReferenceOTU1425	17	5	27	146	16	88	68	30	9	11	6	19	45	5	10	17	427	4	21	36	5	25	85	23	37	33	13	44	65	25	64	18	2	21	167	640	5	19	53	27	14	77	34	94	18	6	67	56	126
New.ReferenceOTU2520	8	8	9	46	12	0	0	30	2	24	7	5	13	4	3	9	182	8	6	8	1	10	13	3	3	15	1	16	7	3	13	10	12	10	24	26	23	10	8	11	11	14	33	18	11	0	10	8	4
New.ReferenceOTU1336	11	11	337	1098	17	2	27	6	2	0	671	1	21	1	0	137	700	0	31	0	0	2	1	0	37	382	3	217	3	2	0	110	1	1	3	546	0	72	10	0	0	17	311	0	3895	6	83	1	22
New.ReferenceOTU1337	631	304	762	1547	536	397	95	262	193	584	292	176	504	230	183	267	7526	179	363	165	131	211	389	222	220	534	103	351	487	254	257	608	529	778	295	531	766	116	236	506	209	513	885	335	606	368	436	394	245
New.ReferenceOTU2839	6	1	0	21	37	20	0	0	6	5	1	2	3	4	5	7	0	0	12	7	4	0	20	8	8	7	3	10	1	3	1	6	18	5	13	16	1	1	6	0	7	8	1	15	15	3	27	34	9
New.ReferenceOTU2836	14	11	28	18	4	2	37	8	1	6	10	4	7	2	6	2	245	2	9	7	17	7	7	20	46	0	9	21	8	0	18	9	8	0	53	3	7	3	14	4	0	2	14	4	29	4	19	5	3
New.ReferenceOTU438	278	2	3	13	8	15	0	1	254	0	2	26	2	1	5	11	520	0	3	1	0	0	5	34	1	0	1	71	8	0	78	6	6	17	3	8	0	6	7	6	4	3	15	19	17	266	6	2	5
New.ReferenceOTU432	21	118	121	151	45	10	12	30	11	2	24	25	53	53	13	55	1628	27	71	27	11	30	34	42	52	50	6	10	51	24	36	34	83	74	226	121	138	22	10	119	59	151	550	77	266	25	99	38	74
New.ReferenceOTU430	9	10	22	35	10	13	1	1	0	1	6	4	7	5	1	2	241	2	16	9	3	6	2	5	1	24	4	11	1	3	0	21	17	47	2	13	9	3	9	8	10	4	12	4	12	6	8	26	1
New.ReferenceOTU4546	11	75	103	72	11	4	4	6	0	0	1	38	1	58	2	25	88	0	4	2	5	0	34	124	27	23	0	29	0	0	76	7	3	0	47	205	82	3	38	7	86	86	26	5	0	35	23	27	143
New.ReferenceOTU436	0	2	4	1	0	0	0	0	0	4	1	4	1	0	0	0	132	1	3	3	4	0	0	0	0	0	3	0	0	6	0	0	9	8	0	1	5	0	0	2	5	1	1	0	0	3	2	22	0
New.ReferenceOTU2237	0	0	0	0	0	0	0	301	0	0	0	0	0	0	0	0	0	0	0	0	0	0	0	0	0	0	0	0	0	0	0	0	0	0	0	0	0	0	0	0	0	0	0	0	0	0	0	0	0
New.ReferenceOTU2650	0	1	52	0	35	1	0	1	7	0	0	50	50	0	0	0	0	67	1	69	2	29	0	19	59	9	69	0	3	18	17	0	0	0	0	0	0	2	0	41	0	0	0	0	0	0	2	0	0
New.ReferenceOTU2303	0	0	0	4	0	2	2	1	1	0	0	0	18	1	0	1	0	0	0	0	0	0	0	0	2	0	0	1	0	0	5	0	0	0	0	0	8	5	0	17	4	0	49	0	0	0	0	0	0
New.ReferenceOTU2653	0	0	1	0	0	0	0	0	1	15	0	2	3	1	0	0	5	0	7	0	68	0	0	0	0	0	5	0	0	0	0	0	89	0	0	0	0	0	0	0	0	0	1	0	0	0	0	2	0
New.ReferenceOTU945	0	0	0	56	0	0	0	7	1	0	0	0	0	19	0	0	0	0	3	0	0	20	4	0	0	0	3	0	0	0	0	14	0	11	0	0	0	6	0	0	0	0	0	0	0	0	0	5	8
New.ReferenceOTU940	3	2	0	43	0	5	3	11	1	0	1	1	2	0	3	1	74	18	0	3	0	0	0	0	3	34	0	4	1	2	2	9	0	1	0	12	21	6	12	6	0	1	9	4	5	8	0	0	4
New.ReferenceOTU2012	0	69	0	56	1	0	0	0	0	2	344	27	37	1407	3	14	0	18	12	101	57	0	0	13	0	89	0	5	0	127	0	0	65	1	0	878	8	0	119	279	0	0	0	0	0	0	57	0	245
New.ReferenceOTU2010	8	13	218	324	90	43	3	5	5	4	11	5	35	4	2	6	170	4	38	18	7	18	13	10	7	71	1	18	3	14	4	17	36	154	4	22	29	1	0	113	3	8	39	7	10	11	2	102	5
New.ReferenceOTU2233	2	0	6	11	2	13	0	2	2	2	5	7	3	0	5	1	2862	0	0	0	0	3	14	0	4	3	9	3	0	14	0	0	27	8	1	0	0	1	0	1	7	6	0	20	1	0	4	4	1
New.ReferenceOTU2019	2	11	4	0	4	3	1	5	0	1	1	4	0	1	0	9	2272	3	0	0	0	0	1	6	0	16	2	3	7	1	12	12	1	5	29	5	5	1	32	24	0	3	18	1	3	1	15	0	3
New.ReferenceOTU3490	7	2	21	81	17	10	1	2	1	4	0	0	3	1	0	1	39	0	13	1	3	1	7	3	1	11	1	1	4	0	2	6	17	26	5	4	2	0	1	1	1	8	4	5	8	3	3	20	3
New.ReferenceOTU3301	0	32	35	34	9	5	3	0	3	35	29	8	12	6	6	6	41	0	14	5	5	15	1	13	5	28	4	9	4	16	1	9	26	2	3	50	23	1	8	32	15	4	33	8	29	44	10	9	5
New.ReferenceOTU3302	7	6	3	0	0	0	5	4	2	4	0	3	1	3	2	1	49	1	1	1	1	1	1	1	1	3	2	5	2	1	2	4	1	3	3	2	6	6	4	4	8	9	3	0	3	2	3	2	3
New.ReferenceOTU3659	0	2	0	19	0	5	1	2	3	1	0	0	5	0	0	0	0	0	0	0	5	0	0	0	0	10	0	0	0	0	0	0	1	0	0	976	0	0	0	5	0	6	6	1	1	2	0	1	23
New.ReferenceOTU3011	0	0	15	0	0	0	3	1	0	4	2	8	0	0	3	0	0	0	0	0	6	0	2	2	1	0	2	0	4	0	1	0	0	0	0	4	0	0	3	0	0	3	4	0	0	0	0	0	0
New.ReferenceOTU1922	0	1	0	5	2	3	5	6	3	0	1	1	8	1	1	31	203	1	1	1	4	0	7	2	0	3	3	2	14	3	0	1	24	3	5	16	6	3	4	0	5	69	0	1	0	3	0	2	13
New.ReferenceOTU3271	62	78	70	180	28	33	37	80	13	15	15	36	36	29	20	50	425	21	25	83	19	29	92	44	24	58	20	52	97	19	104	38	56	59	88	226	143	54	90	62	69	92	247	98	24	36	116	53	37
New.ReferenceOTU4209	0	39	0	22	29	1	5	3	21	0	0	0	44	0	0	1	46	1	0	2	9	33	239	54	12	0	4	0	0	1	9	3	0	14	0	322	1	357	1071	128	0	118	56	0	0	2	81	0	12
New.ReferenceOTU3784	31	22	103	150	5	31	3	7	10	26	22	4	43	2	4	25	566	8	2	29	12	15	22	59	34	6	4	10	47	9	40	18	30	578	64	126	7	52	16	11	10	77	10	27	7	26	62	3	28
New.ReferenceOTU605	49	7	0	7	0	54	3	17	5	1	10	3	27	0	1	23	1320	0	20	9	5	0	7	22	0	33	16	0	49	0	1	1	0	0	0	10	28	0	0	0	0	0	6	0	0	24	0	4	4
New.ReferenceOTU606	21	0	0	8	11	10	5	4	6	6	7	2	2	3	2	9	0	2	3	10	1	12	31	16	10	12	10	7	0	4	21	9	11	0	1	23	0	2	0	4	10	0	41	9	0	6	0	15	0
New.ReferenceOTU1251	0	0	0	27	1	17	0	0	0	0	3	9	10	3	0	23	0	20	7	4	12	0	0	12	0	17	7	2	0	4	0	32	5	0	0	23	1	0	2	0	0	0	0	51	0	1	6	20	3
New.ReferenceOTU4373	0	0	2	0	0	0	9	0	3	149	2	33	6	3	3	6	0	0	8	0	53	0	1	0	10	1	2	0	2	1	0	0	0	0	1	0	0	0	0	0	3	34	110	4	0	1	0	154	17
New.ReferenceOTU3871	7	2	3	15	2	3	2	15	1	1	2	2	2	2	0	2	133	0	1	1	0	2	11	9	2	5	2	7	20	4	5	10	8	8	65	6	9	3	15	9	11	5	9	9	86	5	1	4	2
New.ReferenceOTU4152	2	4	9	19	0	3	0	0	8	0	4	1	8	0	1	1	23	6	2	3	0	4	0	3	0	4	2	6	0	1	0	4	2	0	0	5	4	1	3	12	5	10	3	0	100	1	3	14	3
New.ReferenceOTU4158	0	154	2399	0	674	184	0	0	0	0	0	0	0	0	0	251	2658	0	2	184	0	0	11	0	9	678	0	226	0	52	965	0	0	0	0	1662	0	0	0	58	74	1	0	0	2	0	0	0	7
New.ReferenceOTU733	0	1	1	16	10	36	6	0	3	31	2	1	6	3	0	0	276	4	31	29	2	2	1	10	17	52	4	0	0	6	12	0	29	67	15	31	5	12	24	0	0	24	76	0	4	0	0	32	9
New.ReferenceOTU1008	38	169	639	459	291	108	51	38	82	36	202	145	27	59	86	202	1316	62	65	71	32	71	83	45	8	91	32	13	75	46	89	96	40	190	54	86	62	25	131	106	69	246	389	92	248	98	77	201	62
New.ReferenceOTU1326	0	7	34	10	45	7	7	1	13	10	4	11	10	7	29	15	117	52	4	8	7	4	29	16	2	16	7	14	1	8	21	97	6	4	5	31	18	3	97	11	9	31	3	7	103	3	42	1	25
New.ReferenceOTU1320	4	3	0	8	2	2	1	2	1	5	0	0	5	7	6	4	9	1	3	1	1	1	6	5	0	3	0	6	9	7	3	13	0	3	2	4	10	1	0	13	0	7	9	1	0	3	12	4	2
New.ReferenceOTU1322	18	22	174	529	57	62	224	10	22	2	10	37	41	9	17	117	607	23	95	105	14	6	99	59	108	109	5	25	102	18	90	44	14	61	145	477	29	40	22	38	27	73	262	575	40	12	90	137	270
New.ReferenceOTU2828	0	0	0	0	2	0	0	12	0	0	2	0	0	0	0	0	660	0	0	0	12	0	28	2	38	41	4	0	3	0	0	20	50	0	0	0	0	6	0	21	1	23	13	27	0	1	27	0	13
New.ReferenceOTU2823	0	0	2	27	30	0	32	2	2	5	10	9	2	31	0	13	14	7	28	0	3	0	1	0	0	29	2	11	5	0	1	9	5	0	0	15	3	1	1	17	1	8	13	8	0	6	9	6	0
New.ReferenceOTU3555	0	0	0	123	1	1	347	0	0	0	0	1	0	1	0	0	0	79	384	0	0	0	0	17	0	5	253	0	456	10	1	137	0	2	199	0	0	0	0	0	0	35	979	118	39	451	7	1532	0
New.ReferenceOTU423	18	3	93	36	18	12	20	55	11	22	3	11	17	28	17	27	844	10	12	28	9	11	18	13	11	15	0	0	6	6	14	12	5	63	17	69	5	28	15	93	25	8	81	23	17	17	17	19	25
New.ReferenceOTU2222	0	3	71	4	2	47	0	0	2	126	6	31	29	13	5	5	1472	0	225	1	110	0	0	2	0	0	59	5	0	70	0	0	1384	29	0	4	14	2	3	2	11	9	10	17	0	0	1	677	41
New.ReferenceOTU2309	1	4	1	9	5	3	0	0	1	0	0	9	2	0	5	0	40	5	6	7	0	2	0	0	2	1	1	6	4	1	5	2	1	4	3	10	1	1	8	3	6	1	12	9	44	2	11	3	5
New.ReferenceOTU951	5	45	6	8	15	6	20	25	2	5	10	11	4	0	6	26	379	0	0	30	8	11	2	13	8	8	1	8	19	4	6	8	4	9	23	14	5	9	1	22	30	3	29	1	44	0	12	14	34
New.ReferenceOTU2797	0	0	0	11	5	0	0	9	6	5	5	1	2	0	3	0	335	0	0	0	0	3	3	0	0	24	16	4	2	0	0	0	5	0	0	1	0	0	0	4	13	1	16	1	0	4	5	0	0
New.ReferenceOTU2793	9	2	46	112	16	24	0	1	0	5	0	6	5	0	0	1	24	0	34	2	2	0	1	1	1	73	1	0	1	0	1	2	11	67	6	4	1	0	0	3	2	3	13	1	6	1	7	33	1
New.ReferenceOTU1405	56	0	0	0	0	0	0	0	1	0	12	6	0	0	0	14	0	0	0	14	14	0	0	0	0	0	0	3	0	0	0	0	3	12	0	0	14	0	0	0	1	0	41	0	0	0	0	0	0
New.ReferenceOTU2000	40	4	3	39	17	16	3	7	6	0	22	14	1	1	15	5	329	0	15	0	0	0	265	18	8	681	0	1	49	10	169	8	312	79	14	124	0	46	21	48	38	6	130	55	11	0	201	165	0
New.ReferenceOTU3468	0	0	3	7	3	0	0	17	0	0	5	2	0	0	1	1	11	1	4	5	0	4	1	0	0	1	5	0	2	0	0	4	0	0	0	0	0	2	0	4	1	17	26	6	0	2	4	1	0
New.ReferenceOTU3465	0	0	0	69	0	1	8	2	9	0	0	5	0	0	22	22	0	5	0	0	3	0	0	0	0	2	0	4	0	1	0	0	0	0	0	0	18	7	0	0	0	8	202	24	0	0	7	13	5
New.ReferenceOTU3467	0	2	12	2	48	0	20	1	0	49	5	8	10	15	2	3	0	52	0	0	13	0	14	0	27	5	1	5	66	40	3	0	14	0	11	0	14	1	31	3	0	0	21	60	0	19	176	3	0
New.ReferenceOTU3660	7	1	46	11	21	3	7	2	6	4	1	13	6	7	0	12	1	0	12	4	0	2	4	0	53	0	0	1	87	0	2	0	1	9	0	0	4	0	9	9	0	1	3	6	0	8	50	10	1
New.ReferenceOTU3060	11	0	62	16	34	6	28	33	3	0	0	0	0	2	0	0	169	2	3	4	0	1	0	0	17	43	4	11	4	1	7	1	6	4	0	0	6	0	0	5	0	2	39	16	78	0	3	0	0
New.ReferenceOTU3063	0	0	0	0	0	0	8	0	7	3	0	11	5	0	62	12	0	0	0	0	1	0	42	44	0	12	1	81	3	3	0	5	16	23	0	0	5	0	0	0	6	0	9	2	0	0	1	0	0
New.ReferenceOTU3066	2	0	2	43	71	5	12	2	5	0	0	2	12	3	1	6	0	3	6	20	6	2	0	6	6	18	7	48	12	1	15	1	19	0	0	0	48	7	37	0	5	9	29	10	0	1	5	34	25
New.ReferenceOTU1919	11	2	7	45	59	0	3	27	2	5	3	13	2	2	3	0	1464	10	2	18	3	1	4	2	1	4	0	0	1	8	0	10	0	35	0	0	14	5	1	6	0	3	353	4	11	1	9	7	0
New.ReferenceOTU3516	108	115	1	296	52	32	90	21	57	16	107	172	156	89	65	103	2307	95	78	216	23	24	95	47	43	86	93	88	128	164	247	50	80	127	53	361	176	114	10	137	100	196	42	179	3	113	111	35	120
New.ReferenceOTU3841	0	6	0	8	3	4	7	12	1	5	3	4	23	1	21	12	0	5	1	6	34	0	4	13	1	14	3	17	292	6	20	15	13	3	5	18	35	4	0	27	16	10	6	0	0	376	50	3	1
New.ReferenceOTU630	22	4	2	8	4	12	2	14	2	0	5	2	1	7	1	1	27	7	2	8	1	3	16	0	2	13	9	15	15	2	11	9	7	0	9	20	6	3	12	6	27	30	11	4	7	10	2	7	0
New.ReferenceOTU3849	0	0	14	30	2	0	16	0	8	1	3	7	17	9	12	4	6	0	1	1	0	8	2	1	0	10	1	15	4	0	1	1	3	0	3	28	0	0	0	7	2	0	28	4	18	0	0	6	0
New.ReferenceOTU4308	14	0	2	1	5	0	0	6	0	0	12	3	13	10	1	1	91	3	0	1	4	0	15	6	2	18	0	6	0	1	2	0	8	0	3	0	9	8	2	5	1	0	11	3	0	0	1	1	2
New.ReferenceOTU1229	7	5	2	16	0	6	0	4	2	4	4	5	7	2	0	7	99	1	3	1	3	5	9	5	5	8	1	0	9	7	8	9	2	3	6	6	5	4	1	4	0	15	28	9	24	2	12	1	7
New.ReferenceOTU3685	3	1	21	93	36	23	0	1	0	0	1	3	4	5	0	0	18	0	22	0	0	2	1	4	1	27	0	0	0	2	0	2	27	47	1	3	0	0	0	0	0	6	12	0	10	2	2	25	0
New.ReferenceOTU1683	2	1	12	26	13	4	10	19	5	35	3	0	7	4	4	10	71	1	5	0	3	9	20	10	4	16	1	13	29	5	17	6	49	7	0	43	22	4	11	8	4	22	31	6	35	10	12	4	13
New.ReferenceOTU1139	1	1	1	66	0	1	11	0	4	2	2	2	2	1	1	7	51	2	1	12	2	1	9	2	4	8	0	0	2	0	4	5	0	3	10	22	1	3	1	3	4	1	10	12	2	1	4	3	7
New.ReferenceOTU1684	13	2	0	3	0	10	0	1	11	4	2	0	0	0	3	12	792	1	0	2	0	0	6	5	0	7	0	0	4	0	3	1	2	3	0	0	0	0	0	0	0	0	24	5	0	2	15	7	32
New.ReferenceOTU1135	0	1	10	6	3	38	21	6	0	3	0	0	21	0	0	14	26	0	0	0	2	37	9	6	0	1	1	0	33	0	0	0	2	0	0	89	2	7	0	6	0	173	154	1	10	0	0	0	33
New.ReferenceOTU4411	4	2	0	0	0	0	20	0	4	2	1	6	11	0	3	16	69	1	0	14	3	0	11	0	14	0	6	1	6	2	10	7	0	0	25	29	9	3	5	4	5	2	5	13	4	5	4	0	8
New.ReferenceOTU708	0	85	3	332	96	52	2	0	8	0	135	3	37	22	76	1	578	1	4	232	1	22	143	75	4	1	0	0	22	13	102	176	0	0	3	425	55	17	0	25	0	50	152	13	3	52	209	626	105
New.ReferenceOTU706	0	3	1	74	9	2	5	9	0	3	4	3	1	19	6	26	214	0	18	0	7	3	0	22	0	5	2	14	0	3	0	1	8	2	0	24	4	1	0	12	9	1	215	0	0	0	2	4	6
New.ReferenceOTU703	0	1	2	1	19	0	0	1	1	2	5	1	3	1	0	4	18	2	19	2	2	0	1	6	10	22	0	5	1	2	1	2	1	0	0	1	3	0	0	7	0	10	26	8	0	6	0	2	0
New.ReferenceOTU1350	16	98	48	174	34	23	27	7	14	171	45	21	24	8	12	36	316	9	37	317	16	13	170	77	11	221	18	19	42	24	103	7	9	49	12	54	69	18	1	60	106	759	87	165	3	7	16	24	54
New.ReferenceOTU1353	0	4	130	12	1	2	0	4	16	33	13	3	8	0	2	0	140	0	71	52	11	0	0	0	3	39	63	37	6	3	4	16	156	155	0	3	3	0	49	14	0	23	0	4	0	42	2	2	1
New.ReferenceOTU4534	29	20	35	152	15	19	10	5	9	17	4	14	12	4	9	15	387	4	33	42	2	14	18	7	10	39	10	24	7	22	5	28	27	28	42	24	37	13	56	17	23	11	26	8	30	34	24	44	12
New.ReferenceOTU2810	2	2	99	7	37	18	43	43	6	29	26	4	1	4	5	15	77	4	16	57	15	64	5	0	8	119	4	82	6	1	0	4	43	64	67	24	0	86	56	19	6	8	183	16	2	1	15	191	7
New.ReferenceOTU2811	0	71	8	19	14	10	0	3	1	0	1	7	19	6	3	48	158	2	0	9	2	3	7	2	2	10	3	1	3	11	14	34	2	12	8	177	13	18	84	51	29	11	7	17	7	1	7	31	17
New.ReferenceOTU2816	29	0	13	12	3	0	1	10	9	4	1	2	14	5	2	54	320	14	4	8	0	7	0	9	9	12	44	11	3	1	7	9	38	15	0	6	0	0	5	17	12	15	26	26	45	20	42	17	2
New.ReferenceOTU381	0	0	2	3	0	0	0	0	2	2	0	0	10	15	7	1	7	0	3	2	1	1	0	0	0	0	0	0	1	0	2	0	2	0	0	18	1	1	0	3	2	0	24	1	3	0	2	3	4
New.ReferenceOTU389	0	0	0	0	0	0	0	0	0	0	0	0	0	0	0	0	5897	0	0	0	0	0	0	0	0	0	0	0	0	0	0	0	0	0	0	0	0	0	0	0	0	0	0	0	0	0	0	0	0
New.ReferenceOTU146	2	6	14	0	0	0	4	1	6	0	0	9	3	0	0	2	0	0	2	0	9	0	27	0	1	0	0	1	10	6	1	16	0	2	0	0	0	0	0	2	0	55	0	25	0	0	0	0	0
New.ReferenceOTU413	3	11	12	17	6	6	16	0	15	10	6	6	9	3	3	7	0	1	1	2	5	1	1	5	3	2	4	8	10	2	1	11	0	1	0	4	9	3	5	18	0	0	123	1	2	2	7	7	1
New.ReferenceOTU4525	36	3	52	371	28	439	0	4	45	0	9	24	36	29	19	17	1513	20	23	110	40	12	1	10	0	513	3	33	0	18	5	9	3	78	0	66	112	0	160	3	46	42	125	12	6	5	1	29	13
New.ReferenceOTU898	5	0	1	13	2	1	3	1	1	1	19	3	9	0	3	14	0	0	8	4	1	2	0	6	0	6	1	35	7	2	0	18	0	0	0	0	14	5	0	46	0	4	1	0	0	0	0	2	3
New.ReferenceOTU2258	11	7	2	16	2	4	7	6	2	16	16	4	7	8	1	5	54	0	6	17	2	7	11	15	0	23	1	4	16	7	15	2	4	8	11	25	17	2	4	10	20	72	16	7	18	5	11	8	9
New.ReferenceOTU897	5	13	157	27	41	89	17	52	10	8	12	15	15	4	31	27	2808	13	21	26	33	3	18	17	10	6	7	3	21	8	8	20	22	18	29	47	23	9	155	19	21	28	46	34	71	9	18	18	13
New.ReferenceOTU892	5	3	25	602	26	91	8	5	1	0	0	10	14	0	0	10	14	47	4	2	0	0	2	0	18	28	4	45	10	2	29	38	42	0	1	40	0	11	9	30	5	1	90	24	0	7	53	17	7
New.ReferenceOTU4631	1	2	2	21	0	0	3	36	0	0	0	0	2	1	2	2	71	4	2	0	0	0	5	0	0	13	3	1	1	1	0	1	4	15	0	0	0	2	0	3	0	5	3	0	0	2	4	14	0
New.ReferenceOTU4315	16	4	29	131	43	30	3	0	3	2	4	1	13	2	1	11	244	4	10	10	9	4	29	4	13	35	2	10	16	9	12	3	41	26	16	12	24	17	10	22	11	28	35	15	22	7	19	38	3
New.ReferenceOTU1239	5	6	11	33	29	16	3	16	2	4	6	6	9	7	9	8	452	2	9	4	5	2	2	7	0	11	3	24	11	4	6	17	14	17	4	23	6	13	25	34	18	18	5	38	39	11	7	28	4
New.ReferenceOTU1085	47	22	31	31	24	11	12	58	10	229	22	11	13	24	18	7	281	13	0	10	19	30	95	50	28	37	30	41	102	12	49	19	35	2	10	44	22	24	25	37	16	45	134	38	107	11	30	11	20
New.ReferenceOTU2072	0	66	0	0	22	0	0	0	0	0	0	3	6	0	0	0	99	0	0	0	0	0	0	0	0	0	0	0	14	8	4	0	0	2	15	9	18	3	0	2	0	0	1	0	28	0	0	0	1
New.ReferenceOTU2107	25	19	6	288	51	0	0	21	1	0	0	3	0	4	1	0	0	0	3	100	1	0	0	3	0	59	22	0	0	17	19	3	12	4	16	170	132	2	48	1	17	0	0	0	130	1	1	0	0
New.ReferenceOTU3476	22	2	0	12	3	7	7	11	3	10	9	6	3	2	4	1	33	4	3	4	4	4	11	12	2	10	6	8	29	5	12	3	16	8	3	21	1	3	17	11	6	12	29	10	22	6	10	12	3
New.ReferenceOTU3675	1	0	0	0	0	0	0	0	0	0	2	0	0	0	0	1	60694	0	0	0	0	0	0	0	0	0	0	0	0	0	0	0	0	0	0	0	0	0	0	0	1	0	0	0	0	0	0	0	0
New.ReferenceOTU3674	1	0	8	29	6	3	3	3	2	2	3	0	3	2	1	9	36	3	5	3	0	2	0	2	3	20	0	0	0	0	5	0	6	2	13	12	1	2	4	0	3	6	4	5	28	3	6	7	3
New.ReferenceOTU3074	0	0	16	37	0	28	0	0	0	3	0	0	2	0	0	0	10	2	73	0	0	3	0	2	0	54	1	1	3	0	0	0	13	64	2	5	0	0	2	0	0	2	0	3	5	0	4	44	2
New.ReferenceOTU1905	0	3	72	33	11	0	36	0	1	0	16	1	3	0	1	0	0	1	56	11	8	0	3	2	4	21	2	8	0	10	2	32	0	0	0	3	1	0	3	1	9	1	2	2	0	2	3	1	100
New.ReferenceOTU1907	0	188	0	0	0	1	6	0	0	0	0	4	184	0	1	9	0	1	0	0	33	0	0	0	0	4	0	68	0	0	37	0	408	0	1	1	0	0	0	124	0	0	331	0	0	0	0	0	9
New.ReferenceOTU3219	6	4	2	7	4	5	3	9	3	29	12	2	11	1	1	1	243	0	3	15	1	1	4	3	1	16	7	2	7	12	6	11	15	7	22	1	2	5	30	6	0	11	12	6	5	0	23	9	1
New.ReferenceOTU3211	19	25	122	231	90	69	1	30	2	37	17	11	25	20	26	9	1046	2	105	20	9	41	1	10	1	417	13	26	1	16	1	20	196	38	0	6	52	11	30	84	57	8	16	3	0	12	9	81	3
New.ReferenceOTU3506	0	5	0	410	4	1	4	0	0	1	0	0	0	0	18	11	0	2	0	0	3	0	0	4	4	21	0	0	0	54	0	22	0	0	2	59	5	5	0	5	49	28	51	0	0	0	0	0	12
New.ReferenceOTU3855	0	0	3	0	4	2	0	49	5	11	0	4	7	0	10	0	0	0	0	0	0	0	8	15	6	0	2	1	16	16	3	0	11	2	2	6	0	54	0	0	10	1	27	2	0	3	0	2	0
New.ReferenceOTU3854	13	9	10	24	8	8	22	2	26	0	1	0	0	3	0	7	10	1	7	1	7	3	0	1	1	1	7	60	10	3	14	1	20	0	4	18	10	50	1	25	2	32	332	17	2	8	2	5	28
New.ReferenceOTU629	0	1	2	2	0	0	1	2	0	1	0	0	0	0	0	0	0	0	1	0	0	0	1	1	0	10	0	1	0	1	1	0	1	3	0	3	1	0	2	0	2	2	1	2	0	3	2	6	1
New.ReferenceOTU1233	218	0	72	26	0	4	0	23	179	0	5	45	1	2	0	15	384	0	0	0	0	0	2	30	0	2	12	62	0	0	40	3	0	9	0	4	5	0	15	6	0	3	2	8	0	129	8	4	1
New.ReferenceOTU1231	11	20	10	21	6	3	1	6	4	0	2	5	8	10	7	9	34	5	2	5	8	1	11	2	9	3	7	16	5	10	20	2	2	3	9	15	12	0	3	5	14	25	37	25	2	19	14	25	10
New.ReferenceOTU1237	58	0	7	3	18	0	17	35	20	27	13	13	15	26	12	68	131	0	8	1	13	29	136	9	91	18	9	6	49	7	0	16	11	4	3	61	9	1	15	13	41	2	50	0	0	14	86	23	1
New.ReferenceOTU1234	0	6	67	3	77	30	19	19	16	90	75	34	27	64	22	35	416	2	15	0	49	0	0	2	16	0	19	47	9	77	1	0	20	0	22	0	7	20	273	33	8	26	240	60	0	6	69	37	60
New.ReferenceOTU1695	0	5	4	6	36	1	17	0	0	6	1	0	7	4	1	15	0	4	13	0	16	6	11	27	5	13	3	21	39	0	20	4	6	20	2	23	7	0	5	7	2	5	45	1	0	6	2	3	8
New.ReferenceOTU3699	96	70	410	571	199	69	38	55	30	10	103	22	130	42	78	37	245	16	125	95	59	115	64	56	17	188	26	53	21	45	37	98	243	397	20	119	196	9	16	456	14	72	152	117	27	74	16	145	50
New.ReferenceOTU1698	0	0	0	3	8	5	1	15	0	16	4	2	1	0	0	3	0	11	1	0	10	15	26	7	0	0	0	4	1	0	0	0	0	0	0	0	40	3	0	2	10	10	14	21	0	14	0	15	4
New.ReferenceOTU719	1	0	21	0	8	13	0	0	4	11	0	0	2	1	18	0	15	0	0	1	7	3	6	1	7	2	13	1	0	0	23	6	1	5	0	11	11	0	45	0	1	7	4	5	0	0	0	0	9
New.ReferenceOTU1122	0	0	12	11	2	4	0	2	0	0	1	1	0	0	1	1	3	1	6	0	0	1	5	5	0	6	1	3	13	0	1	0	0	5	62	3	0	1	9	2	2	19	46	4	12	0	14	2	5
New.ReferenceOTU1121	10	1	0	20	1	2	5	1	2	2	2	2	4	0	1	5	134	0	4	10	6	1	0	0	3	2	4	1	6	0	10	4	4	7	7	4	4	1	3	0	0	5	6	2	18	12	7	3	1
New.ReferenceOTU1693	0	0	3	3	3	6	0	1	1	0	2	1	5	0	1	0	0	7	2	0	10	0	7	7	0	6	0	1	85	0	5	0	4	0	0	5	19	1	0	6	3	5	1	0	0	123	10	1	3
New.ReferenceOTU4083	1	0	0	104	0	0	0	4	1	2	7	6	7	0	6	6	16	13	4	2	0	0	4	0	0	0	2	0	1	0	12	32	0	31	6	17	36	7	0	4	0	13	8	18	0	6	13	2	3
New.ReferenceOTU4080	11	2	13	85	13	10	2	7	4	0	0	2	7	0	3	2	43	3	17	0	0	0	2	14	6	15	4	0	22	0	5	0	18	4	18	11	0	0	2	1	1	0	59	6	24	1	44	117	15
New.ReferenceOTU1343	41	193	115	499	242	46	31	89	7	301	57	47	27	10	56	18	1696	58	163	3	20	136	72	375	78	274	17	56	295	30	201	58	209	288	31	397	61	139	5	30	2	156	473	55	3	42	31	73	95
New.ReferenceOTU1340	56	34	1	21	25	46	12	13	4	1	9	23	10	14	15	37	614	5	3	2	14	15	35	13	13	16	11	17	23	37	5	11	18	21	21	35	16	2	106	30	64	29	48	14	64	4	16	11	33
New.ReferenceOTU1346	0	4	5	46	5	10	46	0	17	3	33	9	9	26	6	19	116	3	6	1	23	0	14	10	4	21	3	8	48	3	2	8	11	3	4	67	11	75	15	22	5	97	85	30	78	5	15	20	185
New.ReferenceOTU151	9	0	22	44	18	9	6	9	1	1	5	0	7	3	2	7	165	2	8	5	0	7	7	2	2	16	4	1	5	0	9	7	13	6	28	13	2	2	7	0	20	8	8	3	20	10	20	13	10
New.ReferenceOTU2805	28	46	12	63	6	6	19	34	20	2	28	23	30	29	2	24	403	14	26	21	9	11	20	10	2	82	18	59	23	6	28	14	14	0	33	28	38	2	6	27	48	16	6	36	237	23	18	13	2
New.ReferenceOTU573	0	0	0	761	0	218	66	0	12	0	0	0	0	0	0	0	0	0	94	0	0	0	0	1	1	0	12	1	8	0	0	0	3	0	3	0	0	0	0	0	1	0	0	0	0	0	0	162	0
New.ReferenceOTU570	638	0	0	1792	1	0	0	0	0	0	0	0	0	81	1	144	0	0	280	488	30	0	0	367	112	0	231	378	94	0	0	183	0	0	298	1	117	189	386	241	253	0	1	0	631	0	390	887	135
New.ReferenceOTU2809	0	0	0	0	1	14	0	2	2	0	0	0	2	0	0	0	264	0	0	0	0	1	2	0	1	52	0	0	0	0	0	0	3	0	4	20	0	0	0	0	3	56	160	0	0	5	0	0	0
New.ReferenceOTU575	0	0	0	0	7	3	0	13	0	0	1	15	1	1	6	0	0	5	0	2	7	1	0	0	1	0	0	4	9	13	10	31	0	0	0	0	4	0	5	10	0	2	0	0	0	0	0	0	0
New.ReferenceOTU4624	16	0	0	0	0	2	0	64	0	0	0	0	0	0	0	0	2	0	0	0	0	0	0	0	0	0	0	0	0	0	0	0	0	0	0	0	0	0	0	0	0	0	0	0	0	0	1	1	0
New.ReferenceOTU4621	0	5	153	9	7	64	2	4	1	0	4	81	8	6	2	175	202	13	0	0	8	11	1	1	9	68	5	15	48	46	16	27	30	24	446	13	64	3	4	56	38	18	28	14	0	6	0	41	1
New.ReferenceOTU2664	17	2	29	19	7	4	0	0	0	0	2	0	0	0	0	0	39	2	0	5	0	0	1	3	1	8	0	3	1	1	0	2	13	0	2	13	0	2	18	0	1	15	4	1	0	3	10	1	12
New.ReferenceOTU3820	0	0	0	0	0	0	0	0	0	0	0	0	0	0	0	0	0	0	0	0	0	0	0	0	0	1	0	0	0	0	0	0	0	0	0	0	0	0	0	0	0	0	0	0	0	0	0	0	0
New.ReferenceOTU1518	2	0	120	45	69	85	0	3	1	0	7	0	0	1	1	3	22	0	34	4	0	0	0	0	0	151	2	0	5	0	0	0	24	65	2	2	0	0	0	0	1	1	5	1	1	2	3	18	0
New.ReferenceOTU2118	2	1	0	5	3	0	2	11	5	3	1	9	9	4	0	3	84	2	2	0	0	0	4	8	2	10	5	4	49	1	4	1	5	0	1	26	1	4	0	7	2	7	1	8	0	2	4	9	5
New.ReferenceOTU1452	8	18	18	169	11	6	0	0	8	0	1	5	35	0	12	4	5	65	7	39	3	8	5	1	16	10	4	5	0	6	0	0	2	3	2	0	0	0	0	1	21	3	9	14	1	1	2	62	7
New.ReferenceOTU1979	0	2	6	11	6	12	8	3	0	0	2	3	3	1	1	13	44	0	4	1	0	0	6	0	1	3	0	3	5	0	12	0	1	7	21	9	3	3	4	9	5	0	4	4	0	2	0	4	1
New.ReferenceOTU3047	0	4	65	19	0	40	37	21	34	25	7	4	28	43	0	4	705	0	6	0	6	0	9	0	0	10	7	6	0	9	0	0	42	0	0	0	0	0	0	0	1	5	0	0	62	2	22	0	14
New.ReferenceOTU3044	0	0	0	0	1	5	5	3	5	0	3	7	17	2	0	14	50	1	4	5	1	0	17	1	6	0	2	14	1	14	6	0	18	4	2	25	1	2	22	6	12	25	11	1	9	12	0	3	4
New.ReferenceOTU19	3	8	13	41	15	8	37	0	47	6	52	13	4	46	12	24	173	1	6	1	35	9	9	3	6	19	10	8	23	4	1	0	10	1	2	17	11	126	33	26	11	33	26	22	27	10	15	17	39
New.ReferenceOTU10	86	53	331	1041	179	281	288	33	120	17	45	138	184	57	68	206	3952	58	162	322	35	65	239	72	147	272	40	118	173	96	208	144	33	114	312	696	127	80	197	260	98	97	134	312	44	95	117	283	187
New.ReferenceOTU3993	61	0	0	53	2	4	0	0	0	1	0	1	22	0	9	23	0	0	11	40	10	0	0	5	16	77	0	60	0	0	0	46	0	0	0	0	70	0	0	47	0	75	260	36	0	80	0	42	0
New.ReferenceOTU3999	2	4	0	5	5	0	0	15	3	0	3	12	1	38	1	2	15	1	1	0	0	0	0	2	2	13	0	1	5	0	2	51	0	0	2	1	0	3	2	18	0	4	8	12	0	0	3	5	4
New.ReferenceOTU1804	6	0	11	23	4	23	7	5	0	12	1	7	4	4	0	1	43	7	1	3	2	8	14	5	7	11	3	9	21	1	9	0	23	6	0	28	11	2	3	4	5	1	330	6	0	7	5	1	9
New.ReferenceOTU1806	0	6	0	53	6	316	34	11	0	37	4	29	10	69	3	17	14	0	0	1	15	0	192	33	25	26	44	18	28	2	26	0	9	6	1	27	22	47	0	23	0	26	1015	2	0	2	0	3	26
New.ReferenceOTU1809	4	0	60	37	6	1	0	2	17	0	6	5	5	1	0	5	180	4	6	8	2	9	0	1	2	10	0	13	1	0	7	15	0	2	1	9	2	3	5	16	21	0	0	4	108	0	19	2	15
New.ReferenceOTU3532	0	0	0	0	0	0	0	0	0	0	0	0	0	0	0	0	0	0	0	0	0	0	0	0	0	0	0	0	0	0	0	0	2	0	0	0	0	0	0	0	0	0	0	0	0	0	0	0	0
New.ReferenceOTU3530	0	4	62	3	9	17	2	1	2	5	4	1	16	3	0	8	32	0	91	0	5	0	0	2	2	0	4	4	6	11	1	0	11	1	2	0	0	1	2	10	11	3	34	4	0	0	0	35	3
New.ReferenceOTU1755	16	74	38	72	42	60	0	0	0	0	9	2	20	7	7	10	883	4	71	39	9	4	0	2	1	17	3	11	2	2	0	8	6	26	7	62	28	1	20	7	27	18	65	19	0	9	19	38	4
New.ReferenceOTU1753	0	2	4	11	2	2	0	8	0	0	0	0	0	0	2	0	21	0	4	4	1	8	0	0	6	0	1	3	0	0	2	0	5	0	0	0	0	0	0	0	4	3	0	0	0	0	0	15	0
New.ReferenceOTU763	4	17	0	1	3	0	0	20	0	2	0	3	0	2	0	2	152	0	0	1	2	6	7	5	0	0	1	1	0	3	0	0	0	0	7	5	0	1	15	1	2	1	26	0	0	1	1	1	0
New.ReferenceOTU761	0	11	0	22	4	6	2	2	6	0	0	1	0	0	0	0	0	0	2	9	0	1	0	9	5	0	0	0	0	1	0	0	9	0	11	0	0	8	16	0	0	2	0	1	1	6	0	0	1
New.ReferenceOTU1111	0	103	42	6	15	7	0	1	1	0	1	2	24	0	2	2	1599	4	0	0	0	14	2	2	0	0	8	11	0	10	0	5	3	3	13	2	15	4	5	4	0	0	1	9	0	1	17	0	8
New.ReferenceOTU768	7	0	10	9	4	28	5	3	0	0	9	0	12	12	10	2	3	4	0	9	6	0	7	12	39	2	3	19	16	3	21	1	5	2	0	1	6	18	2	0	0	3	151	20	0	0	135	0	0
New.ReferenceOTU4181	7	0	0	2	0	4	1	0	2	0	0	1	0	0	3	2	395	1	4	6	5	6	0	8	0	0	2	9	0	0	9	0	2	6	0	8	1	0	28	0	0	3	3	2	0	1	0	0	1
New.ReferenceOTU4187	0	0	0	0	0	0	0	0	0	13	2	33	0	0	14	0	0	0	0	0	1	8	81	0	13	0	0	0	0	25	0	0	0	0	0	0	0	16	0	18	0	0	0	0	0	0	0	0	0
New.ReferenceOTU1597	14	6	0	55	7	0	10	3	2	3	4	1	10	2	8	2	370	2	11	6	3	5	0	0	9	7	8	15	34	1	0	11	12	5	4	0	8	23	0	7	8	10	22	34	0	11	45	25	8
New.ReferenceOTU1378	2	1	2	16	3	3	0	6	2	0	2	18	2	1	4	1	196	0	0	1	0	8	0	0	0	2	1	0	0	1	0	9	0	20	0	10	8	0	0	16	5	0	8	14	7	7	6	0	5
New.ReferenceOTU1379	2	1	12	38	3	6	2	4	1	2	2	0	10	5	3	3	14	0	5	5	0	12	5	6	2	3	6	0	6	1	2	7	15	4	0	1	2	0	8	4	1	4	24	3	56	0	8	17	7
New.ReferenceOTU369	4	2	5	14	18	10	0	0	1	35	2	3	0	2	0	1	92	0	2	6	1	0	14	8	1	2	6	1	13	0	3	5	6	9	17	19	1	4	1	6	7	9	37	0	32	0	40	22	3
New.ReferenceOTU362	5	0	0	19	4	1	0	11	2	20	0	5	3	0	2	1	9	0	0	4	5	2	22	1	1	14	1	0	3	1	0	2	0	7	0	0	4	0	26	11	0	5	16	3	0	1	61	3	0
New.ReferenceOTU161	2	10	22	43	18	11	0	23	6	1	4	7	7	10	9	8	51	7	4	14	3	10	5	1	4	34	3	8	4	11	2	17	13	1	28	9	5	3	38	9	10	4	19	24	52	2	48	19	13
New.ReferenceOTU162	0	0	0	3	95	0	5	158	0	0	0	188	485	0	0	20	1	0	2	2622	0	0	264	0	0	0	0	0	0	0	38	1	42	0	0	99	0	0	1	0	0	5	1518	0	44	0	1	0	3
New.ReferenceOTU165	8	1	12	26	4	2	8	1	0	0	2	1	0	0	1	8	126	1	2	0	3	1	9	1	0	12	7	0	3	2	8	6	1	1	3	38	3	0	10	23	6	0	20	2	40	0	1	2	8
New.ReferenceOTU2476	4	0	12	4	0	9	0	0	0	16	0	0	0	0	31	0	0	0	0	1	9	29	0	47	0	2	21	0	22	0	3	0	18	0	1	7	0	0	18	5	0	6	101	6	0	0	28	6	12
New.ReferenceOTU2473	6	27	33	59	142	21	1	31	2	12	1	7	7	6	2	0	23	1	4	2	2	1	2	19	13	30	8	1	10	0	8	14	16	52	0	52	21	7	12	11	2	14	15	45	0	6	0	5	12
New.ReferenceOTU181	0	0	12	0	0	39	18	2	0	8	0	16	13	13	0	46	7	0	0	0	19	0	0	0	14	2	5	1	4	9	0	0	15	0	7	1	0	10	0	0	2	0	6	14	0	10	2	72	4
New.ReferenceOTU180	41	7	1	6	16	18	1	33	7	6	5	3	10	4	11	21	112	0	4	36	1	4	31	1	6	9	2	18	26	6	17	10	4	3	8	10	10	12	185	3	7	15	95	4	92	14	6	3	3
New.ReferenceOTU187	3	5	1	7	1	3	0	7	3	3	3	0	0	0	0	0	57	1	0	1	0	1	2	0	7	15	6	2	1	5	2	1	1	5	0	0	1	2	8	2	1	5	9	3	2	0	7	5	1
New.ReferenceOTU2906	2	0	1	2	0	0	0	0	0	0	0	0	0	0	0	2	1	1	0	0	3	0	0	2	6	0	1	0	11	0	1	0	0	4	0	2	0	0	0	3	0	2	8	0	0	5	0	0	0
New.ReferenceOTU188	0	1	5	7	0	2	0	6	0	0	0	1	3	0	2	0	24	0	4	5	2	0	1	0	0	0	2	9	0	4	1	2	11	1	0	10	6	4	0	4	1	3	0	1	0	0	1	27	2
New.ReferenceOTU2872	86	30	1	105	26	18	37	12	12	1	10	26	3	42	13	22	471	13	10	11	7	9	65	16	44	5	17	16	4	4	18	47	3	15	5	110	55	19	0	44	10	119	102	22	2	53	22	17	33
New.ReferenceOTU2875	0	0	0	0	0	0	8	0	2	2	4	10	5	0	0	41	1106	0	0	11	0	22	8	18	0	0	1	0	13	0	0	18	0	0	57	0	9	0	0	0	0	3	0	0	0	0	0	0	0
New.ReferenceOTU2877	9	10	29	90	7	2	7	1	0	0	5	2	0	54	14	3	507	24	0	2	0	24	16	36	25	51	11	41	3	0	11	3	7	1	46	13	2	33	9	7	7	18	116	51	0	6	40	6	0
New.ReferenceOTU503	4	26	48	6	46	5	16	0	10	0	5	24	39	17	7	47	150	3	2	8	13	3	405	27	9	46	33	2	91	9	5	20	33	9	2	31	7	8	17	0	2	7	114	12	0	19	416	13	53
New.ReferenceOTU501	0	0	0	10	46	0	1	4	5	0	1	5	4	0	0	1	3	2	6	0	4	4	5	0	0	6	0	5	0	0	4	0	17	6	3	0	12	1	0	7	5	0	0	9	0	5	0	10	0
New.ReferenceOTU4611	0	0	0	9	15	1	6	0	0	0	0	1	39	0	0	29	0	0	54	0	1	0	1	0	0	0	20	0	25	3	36	0	6	0	0	0	10	0	0	0	0	1	0	17	0	8	113	1	0
New.ReferenceOTU2616	522	101	42	210	51	237	70	104	85	133	79	156	367	105	133	233	4929	116	36	27	100	144	743	115	23	419	79	568	171	118	441	58	173	66	355	291	256	73	250	124	50	535	196	76	218	40	458	29	190
New.ReferenceOTU984	42	46	138	117	109	87	10	26	1	8	16	1	3	17	29	1	1030	5	6	26	2	81	14	63	13	130	1	33	38	7	13	39	174	25	10	107	31	50	3	75	46	40	147	14	0	8	42	37	9
New.ReferenceOTU218	7	18	1	8	6	2	8	28	5	7	9	10	6	7	3	14	223	3	2	5	8	10	7	2	11	2	2	8	14	6	4	3	11	3	5	15	18	6	14	21	17	8	6	15	104	7	13	10	3
New.ReferenceOTU2585	36	112	0	114	22	15	72	6	6	1	11	115	52	45	76	28	3016	108	117	42	6	8	147	32	164	115	34	44	245	25	145	6	0	32	0	78	133	95	26	20	1	201	357	16	1	208	35	173	117
New.ReferenceOTU2056	1	56	74	52	6	21	3	2	2	4	1	4	6	6	10	1	320	3	4	1	1	8	1	3	0	2	8	5	2	13	0	5	9	6	9	0	29	4	16	0	0	7	9	9	13	2	8	4	10
New.ReferenceOTU2723	0	0	0	0	0	0	0	0	0	0	0	0	411	0	0	0	0	1	9	0	0	0	0	8	0	1	0	8	0	0	1	48	0	742	0	2	0	0	0	0	0	0	0	0	0	0	0	249	0
New.ReferenceOTU0	10	0	14	3	7	1	0	0	0	7	1	0	0	2	0	0	17	5	1	3	2	0	6	13	1	4	5	8	42	2	4	0	14	0	0	32	3	6	0	5	1	9	3	5	0	3	0	1	4
New.ReferenceOTU6	30	39	50	38	19	39	10	0	16	0	7	12	9	0	15	9	181	5	1	76	11	4	25	22	36	24	4	10	10	3	12	70	10	2	20	116	41	20	40	2	14	11	92	22	0	18	65	4	21
New.ReferenceOTU2294	12	0	451	63	6	81	0	0	0	0	23	16	2	9	9	5	908	32	2	27	3	1	0	3	3	13	2	1	0	5	0	0	6	3	0	25	3	1	0	9	12	1468	1958	0	0	1	23	2	96
New.ReferenceOTU2299	0	0	0	5	5	5	0	0	0	0	23	0	0	0	0	0	30	0	0	0	14	0	9	0	165	39	0	2	3	0	0	56	1	0	0	0	0	5	0	0	4	42	29	10	0	4	0	22	0
New.ReferenceOTU2121	2	0	1	3	0	0	0	0	0	21	1	3	3	0	0	5	12	3	7	64	2	0	3	1	0	29	0	0	0	2	21	3	0	0	3	1	8	3	0	1	5	147	3	8	0	1	1	3	1
New.ReferenceOTU2128	0	29	6	49	48	14	7	0	29	17	285	204	132	35	141	52	14324	1	26	40	31	8	11	31	11	46	108	140	7	12	16	29	4	6	3	79	23	3	86	6	10	13	17	2	8	5	6	5	1
New.ReferenceOTU3181	90	9	4	17	2	12	0	2	71	0	2	7	2	0	2	9	203	2	2	1	1	2	6	30	1	2	0	40	5	0	42	7	2	13	2	29	0	1	17	2	2	6	29	35	20	79	4	6	11
New.ReferenceOTU1962	128	128	12	37	2	11	23	52	2	10	36	5	246	20	8	2	1076	30	81	9	1	2	425	65	134	20	85	179	366	71	13	13	5	22	8	33	11	12	81	243	1	91	206	224	150	22	59	43	199
New.ReferenceOTU1966	7	0	2	4	2	8	11	1	0	1	4	0	4	0	6	3	0	0	1	1	2	0	4	3	2	4	9	2	4	11	4	4	0	8	36	4	1	0	1	0	0	0	3	1	0	0	10	5	11
New.ReferenceOTU1150	309	107	117	612	0	88	5	0	6	135	61	9	9	38	14	94	4368	0	46	42	12	0	93	263	50	670	36	36	85	5	89	30	122	299	245	309	56	59	151	56	13	254	425	12	554	14	270	29	109
New.ReferenceOTU3982	9	0	119	125	27	44	5	0	1	27	0	9	0	2	2	6	378	1	22	4	3	0	6	20	4	102	0	1	42	3	1	0	18	42	5	8	1	1	0	11	6	40	72	75	34	14	33	21	21
New.ReferenceOTU3985	0	10	32	2	1	21	0	0	3	20	7	1	5	5	3	23	27	15	3	38	5	7	0	2	2	29	2	3	16	16	1	0	53	84	6	20	0	2	1	0	4	16	2	6	46	10	7	3	10
New.ReferenceOTU1813	0	0	2	18	1	13	0	2	1	0	0	1	0	0	0	0	1	0	11	0	2	8	0	9	3	0	0	7	0	0	0	5	2	0	0	8	9	1	15	2	5	4	16	2	0	4	0	49	0
New.ReferenceOTU3525	26	5	44	64	11	8	10	13	6	3	22	5	4	2	2	8	152	2	6	11	0	1	26	11	19	7	1	21	42	2	71	14	0	128	44	49	13	10	0	52	3	57	299	5	26	4	1	40	21
New.ReferenceOTU3526	4	4	0	112	12	12	10	6	2	0	4	7	2	4	4	1	54	8	23	1	0	0	3	6	5	23	3	4	8	1	8	0	27	49	1	56	2	2	0	0	2	34	4	46	0	5	30	10	18
New.ReferenceOTU1749	330	263	328	410	174	274	100	78	57	80	146	80	84	83	68	98	6660	51	245	239	75	129	62	154	55	439	43	139	171	115	49	182	372	606	106	492	342	61	531	239	170	223	407	126	386	121	122	198	97
New.ReferenceOTU1217	0	2	3	51	7	6	1	7	1	1	0	1	4	1	2	2	131	2	2	1	0	0	1	0	0	10	3	9	1	2	1	3	0	3	0	3	0	0	1	4	6	1	7	0	6	3	2	5	2
New.ReferenceOTU3745	2	0	92	484	2	0	1	0	4	2	1	2	0	4	16	1	130	48	0	0	5	0	23	33	0	14	2	1	0	0	5	24	4	0	0	254	0	36	0	4	0	37	158	85	0	32	0	0	3
New.ReferenceOTU3517	0	4	0	3	5	0	0	2	0	0	0	0	1	0	0	2	12	7	0	0	0	0	0	18	0	66	0	11	0	0	13	0	0	0	167	40	0	0	0	0	0	11	12	0	0	0	0	0	0
New.ReferenceOTU776	0	3	0	0	7	0	0	0	0	0	5	0	2	0	3	1	0	0	0	0	0	0	7	0	0	1	1	0	2	9	3	2	0	0	0	22	4	0	0	0	0	8	0	0	0	1	0	0	0
New.ReferenceOTU771	86	5	174	28	19	10	7	153	60	22	12	53	33	28	2	17	137	5	20	10	1	22	106	37	154	15	62	55	34	12	7	25	42	55	2	426	29	93	148	40	9	41	159	7	1	5	28	20	82
New.ReferenceOTU1101	0	1	21	54	9	6	3	3	0	3	0	4	1	0	0	0	31	0	15	1	0	0	2	7	0	9	0	3	3	3	3	2	18	47	4	9	2	0	0	1	0	4	8	3	2	0	3	18	1
New.ReferenceOTU1100	20	0	0	13	48	1	8	16	5	9	141	59	31	10	206	12	15	19	460	10	9	21	112	53	0	19	34	20	35	82	3	0	2	1	26	0	49	11	27	192	0	17	1	54	1	127	0	393	20
New.ReferenceOTU1589	15	8	3	48	9	8	8	0	2	0	5	2	3	7	5	5	21	0	3	16	3	4	4	5	3	4	2	6	10	2	14	17	8	16	26	14	11	4	6	4	0	17	87	10	21	10	11	10	8
New.ReferenceOTU1564	0	22	8	12	8	4	46	3	18	4	12	5	13	8	1	12	216	4	4	4	7	7	2	9	5	3	7	15	32	20	32	3	14	2	16	32	4	3	7	72	2	19	72	11	1	6	12	8	7
New.ReferenceOTU4514	0	12	40	1	0	0	1	0	0	0	14	1	1	3	4	0	317	0	7	0	2	0	0	4	10	2	0	8	9	0	2	0	0	2	1	25	17	1	2	17	4	8	45	2	0	2	6	10	4
New.ReferenceOTU4516	14	8	39	30	5	6	2	2	1	0	1	5	1	7	0	5	3	3	1	2	3	1	3	12	3	11	5	16	3	0	2	1	1	29	3	19	1	2	1	17	4	6	51	2	1	3	7	36	5
New.ReferenceOTU1360	0	2	12	27	4	4	0	0	0	6	3	0	2	3	0	15	1	0	50	4	16	0	0	0	1	1	0	0	0	23	0	0	0	0	0	3	6	0	54	103	0	0	141	0	0	2	26	6	8
New.ReferenceOTU1363	0	0	1	2	0	0	0	9	1	2	0	2	2	6	2	0	0	4	0	0	2	3	0	8	7	0	2	7	0	1	0	16	0	1	0	0	3	0	0	5	0	14	5	4	0	8	5	1	0
New.ReferenceOTU1366	46	0	0	0	2	130	12	134	10	2	4	18	3	10	0	0	7	0	0	28	8	47	0	0	0	0	0	0	2	0	0	0	0	141	0	0	0	0	7	0	1	0	1	0	0	0	6	0	0
New.ReferenceOTU370	27	35	230	160	69	64	22	23	5	3	11	4	20	6	13	27	197	17	31	15	4	11	60	16	47	109	12	8	37	21	58	11	65	78	68	50	72	50	10	32	10	17	342	64	108	25	48	69	44
New.ReferenceOTU177	4	2	40	99	31	14	5	7	4	0	0	5	1	2	3	2	46	5	11	0	0	2	5	10	7	22	1	2	32	5	6	3	17	42	55	14	5	1	0	3	1	18	41	17	64	4	26	19	8
New.ReferenceOTU174	37	85	53	116	58	44	10	80	22	69	47	24	14	27	22	107	2615	21	24	30	25	71	283	72	48	90	73	136	59	10	26	20	38	14	32	77	23	92	81	28	88	55	509	71	37	12	304	188	20
New.ReferenceOTU2465	0	0	390	0	223	226	3	0	35	45	24	0	2	21	81	111	3103	0	4	26	36	56	1	184	15	114	0	19	1	5	0	4	0	2	55	0	109	43	5	47	58	374	195	0	443	58	275	53	7
New.ReferenceOTU2461	0	0	0	78	0	1	1	0	0	3	0	2	4	0	2	3	3	3	4	0	0	0	1	11	2	2	0	0	0	0	0	3	1	10	1	17	6	0	0	1	1	16	9	10	0	0	12	0	2
New.ReferenceOTU2269	0	0	0	0	4	0	0	0	0	0	72	0	0	6	0	0	254	0	0	17	0	0	0	21	0	19	13	2	22	0	1	34	0	9	0	0	0	1	6	32	6	1	117	12	0	68	0	0	0
New.ReferenceOTU199	0	2	3	60	1	1	1	0	1	3	0	0	4	1	1	0	410	1	0	1	0	1	0	0	1	10	0	27	1	2	0	4	0	0	1	1	3	0	0	0	51	2	3	0	1	0	13	1	1
New.ReferenceOTU2265	1	0	0	10	4	9	1	0	0	3	1	4	8	2	5	2	312	5	0	4	0	5	3	4	0	2	2	52	4	7	1	1	0	2	17	15	43	3	3	4	9	3	10	20	11	2	17	7	1
New.ReferenceOTU2264	20	9	0	0	28	0	8	44	1	45	3	3	13	8	2	18	81	6	7	20	6	6	1	53	60	76	6	24	61	4	90	0	144	0	0	0	21	32	3	15	3	41	127	6	6	17	0	12	10
New.ReferenceOTU2911	9	4	12	17	61	17	0	1	2	0	22	1	9	9	5	68	196	6	6	3	0	0	10	12	6	0	0	9	36	3	0	5	2	51	27	110	57	1	0	11	0	83	77	58	0	12	10	21	23
New.ReferenceOTU2864	0	0	0	3	1	4	0	3	0	6	0	1	1	0	1	0	0	2	1	0	8	0	8	8	0	2	1	0	73	0	3	0	5	0	1	3	2	0	0	5	0	7	2	2	0	66	17	1	0
New.ReferenceOTU516	0	5	0	4	2	10	1	12	0	2	28	0	0	3	0	1	126	0	0	15	3	3	12	7	0	48	9	0	0	1	151	2	8	0	0	3	1	1	1	10	1	0	114	1	2	1	1	4	1
New.ReferenceOTU4606	33	16	2	26	29	11	5	30	10	19	14	12	11	11	4	7	561	27	14	24	3	23	17	20	5	9	10	7	14	19	29	37	9	25	192	40	14	6	16	10	14	19	47	33	208	14	105	17	25
New.ReferenceOTU1263	4	28	34	90	77	20	1	17	2	1	1	17	4	8	2	3	174	5	2	0	2	3	1	16	0	2	8	39	4	7	1	12	35	0	0	2	14	5	0	19	15	5	39	5	1	0	41	61	13
New.ReferenceOTU2607	2	4	3	26	2	2	8	7	17	6	10	9	21	7	9	10	123	7	12	4	2	5	7	5	6	14	2	13	20	6	21	10	14	10	11	16	6	11	3	17	17	10	13	18	40	10	18	2	4
New.ReferenceOTU2604	0	0	8	0	3	0	4	2	0	0	2	0	0	0	0	0	0	0	0	0	2	0	3	10	0	0	17	13	15	0	0	0	0	0	0	36	0	0	0	12	0	9	24	0	0	1	0	2	8
New.ReferenceOTU3739	1	19	0	0	52	1	36	0	1	0	15	1	6	20	3	11	0	12	14	0	33	2	35	21	10	3	9	126	26	3	21	34	2	1	1	12	71	8	0	55	7	4	29	0	0	7	0	7	4
New.ReferenceOTU2737	15	7	0	32	0	5	4	7	5	0	1	1	0	1	2	13	148	2	3	5	4	0	5	0	1	1	5	7	10	5	1	4	2	8	18	13	7	0	11	6	7	36	46	0	0	7	17	21	14
New.ReferenceOTU2040	36	1	1	9	5	10	4	3	1	0	1	5	6	0	1	17	575	1	14	0	0	5	2	4	3	5	2	0	6	1	2	6	6	0	2	7	2	3	2	2	2	11	45	9	0	0	4	0	8
New.ReferenceOTU2046	13	2	3	74	11	17	6	8	3	4	0	6	50	4	14	8	562	2	19	3	6	9	42	7	2	58	4	29	10	7	21	2	29	19	28	13	14	1	16	5	3	51	12	10	10	3	46	18	6
New.ReferenceOTU2049	0	0	0	1	1	1	0	6	6	0	0	5	1	1	8	1	28	0	2	4	0	0	0	7	0	2	1	0	1	4	0	5	15	18	0	15	2	1	0	12	0	42	0	7	0	7	8	2	4
New.ReferenceOTU2739	0	2	19	0	0	7	0	0	0	0	0	0	0	0	13	0	0	8	1	1	0	1	0	0	0	0	0	0	0	1	0	0	44	0	7	0	0	18	0	0	0	0	43	0	0	0	0	0	0
New.ReferenceOTU2285	0	0	0	15	1	2	3	0	1	0	1	3	0	0	0	5	82	0	3	0	2	0	6	0	0	10	1	0	4	0	0	2	3	1	2	9	0	2	0	2	0	0	2	12	3	5	0	5	0
New.ReferenceOTU2138	0	1	58	124	21	31	20	5	0	1	1	0	12	3	1	11	56	2	21	3	3	1	15	9	14	40	0	9	19	1	11	4	5	17	46	164	5	5	11	9	2	12	22	69	6	3	14	74	21
New.ReferenceOTU2136	1	4	43	77	20	69	0	5	2	3	14	2	10	8	15	4	1003	7	38	4	7	0	12	18	0	203	1	5	3	2	2	0	85	81	0	107	43	5	2	3	10	14	14	1	1	5	6	46	6
New.ReferenceOTU3422	11	9	81	91	19	15	2	1	3	27	5	2	7	23	25	4	193	3	9	7	0	21	6	2	9	19	9	9	43	9	114	11	10	33	18	44	16	18	5	12	4	21	11	24	2	1	15	6	5
New.ReferenceOTU3424	53	68	115	9	6	12	35	0	17	49	2	0	0	25	20	2	203	13	39	9	101	371	70	16	24	28	47	58	20	7	0	0	22	9	4	11	0	23	10	106	90	81	48	0	241	0	12	0	0
New.ReferenceOTU1957	4	0	4	1	1	5	0	4	0	2	0	0	5	2	1	3	4	1	32	1	0	4	0	6	0	0	0	1	0	0	0	2	23	1	0	8	2	0	6	1	1	0	22	1	34	1	24	14	0
New.ReferenceOTU1954	7	0	59	2	0	0	3	0	0	4	0	0	4	0	0	1	27	0	9	0	1	0	0	0	15	0	10	2	29	0	2	0	0	1	0	20	0	0	0	0	2	3	13	6	0	0	2	4	0
New.ReferenceOTU1955	6	0	3	4	2	3	2	1	1	1	1	0	0	3	0	3	17	0	0	0	0	0	8	6	5	1	0	2	0	0	1	15	0	16	1	13	3	4	4	1	0	19	30	15	6	1	12	5	4
New.ReferenceOTU1951	0	5	0	28	18	4	45	0	4	9	0	20	10	43	0	25	596	12	22	12	1	17	1	5	53	13	0	0	4	3	84	1	21	0	2	50	134	2	89	0	2	3	37	37	0	15	15	5	3
New.ReferenceOTU4121	44	115	6	459	250	293	1	17	23	0	8	11	36	26	9	22	1009	34	15	63	0	29	2	0	88	586	37	46	20	33	18	35	105	4	17	11	0	6	191	18	0	13	87	77	367	6	155	145	0
New.ReferenceOTU1823	2	0	9	19	16	7	0	1	0	3	1	1	1	2	0	3	51	0	2	0	1	2	1	0	0	9	0	0	2	0	1	6	3	5	5	16	1	2	4	8	10	10	6	14	9	1	5	21	3
New.ReferenceOTU1824	19	24	0	8	13	3	10	3	1	5	4	6	3	1	6	6	124	2	1	2	1	5	23	2	0	11	15	3	10	16	13	6	16	11	0	12	19	7	0	7	10	19	56	25	1	5	3	0	7
New.ReferenceOTU3889	12	4	13	7	17	17	1	4	0	1	2	2	2	8	9	24	156	3	6	1	2	0	28	11	4	10	0	16	10	1	15	1	22	8	3	18	18	8	4	2	4	7	35	17	4	2	61	4	6
New.ReferenceOTU3880	13	31	0	5	1	0	0	0	0	17	0	4	7	7	0	7	0	0	0	0	15	1	0	5	0	1	2	1	17	0	23	0	0	0	0	0	12	0	0	19	0	0	0	0	0	0	0	0	1
New.ReferenceOTU1771	1	4	3	21	0	2	0	8	2	39	1	3	10	0	0	0	83	2	6	5	2	13	2	0	1	4	1	2	1	4	6	3	25	2	1	5	7	2	0	2	1	24	8	3	4	7	15	10	7
New.ReferenceOTU1774	15	40	304	44	17	100	16	14	0	7	9	0	0	22	24	4	997	0	5	2	2	10	6	20	17	59	3	51	24	0	2	147	61	8	8	95	11	57	7	40	12	25	94	15	1	6	18	13	2
New.ReferenceOTU4290	3	0	3	4	0	0	0	0	0	32	9	0	4	0	3	6	0	5	2	1	1	2	11	15	1	1	7	2	16	2	6	2	0	0	0	0	0	4	0	0	3	1	55	0	0	0	0	3	0
New.ReferenceOTU4291	0	28	11	171	3	2	11	9	0	0	14	45	72	7	1	32	187	37	1	3	17	10	145	7	1	0	11	2	4	7	1	2	2	0	35	41	7	11	0	46	51	11	158	291	0	0	91	16	1
New.ReferenceOTU741	2	0	2	3	4	5	2	6	2	37	3	4	0	0	0	12	14	0	1	0	5	4	12	11	3	4	0	7	28	17	12	2	18	4	6	0	9	4	1	4	9	23	36	7	9	16	2	4	8
New.ReferenceOTU744	91	48	43	40	45	20	11	16	9	3	25	8	11	13	12	43	2415	31	3	20	7	9	103	29	69	32	17	53	37	3	56	10	26	20	92	129	54	46	81	32	44	54	134	47	34	16	112	24	41
New.ReferenceOTU747	6	0	0	18	3	6	8	5	7	5	8	3	1	3	2	7	0	0	4	0	1	4	18	1	3	4	5	5	5	7	15	3	3	3	0	21	5	3	83	7	4	5	42	21	49	6	1	6	3
New.ReferenceOTU1174	0	0	0	2360	0	0	0	0	0	0	0	0	0	0	0	0	0	0	0	0	0	0	0	0	0	100	0	0	0	0	0	0	0	0	0	0	0	0	0	0	0	0	0	0	0	0	0	0	0
New.ReferenceOTU1552	42	11	93	27	85	29	0	5	1	0	34	4	6	0	3	0	673	16	3	9	1	8	8	1	2	205	0	8	9	0	1	0	6	9	5	66	18	3	48	0	0	10	193	5	42	1	32	7	12
New.ReferenceOTU4073	0	1	25	2	29	15	2	1	4	21	19	9	11	17	4	7	100	1	11	0	11	0	0	1	7	0	10	7	3	20	2	0	8	0	5	0	3	3	57	1	2	6	63	14	0	0	17	13	7
New.ReferenceOTU1555	0	3	1	16	2	3	1	6	0	0	1	0	0	1	0	11	26	0	3	1	3	0	5	0	5	14	2	4	4	0	8	0	9	1	2	2	1	2	2	9	17	57	10	8	0	0	1	1	1
New.ReferenceOTU1394	29	16	54	52	40	17	24	77	4	10	35	0	22	16	12	29	544	9	17	38	2	28	31	10	30	64	10	9	13	6	65	21	30	13	136	84	5	15	24	6	53	74	99	46	73	72	65	35	29
New.ReferenceOTU1396	36	5	35	112	9	63	2	41	13	67	42	28	58	26	44	17	1273	21	55	57	23	47	7	0	2	137	25	95	5	25	4	5	59	10	1	24	22	10	353	74	107	4	31	6	2	47	1	22	12
New.ReferenceOTU1391	0	1	15	9	5	2	0	3	1	2	0	0	1	3	1	1	53	0	5	1	0	0	3	2	0	6	0	0	0	1	1	0	4	6	1	17	0	1	0	5	0	1	31	6	3	1	3	5	4
New.ReferenceOTU1482	4	0	2	0	54	27	17	0	3	0	4	0	5	0	0	0	0	1	5	2	8	15	8	46	1	6	3	31	43	1	9	59	17	2	7	220	42	1	2	2	0	176	9	14	1	48	6	4	5
New.ReferenceOTU696	5	0	88	72	64	77	4	209	12	3	481	68	28	3	1	37	0	6	2	1	9	15	398	476	20	20	22	145	45	1	268	14	7	15	0	216	3	4	1	3	53	682	41	5	12	14	1	239	2
New.ReferenceOTU2668	0	0	0	28	9	1	3	3	6	1	0	3	2	2	7	1	0	0	4	9	0	0	2	1	1	8	4	4	1	3	1	0	5	1	0	10	5	0	8	1	4	28	35	45	14	14	1	17	3
New.ReferenceOTU2451	16	71	83	147	21	15	23	20	23	9	22	24	39	38	59	17	225	8	22	7	23	30	16	19	2	50	23	6	7	4	143	25	32	15	8	18	28	0	12	58	2	11	19	43	10	13	6	13	6
New.ReferenceOTU2859	0	11	1	11	0	3	2	2	1	3	14	3	2	1	9	5	316	9	0	0	3	1	4	5	2	1	0	4	2	15	1	12	0	3	1	3	10	4	40	33	6	0	2	1	0	3	6	2	2
New.ReferenceOTU4673	17	4	20	40	2	17	0	6	4	5	5	6	4	4	6	0	99	0	7	3	4	8	1	3	0	20	0	11	0	4	0	3	3	16	0	12	5	1	13	12	3	12	14	2	19	5	1	11	3
New.ReferenceOTU4449	2	236	418	40	112	27	0	0	34	0	1	135	129	0	0	0	2946	11	168	0	194	0	5	250	74	9	26	1	92	68	78	191	281	556	12	0	13	11	184	3	0	93	124	479	0	36	286	63	68
New.ReferenceOTU2637	1	6	0	0	0	0	1	0	3	0	4	4	1	0	2	1	109	3	1	1	5	3	2	0	4	14	0	2	1	4	2	13	4	0	5	18	7	14	21	3	13	7	0	0	0	1	1	0	0
New.ReferenceOTU2631	0	154	0	1	6	13	0	0	0	0	0	0	0	0	0	0	0	7	0	1	0	1	0	0	0	0	0	0	0	0	0	0	41	0	67	0	0	0	0	0	0	0	356	27	0	1	0	0	1
New.ReferenceOTU1211	6	3	4	3	1	2	1	2	1	9	8	2	5	2	1	5	42	4	0	2	1	2	6	4	5	1	2	0	4	6	0	6	8	2	0	17	5	0	3	6	5	7	27	12	11	4	5	3	8
New.ReferenceOTU235	0	0	0	2	2	0	5	74	1	9	0	1	0	0	0	0	0	0	0	0	0	0	0	0	0	0	0	0	0	0	0	16	8	0	0	18	0	0	0	24	0	0	0	0	0	0	0	0	5
New.ReferenceOTU238	0	1	18	4	6	0	6	1	0	0	1	0	1	3	0	4	42	0	16	2	0	0	3	4	4	1	0	3	5	0	0	3	0	0	1	8	9	11	0	12	0	0	66	3	0	0	4	6	0
New.ReferenceOTU839	1	0	0	0	0	9	0	0	0	0	0	0	0	0	0	0	0	0	0	0	0	0	0	0	0	0	0	0	0	0	0	0	0	0	0	0	0	0	0	0	0	0	0	0	0	0	0	1	0
New.ReferenceOTU2140	1	2	1	6	3	1	0	1	0	2	7	4	4	2	10	1	20	2	38	0	1	1	25	4	0	11	2	3	4	4	9	2	2	3	5	4	4	5	3	13	1	1	0	6	3	10	0	34	6
New.ReferenceOTU2147	7	5	20	103	0	7	1	5	0	0	3	0	0	8	2	7	28	0	2	1	0	0	4	1	2	9	4	2	3	2	18	4	2	7	9	3	10	1	3	1	0	1	13	2	0	6	0	15	9
New.ReferenceOTU3430	6	0	1	7	0	0	1	0	0	0	0	0	4	0	0	0	59	0	10	0	0	3	0	55	0	0	8	0	3	0	4	0	0	0	0	0	1	0	2	0	0	0	1	0	17	39	3	32	0
New.ReferenceOTU3436	7	10	54	87	41	27	9	26	3	16	8	3	16	7	5	25	202	8	16	1	4	4	48	47	22	24	3	5	63	8	30	25	29	56	29	129	10	9	6	21	5	125	239	104	166	14	100	14	71
New.ReferenceOTU1947	17	13	25	17	10	2	2	2	1	5	0	9	6	1	3	0	44	1	5	4	1	1	1	4	2	2	5	4	20	0	5	3	81	13	39	21	7	5	5	2	2	19	13	5	11	4	24	4	1
New.ReferenceOTU3728	244	15	44	77	38	1	1	3	2	21	38	8	9	6	0	6	2799	9	18	4	0	41	35	31	3	16	14	13	18	11	25	53	42	184	9	151	48	10	1	46	48	35	163	2	310	44	25	0	1
New.ReferenceOTU3727	0	1	0	1	4	0	11	23	6	0	18	17	4	8	4	3	25	2	0	0	5	1	0	1	0	0	15	0	14	5	6	70	2	0	0	0	22	31	2	18	0	0	5	0	4	1	0	0	4
New.ReferenceOTU4298	12	17	35	34	8	22	1	5	4	11	5	13	4	4	5	2	285	2	2	6	0	3	3	4	1	15	0	3	4	6	3	2	10	30	2	9	17	9	28	10	11	19	51	3	30	7	7	6	1
New.ReferenceOTU24	0	0	0	0	0	0	0	0	0	0	9	9	0	0	5	0	0	0	0	0	4	0	0	0	0	0	0	0	0	0	0	0	1	32	201	0	0	0	0	0	0	0	0	0	0	0	0	0	0
New.ReferenceOTU4450	108	30	75	282	75	41	16	44	2	27	11	27	37	2	18	29	492	14	59	38	9	27	58	47	45	134	13	36	38	26	14	29	49	65	154	213	32	31	81	36	33	64	289	66	132	45	191	100	103
New.ReferenceOTU1835	4	0	11	236	38	9	2	1	1	0	16	16	2	0	7	1	85	3	14	12	0	7	7	1	0	21	2	0	0	0	0	0	0	33	9	11	1	1	29	12	0	1	36	3	9	6	4	40	4
New.ReferenceOTU1836	1	11	0	16	0	3	0	9	1	0	3	0	0	0	0	3	287	0	0	1	0	1	2	0	0	0	0	1	0	0	0	2	0	1	0	32	1	1	12	0	0	5	2	0	0	1	0	0	0
New.ReferenceOTU3545	0	0	4	0	0	5	7	0	4	9	3	2	4	3	0	0	926	0	0	0	1	1	0	0	1	0	1	0	0	0	2	0	0	0	1	23	0	4	0	6	1	0	17	3	2	1	0	0	2
New.ReferenceOTU3891	0	3	0	0	1	0	54	1	0	0	0	10	6	0	0	6	0	0	2	0	10	0	0	0	1	0	0	1	0	0	0	0	0	0	0	0	9	0	0	6	16	0	0	0	0	0	0	0	3
New.ReferenceOTU3893	30	5	37	96	109	187	61	231	20	2	29	37	89	35	33	86	3359	53	15	1	38	4	48	60	2	325	18	45	76	13	72	104	62	209	764	335	151	148	219	88	1	60	350	156	190	103	372	46	17
New.ReferenceOTU4593	0	0	3	1	0	0	0	0	0	1	5	8	0	0	0	0	1	0	0	8	12	0	17	2	0	158	0	14	0	0	3	3	124	58	0	31	0	2	0	14	0	0	0	0	0	38	0	2	0
New.ReferenceOTU4594	10	6	8	10	0	9	0	9	5	0	2	0	4	1	3	6	81	0	1	1	1	2	14	0	1	1	2	4	4	4	3	3	3	9	18	11	3	1	10	4	3	3	21	9	20	2	3	3	0
New.ReferenceOTU4280	22	24	54	102	53	32	0	124	3	43	6	12	21	6	5	7	178	3	17	4	6	4	16	12	0	50	3	17	10	12	5	45	13	15	5	17	25	6	10	42	32	13	51	10	23	5	25	7	14
New.ReferenceOTU4284	3	17	3	4	54	0	29	0	6	3	135	16	6	1	2	14	151	1	11	7	7	0	0	60	3	29	43	26	15	12	7	0	1	2	0	16	61	73	0	29	2	16	101	6	0	11	0	2	6
New.ReferenceOTU759	10	229	233	1001	189	86	77	33	83	102	222	64	112	283	43	84	6684	13	170	239	132	151	62	267	43	243	52	212	233	159	58	70	331	130	21	101	313	26	666	429	290	384	21	235	277	78	750	258	67
New.ReferenceOTU1762	3	12	2	25	4	2	1	2	3	3	3	6	3	1	5	10	27	1	1	3	10	2	3	5	3	12	1	1	4	0	13	11	1	6	1	6	5	2	5	8	0	4	5	3	0	0	0	2	7
New.ReferenceOTU3945	1	2	15	36	6	6	28	5	3	0	12	6	0	15	6	5	952	2	10	2	7	5	6	23	11	1	2	2	12	3	2	12	0	5	1	16	34	36	8	35	0	5	47	11	0	0	19	9	1
New.ReferenceOTU3941	6	0	17	25	11	13	1	4	1	0	5	4	1	0	0	8	0	0	12	2	3	1	0	2	0	28	7	4	5	7	0	14	2	0	0	0	12	5	0	19	0	11	12	0	0	2	0	9	10
New.ReferenceOTU1384	0	0	0	1496	0	0	0	0	0	0	0	0	0	0	0	0	0	0	0	0	0	0	0	0	0	221	0	0	0	0	0	0	0	0	0	0	0	0	0	0	0	0	0	0	0	0	0	0	0
New.ReferenceOTU1383	43	22	230	141	75	44	37	30	84	4	27	12	71	4	9	57	1182	9	49	93	12	40	47	86	20	50	7	138	20	5	143	56	19	287	132	428	70	55	24	234	29	108	988	47	23	48	36	74	84
New.ReferenceOTU1490	7	6	63	21	15	3	21	13	0	2	29	10	7	21	27	40	1	12	32	11	1	54	62	69	94	45	10	60	119	4	38	16	11	33	0	209	55	2	11	38	35	74	375	83	1	44	17	27	44
New.ReferenceOTU1497	8	3	0	20	3	12	0	8	2	4	5	0	8	2	12	1	69	4	6	6	0	2	18	1	9	2	2	4	8	2	9	2	83	0	6	10	3	5	8	4	0	3	1	0	3	1	18	15	1
New.ReferenceOTU352	5	1	36	3	0	1	0	0	7	0	3	1	4	0	6	0	0	4	20	0	0	0	5	0	0	18	0	3	11	0	0	6	15	37	0	13	0	2	0	1	6	1	19	32	0	0	29	63	15
New.ReferenceOTU354	16	2	5	22	6	16	2	12	9	4	7	2	0	4	6	7	334	0	5	13	0	5	18	6	5	18	0	4	6	0	50	10	4	0	17	25	7	2	18	0	0	4	3	13	2	1	11	1	18
New.ReferenceOTU2091	34	12	142	230	113	25	22	32	19	261	28	5	24	54	40	42	620	10	18	11	16	22	47	50	99	35	32	40	141	19	123	81	45	72	84	140	55	13	16	42	12	50	111	62	0	21	191	48	52
New.ReferenceOTU2845	7	1	21	7	1	4	2	0	0	1	0	0	2	0	0	0	517	0	5	2	0	3	3	16	6	2	0	2	0	0	1	0	0	0	0	5	2	1	16	0	6	0	18	1	45	3	13	1	0
New.ReferenceOTU2846	2	1	15	15	0	12	14	0	3	0	1	0	1	6	2	11	31	3	7	15	18	0	0	4	5	1	1	5	2	1	19	1	1	0	0	13	3	6	4	0	16	37	99	49	42	15	4	1	6
New.ReferenceOTU4663	7	8	97	94	2	15	0	8	3	1	8	9	4	10	3	1	687	1	103	5	1	9	1	11	0	63	3	8	0	6	1	10	58	91	0	36	23	4	9	15	7	8	19	1	1	6	12	13	1
New.ReferenceOTU4661	0	1	33	11	16	9	23	2	6	0	1	1	7	3	1	24	10	0	3	2	2	3	11	9	4	7	0	2	6	0	5	0	1	11	0	143	10	14	16	0	0	27	34	19	0	1	3	6	20
New.ReferenceOTU1973	0	0	55	112	39	5	4	0	0	0	0	0	0	1	2	5	7	0	62	0	0	1	2	3	0	47	0	0	2	0	4	0	18	6	2	13	0	0	0	0	1	1	9	1	8	1	1	64	0
New.ReferenceOTU4178	13	37	27	27	3	26	0	34	3	91	7	22	2	22	0	14	106	14	9	20	4	11	22	6	7	114	4	11	25	7	10	2	30	26	5	13	20	8	90	10	32	29	15	28	0	54	15	16	16
New.ReferenceOTU2627	1	0	1	1	1	0	0	0	0	1	40	8	9	2	0	19	0	4	2	1	4	39	6	2	0	47	0	1	75	0	23	1	0	43	4	154	0	0	9	0	14	0	0	0	0	0	0	0	0
New.ReferenceOTU2626	5	0	22	6	1	3	10	0	1	5	10	0	2	6	4	9	164	14	9	21	0	27	0	1	7	12	15	5	27	3	4	71	134	6	0	5	7	0	3	0	28	16	21	2	26	3	22	6	0
New.ReferenceOTU1557	130	25	28	68	4	17	8	26	12	66	47	43	7	59	11	20	35	10	60	5	28	7	9	17	8	120	55	17	0	23	11	17	52	26	12	78	69	6	173	18	12	26	140	5	1	8	41	43	14
New.ReferenceOTU229	5	4	3	14	18	5	2	6	12	2	6	4	0	0	1	3	119	0	2	12	1	0	56	1	8	0	28	4	16	51	4	8	1	0	2	11	64	1	2	22	13	61	85	16	3	0	0	4	11
New.ReferenceOTU1554	1290	277	205	179	336	307	440	1078	117	366	20	67	175	424	13	455	2596	41	63	191	140	206	500	119	559	393	134	573	869	150	1661	952	953	792	648	314	1496	217	473	113	313	42	102	129	2105	94	1389	101	41
New.ReferenceOTU2932	0	0	0	0	3	5	0	0	0	0	0	0	0	0	14	0	0	1	0	0	0	0	0	11	2	0	0	128	0	0	0	23	0	1	0	1	0	12	0	150	0	0	0	0	0	0	0	12	22
New.ReferenceOTU222	11	0	1	37	19	2	0	1	0	0	43	0	25	1	2	3	379	0	11	0	12	0	0	0	4	0	0	0	0	28	0	1	1	0	0	0	0	0	5	3	45	0	178	8	0	0	73	0	0
New.ReferenceOTU1097	302	78	23	356	64	10	49	82	66	50	161	71	142	75	24	71	1344	134	27	4	59	50	51	94	19	39	62	27	127	4	139	64	59	25	195	108	38	57	91	126	28	8	466	39	105	46	186	200	109
New.ReferenceOTU2716	16	0	0	11	0	11	1	0	0	54	6	1	1	24	0	0	31	0	0	0	1	2	4	2	3	11	4	56	2	1	8	6	0	3	23	30	0	21	89	3	0	0	15	0	48	8	21	0	0
New.ReferenceOTU2153	0	0	0	0	10	0	0	0	15	0	0	0	8	0	0	0	13	0	1	0	9	64	0	15	0	1	4	0	0	267	0	2	0	21	0	223	0	0	14	0	42	1	0	11	0	2	244	8	0
New.ReferenceOTU3611	0	5	0	0	0	5	0	4	0	0	0	0	0	0	0	0	9	0	0	2	0	0	0	0	0	0	0	0	0	0	0	0	0	0	0	0	0	0	1	0	0	1	0	0	2	0	4	7	0
New.ReferenceOTU3402	0	2	1	8	26	5	0	9	2	0	10	4	1	6	7	7	3	1	0	4	5	8	9	4	6	4	6	3	5	0	1	5	5	2	0	16	5	5	9	12	1	2	94	7	0	7	3	11	12
New.ReferenceOTU3153	18	3	0	16	20	14	0	1	0	1	6	2	0	2	0	0	57	2	2	1	0	5	13	6	4	20	0	1	6	1	2	2	20	19	3	3	1	0	7	8	5	8	0	5	3	1	37	9	0
New.ReferenceOTU344	1	1	12	29	109	14	1	9	2	3	3	0	2	0	0	0	0	10	0	4	7	0	2	1	3	2	12	4	11	1	2	8	0	3	2	11	2	0	8	0	0	3	13	3	0	9	0	1	1
New.ReferenceOTU3714	0	7	0	14	1	17	21	13	5	0	0	4	14	20	0	16	39	10	5	9	6	0	33	8	9	0	5	4	29	3	4	0	7	8	1	27	6	4	0	16	15	0	0	15	3	10	10	34	22
New.ReferenceOTU58	0	37	0	25	26	0	2	0	2	0	3	0	0	0	9	70	1196	6	0	4	0	13	0	2	1	6	0	7	0	1	2	0	1	0	37	4	0	3	0	2	1	14	122	2	0	0	15	10	0
New.ReferenceOTU1848	82	28	46	68	20	32	4	76	9	57	27	10	30	10	35	20	2605	12	27	32	15	60	18	32	6	108	23	32	15	17	5	49	64	100	1	53	65	10	83	50	43	33	57	16	29	44	35	18	3
New.ReferenceOTU3399	0	0	0	3	23	0	0	6	0	0	0	1	0	16	0	0	0	1	1	2	0	0	0	0	0	15	0	0	1	1	0	24	1	0	1	0	0	1	0	6	2	8	5	0	2	0	0	0	0
New.ReferenceOTU3393	10	66	13	9	1	4	0	0	22	10	29	13	4	3	1	6	130	1	3	0	3	2	23	4	1	2	1	5	13	1	29	10	2	41	2	16	3	8	111	3	1	3	20	15	21	12	3	1	11
New.ReferenceOTU1847	0	1	16	43	13	13	3	2	2	1	1	0	1	1	0	2	40	1	10	0	3	2	12	9	6	22	0	3	24	3	6	6	16	21	7	18	4	2	1	3	0	18	47	6	27	2	16	12	6
New.ReferenceOTU3370	17	54	95	468	153	56	29	14	17	4	36	6	3	22	8	25	51	11	21	6	16	31	17	33	80	52	16	23	16	12	9	27	27	9	13	89	18	16	0	75	1	43	227	47	3	33	30	44	61
New.ReferenceOTU3379	14	27	35	20	94	10	0	9	4	1	7	19	0	16	7	1	537	3	19	23	2	10	0	3	1	2	32	0	4	10	21	71	64	21	18	55	24	8	16	2	18	25	415	2	16	3	90	14	1
New.ReferenceOTU3576	8	18	57	24	11	49	5	4	14	4	16	13	11	10	3	7	9	0	1	5	4	37	9	6	5	4	2	12	6	6	0	8	4	29	0	39	12	3	4	18	1	5	58	11	14	14	11	5	17
New.ReferenceOTU3572	0	1	0	4	11	4	5	0	1	4	0	4	41	20	10	3	0	2	2	0	2	3	1	4	13	0	9	1	4	3	0	0	0	5	0	47	2	4	40	0	0	9	11	14	0	3	1	0	1
New.ReferenceOTU4274	2	6	8	32	4	2	0	4	3	17	0	1	3	2	0	0	83	0	2	9	2	2	0	0	1	6	1	1	1	1	0	1	12	7	2	4	5	0	25	8	3	9	8	2	0	12	5	5	0
New.ReferenceOTU4276	3	1	0	10	3	6	5	2	0	1	2	3	0	0	0	2	0	6	0	0	0	3	7	6	5	16	2	4	6	3	3	2	2	8	1	4	11	16	5	6	2	0	8	8	0	4	7	5	2
New.ReferenceOTU4273	0	267	9	121	1	0	0	0	131	1	52	67	84	20	53	1	473	0	2	11	12	2	182	9	54	1	0	35	15	0	108	13	166	295	8	40	17	1	6	254	2	91	41	187	19	0	1	28	147
New.ReferenceOTU1628	5	2	15	33	1	38	0	18	20	0	54	1	33	22	9	87	838	2	10	48	29	35	0	5	2	57	12	48	21	7	46	81	79	63	0	5	21	33	0	15	37	12	36	39	0	22	0	161	57
New.ReferenceOTU1154	0	0	9	33	6	2	5	57	1	0	12	2	10	17	6	4	308	3	6	5	3	8	2	0	1	10	6	5	17	6	2	18	0	1	17	17	0	6	0	10	13	55	83	22	3	6	15	1	1
New.ReferenceOTU1620	38	1	14	87	11	6	9	5	0	0	105	0	3	0	0	5	121	26	2	0	7	12	1	2	0	37	0	2	0	2	81	0	1	108	0	9	0	0	0	12	0	18	127	6	4	1	1	37	28
New.ReferenceOTU1153	12	3	65	293	49	69	51	2	4	1	4	9	4	1	3	17	269	2	50	11	4	6	28	18	23	71	4	9	35	13	20	13	8	36	31	129	4	4	1	7	9	23	47	99	10	1	37	53	70
New.ReferenceOTU1713	9	0	6	0	46	2	0	6	4	5	16	14	2	8	0	0	0	1	0	3	3	3	3	3	5	30	0	3	1	4	0	5	7	9	0	0	0	10	0	0	0	11	6	0	0	0	0	61	10
New.ReferenceOTU3977	15	11	0	184	16	14	13	3	4	0	6	30	16	14	8	11	206	2	25	32	1	3	14	11	4	31	14	3	21	21	19	9	24	21	5	61	22	6	1	8	12	25	0	22	1	11	11	6	5
New.ReferenceOTU1532	0	9	18	10	2	10	3	5	6	0	15	6	3	8	0	6	564	20	14	17	2	12	37	4	4	4	6	18	55	11	5	8	1	6	216	5	14	17	28	22	2	15	43	9	13	0	10	19	4
New.ReferenceOTU1537	0	3	5	1	8	22	2	1	0	0	2	1	1	1	3	3	117	0	3	10	3	0	3	3	1	12	0	2	1	1	0	5	17	7	0	6	3	1	13	5	0	10	4	15	8	0	1	5	25
New.ReferenceOTU322	25	8	43	121	45	21	12	7	17	9	24	22	26	23	11	17	313	20	23	19	16	30	11	12	12	36	18	17	11	15	17	21	20	23	17	22	41	13	0	42	33	27	71	23	51	25	33	43	16
New.ReferenceOTU4381	0	0	220	8	0	0	0	0	0	0	0	0	21	0	0	1	0	0	0	0	91	0	0	0	0	0	0	0	0	0	0	0	0	0	0	0	0	0	0	0	0	0	15	928	0	6	534	0	102
New.ReferenceOTU4382	156	46	93	346	71	36	8	45	12	39	26	18	35	4	14	25	550	19	92	40	4	10	39	26	13	155	17	40	43	44	30	33	48	173	223	136	66	25	39	56	35	26	211	39	77	56	103	71	17
New.ReferenceOTU328	0	0	157	84	0	20	0	0	1	1	6	3	0	11	2	8	359	0	7	0	5	0	3	2	3	0	4	9	9	5	5	0	202	0	1	66	3	5	0	12	34	8	14	6	0	3	3	39	2
New.ReferenceOTU1442	0	0	0	0	0	0	0	0	0	0	0	0	0	0	0	0	0	0	0	0	0	0	0	0	0	0	0	0	0	0	0	0	0	0	0	0	0	0	0	0	0	0	0	0	0	0	0	0	0
New.ReferenceOTU4651	11	0	12	28	7	1	18	0	2	5	0	14	0	1	3	2	1	17	7	0	0	0	0	0	0	32	16	1	7	2	3	62	0	0	0	0	21	0	0	0	7	0	3	0	0	1	1	1	0
New.ReferenceOTU1098	7	12	4	28	5	4	4	5	6	12	2	2	8	2	6	3	6	0	5	0	1	3	8	4	5	2	6	9	23	16	5	42	6	16	8	30	5	7	14	18	2	4	4	13	9	6	8	16	5
New.ReferenceOTU2439	11	19	6	47	14	1	0	47	12	1	24	17	9	3	1	2	278	6	1	50	4	3	10	11	10	13	6	15	1	10	6	9	13	2	51	70	4	7	1	14	6	22	22	2	20	0	30	18	14
New.ReferenceOTU787	3	3	35	15	3	0	7	0	0	138	0	1	21	6	24	3	109	4	14	5	0	25	1	19	18	10	6	21	9	1	3	4	4	2	73	22	7	2	39	8	0	4	29	7	564	0	1	54	5
New.ReferenceOTU780	2	0	12	9	15	16	2	12	0	0	0	0	0	2	0	1	3	1	3	0	0	1	6	0	0	11	1	1	0	0	7	3	47	43	0	0	0	0	0	0	1	0	0	0	18	0	3	4	0
New.ReferenceOTU782	0	3	9	8	2	5	0	3	1	1	1	2	3	4	0	2	14	0	6	2	3	5	0	0	0	21	0	4	0	1	0	0	0	0	0	0	3	0	3	2	3	1	11	2	0	5	0	14	3
New.ReferenceOTU2892	35	0	0	0	0	3	31	36	4	54	2	9	13	16	11	1	0	4	0	1	4	24	0	3	27	49	6	56	93	9	0	0	48	18	0	0	13	3	0	59	0	127	0	8	0	12	0	0	0
New.ReferenceOTU2893	0	6	566	1004	668	548	235	98	140	699	273	234	484	219	449	415	11429	341	392	237	262	0	18	564	205	8	179	291	574	199	283	47	734	27	225	708	910	383	2092	102	325	403	1642	311	22	385	463	663	433
New.ReferenceOTU2895	19	5	8	12	5	8	2	4	0	2	3	4	1	0	1	2	270	4	3	4	1	0	3	4	20	13	8	11	3	0	14	0	26	2	77	42	2	1	2	2	8	1	57	3	28	2	6	16	5
New.ReferenceOTU2544	0	4	0	30	10	0	0	0	1	0	0	2	3	0	0	0	95	2	3	2	5	0	6	4	2	0	2	6	7	0	10	1	0	4	0	6	4	22	0	0	0	0	0	0	0	0	0	0	0
New.ReferenceOTU2545	0	2	3	1	2	2	0	0	0	0	0	0	0	0	0	2	877	1	6	0	0	0	1	0	0	16	0	0	2	0	2	0	2	5	15	6	2	0	9	9	0	1	13	1	6	0	5	0	1
New.ReferenceOTU2543	2	0	0	0	3	5	8	3	2	0	39	23	10	18	4	0	0	0	0	5	13	1	25	55	2	31	0	8	2	0	6	0	0	43	0	6	0	0	0	2	0	1	113	1	1	1	118	0	3
New.ReferenceOTU2943	0	2	0	0	0	0	0	0	0	1	63	12	0	0	0	37	1	0	1	0	8	91	10	0	0	33	1	0	156	0	13	0	7	1	0	169	0	0	0	0	18	0	0	0	0	0	0	0	0
New.ReferenceOTU2945	24	16	143	248	57	72	15	35	10	9	20	6	11	10	8	20	1480	6	280	39	4	31	10	52	19	198	12	16	46	10	22	48	289	440	4	101	45	12	3	47	25	25	82	13	11	18	16	38	27
New.ReferenceOTU253	0	0	0	1	3	0	6	4	2	0	2	5	6	0	0	0	1	0	0	0	2	0	0	1	0	2	2	0	5	4	2	9	0	0	0	2	3	1	0	3	0	0	4	0	1	0	0	0	2
New.ReferenceOTU251	0	0	2	0	0	19	0	0	0	0	0	2	2	0	0	0	0	2	0	0	0	0	0	0	0	18	19	2	0	8	0	0	2	0	0	0	0	16	0	0	0	342	0	0	0	0	0	0	0
New.ReferenceOTU2761	0	29	12	22	4	10	7	0	0	0	2	0	0	2	0	4	0	0	2	5	0	1	10	0	0	0	0	0	0	0	0	1	1	0	0	5	0	0	0	0	0	0	0	0	5	0	0	0	0
New.ReferenceOTU2762	1	3	0	0	0	2	0	13	9	1	9	12	37	17	8	22	24	2	0	1	9	0	0	0	13	9	0	6	0	1	0	0	0	15	22	0	9	1	8	1	11	0	45	73	0	0	0	0	1
New.ReferenceOTU2764	7	7	3	7	10	8	1	3	1	3	0	4	3	1	0	4	169	1	2	1	4	0	3	1	0	4	2	3	2	6	4	1	2	1	2	7	6	2	10	10	7	9	5	3	3	4	8	12	0
New.ReferenceOTU2165	0	0	0	0	2	0	0	0	0	5	0	0	0	0	1	3	2	0	0	0	0	0	0	0	2	5	0	2	1	0	4	0	6	7	5	4	0	0	0	0	2	2	11	1	0	4	0	5	0
New.ReferenceOTU1449	48	162	0	439	117	46	3	0	16	1	0	14	4	166	36	30	28	12	8	25	56	15	14	5	20	84	2	14	1	6	8	14	64	0	0	10	54	49	22	283	30	647	1841	3	0	37	20	40	107
New.ReferenceOTU4578	11	5	37	53	23	12	0	7	9	16	13	11	3	4	7	2	10	3	29	7	3	1	1	4	0	28	1	8	7	7	0	11	44	32	3	13	11	3	18	11	13	15	25	11	14	14	6	24	2
New.ReferenceOTU3444	12	4	0	1	12	0	5	0	1	10	12	3	4	0	9	0	1	1	12	10	1	11	0	10	13	23	20	3	19	8	0	0	60	1	1	0	0	1	0	2	0	33	53	12	107	22	49	1	15
New.ReferenceOTU3143	10	2	0	39	27	1	4	19	1	2	0	8	6	1	0	10	361	4	2	23	0	14	2	5	3	2	13	1	11	0	11	0	39	1	0	29	11	1	0	20	17	64	99	20	27	3	17	6	3
New.ReferenceOTU3445	3	2	3	3	3	2	50	0	0	5	2	3	53	1	3	4	328	0	0	1	5	21	3	3	0	0	1	0	20	0	0	0	8	4	0	89	0	4	244	13	1	271	9	0	66	2	4	1	25
New.ReferenceOTU46	0	0	0	0	2	0	0	0	18	1	0	7	0	0	0	178	45	119	0	0	33	0	0	0	414	67	213	0	0	0	0	0	0	0	0	0	0	0	0	0	0	6	0	0	0	0	0	316	251
New.ReferenceOTU3702	13	2	97	21	18	8	1	0	0	1	11	0	1	21	5	0	34	0	5	0	0	5	5	0	2	19	5	3	23	5	45	3	6	42	0	11	0	3	7	0	1	10	5	5	0	0	12	0	3
New.ReferenceOTU1859	4	1	74	1	14	0	0	38	2	8	14	3	0	7	6	7	7	2	5	0	3	3	21	9	34	7	15	8	63	3	13	36	20	2	22	60	3	1	6	27	0	4	11	31	0	4	42	9	10
New.ReferenceOTU1858	0	0	1	3	0	1	0	0	0	0	0	1	9	0	0	8	7	0	2	0	0	0	0	0	4	1	7	52	1	0	0	0	1	4	0	0	0	0	0	3	0	1	2	1	0	14	0	0	0
New.ReferenceOTU3380	7	7	17	55	8	7	0	2	3	25	6	8	15	7	1	5	417	13	19	20	4	4	3	4	1	22	1	10	0	5	2	4	16	10	0	22	10	1	29	9	7	16	35	9	11	8	6	19	5
New.ReferenceOTU3387	4	0	0	4	3	1	1	0	0	0	0	1	10	2	1	20	0	1	8	1	0	8	25	20	0	13	0	14	2	1	16	2	1	4	0	7	22	2	28	6	8	47	15	3	20	0	0	0	0
New.ReferenceOTU3386	3	0	3	0	0	1	1	1	0	0	0	0	0	0	0	1	913	3	0	1	0	0	1	0	0	6	0	1	3	0	1	0	0	4	7	0	6	3	14	2	0	2	3	1	1	0	0	2	0
New.ReferenceOTU767	3	7	4	4	1	0	1	2	0	2	5	0	2	1	3	4	732	0	0	7	2	10	4	2	5	12	1	6	8	1	3	0	1	1	3	28	5	8	2	6	0	7	1	0	0	11	28	0	0
New.ReferenceOTU3362	6	9	3	2	4	2	2	2	0	3	0	0	3	3	2	4	76	1	0	2	0	2	2	7	10	0	5	8	3	4	3	1	23	2	2	4	9	5	6	10	1	9	5	5	12	1	10	2	3
New.ReferenceOTU3360	28	11	34	61	14	5	5	5	6	15	12	15	8	11	5	11	402	4	1	6	3	12	3	4	7	16	3	10	16	11	18	23	26	18	7	60	23	3	8	13	23	35	75	17	0	30	14	13	24
New.ReferenceOTU4438	0	0	0	0	0	0	0	0	0	0	0	0	0	0	0	0	0	0	0	0	0	0	0	0	0	0	0	0	0	0	0	0	0	0	0	0	0	0	0	0	0	0	0	0	0	0	0	0	0
New.ReferenceOTU3368	0	0	0	139	0	0	1	0	0	0	0	0	0	0	7	0	0	0	17	0	0	0	0	0	64	0	0	0	0	0	0	0	56	0	0	0	0	0	0	0	0	0	0	0	0	0	72	0	0
New.ReferenceOTU3560	33	7	10	1	9	7	2	23	4	0	13	9	1	8	4	43	115	13	1	16	0	14	6	0	0	18	3	24	5	1	1	9	1	3	55	65	16	11	58	8	13	15	144	4	41	9	18	25	10
New.ReferenceOTU4439	4	0	3	8	0	0	0	0	0	19	0	2	0	0	0	4	159	1	6	0	1	0	6	0	1	3	17	10	25	2	0	0	45	5	3	37	0	6	2	4	1	0	65	9	0	12	5	0	11
New.ReferenceOTU4338	251	0	0	1	0	0	0	0	95	1074	59	0	217	134	0	0	0	0	0	0	148	225	0	30	0	1	0	0	1	0	0	0	947	103	0	1	131	237	7	0	0	1	0	1	1	0	2	0	0
New.ReferenceOTU4269	0	0	4	66	0	0	2	37	1	0	3	0	0	4	4	1	31	0	2	1	0	3	7	0	11	12	2	1	6	1	0	3	0	0	0	0	0	2	0	2	0	4	11	2	0	0	0	0	2
New.ReferenceOTU1639	0	0	0	0	4	20	0	0	0	0	0	0	0	1	0	70	0	0	6	0	0	0	0	0	0	103	0	3	1	0	0	6	0	0	0	0	0	0	0	0	0	0	208	9	0	2	106	0	0
New.ReferenceOTU1636	0	2	0	44	0	3	1	41	1	6	1	11	5	13	1	1	385	4	11	1	0	2	5	3	1	4	2	36	5	2	1	2	0	0	1	1	3	2	3	6	14	3	14	5	2	2	2	1	6
New.ReferenceOTU1142	0	0	88	4	293	13	6	1	5	0	0	0	1	6	24	1	0	2	13	0	0	0	0	2	0	167	5	14	0	0	2	13	0	0	0	0	234	21	0	0	0	36	28	120	0	0	1	0	20
New.ReferenceOTU4465	17	7	11	25	5	1	0	14	0	27	7	2	8	0	6	2	554	0	2	4	4	8	7	3	1	35	9	4	18	2	10	5	6	2	0	5	5	17	11	8	6	28	59	5	7	7	23	3	3
New.ReferenceOTU4464	0	2	0	1	2	0	5	5	4	8	7	4	3	1	0	12	9	0	0	0	1	6	4	7	1	0	0	2	9	2	5	6	3	4	0	28	11	2	3	10	3	6	3	4	0	2	22	2	0
New.ReferenceOTU1631	0	3	0	78	14	0	0	5	9	0	9	1	0	2	23	26	46	3	2	24	0	10	22	0	1	0	3	6	33	0	0	8	16	20	10	0	0	7	2	149	17	61	50	39	0	8	1	1	1
New.ReferenceOTU1705	10	1	10	2	51	9	2	25	0	0	0	0	12	6	3	10	0	0	3	1	11	0	30	0	165	8	9	8	52	0	70	3	29	0	39	3	32	3	2	13	0	0	431	17	4	26	199	27	1
New.ReferenceOTU1178	1	7	9	5	4	6	2	2	1	0	1	2	6	2	2	4	45	2	1	1	2	0	2	7	0	10	1	0	2	0	0	2	2	6	4	12	0	0	2	4	5	5	19	1	24	0	17	4	5
New.ReferenceOTU1502	17	17	0	194	28	17	10	10	9	1	8	22	12	15	11	16	193	7	32	25	4	1	17	32	9	31	18	10	28	23	41	26	54	50	4	185	8	15	1	7	7	113	6	147	0	9	69	18	76
New.ReferenceOTU3962	19	9	0	56	11	0	0	22	3	33	5	14	3	0	8	16	324	3	27	14	2	4	7	18	25	73	1	3	20	10	23	1	33	3	29	19	8	34	42	11	5	31	9	20	9	39	2	15	12
New.ReferenceOTU1522	213	75	239	391	193	159	52	173	56	173	149	58	180	59	69	115	997	70	141	52	51	68	208	338	147	250	45	131	263	97	145	180	252	238	302	804	219	46	59	167	100	438	1480	397	695	184	361	158	492
New.ReferenceOTU1521	40	5	2	4	2	1	1	9	10	4	17	2	8	3	2	5	424	3	0	4	4	0	8	22	5	0	1	7	9	29	6	13	1	5	2	25	14	1	2	5	10	14	62	14	25	31	12	3	9
New.ReferenceOTU4000	0	0	0	14	1	12	0	0	0	31	0	1	0	0	0	7	3	0	0	0	0	2	0	0	1	7	2	27	1	22	1	1	12	6	1	0	0	1	15	2	0	8	43	3	0	2	1	0	1
New.ReferenceOTU1689	0	5	8	0	102	1	0	14	2	14	1	5	39	3	3	22	6	1	0	8	1	9	3	1	8	2	2	14	27	4	14	0	60	10	0	142	3	2	1	1	21	2	27	0	14	6	77	0	10
New.ReferenceOTU1033	87	2	0	21	7	29	5	0	3	0	8	11	9	0	6	16	1658	2	27	0	1	3	3	1	7	15	1	5	8	1	0	7	10	0	9	4	8	5	4	1	12	2	28	3	0	1	5	0	3
New.ReferenceOTU330	3	19	2	30	2	11	2	14	1	11	13	3	0	1	2	4	144	7	3	2	8	8	2	5	2	12	8	8	7	17	4	17	14	3	8	38	16	8	26	34	27	3	23	2	23	1	41	37	0
New.ReferenceOTU331	0	3	239	20	0	86	8	0	0	18	7	0	43	9	7	2	0	6	0	8	45	1	0	7	55	147	1	0	12	1	3	12	531	0	0	0	4	26	0	3	0	0	435	19	8	0	74	94	0
New.ReferenceOTU4395	0	0	22	0	48	15	0	40	0	6	0	0	3	0	0	17	0	3	0	4	0	0	0	0	8	0	0	0	4	0	0	1	0	0	1	0	0	15	4	0	6	0	88	15	0	2	0	9	0
New.ReferenceOTU1457	7	36	3	0	3	16	2	0	0	1	0	1	0	2	0	0	170	2	0	0	4	3	26	2	0	5	0	2	5	0	29	13	30	0	14	0	0	0	15	1	0	10	20	11	6	0	6	0	0
New.ReferenceOTU4135	13	15	56	13	42	12	1	41	6	22	16	10	6	7	4	10	395	12	1	20	1	8	20	25	21	77	21	13	20	3	27	11	47	3	11	46	7	24	27	24	31	23	11	6	41	7	66	57	5
New.ReferenceOTU4130	0	0	0	0	9	0	0	0	0	40	1	0	3	5	0	11	0	0	0	0	17	0	0	4	0	0	0	0	0	0	0	26	7	5	0	0	8	0	0	0	0	0	0	0	0	0	0	0	0
New.ReferenceOTU4649	7	1	4	3	7	4	3	2	3	11	3	2	0	2	3	7	72	5	6	6	1	17	6	8	2	11	1	14	5	1	7	2	5	2	0	22	5	7	35	6	7	4	10	21	50	5	17	7	1
New.ReferenceOTU2427	0	0	0	9	1	0	9	0	0	0	0	0	0	0	0	11	0	0	2	0	1	1	1	0	0	0	0	2	0	0	0	0	0	0	0	12	0	0	0	1	0	31	145	1	4	0	9	2	5
New.ReferenceOTU799	0	0	0	1	1	0	0	1	0	0	0	0	0	0	0	3	0	0	0	0	0	0	0	0	2	1	0	0	6	20	0	0	0	0	0	0	0	0	0	0	0	0	0	0	0	0	0	0	0
New.ReferenceOTU794	3	19	5	2	16	6	1	3	2	0	1	8	2	4	1	10	32	10	4	47	4	3	2	0	7	15	1	4	0	0	1	1	1	1	0	2	1	0	7	1	2	2	3	0	4	1	0	51	0
New.ReferenceOTU3415	19	48	76	197	5	16	0	23	1	1	4	4	8	11	2	1	1367	5	1	22	3	2	0	0	1	43	9	2	4	6	3	7	13	38	15	1	8	7	7	23	23	11	59	10	2	8	7	37	5
New.ReferenceOTU2554	3	2	7	10	4	2	0	8	3	24	0	1	2	4	1	5	25	0	0	0	2	2	14	15	4	4	2	1	8	2	12	5	5	2	4	19	0	0	2	3	1	24	74	13	33	1	12	13	7
New.ReferenceOTU2393	0	40	18	64	2	14	8	217	37	40	46	37	14	19	5	101	869	3	17	50	31	31	64	8	132	41	50	25	31	4	96	15	17	11	27	14	3	26	55	93	167	260	81	21	0	5	20	7	15
New.ReferenceOTU246	17	23	8	153	4	1	1	0	4	0	1	17	64	5	41	10	2	135	2	124	6	14	15	2	27	6	3	2	8	2	3	0	1	4	0	0	3	1	0	3	36	0	13	19	0	0	4	37	2
New.ReferenceOTU241	0	13	150	108	84	51	7	34	6	9	55	14	30	23	48	7	2183	7	32	14	12	0	9	61	13	148	7	26	14	29	14	10	115	27	14	97	39	21	22	31	64	54	174	13	0	24	45	32	16
New.ReferenceOTU243	14	9	5	6	0	4	0	4	0	20	0	0	0	2	1	2	71	0	2	0	0	0	1	1	1	4	0	0	8	4	1	2	4	0	9	0	0	3	4	4	4	1	19	7	14	9	3	2	2
New.ReferenceOTU4057	0	0	0	2	0	7	0	0	0	0	4	10	2	8	0	3	0	0	9	0	0	10	0	0	1	0	0	0	0	0	0	0	0	0	0	0	36	0	1	0	0	0	0	13	0	0	0	0	1
New.ReferenceOTU800	11	4	36	93	23	9	3	39	4	18	1	4	16	0	1	7	3	3	0	3	1	12	3	44	8	7	18	19	10	17	35	8	141	16	10	20	1	14	14	7	11	18	96	36	8	8	15	17	15
New.ReferenceOTU806	97	133	85	413	64	108	92	97	107	19	72	139	123	90	20	176	2756	37	85	184	37	105	142	43	74	246	81	178	90	61	224	33	92	59	249	680	286	129	175	177	99	243	14	111	76	56	295	29	218
New.ReferenceOTU2776	0	0	0	0	10	0	0	0	2	0	11	0	6	0	3	3	1008	23	95	2	0	46	0	3	0	96	3	208	14	4	3	36	0	0	15	4	0	0	0	17	0	8	59	52	14	4	5	3	7
New.ReferenceOTU2088	29	16	4	70	0	0	2	3	0	0	0	0	4	3	1	4	134	0	0	6	1	2	0	8	1	3	3	2	0	4	0	0	24	1	29	0	0	1	0	1	0	0	20	0	0	0	63	18	0
New.ReferenceOTU1917	0	53	21	9	0	0	0	0	0	0	0	1	8	2	2	0	0	0	1	0	0	0	0	0	0	9	0	2	0	0	0	8	0	3	0	0	1	3	0	1	0	19	33	5	0	0	2	16	0
New.ReferenceOTU2172	823	531	1491	615	895	2092	332	554	272	367	855	486	537	389	221	782	6881	349	736	1454	386	266	464	508	583	1875	281	479	2607	199	310	342	944	1305	573	2143	354	608	1196	416	404	890	3904	724	72	599	911	198	647
New.ReferenceOTU2176	4	0	20	27	4	6	1	1	0	2	0	0	1	1	2	0	36	0	0	1	0	10	9	0	5	11	0	0	2	0	8	5	0	2	6	2	1	1	3	0	0	2	17	9	0	1	4	3	7
New.ReferenceOTU4056	4	0	10	19	0	15	14	16	2	7	1	9	3	1	0	7	15	5	3	6	5	1	19	6	8	11	3	7	46	0	13	0	8	0	0	21	11	2	0	1	4	0	427	5	0	9	6	1	11
New.ReferenceOTU2377	3	54	618	339	233	92	51	74	14	37	85	19	45	58	55	54	3879	40	190	8	38	0	49	294	45	526	33	60	92	33	26	79	346	144	21	411	199	51	22	87	177	168	484	50	0	98	149	224	32
New.ReferenceOTU1474	3	7	0	49	2	19	11	0	12	1	0	21	49	8	0	25	36	8	1	1	64	4	4	1	0	31	0	3	0	2	2	0	10	0	0	1394	5	23	0	24	2	5	23	2	1	13	1	10	30
New.ReferenceOTU2379	2	11	15	7	12	38	1	11	0	8	8	2	4	6	2	0	43	5	3	6	0	0	0	0	1	3	3	3	2	3	0	0	11	2	1	6	3	3	18	4	8	0	10	2	1	1	4	4	1
New.ReferenceOTU4116	0	5	1	15	0	2	1	2	9	6	2	14	2	1	4	28	1	0	1	9	8	0	2	0	33	15	9	7	11	2	22	1	5	0	0	1	0	9	2	18	81	78	0	9	0	1	1	0	3
New.ReferenceOTU4059	0	0	0	0	0	0	0	0	0	0	0	0	0	0	0	0	0	0	1	0	1	0	0	0	0	2	0	0	0	0	0	0	0	0	0	0	0	0	0	0	0	0	1	0	0	0	0	0	0
New.ReferenceOTU3176	49	47	52	117	22	3	4	8	8	25	11	5	12	7	1	16	2981	19	100	263	3	29	35	12	10	53	19	40	56	23	49	158	131	446	22	381	41	33	186	122	16	26	75	11	83	26	177	5	6
New.ReferenceOTU1995	12	11	38	83	25	40	1	10	5	15	17	9	10	11	7	4	222	2	28	18	11	8	3	14	1	16	4	21	0	16	2	2	32	44	1	24	17	2	19	8	23	5	31	15	0	16	5	48	5
New.ReferenceOTU3778	33	3	33	16	76	31	70	8	4	40	14	28	50	17	45	231	790	13	27	31	26	134	114	55	8	14	32	62	123	38	164	7	35	65	96	47	44	18	121	84	33	24	304	39	6	20	71	92	28
New.ReferenceOTU3779	56	4	108	179	121	130	2	0	6	4	26	13	53	98	20	88	2822	45	26	49	47	16	2	20	15	19	19	48	40	38	6	32	2	45	6	15	18	56	31	112	79	1	498	143	0	57	100	76	78
New.ReferenceOTU73	10	3	54	158	32	43	1	4	6	8	7	4	2	4	4	0	458	0	106	1	0	3	1	2	1	86	5	7	0	6	1	7	59	225	0	10	9	6	17	11	8	16	13	4	0	6	15	54	10
New.ReferenceOTU1867	0	64	1	3	1	1	2	0	2	15	10	0	2	10	1	11	827	4	0	58	1	9	8	9	15	4	1	1	1	6	3	5	15	8	33	20	4	2	7	13	6	6	34	1	55	1	0	7	6
New.ReferenceOTU1863	6	1	0	14	0	7	1	7	5	1	1	1	6	0	0	1	61	0	0	4	1	2	3	4	1	3	2	4	7	1	1	2	1	0	6	6	7	1	10	0	1	0	12	5	2	4	2	2	3
New.ReferenceOTU3356	0	12	0	14	0	0	0	231	0	10	17	3	0	0	3	0	146	2	1	9	2	0	9	20	0	1	1	1	0	0	0	0	3	2	3	0	0	23	0	0	20	0	80	0	0	0	6	0	4
New.ReferenceOTU3355	140	13	748	0	110	0	0	0	8	32	4	11	10	18	13	11	1111	1	91	62	21	0	0	5	19	0	25	45	0	43	13	97	235	0	0	0	29	30	0	70	8	348	36	3	619	1	95	133	30
New.ReferenceOTU3604	5	3	2	0	0	0	0	1	0	8	4	3	0	0	0	0	0	99	383	0	43	1	0	4	0	0	0	0	6	168	0	0	29	0	0	2	0	2	0	0	0	2	647	0	5	53	0	0	0
New.ReferenceOTU3591	52	36	340	150	0	1399	55	0	62	165	135	0	47	23	64	102	2896	52	202	30	193	0	1	184	26	1316	202	341	0	0	6	106	2061	1253	60	105	267	171	253	126	81	1	0	111	178	156	333	121	210
New.ReferenceOTU3592	10	3	0	8	2	0	1	0	3	11	3	0	0	3	3	4	56	1	0	4	0	0	4	0	1	2	0	2	4	1	3	2	1	1	8	9	2	4	7	2	1	2	19	6	3	2	5	1	2
New.ReferenceOTU4255	15	1	1	7	1	0	6	2	5	0	1	19	7	2	0	13	91	0	0	0	2	6	9	7	2	2	4	3	8	3	23	19	0	5	0	14	28	7	24	8	1	3	12	3	4	5	4	2	3
New.ReferenceOTU1738	47	20	81	104	13	12	24	7	11	53	11	4	15	15	47	12	71	9	9	7	15	27	40	53	51	101	51	17	131	25	33	30	1	100	7	174	24	6	53	47	8	26	238	35	0	30	29	26	41
New.ReferenceOTU1730	4	5	8	0	5	4	0	0	4	0	0	3	5	3	2	4	463	0	4	12	2	1	0	0	2	4	2	1	1	0	0	2	0	12	1	0	2	0	2	8	3	3	10	12	16	1	8	5	2
New.ReferenceOTU1731	17	1	24	11	13	2	0	7	1	52	4	3	1	4	2	3	88	8	0	20	10	3	8	37	7	3	13	4	74	5	11	9	21	2	1	32	8	19	3	60	12	7	8	1	1	9	13	2	2
New.ReferenceOTU95	6	0	3	0	6	0	5	3	0	0	0	1	0	6	0	14	11	0	6	0	5	2	40	6	27	11	1	1	13	0	0	3	3	2	0	41	1	0	1	3	8	1	35	0	0	2	48	6	7
New.ReferenceOTU98	128	44	244	434	220	134	29	65	44	88	41	34	44	33	41	38	2004	23	116	91	19	68	47	58	17	152	21	45	41	40	35	112	254	117	44	133	89	14	179	65	60	144	258	92	112	66	140	236	64
New.ReferenceOTU1282	0	1	0	1	0	7	4	0	0	6	0	3	8	0	1	35	10	0	25	0	1	3	0	1	0	1	18	2	0	0	0	0	4	0	0	5	0	0	23	1	15	28	8	1	7	0	3	6	3
New.ReferenceOTU1281	14	0	7	30	2	3	5	4	3	4	5	2	3	0	0	4	69	7	8	0	1	0	1	6	2	4	6	1	9	0	10	2	8	5	20	11	1	0	1	0	0	0	34	5	5	2	23	48	1
New.ReferenceOTU491	14	0	140	85	27	1	6	1	3	0	22	0	7	6	0	0	85	2	0	2	4	1	9	0	3	12	15	1	11	5	8	0	25	31	5	6	12	44	5	51	18	4	46	16	90	8	23	11	33
New.ReferenceOTU1289	19	26	27	532	74	133	19	79	3	0	19	10	19	19	100	21	346	28	24	129	16	1	6	4	163	91	2	21	16	8	31	3	8	12	24	16	28	0	4	69	6	99	128	101	0	7	5	6	2
New.ReferenceOTU1041	13	2	40	166	56	15	16	28	6	108	4	2	41	5	5	24	265	11	12	12	9	52	10	20	22	28	5	9	72	2	1	22	59	22	22	18	63	18	7	2	3	26	80	26	0	4	48	26	60
New.ReferenceOTU1514	8	11	13	30	4	1	3	5	4	3	8	1	0	11	4	4	33	0	3	8	3	5	2	2	9	4	2	0	19	2	27	0	14	3	12	16	9	5	2	2	0	9	12	5	38	6	13	13	1
New.ReferenceOTU4035	4	6	26	95	65	17	1	10	13	6	19	9	5	4	19	13	188	1	7	8	5	21	14	71	17	38	5	34	5	0	11	2	6	5	37	17	16	2	2	14	4	14	49	3	15	2	20	7	36
New.ReferenceOTU1511	16	7	28	39	12	9	0	11	1	16	3	7	3	3	3	7	215	1	3	6	4	9	1	11	0	9	2	7	1	3	0	6	20	15	0	7	11	0	22	24	7	15	3	1	15	4	4	5	2
New.ReferenceOTU1049	0	7	11	1038	13	8	4	3	2	0	8	0	3	4	1	1	37	2	3	3	0	1	21	1	3	212	0	8	17	3	3	4	2	9	83	3	1	6	4	4	1	3	23	1	20	3	3	7	3
New.ReferenceOTU302	0	0	0	0	5	65	0	0	0	4	1	6	0	2	0	0	361	0	0	0	0	0	0	0	0	0	8	0	0	7	86	10	61	5	0	0	0	0	0	153	4	31	1	0	0	0	0	7	16
New.ReferenceOTU656	6	1	43	18	2	17	3	2	5	0	20	4	6	19	9	12	386	9	5	6	3	11	11	0	6	36	2	33	3	4	1	7	5	46	30	25	9	0	0	20	10	4	15	5	10	49	95	6	4
New.ReferenceOTU654	0	16	14	40	14	8	0	2	1	0	2	0	8	5	0	1	395	0	3	0	1	4	0	0	3	14	12	1	2	8	2	6	4	2	1	2	1	0	8	0	1	1	1	0	1	4	10	5	2
New.ReferenceOTU1466	0	0	43	4	0	2	0	0	0	0	1	0	0	0	0	0	0	0	0	0	0	0	0	0	0	1	0	0	0	22	0	0	0	0	0	0	0	31	0	0	0	0	0	0	0	0	0	0	0
New.ReferenceOTU1469	17	16	3	49	12	12	6	19	4	22	13	7	15	2	14	16	403	8	11	46	6	14	17	6	8	26	11	22	8	9	49	20	39	18	3	50	29	13	20	44	11	32	67	11	4	35	24	24	22
New.ReferenceOTU2412	8	1	13	14	9	1	0	0	2	7	10	2	43	1	3	0	114	11	6	7	8	1	2	0	2	0	0	20	6	1	4	59	1	3	3	3	1	9	139	41	6	10	35	23	0	3	1	1	16
New.ReferenceOTU1190	5	19	275	208	134	51	17	7	4	4	18	7	6	8	10	38	102	1	20	5	6	9	21	8	0	59	5	0	30	4	27	6	16	111	20	51	2	1	13	9	7	122	185	34	95	5	27	120	25
New.ReferenceOTU1196	8	125	7	5	3	10	26	83	11	38	11	8	15	6	5	11	220	18	8	21	5	30	1	33	8	35	4	46	25	2	7	0	4	111	15	8	13	15	11	24	20	9	98	37	0	2	24	11	1
New.ReferenceOTU2569	0	0	22	22	2	82	0	16	0	1	2	0	10	0	0	3	0	6	59	0	2	0	0	1	2	115	0	10	1	1	0	0	15	0	0	45	9	6	7	0	0	0	3	4	0	6	2	7	0
New.ReferenceOTU4641	0	1	14	34	11	2	45	18	9	5	17	12	38	15	23	33	7	2	10	21	15	10	31	25	16	1	1	11	5	2	1	23	4	4	0	179	14	13	8	16	0	15	4	21	0	18	0	14	5
New.ReferenceOTU2968	8	69	48	17	8	5	20	22	2	13	4	5	9	20	38	31	58	7	6	1	9	9	24	29	77	1	5	1	12	16	40	4	13	93	53	16	37	14	5	40	4	58	34	18	2	1	138	15	4
New.ReferenceOTU2966	31	2	50	92	6	115	44	60	31	68	18	76	22	46	3	15	172	27	8	25	9	13	71	25	36	30	7	68	196	8	102	0	84	6	1	212	76	20	8	31	37	8	1983	36	0	27	33	0	101
New.ReferenceOTU2960	10	3	3	0	4	3	1	2	1	121	0	0	0	0	0	0	169	0	0	0	5	2	26	6	4	6	0	0	20	0	1	0	9	3	8	15	7	20	4	9	4	0	4	4	0	2	48	0	1
New.ReferenceOTU270	2	0	25	101	57	26	1	0	1	1	4	0	1	1	1	0	10	0	34	1	0	2	1	0	0	49	1	1	6	1	0	0	6	21	3	3	2	0	0	0	0	2	3	5	15	1	2	25	1
New.ReferenceOTU277	0	0	0	110	1	0	0	1	9	0	36	1	41	0	158	3	8	40	0	0	13	0	0	0	0	0	0	0	0	0	0	0	0	0	0	0	0	20	0	24	98	0	0	125	0	0	0	14	11
New.ReferenceOTU276	0	0	0	2	0	0	0	1	1	0	0	0	0	0	0	0	62	0	0	26	0	0	3	21	8	0	0	0	0	2	4	6	0	0	0	20	10	1	0	5	0	0	0	2	0	5	51	0	0
New.ReferenceOTU2982	13	11	20	47	16	33	7	14	4	6	5	9	14	7	3	15	628	16	6	4	6	23	17	6	6	14	7	21	25	13	18	13	7	9	31	29	13	14	17	29	11	32	19	22	51	55	34	16	2
New.ReferenceOTU2745	98	17	367	501	178	251	6	244	36	72	20	155	79	73	8	92	425	0	82	41	17	51	1	33	43	225	39	24	52	68	21	112	79	203	234	428	23	16	137	34	12	179	633	38	198	348	235	113	30
New.ReferenceOTU2277	0	0	8	25	7	5	0	7	0	9	1	0	1	0	0	3	17	2	15	13	1	0	3	7	3	85	2	0	1	2	10	1	6	7	2	0	13	4	0	0	2	68	7	8	1	0	9	17	0
New.ReferenceOTU3843	2	2	13	36	10	11	1	2	0	9	4	0	3	5	0	3	34	0	14	4	1	2	3	4	0	29	2	0	11	5	5	0	23	29	4	5	1	0	0	1	1	7	12	5	11	1	5	26	4
New.ReferenceOTU1158	57	35	35	193	71	49	18	14	9	88	15	11	1	16	36	46	1584	5	10	22	12	19	21	23	23	84	10	15	49	8	51	40	60	35	265	92	22	9	24	26	15	73	124	16	29	12	17	8	54
New.ReferenceOTU4131	38	2	4	22	1	4	0	19	1	4	14	7	12	4	6	3	385	4	1	0	1	8	19	3	3	13	1	5	6	3	5	22	8	15	17	8	31	4	27	2	19	6	50	3	12	4	32	5	6
New.ReferenceOTU1986	14	7	0	24	1	0	4	2	1	29	3	14	15	0	22	20	248	6	3	8	0	6	2	11	3	24	2	59	25	3	21	2	8	0	9	23	6	1	0	8	37	3	21	1	18	8	3	0	1
New.ReferenceOTU1988	56	15	27	70	52	18	52	41	17	6	25	59	29	32	59	81	274	18	18	6	8	12	202	67	18	17	16	13	40	37	17	68	26	14	356	110	58	72	27	44	1	93	53	27	0	26	43	98	27
New.ReferenceOTU1115	0	1	0	4	0	1	1	1	0	11	28	0	2	4	20	5	106	0	0	0	3	0	49	9	0	2	2	1	4	0	17	0	42	143	6	0	0	2	0	0	0	0	1	0	4	1	4	2	0
New.ReferenceOTU69	12	0	1	48	11	5	12	49	16	0	0	7	36	7	5	1	44	10	4	0	16	47	7	31	0	65	12	91	7	4	3	4	1	24	1	0	8	1	1	2	22	14	1	0	229	8	2	12	4
New.ReferenceOTU62	28	11	2	98	5	21	0	0	3	6	7	2	8	0	5	10	64	2	6	10	1	4	5	4	2	14	1	27	2	0	8	0	7	6	0	130	11	2	2	45	3	22	50	3	7	2	2	27	6
New.ReferenceOTU1871	5	0	49	19	6	4	1	99	2	34	1	0	5	1	0	5	53	3	12	15	0	10	0	4	3	8	15	3	0	1	3	1	43	13	1	0	0	6	8	6	9	2	13	10	58	8	6	27	0
New.ReferenceOTU1873	0	3	41	23	1	5	3	11	0	1	1	0	1	1	0	1	165	0	0	0	1	0	23	2	4	19	1	4	3	1	3	2	3	5	11	17	0	3	2	2	1	15	15	5	87	1	20	9	10
New.ReferenceOTU1874	584	405	257	62	15	74	12	162	448	1	88	94	19	13	47	138	1524	11	16	74	9	42	82	58	13	15	71	218	57	6	211	109	9	147	11	54	36	38	578	38	6	54	149	96	70	359	67	15	31
New.ReferenceOTU3581	36	8	14	9	1	2	6	52	4	16	4	2	13	17	7	9	179	2	1	1	1	25	4	1	6	0	1	0	13	12	3	0	0	8	55	2	31	10	0	5	1	3	5	7	1	9	21	0	1
New.ReferenceOTU3291	0	3	0	39	6	9	0	1	1	0	4	0	2	0	1	3	0	7	1	0	2	4	5	3	3	6	0	3	0	5	1	0	8	5	0	13	1	4	1	0	0	6	5	3	0	1	2	5	13
New.ReferenceOTU1017	22	19	24	77	20	14	3	13	9	44	13	12	27	10	14	10	381	23	17	5	16	8	5	6	1	19	6	16	15	20	4	27	27	53	4	10	45	1	20	31	19	10	27	7	7	17	15	13	3
New.ReferenceOTU48	115	58	90	910	206	17	32	0	10	277	43	29	38	44	1	65	657	0	252	39	44	139	119	310	94	520	18	41	250	113	25	22	386	264	96	191	76	48	173	120	14	20	328	81	3	17	73	53	126
New.ReferenceOTU1016	280	258	500	1656	250	401	1108	143	274	80	134	506	842	190	257	700	6947	275	278	1328	158	209	742	185	554	437	122	431	708	212	749	454	49	225	1115	2221	601	284	674	897	334	322	484	1065	141	165	411	413	565
New.ReferenceOTU4513	1	19	176	6	184	54	1	0	1	0	16	32	8	0	0	0	122	4	118	0	5	8	0	13	39	22	6	9	62	3	2	2	4	1	10	0	5	3	1	1	0	120	60	1	6	2	0	0	12
New.ReferenceOTU4299	1	12	51	14	0	0	2	6	31	0	0	9	7	2	1	14	74	0	3	0	1	0	2	5	0	75	15	1	6	0	21	0	9	176	40	5	17	5	9	0	0	0	0	4	20	1	1	6	7
New.ReferenceOTU697	5	4	0	1	0	0	3	10	1	3	5	1	6	0	4	3	66	1	0	7	3	0	17	11	9	0	0	1	7	3	12	2	2	0	4	29	1	7	1	12	6	32	48	25	29	2	16	0	12
New.ReferenceOTU1729	2	12	66	140	16	7	4	3	3	0	9	4	28	0	11	1	257	2	36	4	3	12	0	2	6	46	10	7	4	2	0	20	11	20	34	23	20	1	0	2	8	5	102	2	46	13	5	37	5
New.ReferenceOTU1728	11	6	19	24	7	4	1	9	3	0	9	1	16	2	11	8	222	7	2	3	7	9	5	2	1	29	4	3	5	9	7	31	6	3	9	62	21	2	0	52	24	2	24	7	34	11	7	19	18
New.ReferenceOTU1725	0	0	0	310	13	0	10	9	1	2	0	13	2	5	0	0	15	10	0	27	0	0	5	16	0	2	0	14	3	0	2	0	7	12	0	3	25	1	5	70	0	1	23	6	1	5	0	17	33
New.ReferenceOTU1727	29	29	80	92	13	32	34	13	21	113	39	66	69	58	18	42	1513	7	15	17	16	33	19	17	35	53	25	84	27	40	4	0	8	13	26	119	89	9	36	98	72	71	105	33	1	34	115	39	27
New.ReferenceOTU80	7	15	1	13	8	1	14	14	8	12	3	5	2	0	10	5	35	2	7	2	2	6	16	11	9	15	4	7	9	10	4	5	1	4	3	9	6	3	22	21	2	1	25	17	16	12	19	7	7
New.ReferenceOTU1299	13	3	0	16	0	3	1	0	6	0	3	3	0	0	1	1	184	1	3	1	2	0	2	7	2	12	0	2	4	7	2	1	3	1	0	38	4	2	0	6	10	6	39	8	0	17	2	0	10
New.ReferenceOTU1051	0	9	4	16	6	6	3	5	1	0	0	5	8	5	1	6	47	2	4	0	1	2	10	5	2	4	6	0	11	2	3	7	13	9	3	16	4	2	0	15	7	0	8	4	171	0	1	1	2
New.ReferenceOTU1050	15	0	8	7	10	9	1	0	1	0	1	0	1	0	0	1	39	4	5	3	7	2	0	15	2	45	0	46	1	0	15	1	21	4	17	0	0	6	1	1	9	21	11	14	0	4	0	10	0
New.ReferenceOTU1056	9	0	1	235	2	0	4	0	0	0	3	1	12	1	2	0	1	0	1	3	2	8	51	0	0	0	0	0	0	0	2	0	3	7	0	1	0	19	0	2	5	1	4	2	0	0	0	1	0
New.ReferenceOTU1506	1	11	3	20	11	3	14	9	1	2	11	3	36	1	6	7	149	4	7	1	3	6	28	9	3	27	7	6	27	6	4	7	9	2	1	36	9	25	58	32	10	43	46	2	49	2	15	0	20
New.ReferenceOTU1687	129	4	204	409	95	95	36	18	18	7	32	18	72	14	18	21	2536	30	62	82	33	5	78	50	18	59	59	22	38	38	34	5	9	9	13	172	26	44	166	8	14	48	70	170	297	49	53	89	45
New.ReferenceOTU1611	0	0	0	144	10	0	0	0	4	0	0	10	0	0	0	0	0	0	192	30	0	0	141	0	31	0	0	0	0	0	183	0	0	0	0	0	0	0	0	0	0	0	229	0	0	0	0	274	0
New.ReferenceOTU1618	0	0	1	1	0	547	0	0	0	0	0	0	0	0	0	0	0	0	1	0	0	0	0	5	0	1	9	187	0	0	0	99	1	0	0	0	0	0	0	1	0	0	0	0	0	0	0	0	0
New.ReferenceOTU3837	103	11	32	9	38	3	5	0	4	0	2	0	12	0	4	10	980	3	4	29	0	17	8	22	1	57	8	32	66	0	2	24	53	28	0	38	52	6	93	86	8	7	97	0	25	41	16	9	2
New.ReferenceOTU3834	4	0	0	12	9	0	4	8	2	2	9	0	3	5	3	13	69	2	5	22	0	8	20	13	7	16	0	1	8	0	7	10	11	0	23	10	3	3	6	4	0	0	31	1	0	0	0	0	0
New.ReferenceOTU3833	8	10	0	19	5	25	32	2	15	2	33	24	45	20	21	43	1307	22	11	0	3	4	44	13	19	31	20	19	64	12	14	104	8	5	9	77	26	22	0	62	20	19	21	45	0	53	4	15	2
New.ReferenceOTU3832	6	0	0	0	0	17	11	0	9	0	52	78	40	59	7	0	0	3	0	29	46	1	13	85	0	42	0	0	0	1	2	8	1	73	1	4	0	0	0	1	0	0	275	2	0	0	300	0	7
New.ReferenceOTU317	0	0	0	0	0	0	0	0	0	0	0	0	0	0	0	0	8240	0	0	0	0	0	0	0	0	0	0	0	0	0	0	0	0	0	0	0	0	0	0	0	0	0	0	0	0	0	0	0	0
New.ReferenceOTU1136	1768	589	563	1628	293	301	135	401	156	529	166	392	462	43	156	314	7417	259	411	530	128	193	483	252	227	1050	217	408	412	373	365	406	223	774	2219	841	668	266	1001	578	391	243	1838	307	880	376	1594	433	407
New.ReferenceOTU647	0	0	2	0	2	0	2	0	0	0	0	0	0	0	0	0	6	31	0	0	0	0	0	0	0	0	0	0	0	0	0	0	0	0	0	0	0	0	0	0	0	14	0	0	0	0	0	2	24
New.ReferenceOTU4117	3	4	0	13	5	6	3	1	11	2	6	59	26	32	0	61	160	0	2	53	4	9	1	38	0	364	9	52	35	28	0	2	0	3	114	0	84	123	15	96	37	43	16	2	0	2	18	2	10
New.ReferenceOTU1471	3	12	4	4	1	3	2	0	3	0	6	0	4	0	2	0	2	5	4	0	0	0	0	11	2	0	2	9	1	1	0	0	4	14	0	0	11	0	0	2	0	30	0	5	11	0	4	3	7
New.ReferenceOTU4112	0	1	0	17	1	3	1	3	0	2	1	0	1	0	0	1	16	1	1	0	0	1	4	4	1	7	0	5	1	2	1	0	5	2	5	0	2	3	0	2	0	0	10	3	0	0	2	3	2
New.ReferenceOTU2402	0	11	14	0	2	0	1	0	0	0	0	1	10	2	0	2	0	0	0	0	9	0	0	5	0	2	0	0	1	28	0	0	0	0	0	0	0	2	30	12	2	24	0	5	0	8	0	15	0
New.ReferenceOTU1188	1	2	6	1	1	0	1	0	0	4	0	0	0	0	4	2	344	0	0	0	1	0	2	0	2	1	0	8	20	0	3	2	2	0	1	11	6	5	0	4	0	17	6	1	0	0	5	0	17
New.ReferenceOTU1182	0	23	95	11	0	417	0	0	43	0	1	8	27	0	113	3	4836	0	0	16	3	0	9	3	3	168	53	97	73	1	320	191	222	1	88	0	84	0	0	35	103	494	275	53	503	93	593	329	0
New.ReferenceOTU2572	3	0	2	0	0	0	0	0	0	0	0	0	0	0	0	0	3	0	0	3	0	0	0	0	0	0	0	0	0	0	0	0	0	0	0	0	0	0	3	0	0	0	1	0	1	0	0	0	0
New.ReferenceOTU2978	2	8	0	3	5	2	8	0	1	4	1	0	0	0	1	7	32	2	9	0	23	3	10	6	9	6	3	3	9	5	4	7	3	1	0	24	8	2	6	20	3	22	20	6	0	7	0	1	12
New.ReferenceOTU464	8	7	1	31	1	3	6	2	4	2	12	9	6	1	6	4	95	10	1	4	0	6	5	15	2	11	2	6	5	0	13	4	9	6	0	39	6	5	0	10	4	3	29	14	0	19	20	1	9
New.ReferenceOTU465	82	0	0	110	8	13	0	0	11	2	4	16	19	3	4	10	0	1	30	14	7	14	1	4	0	6	8	14	6	4	6	13	63	40	0	2	14	2	27	7	2	0	9	4	8	14	2	22	0
New.ReferenceOTU468	0	0	16	1	93	13	1	0	18	17	141	1	0	0	0	5	0	3	0	16	2	0	97	106	42	37	3	28	56	0	34	3	17	3	0	43	2	0	0	4	0	0	9	5	0	142	0	1	7
New.ReferenceOTU265	4	2	21	9	0	6	0	5	0	2	9	0	0	0	0	3	63	1	1	4	1	1	6	0	0	25	1	1	1	1	12	0	0	1	0	0	1	1	4	0	0	1	3	3	0	0	2	0	4
New.ReferenceOTU262	0	42	5	40	5	5	0	0	9	0	6	6	5	2	7	0	84	0	0	1	1	1	41	0	15	0	0	5	2	0	26	2	89	157	2	25	1	1	1	31	0	47	28	79	11	0	1	12	82
New.ReferenceOTU2997	21	14	0	31	1	19	5	0	0	0	6	6	0	5	1	0	0	0	0	0	1	1	1	8	3	13	2	7	14	7	0	0	0	0	1	5	6	16	2	2	25	2	0	0	15	0	19	7	0
New.ReferenceOTU2996	0	0	0	0	0	0	13	1	3	4	17	0	0	0	0	0	0	0	4	0	0	1	6	4	0	0	0	11	5	0	8	10	9	0	0	2	2	0	0	14	0	0	48	0	0	0	0	20	0
New.ReferenceOTU2992	0	0	1	37	30	28	0	12	0	35	2	0	2	2	2	1	232	0	6	2	4	6	0	1	0	5	7	4	2	9	4	2	2	0	0	4	0	2	6	9	0	2	54	8	0	7	3	5	2
New.ReferenceOTU866	6	11	1	897	3	8	13	54	125	78	14	121	79	29	14	72	26402	13	2	0	50	10	16	91	32	66	1	95	296	26	4	7	23	20	56	85	126	28	9	33	3	1	252	137	0	54	14	1	274
New.ReferenceOTU2753	0	0	4	0	6	3	0	0	0	0	0	0	15	3	0	0	112	0	4	0	0	0	0	2	0	12	0	0	0	1	1	0	0	0	2	25	22	0	23	7	0	0	0	0	0	0	9	31	4
New.ReferenceOTU2756	127	25	54	64	11	20	1	8	16	44	25	17	15	18	6	4	1381	7	48	39	10	26	1	17	2	114	7	40	3	20	1	23	65	40	3	30	36	7	83	38	21	15	64	21	38	30	15	46	12
New.ReferenceOTU4177	0	0	0	47	0	0	1	0	0	0	0	5	5	0	0	11	8	3	9	13	0	0	0	0	0	15	0	0	0	1	0	0	0	0	0	8	0	3	0	0	0	0	0	26	0	0	13	19	0
New.ReferenceOTU26	4	0	0	3	0	20	0	1	3	0	0	0	0	0	0	0	74	3	3	0	1	0	2	1	3	1	0	0	0	1	3	2	8	0	2	3	4	0	1	0	1	2	129	2	28	4	0	4	1
	34328	24632	52442	121153	37492	33939	19078	20768	12659	24640	20987	16128	24252	17972	15851	28199	678798	12534	33364	29207	11825	16258	31753	25947	18021	56600	12525	27720	43667	14558	30818	25193	42659	39914	37355	82306	37764	18674	39629	34324	21605	45369	122018	33448	59823	20394	49996	41339	28086
[truncated: 377 more columns]
