# Supplementary material for: Breeding farm, level of feeding and presence of antibiotics in the feed influence rabbit cecal microbiota
Source: Anim Microbiome. 2020 Nov 2;2:40. doi: 10.1186/s42523-020-00059-z (PMC7807820; doi:10.1186/s42523-020-00059-z)
Supplement: Supplementary file 3 — Additional file 3. Filtered and CSS-normalized OTU table used for statistical analyses in this study. [file 42523_2020_59_MOESM3_ESM.txt]

# Constructed from biom file
#OTU ID	113151S36	114772S94	115196reseqS87	115143reseqS26	116538reseqS78	116643reseqS68	113072S93	101018S77	113166S65	113177S2	113179S33	113202S75	113165S79	113174S23	113122S16	113150S62	113247S30	113227S74	113232reseqS55	113105S91	113171S41	113157S73	114534S11	114546S4	114574S10	114599reseqS27	114645S56	114652S46	114663S32	114792S62	114539S12	114540S80	114571reseqS37	114564reseqS14	114612S31	114533S1	114545S84	114760S93	114683S19	114651S93	115060S35	115061S11	115204S84	115287S44	115157S32	115285S71	115159S90	116004reseqS29	115746S95
1110988	5.018	0.0	5.2182	3.6622	4.4186	1.1017	3.9415	6.9466	4.0231	2.2017	2.1484	4.3373	4.7891	4.1033	3.3193	0.0	2.3301	1.18	2.8397	6.106	6.4196	4.8205	2.117	0.0	2.8736	6.2213	1.9244	0.0	4.9304	3.1635	6.2447	0.0	4.3945	2.4131	2.1295	6.6733	4.0992	4.3029	8.0573	4.3678	6.8328	0.0	0.0	4.2537	0.0	4.6179	2.8673	4.9476	5.1055
522433	2.7982	2.3073	4.22	2.7958	3.029	3.7043	4.1354	0.0	0.0	0.92607	1.4419	1.8099	0.76661	3.0346	0.99856	1.2604	1.1467	0.0	2.0283	0.0	2.178	0.0	0.73774	2.3173	5.2449	1.9175	3.4921	0.72375	0.62868	4.3855	0.0	2.735	0.61084	2.0322	0.0	0.0	1.4484	2.5683	0.6809	0.56477	3.8142	3.5305	3.7182	3.523	1.7745	3.1459	2.2565	1.3036	0.77504
48899	0.62426	0.0	0.0	4.3848	0.0	0.65358	1.0738	0.0	0.0	0.0	0.0	1.8099	3.0023	0.92545	0.0	0.0	0.6844	0.0	0.0	0.0	0.0	0.0	0.0	0.0	0.0	0.42999	0.0	0.0	0.0	2.3162	0.0	0.0	0.0	0.0	0.0	0.0	0.0	1.5716	0.0	0.0	0.0	0.0	0.0	0.0	0.0	0.0	0.0	0.0	1.943
294923	8.5408	1.3672	9.3341	9.9049	6.9526	8.5159	8.7803	3.9405	5.4734	10.176	5.8057	7.5747	4.2119	6.7551	6.3191	7.6876	9.318	5.5016	8.4212	8.3056	7.1968	4.364	5.515	9.1915	7.3803	8.88	5.149	4.7923	8.6209	5.6934	6.866	3.9865	8.174	9.2136	8.1822	7.5291	6.7265	5.535	0.0	7.2473	7.1463	7.6385	7.4749	9.4309	10.391	7.9746	8.4402	7.9467	8.7573
303919	1.8903	4.0702	3.33	2.4179	2.8198	3.2624	5.3101	3.3054	3.0076	1.8876	2.1484	3.4627	4.0984	3.9438	0.99856	2.557	5.1628	2.6001	1.7266	3.3371	3.7997	2.6113	2.3235	3.2679	4.321	3.0517	2.2412	1.2035	2.6919	2.579	3.332	2.1814	1.0386	1.5131	4.5199	5.2091	3.2699	1.5716	0.0	4.0297	2.4885	5.165	2.7859	3.101	3.0468	3.3616	1.6318	1.5646	3.7105
579750	0.0	0.0	0.0	0.75349	0.0	0.0	0.0	0.0	0.0	0.0	0.0	0.0	0.0	0.0	0.0	0.0	0.0	0.0	0.0	0.0	0.0	0.0	0.0	0.0	0.0	0.42999	0.0	0.0	0.0	0.0	0.0	0.0	0.0	0.0	0.0	0.0	0.0	0.0	0.0	0.0	0.0	0.0	0.0	0.66274	0.0	0.0	0.0	0.0	0.0
260290	0.0	5.0611	0.56232	2.1471	0.63317	1.1017	3.7175	3.4018	0.0	0.92607	3.9628	0.87611	0.76661	6.0778	4.4567	4.6681	1.0729	0.0	3.6493	0.0	5.5126	4.2394	0.0	4.3403	1.039	0.0	3.2308	4.4057	0.0	2.8012	0.0	1.9369	4.2817	0.69425	0.0	4.9782	1.1062	0.0	1.1416	4.4009	4.9885	0.0	5.5338	0.0	0.0	0.0	0.87942	0.57481	1.943
348602	0.0	0.0	0.0	0.29704	0.0	0.0	0.0	0.75149	1.743	1.4855	1.4419	2.3721	5.0249	0.0	0.0	1.2604	0.0	0.0	0.0	0.87012	1.1211	0.0	1.5862	0.0	0.0	0.0	0.0	1.8503	1.0651	2.3162	6.0279	5.0976	0.0	1.161	0.0	3.1333	0.0	0.0	5.657	3.1931	2.276	0.0	0.9421	0.0	0.0	0.77718	0.0	0.0	1.6479
348609	3.6287	0.0	3.7938	3.1702	2.575	2.8686	1.0738	3.0906	3.3771	1.4855	1.838	2.588	3.4353	0.0	3.1674	2.9961	0.0	1.8203	2.6755	0.87012	0.0	2.7996	0.0	0.0	0.0	3.1677	3.6069	4.1116	0.0	3.1635	0.0	2.573	2.2296	0.0	0.0	0.0	5.3896	2.5683	0.0	1.9542	0.0	2.9789	2.1099	0.0	0.0	1.6514	0.0	2.1461	3.357
328083	7.5613	6.3074	6.383	5.8216	6.3379	4.6145	6.4642	5.0499	5.4734	3.0358	5.7834	6.2195	5.4288	4.4971	6.83	4.5442	3.3912	5.2845	6.545	1.4091	4.2193	0.0	4.8926	6.3222	6.9344	4.7937	1.9244	5.1509	7.7304	5.0805	6.7593	6.0763	3.655	7.0243	6.2011	2.8747	6.6458	5.2284	7.263	6.234	6.9718	4.8577	5.2068	4.8281	1.1445	5.477	3.523	5.6138	6.6623
524318	0.0	0.0	4.1048	0.0	1.4076	5.8513	1.6825	0.0	1.743	0.0	0.0	0.0	1.2646	0.0	0.0	0.0	0.0	1.8203	3.6493	0.0	0.0	0.0	0.0	0.0	1.039	0.0	0.95007	1.2035	3.8732	0.0	0.0	0.0	0.0	0.0	0.0	0.0	0.0	1.5716	1.7708	0.0	1.7251	0.0	0.0	0.0	0.0	0.0	0.0	0.0	0.0
575041	4.5019	0.0	0.56232	0.75349	4.9426	4.3962	4.5972	4.2305	0.0	2.6782	5.1776	0.0	4.2119	2.4585	4.5208	5.5563	0.0	3.1035	3.558	4.7367	1.1211	0.0	4.2995	0.0	5.8035	0.0	2.9115	4.8586	5.146	4.3151	4.6546	1.9369	5.8823	3.5999	4.4658	5.8511	5.1991	0.0	0.0	5.4945	2.276	2.8003	4.6624	0.0	4.6903	0.0	3.0971	2.8803	1.6479
157382	3.4257	4.1365	2.4032	5.0042	1.4076	1.1017	0.0	0.0	1.743	1.4855	2.1484	2.9417	2.3806	2.2007	1.583	0.7637	2.9092	3.7717	1.3446	2.577	3.0091	3.1154	0.73774	0.0	0.0	3.9937	0.0	1.2035	0.62868	0.0	0.81218	2.1814	0.61084	2.9632	1.4264	1.4476	1.7249	0.0	2.8138	2.273	1.3433	0.0	1.5072	0.66274	0.68287	1.2795	1.9777	2.5594	0.0
364179	5.3016	3.6835	3.3968	3.7628	4.7493	6.8532	4.5298	0.0	0.0	3.7657	2.6206	2.1183	6.884	3.7645	6.3009	5.8977	4.8706	4.321	5.5604	4.1339	3.2056	6.1977	5.0463	4.7493	5.2449	5.4267	3.2308	5.7832	7.1763	3.1635	5.7726	1.9369	5.9079	4.5391	7.7785	6.1255	7.2589	3.4412	3.0422	2.273	2.6737	2.3591	0.0	3.3687	6.3273	3.9331	5.9216	4.0156	3.8593
157017	1.0585	0.0	3.5805	5.0841	5.6607	4.6145	3.7175	0.0	4.3059	0.0	5.1075	3.0906	0.76661	4.3774	3.1674	0.0	3.9085	4.2266	4.0353	0.0	4.8087	0.0	0.0	0.0	2.3839	0.0	5.1865	4.4917	2.2699	3.6938	1.7082	0.0	0.0	0.0	0.0	0.0	0.65661	3.7887	2.8138	3.6438	0.0	0.0	0.63486	0.0	0.0	4.1224	4.4861	1.5646	0.0
1652947	0.0	0.0	0.0	0.0	0.0	0.0	0.0	0.0	0.0	0.0	0.0	0.0	6.0183	0.0	0.0	7.4492	0.0	4.7857	0.0	0.0	6.2956	0.0	0.0	0.0	0.0	0.42999	5.2229	0.0	0.0	3.9002	0.0	0.0	0.0	0.0	0.0	0.0	0.0	0.0	0.0	0.0	0.0	0.0	0.0	0.0	0.0	0.0	0.0	0.0	0.0
849440	2.6813	3.592	4.292	0.0	0.63317	0.0	2.4383	6.6055	0.0	1.4855	0.0	0.0	1.634	0.0	0.0	0.0	3.7578	1.18	1.3446	6.3155	4.1253	5.1322	2.3235	0.73466	1.039	0.0	1.9244	0.0	9.9184	0.0	0.0	0.0	0.0	2.2352	3.5814	0.36506	0.0	0.0	4.0071	4.9629	0.0	0.0	0.24399	0.0	6.7158	0.77718	0.0	4.5853	1.2765
279048	1.3919	0.0	1.7584	4.1816	4.0856	1.7191	0.0	2.1433	1.1202	2.6782	2.4038	0.0	1.2646	2.2007	0.99856	1.2604	5.9133	1.18	1.3446	3.4507	2.178	3.1154	0.73774	2.111	2.0582	1.6245	0.0	2.2954	0.0	0.0	1.3287	2.1814	3.067	2.7142	3.8582	0.36506	0.0	0.0	2.3846	0.56477	0.0	1.5037	2.4871	0.66274	4.9096	0.0	3.2321	2.1461	0.0
1108356	5.8407	4.7157	5.392	6.2947	5.752	6.5073	3.7175	2.3508	4.5423	4.8075	4.9157	5.2065	5.3063	5.1728	4.2452	4.6681	6.346	3.6314	4.8818	4.7367	4.4693	5.3588	4.5666	5.2798	5.2449	5.2926	5.5152	5.1242	3.3624	4.851	4.9297	5.3435	5.3411	6.9177	5.6423	5.935	5.0564	3.5666	4.1114	6.2431	4.9531	4.9676	4.6624	5.0474	5.4184	5.7113	4.4027	5.7248	4.8087
326013	3.5642	0.0	3.33	4.7704	5.5632	4.0913	7.7207	2.1433	3.671	4.5547	2.9758	2.9417	6.3389	4.2468	6.4065	2.7187	0.47123	0.0	3.3558	7.2912	4.3075	3.7842	4.3476	4.191	2.0582	5.0571	3.3673	2.9097	2.2699	4.2411	4.4201	3.013	2.3833	4.3334	1.8203	2.9303	4.4806	5.4722	2.0056	6.3572	7.2001	5.2015	5.0868	4.7676	0.0	4.6593	3.0245	3.8294	6.513
73753	5.5045	0.0	5.1227	3.554	2.575	4.3962	1.0738	5.0198	2.78	4.7604	0.0	2.3721	3.4353	3.1848	2.9975	3.9027	1.1822	0.0	7.47	2.9303	1.7442	4.4786	3.6263	4.0243	3.2386	1.7784	2.2412	4.0562	1.6711	3.1635	2.4686	3.7029	6.0058	1.7958	1.8203	4.3222	1.1062	2.5683	4.1609	3.0334	4.2815	0.93949	4.3071	3.5944	6.5299	3.9331	6.313	5.9356	0.77504
803010	1.0585	4.1999	0.56232	1.9044	0.0	4.042	6.8009	4.4267	6.2502	3.3221	1.838	5.7893	1.9279	5.8937	7.7453	2.864	8.6991	6.7628	7.3994	5.461	8.33	4.2394	1.2235	3.9642	5.0747	2.5512	4.3626	4.4494	4.795	6.3148	2.2568	3.013	0.61084	0.69425	3.3621	5.583	0.0	4.0686	5.7569	5.5248	3.3538	0.0	4.6518	0.66274	1.4936	0.0	0.0	0.0	0.77504
641783	0.0	0.0	1.2809	0.29704	0.63317	0.0	2.9317	1.9008	1.1202	0.0	1.838	0.0	1.634	0.0	0.99856	1.6292	0.28775	0.0	0.0	0.87012	0.0	0.0	0.73774	0.0	2.8736	1.0297	0.0	1.8503	2.4247	0.0	1.3287	0.0	1.3682	1.161	0.0	0.0	1.9567	2.7902	0.6809	0.96961	0.0	2.5965	3.2721	0.0	0.0	1.2795	0.0	0.57481	1.6479
573287	2.4145	4.9549	3.33	2.5921	5.2236	3.3461	2.7059	1.9008	1.1202	1.8876	2.6206	0.87611	1.634	3.8569	4.9514	3.1171	3.74	0.0	1.3446	3.8324	3.3786	0.0	3.1716	3.0538	3.6557	3.8962	2.2412	4.3606	4.2076	3.4529	3.625	5.756	0.61084	2.2352	7.5245	3.0851	6.6037	7.5874	2.9325	4.5849	5.1219	5.9551	3.1871	6.6871	0.0	4.2897	3.933	2.9732	5.5398
4375017	0.0	1.7526	2.5277	3.7134	1.4076	1.7191	0.0	1.2431	2.5097	0.0	1.4419	0.0	1.2646	1.4847	0.0	1.6292	0.077495	2.2623	1.7266	0.0	0.0	0.0	0.0	0.0	0.0	1.0297	0.95007	0.72375	4.0261	0.0	0.0	0.0	1.6363	0.0	0.88275	0.0	0.0	1.5716	0.0	4.0714	0.0	0.93949	2.389	1.459	0.0	1.6514	2.49	0.0	1.6479
172163	3.1892	3.6835	3.7434	3.8795	0.63317	2.8686	0.0	2.1433	3.0076	2.6782	1.838	0.0	2.5629	3.5597	0.99856	3.6852	4.3907	3.3017	4.2836	3.3371	1.1211	4.1728	1.5862	2.4978	4.0723	3.8962	2.7207	5.253	1.3997	1.9946	4.8182	0.77164	3.8257	0.69425	0.0	3.6123	2.1565	4.5657	3.0422	2.4094	4.3374	2.0747	1.1953	1.1152	3.8397	3.6346	5.3972	3.7789	2.1878
578960	0.0	0.0	0.0	0.0	0.0	0.0	0.0	0.0	0.0	0.0	0.0	0.0	0.0	0.0	0.0	0.0	0.15104	0.0	0.0	0.0	0.0	0.0	0.0	0.0	0.0	0.0	0.0	0.0	0.0	0.0	0.0	0.0	0.0	0.0	0.0	0.0	0.0	0.0	0.0	0.0	0.0	0.0	0.24399	0.0	0.0	0.0	0.0	0.0	0.0
293101	3.4257	3.6835	0.96591	1.8135	1.0717	2.15	1.6825	1.6091	3.671	0.0	1.838	1.4173	2.1719	0.92545	0.0	0.7637	3.0015	2.6001	2.2777	0.87012	0.0	1.4349	1.8759	0.73466	1.039	0.76081	0.0	3.2432	1.6711	1.5802	2.2568	3.013	1.0386	2.4131	2.3839	2.3309	1.4484	0.99001	3.8945	0.56477	0.82264	2.3591	3.5917	3.2849	3.8397	3.7153	2.378	1.5646	2.742
443620	4.0619	4.9549	3.26	2.4783	1.9087	4.3155	1.0738	4.3319	3.7981	4.0269	4.1833	1.4173	2.1719	2.4585	0.99856	2.7187	4.6973	3.3017	2.0283	4.2004	0.0	2.3948	2.3235	3.364	3.6557	1.7784	4.1518	5.6016	2.8089	2.9937	2.2568	3.2459	3.2379	1.7958	4.6223	2.6283	3.2699	3.9812	4.2551	3.2668	4.4432	2.3591	3.6979	3.3687	4.8197	2.1918	3.2321	2.8803	2.5798
210895	5.6202	5.573	7.2443	4.5767	5.0425	2.7507	7.7727	4.9577	4.8664	4.2481	5.7834	4.7936	4.9935	5.9367	1.9978	6.2148	4.8787	3.3017	2.2777	3.991	5.3139	6.3711	4.2995	4.6383	4.9814	3.375	2.5008	3.5939	5.2532	2.8012	5.6905	4.3287	2.9732	1.7958	4.017	2.8169	3.0862	4.7356	3.9519	6.079	1.7251	7.0571	6.8393	2.3453	5.4387	3.5493	6.0088	3.7265	4.6945
870421	2.6813	0.0	2.7484	3.3748	3.2951	4.5453	2.9317	5.6102	4.3891	3.8581	2.9758	3.349	3.4353	4.9391	2.3196	3.6852	1.1467	1.8203	2.987	2.3615	3.0091	3.4882	5.5565	4.7493	5.3971	2.9255	2.2412	4.6868	3.508	2.9937	6.3554	3.7792	2.2296	3.4448	3.5814	3.9173	4.6884	5.5951	6.365	4.7987	3.5559	0.93949	4.2799	3.7274	3.644	2.7464	2.8673	0.57481	4.8449
351960	5.1114	3.2763	1.5393	2.7958	3.2117	1.7191	4.7824	3.6576	5.1784	5.9166	3.1252	5.3012	4.5935	5.5778	4.5822	6.2283	2.55	0.0	3.558	2.9303	4.9797	4.6838	5.5565	3.0538	6.9219	3.1677	3.7132	3.0297	4.9811	3.3155	3.7108	3.9865	2.3833	3.1755	0.0	4.2585	4.2378	3.5666	2.0056	4.1514	5.3833	4.3739	3.6773	1.1152	0.0	3.4585	4.1188	2.6745	2.742
589410	0.62426	2.0564	1.2809	2.8878	1.0717	0.0	0.0	2.3508	0.0	0.0	1.838	0.0	0.0	2.4585	0.99856	0.0	5.0006	1.8203	0.0	3.4507	1.1211	1.83	2.809	0.0	1.6368	1.7784	0.0	2.2954	0.0	0.0	0.0	1.2717	0.0	2.9632	2.1295	3.0353	0.0	0.99001	3.2394	0.96961	0.82264	1.9083	4.0099	0.0	0.0	0.0	0.87942	2.2974	0.0
157802	0.0	0.0	4.4576	3.1702	1.4076	0.0	2.9317	0.0	1.1202	0.0	4.8741	0.0	3.3386	0.0	5.0416	3.3323	3.6221	3.1035	0.0	1.8005	0.0	1.4349	4.2498	1.8703	3.6557	1.0297	0.95007	0.0	0.62868	0.0	3.2195	0.0	1.3682	0.69425	0.0	4.4794	0.0	0.0	2.0056	2.273	0.0	3.2111	0.24399	3.101	0.0	2.5841	2.8673	1.3036	1.943
333768	2.7982	4.0702	2.9398	3.0157	2.8198	4.0913	0.0	3.7337	2.78	3.945	2.9758	0.87611	2.5629	2.8669	1.9978	3.2287	5.6101	4.1256	2.4903	3.746	2.5111	2.6113	2.117	3.1648	2.8736	4.4018	3.7132	4.6119	2.8089	2.8012	1.3287	3.4464	2.0576	2.7142	5.2206	2.3309	2.7578	0.99001	3.3287	2.534	2.9851	3.1378	3.8531	2.1695	6.0657	1.6514	3.4693	4.1004	1.2765
356011	0.0	0.0	0.0	0.0	0.0	0.0	0.0	0.0	0.0	0.0	0.0	0.0	0.0	0.0	0.0	0.0	0.0	0.0	0.0	0.0	0.0	0.0	0.0	0.0	0.0	0.0	0.0	0.0	0.0	0.0	0.0	0.0	0.0	0.0	0.0	0.0	0.0	0.0	0.0	0.56477	0.0	0.0	0.0	0.0	7.709	0.0	0.0	0.0	0.0
392918	6.3228	0.0	5.2547	0.0	5.4943	3.0789	2.9317	0.0	0.0	6.9888	4.0401	0.87611	0.0	2.4585	5.3547	4.0314	0.0	3.3017	2.6755	0.0	1.1211	3.6921	2.809	5.0677	5.4328	0.76081	5.3925	3.8759	6.5182	0.99641	1.3287	6.6338	1.6363	5.5078	5.8465	1.1055	4.87	0.0	0.0	6.2248	2.276	6.6257	0.0	3.9063	6.9457	5.5226	5.6473	0.0	2.5798
833458	0.0	0.0	0.0	0.0	1.6798	0.0	5.6003	0.0	0.0	0.0	0.0	0.0	0.0	0.0	0.0	1.2604	0.0	0.0	0.0	0.0	0.0	0.0	0.0	0.0	0.0	0.0	0.0	2.0899	2.9172	0.0	0.0	0.0	0.0	0.0	1.4264	0.0	0.0	0.0	0.0	0.0	0.0	0.0	0.0	1.1152	0.0	0.77718	1.6318	1.977	0.0
305608	0.0	0.0	0.0	0.0	4.8353	0.0	0.0	0.0	0.0	0.0	0.0	4.6083	0.0	0.0	4.9514	0.0	0.0	4.7857	0.0	0.0	0.0	0.0	2.3235	0.0	0.0	0.0	0.0	0.0	0.0	0.0	3.625	0.0	5.9577	4.9386	0.0	4.0735	0.0	0.0	0.0	0.0	0.0	0.0	0.0	0.0	0.0	0.0	0.0	0.0	0.0
449833	0.0	3.3894	0.0	6.2346	5.3844	8.1385	7.0377	0.0	6.398	9.3778	5.3393	3.5681	6.0491	3.9438	0.0	0.0	8.2863	7.1576	8.469	7.5361	5.9566	6.4293	0.73774	7.2704	8.3529	8.2469	7.4458	0.0	4.0737	7.3327	7.3398	3.6224	8.0703	8.6448	7.608	7.5972	5.6601	7.963	7.749	0.0	1.7251	7.9185	8.0955	0.0	6.5487	3.4585	0.0	7.8398	7.0737
825939	0.0	2.5209	0.0	1.6124	3.9888	0.65358	3.9415	1.6091	2.1767	0.0	5.2115	2.7757	4.5935	1.4847	2.3196	3.2287	1.0346	0.0	0.0	1.8005	3.533	0.88892	0.0	0.0	4.5973	1.2563	1.9244	1.2035	1.3997	0.0	6.7081	0.0	0.61084	0.0	0.0	0.36506	0.0	3.8882	0.0	0.56477	0.0	0.0	4.724	0.0	0.0	0.77718	1.4218	2.5594	0.77504
4343981	3.9652	6.0904	5.4244	7.8141	6.2361	5.5321	4.9465	2.5322	3.7981	0.92607	4.5955	3.349	5.0556	5.1728	4.1672	3.1171	4.4755	3.6314	6.4466	5.1606	5.3559	4.6838	2.9403	4.3868	3.2386	5.2138	4.4265	4.0562	1.6711	4.851	2.6533	5.0053	3.8783	5.9149	2.7881	5.1283	5.3697	2.9825	4.0602	5.0279	4.6339	4.1683	3.4035	2.3453	3.4175	4.5315	4.431	4.853	3.6299
328625	0.0	0.0	0.0	0.0	0.0	0.0	0.0	0.0	0.0	0.92607	5.8057	5.1734	0.0	0.0	4.9972	0.0	0.0	0.0	0.0	0.0	5.2706	0.0	0.0	0.0	0.0	0.0	0.0	0.0	0.0	0.0	0.0	0.0	1.3682	5.468	9.027	0.0	0.0	0.0	0.6809	0.0	0.0	0.0	0.0	0.0	0.0	0.0	0.0	0.0	0.0
345556	7.5278	8.6234	8.5105	8.6947	8.5554	8.9875	8.0261	8.9257	8.375	7.0684	9.077	8.4658	8.108	8.1281	8.4729	9.063	10.694	9.7016	8.6458	6.8994	7.4888	8.0455	9.166	8.982	7.7702	7.7637	9.0227	9.1803	7.462	6.6653	9.2833	8.6586	7.9401	8.2145	9.7341	8.3453	7.1693	9.2654	10.089	7.7937	8.6297	9.086	9.9142	8.8955	9.5102	8.0925	8.4883	8.5712	8.7286
754283	9.3931	3.9277	2.7484	5.132	4.9682	3.4252	5.3101	0.0	4.5423	4.2481	6.1401	5.105	4.8252	7.4326	10.316	8.207	3.8323	10.306	0.82361	8.9993	4.8087	7.5045	9.0381	8.0835	8.2367	4.9956	4.9889	1.2035	6.4204	6.9815	4.9651	7.5249	2.5221	5.7589	8.6745	9.3734	7.2643	8.9856	4.3857	3.9425	5.855	8.2232	10.101	4.8574	2.0096	7.2844	5.5211	8.2339	9.0288
1105984	0.0	0.0	0.0	0.0	0.0	0.0	0.0	0.0	0.0	0.0	0.0	0.0	0.0	0.0	0.0	0.0	0.0	0.0	0.0	0.0	0.0	0.0	0.0	0.0	0.0	0.0	0.0	0.0	0.0	0.0	0.0	0.0	0.0	0.0	0.0	0.0	0.0	0.0	0.0	0.0	0.0	0.0	0.0	0.0	0.0	0.0	0.0	0.0	0.0
168068	7.9281	4.1999	4.426	5.2666	3.2951	3.5002	5.7261	5.9974	6.8583	5.895	6.0117	4.996	5.8876	5.9153	5.5821	4.8881	6.4102	4.6468	5.3313	3.079	3.9166	5.0231	2.6646	6.2359	6.0759	4.4018	5.6816	0.72375	6.1255	0.99641	6.921	5.417	5.0964	2.0322	7.9007	5.4843	4.2378	3.3039	2.8138	3.4037	5.7142	0.93949	5.7219	4.3802	5.9146	5.6915	7.2006	7.5125	6.1291
353339	3.9652	5.5243	2.5277	10.001	6.9654	4.5095	7.3525	8.5291	5.1308	4.982	5.7834	6.9519	6.3636	7.6025	4.2452	9.3287	7.2478	7.8776	9.383	2.1081	6.57	6.9302	10.024	5.9092	3.2386	5.6427	8.7315	5.3015	5.4281	8.7377	3.332	5.6174	4.6277	4.2421	2.7881	10.413	7.6757	2.7902	2.9325	7.9584	8.8109	5.8092	6.4004	5.5019	11.444	5.2791	4.4588	6.577	9.353
278912	0.0	0.0	0.56232	0.0	0.0	0.0	0.0	0.0	1.1202	0.0	0.0	6.1016	0.0	0.0	0.0	0.0	0.0	0.0	0.0	0.0	0.0	0.0	0.0	0.0	0.0	0.0	0.0	0.0	0.0	0.0	0.0	0.0	0.0	0.0	0.0	0.0	0.0	0.0	0.0	0.0	0.0	0.0	0.0	0.0	9.1379	0.0	0.0	0.0	0.0
112931	0.0	0.0	0.96591	6.0478	0.0	0.65358	0.0	0.0	1.1202	0.0	6.3968	1.4173	3.3386	3.1848	7.415	2.1665	2.2319	5.58	0.0	9.5511	3.2056	7.1624	0.0	0.0	6.03	0.0	0.0	1.8503	4.7072	1.5802	0.0	0.0	7.3842	0.69425	0.88275	0.0	7.4939	2.5683	2.6844	4.7482	8.9271	1.249	0.63486	0.0	0.0	0.0	8.1936	0.0	0.77504
4349573	6.1793	2.8717	2.267	4.1997	0.0	0.0	0.0	0.0	1.1202	0.0	0.89404	1.8099	3.235	3.0346	0.0	0.0	0.0	0.0	0.0	0.0	2.178	0.88892	0.0	0.0	0.0	1.4521	1.518	3.6698	2.4247	0.0	2.2568	0.0	0.0	2.0322	0.0	0.0	0.0	0.0	0.0	4.7987	2.8378	1.7201	0.45262	1.459	0.0	0.0	0.0	1.7855	0.0
799034	1.6625	3.3894	4.1826	4.2175	4.7785	6.0763	4.1354	1.9008	3.3771	3.945	5.0338	3.5681	6.9427	6.4923	5.5518	4.8881	4.5521	6.1928	1.7266	5.3186	6.7382	3.1154	2.809	3.364	5.0288	3.1677	2.7207	3.7418	6.2652	4.4526	4.1399	3.7792	5.7613	2.8441	7.3858	3.3112	5.0056	5.0249	5.3075	5.8821	3.3538	3.8388	3.4284	4.5693	1.7745	7.5656	3.673	3.4316	6.1291
288193	2.9063	3.0195	3.5805	4.5767	4.7493	3.938	4.6616	2.8383	1.1202	2.868	2.9758	2.3721	3.6112	2.8669	3.3193	3.4289	5.1404	6.3125	2.4903	2.7644	3.6725	5.5804	6.2687	4.5593	3.6557	3.2751	2.9115	2.2954	3.508	3.1635	4.3144	3.1341	2.2296	3.7399	1.8203	5.6424	2.8758	1.985	3.6392	4.1898	0.0	2.9789	4.6518	3.1959	0.0	3.7153	2.594	2.2974	3.7868
584263	4.7543	5.3675	4.426	5.6284	5.9578	2.15	3.4522	2.1433	2.5097	4.1781	4.9562	3.0906	4.4153	6.7186	4.1672	4.5867	6.9459	2.2623	6.4209	3.3371	4.3075	3.8707	3.8431	3.5391	5.323	2.9255	2.2412	3.4292	4.0737	5.4524	5.0984	4.2771	4.4302	3.9849	5.2845	7.74	7.8225	2.3059	2.6844	4.5558	3.8142	3.9285	3.3261	1.459	1.7745	4.3913	4.1869	2.6745	5.1923
211066	2.087	0.83987	0.56232	3.095	2.1063	1.4432	0.0	2.5322	1.1202	2.2017	1.4419	2.3721	1.2646	0.92545	0.0	0.7637	0.35154	1.18	1.3446	0.87012	2.178	0.88892	2.3235	1.2191	1.6368	3.0517	0.95007	2.9097	0.62868	0.99641	2.4686	1.2717	0.0	1.5131	0.88275	1.2867	2.3319	1.985	4.0071	3.3369	1.7251	0.0	1.6831	0.66274	1.1445	0.77718	0.0	0.57481	1.2765
209947	5.9072	4.4288	6.5827	6.3114	6.1152	6.0885	4.7824	5.9819	3.7981	7.7192	6.4685	4.0766	5.6261	5.0607	5.5207	6.2416	8.0931	6.2176	5.3855	5.5905	5.0324	6.0936	7.2339	6.9524	6.7056	6.2479	5.807	6.5964	6.2855	4.993	6.6441	4.6866	7.5394	6.5877	6.6029	6.5458	6.9447	6.8256	6.4066	4.8714	5.023	7.106	6.6564	7.1149	6.6214	6.6263	7.0257	5.6281	6.3081
537219	1.0585	3.4942	3.4607	0.29704	1.0717	1.7191	0.0	1.2431	0.0	0.92607	0.89404	2.7757	1.2646	2.4585	0.0	0.0	4.9705	3.1035	2.2777	1.4091	1.1211	1.4349	3.371	0.0	1.039	1.2563	0.95007	3.0297	1.6711	1.5802	0.81218	1.9369	2.2296	1.7958	5.6902	1.724	2.4882	3.9812	3.7074	2.7549	2.0266	1.249	0.24399	0.0	1.4936	1.6514	1.8151	1.3036	3.7868
524842	2.9063	3.1536	0.0	1.8135	1.0717	0.65358	0.0	0.0	1.743	4.6612	0.89404	2.3721	1.634	0.0	0.0	0.0	0.15104	1.18	0.82361	0.0	2.178	1.4349	2.809	1.8703	1.039	1.4521	0.95007	1.8503	3.0179	0.0	2.0084	2.1814	2.2296	1.5131	1.4264	0.89825	1.9567	1.5716	2.2075	1.2854	0.0	1.5037	1.5072	1.1152	2.3888	1.2795	2.948	1.3036	1.943
207713	0.0	1.7526	0.0	6.3843	1.9087	1.1017	0.0	2.1433	5.0817	0.0	0.0	3.6663	4.8949	0.92545	2.5826	5.1373	0.99518	1.18	1.3446	0.0	3.3786	0.0	0.0	1.5811	1.6368	0.0	0.0	4.6499	2.8089	3.3155	2.2568	1.2717	0.0	0.0	0.0	0.0	1.7249	4.9806	0.0	4.9849	1.3433	0.0	1.5072	1.1152	0.0	2.8922	0.0	1.5646	0.77504
860192	1.0585	0.0	0.0	0.75349	0.0	0.0	0.0	0.0	0.0	0.0	0.0	0.0	0.0	0.0	0.0	0.0	0.15104	0.0	0.0	0.0	0.0	0.0	0.0	0.0	0.0	0.0	0.0	0.0	0.0	0.0	0.0	0.0	0.0	0.0	0.0	0.0	0.0	0.0	0.6809	0.0	0.0	0.0	0.24399	0.0	0.0	0.0	0.0	0.0	0.0
214519	6.4444	5.4993	6.2628	6.5518	7.5946	5.8077	3.5909	6.4675	5.8993	4.2481	6.9003	4.558	4.2119	5.7076	5.3895	6.9922	8.8311	4.9124	5.7985	5.5655	5.1325	5.7034	5.8681	6.0167	6.0065	6.5067	6.3914	5.0121	4.479	4.3855	7.1836	5.7177	6.3514	5.7753	7.4637	6.3355	4.782	5.911	6.3002	5.3494	5.9656	6.3855	6.1539	7.5151	8.5856	5.9795	5.4673	7.0085	5.3515
355312	0.0	0.0	0.0	0.93696	3.029	0.65358	2.9317	0.0	0.0	2.4595	1.4419	2.3721	2.1719	0.92545	2.3196	0.7637	1.0346	2.8736	1.3446	0.0	0.0	1.4349	1.5862	0.0	0.0	1.6245	2.2412	0.72375	2.8089	1.5802	2.2568	1.2717	2.9732	0.0	0.0	0.0	0.0	0.0	0.0	3.1155	0.0	0.0	0.24399	1.1152	0.0	1.6514	3.3556	3.1427	0.77504
288843	8.8861	7.544	10.913	9.994	9.9138	7.3092	10.01	0.0	7.7998	5.2096	7.8786	8.5741	8.8705	9.1758	9.1004	10.297	9.423	8.4786	11.594	8.9226	8.3509	8.5173	10.153	7.5717	9.4884	9.6306	6.5576	8.6568	8.5085	7.4358	9.6287	5.8996	9.2697	7.7513	9.8134	10.521	7.2643	5.7877	9.7849	8.2652	8.0011	7.9775	9.117	7.5693	9.9497	7.0864	6.7888	10.496	8.0414
259677	1.6625	1.7526	0.96591	0.93696	0.0	1.9506	0.0	3.202	1.1202	0.92607	0.89404	2.9417	1.9279	0.0	0.99856	0.0	0.87008	0.0	0.82361	4.5957	0.0	1.4349	1.2235	0.73466	1.6368	1.0297	0.0	1.2035	0.0	2.3162	1.7082	2.3905	0.0	4.377	0.0	1.1055	1.7249	1.985	0.0	0.96961	0.82264	1.7201	1.5072	0.0	6.7406	1.9468	1.176	0.98474	1.2765
215918	0.0	0.0	2.4032	4.696	4.2196	2.15	3.2986	3.7337	2.5097	0.0	1.838	3.349	4.0984	4.4385	0.0	2.3749	0.0	1.8203	1.3446	2.577	4.3075	4.303	3.371	3.0538	2.6494	0.0	1.9244	4.573	1.8995	0.0	0.0	0.0	0.0	0.0	0.0	0.0	2.4882	1.985	1.1416	0.0	0.0	2.2239	0.63486	1.1152	0.0	2.4013	0.0	1.3036	0.77504
351768	5.9072	5.1601	4.9332	7.0814	4.5934	4.1852	0.0	3.806	4.5423	6.4791	5.0338	4.8364	5.4521	4.7104	4.7521	3.6047	5.4877	4.9718	4.3395	4.6442	5.654	4.4786	3.7744	3.6192	2.8736	6.7495	4.2957	4.758	2.9172	5.5475	2.0084	5.7747	4.1162	5.0771	3.7717	3.5066	6.0472	1.985	4.5054	5.383	4.2815	3.4111	3.4035	3.2849	3.4175	5.0496	2.594	4.1804	3.357
292871	0.0	1.7526	6.6252	1.7164	2.28	3.2624	0.0	1.6091	1.743	3.3221	3.2606	3.2256	3.1233	3.3209	3.3193	2.557	4.7065	0.0	3.2431	0.0	3.7997	0.0	1.8759	2.8024	1.6368	0.0	3.6069	3.7418	3.4371	3.4529	0.81218	0.77164	6.1086	2.9632	2.1295	4.4417	4.6884	2.7902	0.0	3.6981	2.276	2.8003	2.2838	3.101	0.0	2.5841	1.176	4.9011	2.5798
321979	3.6906	3.0195	0.56232	0.0	0.0	0.0	1.0738	2.3508	2.1767	0.0	2.1484	2.3721	0.0	3.0346	4.0848	3.9685	4.5757	1.18	0.0	3.991	2.7815	1.4349	3.0606	0.0	0.0	0.0	2.7207	2.0899	1.0651	0.0	2.0084	0.77164	0.0	0.0	2.6001	1.1055	2.6293	3.1521	4.1609	2.6486	2.276	0.93949	1.0742	0.0	0.0	0.77718	0.0	0.57481	0.0
772972	4.0143	6.75	3.5218	1.6124	5.0425	5.0732	2.7059	6.1988	3.2041	5.3112	5.8916	3.7582	3.7679	4.1033	3.5823	4.5867	4.7126	4.4096	5.7374	3.079	4.4693	1.83	5.4722	4.0243	5.1623	5.8908	2.2412	4.922	3.8184	5.2025	4.0105	5.5095	1.8622	5.1033	6.3872	2.0591	4.6224	6.3725	1.1416	5.1301	0.0	5.165	5.9837	6.3686	7.6964	5.8246	5.5472	3.7789	6.0068
334383	0.0	0.0	0.0	0.0	4.526	0.0	0.0	0.0	0.0	0.0	0.0	5.2387	0.0	0.0	4.4567	0.0	0.0	5.5413	0.0	0.0	0.0	0.0	1.8759	0.0	0.0	0.0	0.0	0.0	0.0	0.0	4.0766	0.0	5.8951	5.1791	0.0	4.0233	0.0	0.0	0.0	0.0	0.0	0.0	0.0	0.0	0.0	0.0	0.0	0.0	0.0
112924	0.62426	0.0	5.5906	0.29704	7.1614	2.8686	2.7059	0.0	3.671	1.4855	0.0	0.0	1.634	3.4452	5.1671	0.7637	0.0	2.2623	3.4604	0.0	0.0	0.88892	0.0	1.2191	0.0	5.4032	2.7207	3.6698	0.0	1.5802	1.3287	4.3287	0.0	0.0	0.0	0.0	7.979	4.2289	0.0	0.0	0.0	4.2047	2.7468	6.3378	0.0	0.0	0.0	0.0	3.357
211458	3.2724	0.83987	2.4032	2.5921	2.1063	1.9506	0.0	2.3508	1.1202	2.6782	2.6206	2.1183	1.2646	2.2007	2.5826	2.1665	4.1429	1.18	3.7352	1.4091	1.7442	0.88892	3.7744	3.9015	2.3839	3.3259	3.0799	2.7789	3.6403	0.99641	2.6533	2.735	5.0512	1.161	2.1295	3.6459	1.1062	1.985	2.6844	3.0334	2.4885	3.9714	2.1702	2.1695	5.0998	2.5841	4.8643	1.3036	2.5798
408513	2.4145	3.0195	2.1165	1.5003	2.435	1.9506	2.1093	3.8749	3.915	4.2481	2.6206	2.1183	2.1719	0.0	1.9978	1.6292	2.108	0.0	0.82361	2.1081	2.178	2.6113	3.371	2.111	1.6368	1.2563	1.518	2.9097	1.0651	1.5802	2.6533	1.6423	0.61084	2.4131	2.1295	1.5924	2.3319	1.985	3.0422	1.2854	1.7251	2.4827	3.8895	2.502	2.5466	1.2795	2.2565	3.6156	2.3971
514061	4.2378	6.2184	4.9105	3.9452	5.919	4.6145	5.8693	5.1082	5.5477	5.1376	5.3393	4.3958	4.7891	5.6826	5.2826	3.2287	7.5857	4.9718	5.3586	7.8422	4.747	5.6059	3.0606	3.4542	4.0723	5.8038	5.149	6.9782	4.1197	4.5167	2.6533	4.9067	4.7739	5.839	6.0983	5.5916	5.0056	6.5651	4.7514	4.7987	5.4858	7.7066	5.7567	3.4479	7.7941	6.1194	4.8005	4.4942	4.8802
332043	5.0419	0.0	6.1218	3.2762	5.9578	1.1017	5.4982	5.1365	3.915	1.8876	2.1484	2.9417	3.4353	3.5597	1.583	0.0	0.99518	0.0	1.7266	2.3615	3.2056	4.4786	2.9403	2.6581	0.0	5.1727	1.9244	2.9097	5.1898	1.5802	4.6546	0.0	3.2379	3.5999	0.88275	5.3884	1.4484	0.99001	4.9615	3.8496	3.4584	0.54491	0.0	4.4201	0.0	1.9468	2.948	2.6745	4.7336
229874	1.3919	0.0	1.9486	3.6622	5.4033	0.0	3.2986	1.2431	2.5097	0.92607	0.0	3.349	3.0023	3.7645	0.0	1.9227	1.1822	0.0	4.919	3.9139	3.6725	3.9524	0.0	0.0	1.039	4.3289	2.7207	4.2164	0.62868	2.3162	1.7082	5.6174	2.0576	4.577	0.0	0.36506	3.9987	0.0	4.0602	4.8714	1.7251	3.6929	5.6601	0.0	0.68287	0.77718	0.0	4.7253	1.2765
830189	2.6813	0.0	0.56232	0.93696	0.0	0.0	4.2234	0.0	0.0	0.0	0.0	2.588	0.0	0.0	0.0	3.5195	0.0	0.0	0.0	5.3186	0.0	4.303	0.0	0.0	0.0	0.0	5.4242	0.0	0.0	0.0	0.0	2.573	1.0386	0.0	0.0	0.0	0.0	0.0	2.6844	0.0	0.0	0.0	0.24399	0.0	0.0	0.77718	6.2104	0.0	0.0
988375	6.0903	4.5793	3.5805	6.3197	6.1379	3.6394	0.0	4.2821	0.0	2.6782	0.0	3.4627	0.0	0.0	1.9978	3.2287	2.5225	5.2368	0.0	2.577	0.0	0.88892	2.117	2.111	2.0582	3.375	2.5008	1.2035	2.8089	4.0807	2.0084	0.0	1.0386	1.161	1.4264	2.2458	3.181	0.0	2.6844	1.7637	0.0	1.249	1.4105	4.9419	5.2679	5.1105	4.2519	1.5646	1.6479
214295	2.26	0.0	7.136	2.4783	7.8259	3.6394	3.9415	1.2431	7.1719	0.92607	0.0	0.0	3.9751	3.0346	7.0415	1.2604	0.0	4.1256	4.2836	0.0	1.1211	2.3948	0.0	2.3173	0.0	6.1455	2.9115	3.8104	0.0	4.3855	1.7082	4.837	0.0	1.5131	0.0	0.0	9.9412	5.5951	0.0	0.56477	0.0	4.9246	3.8714	8.5181	0.0	0.0	1.176	0.57481	4.1176
533198	3.101	2.5209	3.1087	3.7869	3.4486	2.15	0.0	2.8383	3.3771	4.1781	2.8091	1.4173	0.0	1.4847	2.3196	0.0	3.5492	2.6001	1.7266	2.3615	2.7815	1.4349	0.0	1.5811	0.0	3.3259	1.9244	2.0899	1.3997	1.9946	2.6533	2.8807	0.61084	2.0322	3.3621	0.36506	0.65661	0.99001	1.7708	1.9542	1.7251	2.0747	2.2838	2.9995	3.644	2.1918	1.6318	3.4316	2.1878
297038	4.3945	5.0611	0.0	6.9	0.63317	0.0	3.4522	0.0	0.0	0.92607	2.4038	4.4519	0.0	3.6657	4.1672	4.4085	1.0729	0.0	4.8437	4.1339	0.0	3.5937	0.0	0.0	0.0	2.7127	5.6552	4.1116	1.3997	5.8258	0.0	0.0	3.4615	0.0	0.0	0.89825	0.0	0.0	0.0	2.273	0.0	0.0	2.2838	5.5566	0.0	4.9532	0.0	0.0	0.77504
640999	3.101	4.7999	3.1863	5.2053	4.1317	3.5715	6.2505	2.6934	4.0231	0.92607	4.8741	5.2703	4.8252	6.6937	5.4566	5.018	4.9397	4.6468	6.5918	6.0166	5.3559	6.1115	4.0316	5.1776	4.9814	1.9175	3.3673	4.7923	5.1681	5.6368	2.4686	3.8517	1.6363	4.7192	4.5199	3.9713	3.647	5.4722	3.6392	4.7222	2.4885	2.3591	5.0146	4.5693	2.3888	5.7113	4.6153	3.3646	5.3262
276484	3.7498	0.0	0.0	0.0	4.2196	0.0	0.0	0.0	1.1202	0.0	0.0	3.7582	3.8404	0.0	0.0	0.0	0.0	0.0	0.0	0.0	0.0	4.7764	0.0	0.0	0.0	0.0	0.0	0.72375	3.4371	0.0	0.0	0.0	0.0	4.9092	0.0	0.0	1.4484	0.0	0.0	1.2854	0.0	0.0	0.0	0.0	0.0	0.0	0.0	0.0	0.0
325279	0.62426	0.0	0.96591	2.4783	2.9282	3.5715	1.6825	3.202	3.671	0.92607	4.0401	0.0	2.7247	0.0	2.8049	0.0	2.6164	1.18	0.0	3.746	1.7442	0.0	4.0316	1.5811	1.6368	2.161	2.7207	2.2954	2.0966	0.0	3.8684	4.4269	0.61084	5.1033	0.0	3.225	0.65661	3.6819	5.9239	0.96961	1.3433	1.249	2.1702	1.9692	1.1445	1.6514	0.0	2.7811	0.0
198167	1.8903	0.0	0.0	1.2459	0.63317	5.3616	0.0	1.6091	0.0	0.92607	2.1484	3.0906	0.0	2.2007	1.9978	0.0	5.933	0.0	0.82361	0.0	0.0	0.88892	5.1312	7.7822	2.0582	4.7385	0.0	0.0	3.508	4.1631	4.3144	1.6423	4.5323	3.4448	0.0	2.7567	0.0	2.5683	1.7708	2.9464	2.8378	2.8003	2.389	2.502	0.68287	0.0	3.0971	4.2563	0.0
674324	4.969	0.0	2.1165	1.9899	1.4076	0.65358	4.7824	0.0	0.0	0.92607	0.0	3.349	1.2646	3.5597	4.2452	0.0	0.35154	3.1035	0.0	0.87012	1.7442	2.6113	4.6837	3.7673	4.0723	4.171	0.0	0.72375	2.4247	4.748	7.5581	0.0	3.067	0.0	0.0	3.7108	1.4484	0.99001	2.5423	2.9464	0.82264	1.7201	3.2443	1.1152	0.0	4.3913	0.5057	2.9732	2.1878
331086	0.0	0.0	0.0	0.0	0.0	0.0	0.0	0.0	0.0	0.0	5.5654	4.0766	0.0	0.0	7.0415	0.0	0.0	0.0	0.0	0.0	6.7851	0.0	6.1243	0.0	0.0	0.42999	0.0	0.0	0.0	0.0	0.0	0.0	1.0386	4.8173	3.5814	0.0	0.0	0.0	0.0	0.0	0.0	0.0	0.0	0.0	0.0	0.0	0.0	0.0	0.0
352489	0.0	4.1365	2.1165	3.4063	2.1063	3.0789	3.4522	2.3508	2.5097	3.5608	3.3843	0.87611	2.7247	1.4847	3.3193	3.2287	3.9708	1.8203	1.7266	3.079	3.533	2.7996	1.8759	3.1648	1.6368	2.0444	1.9244	2.635	2.0966	2.579	2.2568	2.573	3.3908	0.69425	3.1035	2.4872	2.9848	2.3059	2.5423	1.9542	3.3538	0.0	1.9812	3.7895	0.0	2.5841	3.0245	0.98474	3.0201
208769	5.4697	5.4993	4.3267	3.3427	3.7138	4.6145	3.1268	6.3148	3.671	6.2763	4.3135	3.0906	3.235	4.1033	5.0416	3.7614	6.138	2.8736	2.0283	3.2138	4.2193	3.2506	5.9326	4.4756	5.4328	3.0517	3.6069	3.5939	6.5096	3.1635	5.386	5.156	4.3203	3.5244	1.4264	3.7108	2.4882	4.5657	3.4128	3.9425	3.2411	4.6624	5.2839	4.969	6.1419	4.062	4.6639	2.8803	6.1291
1113282	1.6625	2.8717	4.5777	3.688	3.7732	2.9776	1.0738	2.3508	1.743	2.2017	0.0	0.0	1.2646	2.4585	1.583	0.0	0.73311	0.0	2.6755	0.0	2.5111	0.0	0.0	1.5811	1.039	2.0444	1.518	1.5629	0.0	0.0	1.3287	0.0	4.3203	3.3605	0.88275	2.6283	0.65661	0.0	0.6809	0.0	1.3433	2.0747	1.7636	1.459	2.5466	1.6514	2.2565	3.3646	0.77504
268410	1.8903	2.0564	0.96591	1.2459	4.3809	0.65358	2.4383	1.9008	2.1767	0.0	3.2606	1.8099	2.1719	2.2007	0.99856	1.9227	1.8231	1.8203	2.4903	4.6442	0.0	3.3743	1.5862	1.8703	3.3914	1.0297	0.95007	0.0	1.0651	1.5802	0.0	3.6224	1.0386	0.69425	0.88275	1.1055	4.4429	0.99001	0.0	2.534	1.3433	1.249	3.9595	1.1152	0.68287	0.77718	2.691	1.3036	1.943
576853	5.9072	8.6292	6.0088	5.8158	6.1824	5.7929	7.4193	5.7265	5.7811	7.162	7.1299	5.8943	6.5905	6.6032	5.8551	5.7558	7.107	5.4607	5.3855	5.2259	6.1361	5.9218	7.0499	6.3809	6.959	5.8304	5.3271	5.253	7.8168	5.9929	7.9241	5.6174	5.7613	6.2901	6.9067	6.0013	8.7534	7.1895	4.0602	6.9559	7.4037	5.1465	7.7063	7.2591	7.4737	6.0118	6.9881	7.1395	7.5275
857827	8.5841	8.3117	9.0488	10.001	10.187	9.9564	11.334	0.0	9.5549	9.734	9.8726	0.87611	7.9492	6.9461	6.2451	8.9817	8.0781	7.7133	10.213	7.1637	6.4196	9.144	8.9972	8.9081	9.3669	10.085	8.207	9.032	10.75	6.5164	8.9827	9.1927	8.2053	9.2854	11.518	9.143	8.732	9.2514	7.4685	8.3545	7.8018	8.5753	8.7156	7.8318	10.235	8.3944	10.407	9.0083	10.056
1040889	1.0585	1.7526	0.0	6.2693	2.435	3.4252	2.7059	2.8383	0.0	0.0	3.4983	0.87611	1.634	0.0	0.0	3.1171	5.6392	0.0	3.558	1.8005	1.1211	3.2506	3.4612	2.4978	2.0582	1.7784	0.95007	2.635	2.8089	2.579	1.7082	0.0	2.7652	1.5131	0.0	3.6787	1.9567	1.985	6.6251	1.2854	1.3433	1.9083	1.1953	0.0	4.4317	1.6514	1.176	2.5594	1.943
330792	1.0585	3.3894	0.0	1.7164	1.9087	0.65358	0.0	0.0	0.0	0.0	2.8091	3.0906	4.5509	0.0	0.0	3.9027	0.0	3.1035	0.0	0.0	5.3139	0.0	1.2235	1.5811	4.8817	3.375	2.2412	3.9985	3.8184	0.0	4.5185	1.6423	0.61084	3.8052	2.9544	1.2867	3.3536	3.5666	2.3846	3.8496	0.82264	0.0	4.734	0.0	0.0	2.4013	0.0	0.0	0.77504
1106362	0.0	1.7526	0.96591	1.2459	2.575	0.0	2.7059	0.0	0.0	0.0	2.6206	0.87611	2.1719	3.1848	2.3196	1.2604	4.8348	0.0	1.7266	0.0	0.0	0.88892	0.0	1.5811	0.0	0.42999	0.95007	0.72375	4.1197	1.9946	3.5338	0.0	2.0576	0.0	1.4264	0.65615	0.65661	1.985	0.0	0.56477	0.0	0.93949	0.79664	2.3453	5.5171	0.0	1.6318	0.0	0.0
921020	0.0	2.0564	2.1165	1.3787	0.63317	2.3252	2.1093	0.0	2.78	2.6782	3.6039	0.0	1.2646	0.0	0.0	1.9227	0.0	1.8203	4.3395	0.0	1.7442	3.7842	1.2235	0.0	0.0	1.4521	2.2412	0.0	0.62868	1.9946	1.3287	0.0	2.3833	1.161	0.0	0.0	3.8335	3.3039	0.0	3.0334	0.0	3.6929	1.8398	0.0	0.68287	1.2795	1.176	2.1461	0.0
644244	0.62426	4.4807	1.7584	1.3787	0.63317	2.3252	2.1093	1.2431	0.0	5.873	1.4419	1.8099	3.9751	1.4847	2.3196	2.3749	2.6923	1.18	2.4903	1.4091	3.3786	4.2394	4.4392	3.9015	2.8736	3.3259	1.9244	4.3142	4.0261	2.579	4.3682	3.4464	2.2296	2.5715	3.2386	3.7421	3.5791	3.1521	2.8138	3.3369	3.1188	4.1683	4.5758	4.1149	2.9371	2.1918	4.1532	2.5594	1.6479
341902	1.0585	0.83987	2.1165	2.0706	2.1063	1.9506	0.0	2.1433	0.0	2.2017	1.4419	2.3721	0.76661	0.0	0.0	1.6292	2.4369	0.0	0.82361	1.4091	1.7442	0.0	2.809	2.3173	1.039	2.161	1.9244	2.4752	1.8995	1.9946	1.3287	1.2717	0.61084	1.161	3.2386	1.1055	1.1062	0.99001	1.1416	1.2854	0.0	2.0747	2.7468	1.459	3.0468	0.0	3.0245	2.5594	1.943
355534	4.725	0.0	0.0	0.54325	0.0	0.0	0.0	0.0	0.0	0.0	2.8091	1.4173	1.2646	0.0	6.7386	1.2604	0.0	1.18	0.82361	1.8005	0.0	1.4349	5.5768	1.5811	1.039	0.76081	0.0	0.0	0.0	0.0	1.3287	4.5188	0.0	3.4448	1.4264	7.2872	3.5791	0.0	0.0	0.56477	0.0	1.249	2.2281	0.0	0.0	0.77718	0.5057	2.8803	0.77504
575101	1.8903	2.3073	0.0	0.29704	2.9282	0.0	1.6825	2.6934	2.5097	2.2017	2.4038	1.4173	3.8404	3.0346	0.0	2.9961	0.077495	0.0	2.0283	1.4091	1.7442	2.1398	0.0	0.73466	1.6368	1.6245	1.518	2.7789	0.0	3.3155	2.2568	3.013	0.61084	3.4448	0.88275	0.89825	0.65661	2.5683	3.0422	2.8538	3.3538	3.8844	1.0742	3.3687	3.4175	3.1459	3.6247	2.2974	3.6299
560906	3.101	2.7069	4.2564	3.9452	4.526	3.6394	3.5909	2.5322	3.0076	3.945	3.7945	2.3721	3.1233	4.7104	2.8049	3.5195	1.0346	4.4931	3.1207	3.9139	1.7442	2.7996	2.9403	3.7673	5.599	6.3497	2.9115	2.0899	4.956	3.1635	5.8502	1.6423	6.8035	3.5999	3.7717	2.4112	2.8758	4.3029	0.6809	0.96961	1.7251	2.702	4.8118	3.5944	0.0	0.77718	4.9452	2.6745	3.2532
661055	3.101	4.9177	4.22	2.7475	3.5196	4.3962	3.2986	2.97	0.0	4.0269	4.433	1.8099	0.0	4.0257	5.3191	2.864	7.079	2.2623	4.3395	5.8402	2.7815	2.3948	1.8759	4.3403	2.8736	5.6526	2.9115	3.6698	1.0651	1.5802	4.4201	2.3905	1.3682	0.0	4.5199	6.0078	5.9018	4.5044	4.7834	2.273	4.0332	3.4111	4.4355	4.0655	4.7884	0.0	4.3442	4.853	4.6945
124470	0.0	0.0	0.0	0.0	0.0	0.0	0.0	2.8383	0.0	0.0	0.0	0.0	0.0	0.0	0.0	0.0	0.0	0.0	0.0	0.0	0.0	0.0	0.0	0.0	0.0	0.0	0.0	0.0	0.0	0.0	0.0	0.0	0.0	0.0	0.0	0.0	0.0	0.0	0.0	0.0	0.0	0.0	0.0	0.0	0.0	0.0	0.0	0.0	0.0
350438	5.434	5.688	7.0137	6.3564	6.8041	5.2356	4.7233	4.5156	7.4871	4.3786	6.2253	5.9922	7.5883	6.5349	7.1057	4.9217	6.6566	5.5413	7.9277	7.5425	4.0247	5.5545	5.2113	3.5391	5.4676	7.0319	4.8559	6.2831	1.3997	5.7743	2.964	4.5626	5.6747	5.8075	4.5199	5.8654	8.1987	6.5037	5.4133	4.8714	8.2725	4.131	4.2383	7.5604	8.9244	4.9861	3.523	5.79	5.0754
347523	6.1575	6.8718	6.9145	6.4499	6.8182	7.2776	4.6616	5.345	6.0602	4.1045	5.7377	5.0332	6.3513	5.1364	6.2066	6.2939	6.9991	6.4231	6.755	7.4969	5.9837	5.1322	3.5461	6.3923	4.9324	6.6129	5.8308	6.157	3.7021	6.2783	5.1298	5.464	6.1195	6.9755	5.4881	6.8814	6.4217	4.5657	7.1388	6.4069	6.823	6.3696	6.6405	7.4492	8.5394	5.9958	5.7408	7.4371	6.4557
198530	0.0	0.0	0.0	2.2888	0.0	0.0	0.0	3.806	0.0	0.0	0.0	0.0	0.0	0.0	0.0	0.0	0.0	0.0	0.0	0.0	0.0	0.0	0.0	0.0	0.0	0.42999	0.0	0.0	0.62868	0.0	0.0	0.0	0.0	0.0	0.0	0.0	0.0	0.0	0.0	0.0	0.0	0.0	0.0	0.0	0.0	0.0	0.0	0.0	0.0
295427	2.087	3.7696	5.1996	1.8135	0.63317	0.0	1.6825	0.0	2.1767	2.868	0.89404	2.7757	4.2655	2.2007	2.5826	4.7823	2.6799	0.0	1.3446	5.5905	3.533	1.4349	3.9087	2.111	1.039	1.9175	4.7095	0.0	6.0442	5.4524	4.8182	1.2717	0.61084	0.0	0.88275	4.5343	2.4882	0.0	0.0	2.1224	7.7767	1.249	0.24399	2.1695	0.68287	0.0	0.87942	0.0	1.2765
565357	3.2724	2.8717	0.0	2.2888	0.0	0.0	0.0	3.3054	2.1767	0.0	3.7945	1.4173	0.76661	0.0	2.8049	1.2604	5.0567	0.0	0.0	5.2259	1.1211	2.3948	2.6646	1.5811	2.3839	1.0297	4.0741	0.0	1.0651	1.5802	0.81218	3.7792	0.0	2.9632	0.0	0.89825	4.9795	0.99001	3.4923	2.9464	1.3433	2.702	1.6831	0.66274	0.0	1.6514	2.7819	1.3036	0.77504
295339	5.3213	5.7738	6.5538	6.4574	4.9165	6.1363	4.3063	6.4106	6.8583	5.606	4.1135	6.4575	5.2805	5.7322	4.1672	5.5348	5.8961	1.8203	4.2836	5.1606	4.8087	7.0921	2.3235	4.7493	5.857	5.2272	6.0291	2.9097	3.7021	5.5779	3.7918	6.121	4.9317	5.7256	7.3111	4.8255	3.2699	5.4722	6.5435	5.81	3.4584	5.6469	5.7955	5.8323	5.3979	7.4466	6.0822	6.0887	3.7868
291090	2.554	0.0	3.7434	1.2459	4.6578	3.4252	0.0	0.0	1.743	5.1003	1.4419	0.0	2.7247	4.0257	0.0	0.7637	3.5078	1.8203	2.987	3.8324	2.5111	0.88892	0.0	1.5811	0.0	2.4631	0.0	1.8503	0.0	1.9946	0.81218	1.6423	2.7652	1.5131	0.0	1.1055	0.0	0.0	2.2075	0.56477	0.0	1.9083	0.0	3.3687	4.26	1.9468	2.8673	1.977	1.6479
216941	7.0268	5.2527	8.9714	9.5173	7.5655	8.0602	7.2198	4.9577	4.8071	8.8928	6.382	6.4981	6.2081	5.8267	6.3547	7.1279	7.9079	2.6001	8.6458	6.2852	5.5126	3.4882	4.7919	8.8941	7.6914	8.4709	6.0496	6.3652	8.5364	6.0373	6.5657	5.4407	9.9566	9.7063	7.3858	7.5132	7.447	4.788	1.7708	5.654	5.5104	6.6654	6.8714	8.082	8.7366	6.5946	8.5199	7.8972	7.9898
213084	6.3031	5.3675	6.7645	7.7374	7.2476	4.4727	3.9415	3.4018	6.0602	2.4595	6.4544	6.2032	5.6261	4.8519	6.1057	6.5191	6.0637	5.58	6.02	5.0205	5.5851	5.5281	5.8516	2.8024	4.7746	4.9314	4.4877	5.3251	4.8507	3.9933	5.0332	3.7029	4.3945	6.0421	6.2816	5.0173	3.8907	6.247	3.9519	4.1514	3.9639	5.8783	5.9324	6.523	1.1445	5.2251	2.2565	5.1401	3.357
299422	1.8903	6.617	6.1019	8.117	6.9654	6.4798	4.4591	0.0	3.3771	5.4364	4.2499	6.6134	5.1441	3.9438	1.583	3.8338	7.9224	7.0922	8.2124	2.7644	3.0091	3.3743	3.4612	3.6951	5.3605	6.4956	3.3673	3.8759	7.5613	4.8004	3.8684	3.1341	9.2259	2.7142	3.5814	6.1666	4.0992	1.985	6.6074	2.7549	3.3538	7.0117	5.1703	2.9995	3.2441	4.4396	3.3556	3.9255	4.1755
267220	0.0	2.8717	4.426	2.0706	2.575	4.1391	0.0	0.0	1.1202	0.0	2.1484	2.1183	2.3806	0.0	4.0848	0.7637	3.289	1.18	0.0	0.0	1.1211	0.88892	1.2235	1.5811	1.6368	1.6245	3.992	5.2028	2.0966	1.5802	5.0662	0.77164	2.2296	0.69425	3.5814	5.1635	0.0	3.4412	1.1416	1.5443	4.0332	0.54491	3.0967	3.5944	2.5466	2.5841	1.8151	0.57481	2.8877
352222	4.8386	0.0	0.56232	0.0	0.0	3.3461	0.0	4.1214	0.0	0.0	0.0	0.87611	0.0	0.0	0.0	0.0	3.0504	0.0	0.0	6.6487	0.0	1.4349	4.3942	0.73466	0.0	0.0	4.8559	0.0	3.112	0.0	2.4686	4.9732	0.0	3.2709	0.0	3.0353	4.6884	3.7887	4.5433	4.7482	2.9851	4.7388	3.3782	0.66274	0.0	0.0	5.3681	0.0	0.77504
4359749	0.0	0.0	1.9486	1.3787	1.9087	4.042	2.4383	0.0	0.0	0.92607	0.0	0.87611	3.4353	3.1848	1.583	2.1665	1.6814	2.2623	0.82361	2.577	3.0091	0.0	0.73774	0.0	2.6494	0.42999	0.0	0.72375	4.4432	2.8012	2.4686	0.0	4.0257	1.161	5.3456	1.724	0.0	1.985	1.4903	2.273	1.3433	2.3591	2.2281	3.9614	0.0	4.6593	1.8151	1.7855	4.6945
581933	0.62426	3.7696	3.1087	4.5628	2.28	2.6224	1.0738	3.5773	1.1202	0.0	0.89404	3.2256	1.634	4.4385	1.583	0.7637	3.3527	3.1035	2.0283	0.87012	3.0091	3.1154	0.0	1.2191	0.0	2.0444	1.9244	2.4752	1.0651	0.0	1.3287	0.77164	3.4615	2.7142	0.88275	1.8446	0.65661	1.5716	0.0	2.1224	5.1534	0.93949	2.389	2.7721	2.6888	0.77718	3.6247	2.7811	1.943
4331760	1.3919	2.0564	3.3968	2.1471	3.8302	1.9506	2.4383	0.0	1.1202	2.868	1.838	0.87611	2.8701	0.0	1.9978	2.557	4.4171	0.0	2.987	2.577	1.1211	1.4349	2.5041	2.9336	2.3839	3.2751	0.95007	1.8503	3.2837	2.3162	2.0084	1.2717	2.873	1.7958	1.4264	2.9303	1.9567	1.5716	2.0056	0.96961	2.0266	0.0	1.5978	0.0	4.1658	2.1918	4.2197	3.4316	2.8877
320120	0.0	1.7526	5.7651	0.0	2.1063	0.0	1.6825	0.0	0.0	5.6324	0.0	2.3721	0.76661	0.92545	0.0	2.3749	0.0	0.0	1.3446	0.0	0.0	0.0	0.0	0.0	0.0	2.2689	0.0	0.72375	0.0	0.0	0.0	0.0	0.0	0.0	0.0	0.0	0.0	0.0	0.0	0.0	0.0	7.6875	0.0	0.0	0.0	0.0	0.0	0.0	0.0
349892	2.6813	3.0195	5.0416	1.2459	1.4076	5.2356	1.6825	2.1433	3.3771	2.868	4.9562	4.0034	3.8404	3.3209	1.583	2.9961	0.913	1.18	2.8397	0.0	3.0091	4.8205	1.8759	2.111	0.0	0.0	1.9244	3.7418	1.3997	2.579	1.3287	3.6224	2.0576	4.7526	0.0	2.6283	2.8758	1.5716	2.0056	3.1931	2.8378	1.5037	3.477	2.1695	3.3334	3.4585	2.8673	2.5594	3.1414
798164	0.0	0.0	0.0	1.5003	3.1233	3.938	0.0	6.0726	3.5315	3.6669	1.838	5.3611	3.6112	4.3774	4.2452	4.7452	2.6923	4.9124	0.82361	2.1081	2.178	3.6921	6.0964	0.73466	3.879	2.0444	4.6028	6.0189	4.479	2.8012	0.0	3.013	1.8622	4.8486	0.0	2.6939	1.7249	4.2289	0.0	5.9619	4.9885	6.6913	4.8584	5.6765	0.0	5.14	0.0	0.98474	4.613
527988	3.6287	0.0	2.7484	3.7869	2.575	2.8686	0.0	2.6934	1.743	3.186	0.89404	3.0906	1.9279	2.4585	2.9975	1.9227	3.3682	0.0	2.987	2.3615	1.1211	0.88892	2.117	1.2191	1.6368	2.3692	1.518	2.4752	1.0651	2.9937	2.6533	0.77164	1.8622	3.1755	3.3621	2.8169	2.1565	0.99001	1.4903	1.9542	1.7251	2.702	2.4389	2.1695	4.4716	3.0246	1.6318	2.9732	1.6479
587510	2.4145	3.1536	4.4886	6.3644	3.9378	0.65358	2.7059	2.6934	3.3771	2.4595	3.8811	3.2256	4.4619	5.8717	5.2826	5.2474	1.754	2.6001	2.8397	0.0	1.7442	1.83	0.0	2.4978	0.0	5.5916	2.5008	0.0	0.62868	4.4526	4.1399	2.8807	2.873	3.5244	5.2845	4.7191	4.5533	2.7902	6.7107	6.0056	4.9169	3.5305	2.6653	4.5693	0.0	3.2578	3.523	3.1427	2.8877
313524	1.3919	2.5209	2.1165	1.3787	4.038	1.9506	0.0	0.0	0.0	2.6782	0.89404	1.8099	1.2646	0.0	0.99856	1.2604	2.3614	0.0	0.0	0.87012	0.0	0.0	2.809	2.4978	2.0582	2.7127	2.7207	1.5629	2.9172	1.9946	2.0084	1.6423	3.3908	3.0732	0.0	2.5595	2.1565	3.4412	2.6844	2.9464	0.0	0.93949	2.6228	0.0	0.0	0.77718	2.594	1.3036	0.0
1105026	2.9063	0.83987	3.8426	2.9743	4.89	2.4814	4.2234	2.1433	1.1202	4.5547	4.4892	2.9417	6.3389	7.4915	5.0847	0.0	6.2738	1.18	6.3546	2.9303	4.1253	6.4435	2.9403	0.73466	0.0	2.3692	6.2216	1.8503	4.2076	3.3155	1.3287	1.2717	1.8622	6.0148	6.3125	1.9558	3.181	0.0	4.7834	4.8476	0.0	0.0	3.7776	0.0	0.0	6.3388	0.5057	0.0	3.9283
339013	2.554	2.8717	4.8402	5.2142	2.8198	0.0	4.1354	0.0	0.0	3.8581	2.4038	2.1183	2.3806	2.6771	1.9978	4.5867	1.409	2.6001	3.9659	4.0642	0.0	2.1398	2.9403	3.8359	2.0582	3.9294	1.9244	1.5629	1.0651	0.0	2.2568	3.3496	3.5934	4.7192	3.4759	5.2091	3.181	0.0	1.7708	1.9542	0.0	3.0605	0.0	4.6043	0.68287	4.1224	4.0102	5.9585	3.1414
330578	0.62426	0.83987	2.4032	0.93696	1.0717	1.9506	0.0	1.2431	0.0	0.0	2.6206	0.87611	2.5629	0.92545	3.1674	0.7637	1.8455	0.0	1.7266	0.0	2.178	2.7996	2.3235	1.2191	0.0	2.7127	2.5008	0.0	1.8995	2.3162	2.4686	0.77164	0.61084	1.161	2.1295	0.0	0.65661	3.1521	1.7708	1.5443	1.7251	2.8003	1.3069	2.3453	4.621	2.7464	2.49	2.1461	0.0
178839	5.933	4.2606	3.33	4.7583	1.4076	4.8333	2.7059	5.0499	4.2177	6.9261	5.0338	4.4519	4.5509	4.9807	3.1674	3.4289	4.775	4.4096	3.3558	5.0568	4.3075	2.7996	3.5461	4.4756	3.9789	4.1986	4.2255	3.3392	4.1644	4.3151	3.8684	3.5371	5.1616	3.4448	2.6001	5.1044	5.786	4.5044	4.616	4.112	3.2411	4.9676	4.2383	4.4589	5.3126	5.2523	5.718	3.9712	4.5704
216136	1.6625	4.1999	5.8863	0.0	2.9282	4.5095	6.8842	3.4922	5.3122	1.8876	1.838	2.9417	3.6917	4.7104	3.8047	6.594	0.0	2.8736	5.0918	2.9303	4.4693	4.5849	1.8759	4.1375	6.7487	5.0721	0.0	5.6208	2.4247	2.579	3.7918	2.1814	4.2817	4.6849	3.9398	1.1055	3.8335	5.068	3.3287	6.4784	4.0994	2.8003	3.5239	3.101	0.0	4.6593	0.0	3.8294	4.4347
769075	3.101	1.3672	1.2809	3.4672	1.0717	2.3252	4.3063	2.1433	0.0	1.4855	2.9758	0.87611	2.3806	5.243	2.3196	2.557	2.3769	1.18	2.6755	1.8005	2.5111	0.88892	2.117	3.0538	2.6494	2.4631	0.0	1.2035	3.6403	1.9946	5.9768	2.3905	3.4615	2.0322	0.0	3.6123	1.7249	1.985	0.0	2.6486	0.0	2.5965	2.3374	2.7721	0.0	2.1918	4.431	0.0	0.0
209524	5.1114	0.0	1.7584	2.2197	3.6519	2.4814	1.6825	6.6256	4.4677	1.4855	4.0401	5.9343	3.9093	5.8717	5.3895	0.7637	0.077495	3.4759	5.6735	7.5231	5.7828	6.0198	0.73774	8.0693	7.6235	1.6245	2.2412	6.6536	5.9196	4.6369	0.0	5.7933	5.5008	5.9728	0.0	0.36506	6.6541	5.5951	2.2075	7.7622	5.7963	0.0	7.2206	3.101	0.0	4.2361	0.5057	4.643	1.6479
314029	3.4257	1.3672	0.0	3.2762	0.0	0.0	2.7059	0.0	3.3771	0.0	0.0	4.6083	0.0	1.4847	1.9978	4.5004	4.4058	0.0	3.9659	4.2004	5.5493	2.3948	1.2235	2.4978	0.0	3.375	2.9115	5.8002	2.8089	1.9946	0.0	0.0	0.0	0.0	0.0	1.9558	0.65661	1.5716	0.6809	2.534	1.3433	0.93949	4.4107	0.0	0.0	1.2795	0.0	0.0	1.6479
319784	5.2817	5.573	4.1443	6.1992	5.4404	5.2788	4.3063	6.2254	4.2177	1.4855	5.2445	5.1396	5.2805	5.7322	6.1469	4.7452	6.2841	5.8252	5.7784	7.5804	4.747	5.9218	5.8006	4.5993	5.0747	5.5707	5.3271	6.3305	2.5645	5.7209	5.7924	4.9403	3.9291	6.2787	5.4043	5.475	6.8178	4.788	4.2999	6.048	3.7332	6.3208	6.1237	6.5046	6.0394	5.6915	4.3442	5.0787	4.9146
279179	0.62426	0.0	0.0	2.4179	4.2617	0.65358	2.9317	2.97	4.3891	0.0	2.4038	4.2129	1.9279	3.0346	4.6411	0.0	1.3787	3.1035	2.6755	4.6912	2.5111	0.0	0.73774	5.0959	0.0	3.9937	1.9244	1.5629	1.3997	3.1635	3.4364	4.0495	4.8549	5.6208	0.0	4.671	5.1991	0.0	1.7708	3.3369	3.5559	4.1683	0.63486	2.502	0.0	4.9861	3.0245	3.4316	1.2765
452014	1.3919	1.3672	2.267	1.3787	1.0717	2.15	0.0	2.5322	2.5097	4.3786	1.4419	0.87611	2.5629	2.4585	0.0	3.1171	1.6049	2.6001	0.82361	2.1081	2.5111	1.83	0.73774	2.6581	1.6368	1.2563	0.0	2.635	0.62868	1.9946	1.3287	2.735	1.3682	1.7958	2.9544	1.724	1.7249	2.5683	2.5423	1.7637	2.6737	1.249	2.4871	1.7365	1.4936	0.0	3.1662	1.3036	1.6479
207207	0.0	3.592	0.0	3.4063	0.63317	0.0	3.4522	0.0	5.1784	3.186	3.4983	2.3721	3.5259	3.1848	0.0	1.9227	0.077495	1.18	2.0283	5.9793	0.0	4.0296	0.0	0.0	1.6368	0.0	0.0	0.0	0.0	2.579	3.7918	4.2234	1.3682	6.0009	1.4264	0.0	3.0862	4.3732	2.5423	4.2636	0.0	2.4827	1.1953	4.0144	0.0	2.1918	5.1805	0.0	2.1878
205846	4.7829	5.0266	3.33	6.9	5.932	3.883	4.0417	2.97	2.5097	4.0269	4.8741	0.87611	2.1719	2.8669	1.9978	3.5195	5.5822	2.6001	5.0918	0.0	2.5111	2.9661	3.2747	2.8024	4.3952	5.3673	3.9049	5.7661	3.0179	5.1223	7.0418	6.5272	2.6488	3.2709	3.7717	3.9975	2.8758	3.9812	4.7834	2.4094	4.2233	4.7388	4.8306	4.4201	4.6903	5.0804	5.2135	5.5398	4.2848
359950	1.6625	7.2764	5.851	6.116	0.0	0.0	0.0	4.2821	4.7453	0.0	3.3843	1.4173	1.9279	3.1848	1.583	3.1171	0.15104	0.0	0.82361	0.0	0.0	0.0	0.0	0.0	0.0	1.4521	3.992	1.2035	0.0	1.9946	0.0	3.013	0.0	6.1838	2.3839	5.3173	0.65661	0.99001	3.3287	1.9542	0.0	0.0	2.3374	1.1152	0.0	0.0	2.2565	1.977	1.2765
976470	7.2536	7.8509	4.4886	3.9874	4.4911	1.9506	3.4522	1.2431	7.1119	0.0	4.2499	6.7428	5.5633	6.0585	5.6696	6.7518	4.2639	5.3753	0.82361	4.9056	6.2066	6.6411	6.1516	6.0167	4.9814	4.9956	3.4921	4.6119	5.2112	0.0	5.3597	1.9369	6.152	6.7703	5.8252	2.5595	4.4429	0.0	6.0864	6.3487	6.2686	7.2036	2.7859	6.0255	3.8397	6.7269	1.8151	4.3284	5.7258
239562	0.0	0.0	0.0	0.0	3.885	0.0	0.0	0.0	0.0	0.0	0.0	0.0	0.0	7.513	0.0	0.0	0.0	0.0	0.0	0.0	1.1211	0.0	0.0	0.0	3.879	0.0	0.0	0.0	0.0	0.0	0.0	0.0	0.0	0.0	0.0	0.0	0.0	0.0	0.0	0.0	0.0	0.0	0.0	0.0	0.0	0.0	0.0	0.0	0.0
206151	2.4145	0.83987	4.3267	6.1255	4.8353	3.1736	1.6825	6.0127	5.8993	3.3221	1.838	5.8322	3.235	3.9438	4.3896	1.9227	3.3292	4.572	1.3446	2.577	5.6873	5.7498	6.4668	2.8024	0.0	3.8962	4.0741	4.165	1.0651	1.5802	1.7082	3.3496	4.1162	3.6716	0.0	5.0173	3.0862	4.7356	2.0056	1.7637	0.82264	3.3475	3.4529	3.8491	0.0	4.1224	0.5057	0.0	1.943
313834	2.554	5.2225	5.3589	4.416	3.7732	4.8901	5.4625	4.0636	2.1767	1.8876	2.8091	2.588	2.8701	1.4847	3.1674	3.6047	5.6645	0.0	4.3934	2.577	3.6725	3.1154	3.6263	4.2922	2.3839	4.6212	1.9244	3.1404	5.7396	2.8012	2.817	3.013	4.688	4.3334	6.688	3.1333	3.7119	3.9812	2.9325	5.2256	2.6737	1.5037	3.1871	3.4479	3.8994	3.3616	2.8673	2.1461	2.8877
720944	0.0	0.0	0.96591	1.6124	0.0	0.0	0.0	0.0	0.0	0.0	0.0	1.4173	0.0	1.4847	0.99856	1.9227	0.0	1.18	0.0	1.4091	0.0	0.0	0.73774	0.0	1.039	1.2563	0.95007	0.0	2.9172	0.99641	2.4686	1.2717	2.2296	1.161	0.88275	0.0	0.0	0.0	1.1416	0.0	0.82264	1.7201	1.5978	0.66274	2.2116	1.6514	0.87942	2.2974	2.1878
559149	2.554	2.3073	3.9354	4.3036	3.029	3.1736	0.0	2.8383	1.1202	0.92607	2.1484	3.349	0.76661	2.6771	1.9978	0.7637	4.7574	1.8203	2.987	3.3371	1.7442	1.83	3.7022	0.73466	2.6494	3.1108	2.2412	1.2035	0.62868	0.99641	0.81218	3.1341	2.2296	2.8441	3.6797	2.3309	2.9848	3.1521	2.6844	1.5443	2.6737	1.9083	3.7182	0.0	2.5466	1.2795	0.5057	2.9732	0.77504
298149	1.0585	0.0	5.2182	4.1448	4.4911	5.4207	0.0	0.75149	1.743	2.2017	0.0	1.4173	3.5259	2.2007	0.0	0.0	4.3366	1.18	4.0353	1.4091	3.2056	3.3743	0.0	1.2191	0.0	6.5554	2.9115	3.1404	0.62868	3.9933	0.0	3.5371	4.3579	1.5131	0.0	0.89825	3.9457	0.0	4.2551	3.7504	3.8142	1.249	1.5978	1.1152	0.0	2.8922	2.2565	5.2369	2.742
554303	0.62426	0.0	1.9486	0.0	0.0	1.7191	0.0	0.0	0.0	0.0	0.0	0.0	0.0	0.92545	0.0	0.0	3.1965	0.0	0.0	2.3615	0.0	0.0	0.0	0.0	0.0	0.0	0.0	0.0	0.0	0.0	0.0	0.0	0.0	0.0	1.8203	0.0	0.0	0.0	0.6809	0.0	0.0	0.0	0.0	0.0	3.497	0.0	0.5057	0.0	0.0
581079	1.0585	3.1536	1.2809	0.54325	1.6798	2.6224	1.0738	3.202	1.1202	3.4464	2.4038	0.87611	0.76661	2.2007	1.9978	1.6292	2.1264	0.0	0.82361	1.8005	1.1211	1.83	2.809	1.2191	1.039	1.7784	0.0	2.635	1.0651	2.9937	1.3287	1.2717	0.61084	0.0	1.8203	1.9558	0.65661	3.1521	3.8945	1.9542	0.82264	1.9083	1.9812	2.3453	2.3888	1.6514	1.8151	0.57481	1.2765
4346168	0.0	0.0	0.96591	1.3787	4.4186	0.0	3.1268	1.6091	1.1202	0.0	2.6206	0.0	3.0023	4.3136	0.0	1.2604	0.0	0.0	4.2254	0.0	2.7815	0.88892	0.0	0.0	0.0	1.9175	1.518	0.0	0.62868	0.0	0.0	0.77164	4.3579	0.0	0.0	2.5595	1.1062	0.0	1.7708	0.0	0.0	0.0	0.45262	4.0655	0.0	0.0	1.4218	3.2943	0.0
327058	0.62426	0.0	3.26	3.9236	4.2196	3.1736	1.0738	0.75149	1.1202	3.4464	2.1484	0.0	1.9279	2.6771	0.0	1.6292	0.913	0.0	4.3934	0.87012	0.0	1.4349	2.6646	1.8703	2.0582	3.2751	1.9244	0.72375	2.2699	0.99641	2.4686	0.0	3.9782	2.5715	2.7881	0.36506	3.0862	0.99001	0.0	2.4094	2.276	0.93949	1.6831	1.7365	2.2116	0.77718	2.378	3.4956	2.8877
204542	0.0	0.0	0.0	0.0	0.0	0.0	4.5972	0.0	0.0	0.0	0.0	2.588	1.634	0.0	2.9975	0.0	0.0	3.1035	0.0	0.0	5.3559	0.0	0.0	0.0	0.0	0.0	0.0	0.0	0.0	0.0	0.0	0.0	0.0	0.0	0.0	6.0954	0.0	0.0	0.0	0.0	0.0	4.8577	0.0	0.0	0.0	0.0	0.0	0.0	0.0
400443	5.3974	3.8508	0.56232	2.6975	0.63317	1.7191	2.1093	5.2956	2.5097	0.0	4.6458	3.8447	1.634	0.0	0.0	2.3749	5.1561	0.0	1.3446	7.1967	0.0	3.2506	4.5666	2.111	2.0582	1.6245	5.4552	1.8503	1.6711	1.9946	1.7082	5.9166	0.61084	3.3605	0.0	2.8747	6.2021	3.1521	5.0691	5.5837	4.0994	5.1086	3.216	1.459	0.68287	2.4013	5.6473	1.5646	2.8877
577562	2.4145	2.7069	2.1165	4.8296	3.5196	2.15	2.4383	1.6091	3.0076	4.3148	2.6206	3.4627	2.8701	2.8669	1.583	3.1171	2.108	1.18	2.8397	2.7644	2.5111	2.1398	4.7919	4.191	2.0582	5.4498	1.518	2.4752	3.7614	2.579	4.3144	3.4464	2.7652	3.1755	2.3839	3.9173	3.5077	2.3059	0.6809	3.2668	3.6473	4.1683	3.4035	2.9995	3.497	2.7464	1.9777	2.8803	3.357
268220	1.8903	0.0	4.0643	4.1997	1.0717	2.6224	1.0738	0.0	1.743	0.0	2.9758	2.1183	2.7247	3.3209	0.99856	2.9961	5.8485	1.8203	0.0	2.577	1.1211	1.4349	0.0	0.73466	2.3839	1.9175	0.0	0.0	0.62868	3.1635	0.0	0.0	0.61084	0.0	0.0	0.0	0.65661	1.985	0.0	2.9464	3.8142	5.4183	4.9386	0.0	0.0	0.0	2.1238	0.98474	2.5798
356180	0.0	0.0	0.0	2.2888	0.0	0.0	3.5909	2.8383	4.3059	0.0	0.0	0.0	2.1719	3.6657	5.1671	2.864	0.0	0.0	0.0	0.0	0.0	3.2506	3.4612	1.5811	0.0	0.0	1.518	0.0	1.8995	0.0	0.81218	1.6423	0.61084	4.0401	0.0	4.3832	4.4806	2.3059	0.0	0.0	0.0	1.249	3.7182	0.0	0.0	0.77718	0.0	0.0	2.1878
216140	3.6906	3.8508	4.22	3.688	3.5196	4.7123	1.0738	4.2305	4.4677	0.92607	4.3745	4.3373	3.9751	2.6771	5.9279	5.4907	6.5175	3.4759	4.8437	5.1606	4.6148	4.303	6.068	6.046	5.5672	2.6342	4.6571	6.3188	5.1898	3.1635	6.5998	4.3786	3.155	3.8052	4.9324	4.1457	2.4882	4.788	3.3287	5.0279	2.4885	5.0297	4.9729	6.5411	7.3981	4.5315	5.8393	5.3963	3.357
4402042	2.087	3.3894	1.2809	1.3787	4.4553	1.7191	2.1093	0.0	0.0	0.0	0.0	0.0	0.0	1.8867	1.9978	1.2604	1.2838	0.0	0.0	0.0	0.0	0.0	0.73774	0.0	1.6368	1.9175	1.518	2.4752	1.6711	2.3162	1.3287	4.1678	0.61084	0.69425	2.9544	0.36506	1.4484	1.5716	2.3846	1.2854	0.82264	1.7201	1.1953	0.0	3.8397	1.9468	1.8151	2.1461	2.5798
849147	2.087	2.3073	1.7584	1.8135	0.63317	1.1017	1.0738	3.806	2.5097	0.0	2.8091	1.4173	0.76661	1.4847	2.8049	2.3749	2.4369	1.8203	0.0	3.2138	2.178	1.4349	2.3235	0.0	1.6368	0.42999	1.518	1.2035	0.62868	0.0	2.0084	0.0	1.0386	2.2352	2.6001	1.2867	2.1565	0.99001	2.8138	1.7637	2.0266	1.7201	1.7636	1.459	4.1658	0.77718	0.5057	0.57481	0.0
563490	5.4519	8.1243	3.6911	6.3961	5.6289	5.9483	6.409	6.6356	6.9705	7.9202	6.981	6.4298	6.901	6.0389	6.0416	6.8068	6.0978	6.3353	6.3272	7.0054	6.6052	5.3285	6.0536	5.8932	7.0877	5.9887	6.0496	6.9707	6.6179	8.0263	8.1824	8.8848	4.1594	5.8698	6.8966	5.4467	7.2036	6.0888	6.7993	6.9503	6.6897	6.2266	4.6518	7.1685	2.0096	5.1973	6.5704	5.0363	6.9874
308760	4.8922	5.4739	5.9765	5.8788	5.8379	4.0913	4.2234	5.2183	4.7453	3.7657	4.9157	4.558	4.5935	5.1364	3.5823	3.8338	4.1829	4.7857	5.5837	4.4933	4.4693	4.7764	4.2498	4.082	5.2845	4.4018	3.6069	4.1116	3.6403	3.4529	2.964	4.8009	5.2837	4.9386	4.1601	4.3222	4.4806	3.5666	2.9325	4.1514	3.7332	5.1277	5.4753	4.3393	1.7745	4.7385	3.7649	4.853	4.3864
258404	1.3919	3.7696	1.9486	1.6124	1.6798	1.7191	4.6616	0.75149	0.0	0.0	2.9758	1.4173	1.2646	0.0	1.583	2.7187	0.0	0.0	0.0	3.3371	3.6725	0.0	2.809	0.0	0.0	0.0	0.0	5.3015	2.5645	5.0374	4.1399	0.0	3.067	0.0	0.0	0.36506	0.0	0.0	2.8138	0.0	2.276	4.7633	0.0	0.0	1.4936	0.0	1.4218	0.0	0.0
310781	3.9143	3.3894	5.7136	6.0023	4.7785	5.3616	1.6825	4.4718	1.743	1.4855	2.9758	0.0	2.7247	3.6657	3.5823	1.9227	6.7884	1.8203	5.0589	2.1081	2.178	3.1154	4.9247	2.4978	2.6494	4.2782	2.2412	2.4752	1.3997	0.99641	3.0974	3.5371	4.4302	3.8052	5.5672	4.4794	2.4882	4.6812	1.1416	2.7549	2.4885	3.1378	5.4205	2.502	3.4175	2.4013	1.8151	4.853	0.0
300774	1.8903	0.83987	2.6423	2.5921	2.8198	1.9506	1.0738	0.0	3.2041	3.0358	2.4038	0.87611	2.3806	1.8867	2.3196	2.7187	2.7407	1.18	1.7266	1.8005	0.0	1.4349	3.0606	1.2191	0.0	1.0297	0.95007	0.72375	2.0966	2.3162	2.0084	2.3905	1.0386	2.9632	4.4658	3.2687	4.0498	0.0	2.3846	0.96961	2.6737	0.0	3.3524	2.3453	2.5466	1.6514	0.5057	0.57481	3.2532
338243	3.101	0.0	0.0	0.75349	3.2117	0.0	0.0	0.0	0.0	0.0	4.3135	1.4173	3.3386	0.0	2.9975	0.0	0.0	0.0	0.0	0.0	3.2056	0.0	0.0	0.73466	0.0	0.0	2.5008	0.0	0.0	1.9946	6.186	2.1814	1.3682	2.2352	0.88275	0.0	0.0	4.151	0.0	0.0	0.0	0.0	3.0332	1.7365	0.0	2.5841	0.0	0.0	0.77504
511724	2.087	1.7526	3.1863	2.0706	2.7026	2.4814	0.0	1.2431	1.1202	2.6782	0.0	1.8099	0.0	0.0	0.0	2.1665	1.3478	1.18	0.82361	0.0	1.7442	0.0	1.5862	1.8703	0.0	3.0517	2.7207	2.7789	1.0651	2.3162	2.4686	1.2717	2.3833	0.69425	2.1295	1.4476	1.4484	0.0	2.5423	3.4676	3.3538	0.93949	2.7468	1.459	2.6888	3.7153	2.948	2.2974	2.3971
208479	4.467	3.6835	2.5277	4.5058	4.5601	1.9506	0.0	3.806	0.0	3.6669	0.0	1.4173	0.0	0.0	0.0	1.2604	4.2175	3.3017	0.0	0.0	3.0091	0.0	0.0	2.111	1.039	2.161	2.2412	2.0899	0.62868	0.0	0.81218	1.2717	2.5221	3.2709	3.9398	1.1055	5.1295	0.0	2.3846	3.0334	0.0	1.5037	0.0	3.5944	3.2441	4.1224	2.1238	3.6721	4.0572
589277	0.0	5.4993	5.325	0.54325	0.0	0.0	3.1268	0.0	3.3771	0.0	0.89404	0.0	5.1441	0.0	0.0	0.0	0.0	0.0	0.0	0.0	0.0	5.9218	6.983	0.0	5.8035	7.5397	0.0	3.6698	0.0	0.0	3.5338	3.2459	0.0	0.0	0.88275	7.3749	0.0	7.0462	3.7725	2.4094	0.0	0.54491	0.0	3.4479	0.0	3.2578	0.0	0.57481	0.0
594119	1.0585	0.0	0.56232	1.9044	2.28	1.7191	1.0738	1.9008	0.0	0.92607	2.6206	1.4173	0.0	2.2007	2.3196	1.6292	0.077495	0.0	2.0283	0.87012	1.7442	1.83	1.8759	2.6581	1.039	2.2689	2.5008	3.1404	2.8089	0.0	0.81218	1.9369	1.3682	2.2352	0.0	1.8446	2.8758	1.5716	1.1416	3.0334	2.0266	1.5037	2.2281	3.1959	1.4936	2.1918	0.0	0.57481	2.1878
279340	7.2587	5.5967	0.0	4.0284	3.2951	0.0	0.0	0.0	1.1202	0.0	0.89404	0.0	0.0	2.2007	0.0	0.0	0.0	0.0	0.0	0.0	0.0	2.1398	1.2235	0.0	0.0	2.858	1.518	0.72375	0.0	0.0	0.0	2.8807	0.0	0.69425	0.0	0.0	0.0	0.0	0.0	4.6958	0.0	0.0	2.6653	0.66274	0.0	0.77718	1.9777	4.1004	0.0
266198	1.0585	2.7069	4.292	4.4466	3.029	3.0789	1.0738	1.6091	0.0	2.2017	1.4419	1.8099	0.0	1.8867	0.99856	1.2604	2.833	1.18	0.82361	4.0642	1.1211	2.3948	1.2235	0.0	1.6368	2.9255	0.95007	1.2035	0.0	1.5802	0.0	1.9369	2.2296	3.6716	1.8203	1.724	2.4882	2.5683	3.1442	1.7637	3.7332	3.2111	3.4284	2.502	4.9942	2.8922	1.6318	0.57481	1.943
346918	0.62426	0.0	3.8426	1.6124	0.0	0.0	0.0	1.2431	1.1202	0.0	0.0	0.0	0.0	0.92545	0.0	2.3749	5.8093	0.0	0.0	0.0	0.0	0.0	0.0	0.0	0.0	0.0	2.2412	0.0	0.62868	1.9946	1.7082	0.0	1.6363	0.0	0.0	0.0	0.0	0.0	0.0	0.0	0.0	1.7201	0.0	0.0	0.0	0.0	0.5057	0.0	0.0
353910	4.5692	1.7526	0.0	0.93696	1.0717	0.65358	1.0738	0.0	0.0	0.0	0.0	1.8099	0.0	2.6771	4.7521	3.7614	0.87008	5.7926	0.82361	4.5454	1.7442	2.3948	3.0606	4.1375	3.6557	1.6245	0.0	0.0	1.8995	3.8007	2.2568	0.0	0.61084	0.0	3.8582	2.6283	0.65661	4.8386	0.6809	0.56477	0.0	4.2748	5.9237	0.66274	0.0	1.6514	1.8151	3.7789	4.7336
1105343	0.0	0.0	0.0	2.5921	1.0717	0.0	6.096	1.2431	0.0	0.0	4.3745	0.0	3.1233	4.3774	3.9973	1.2604	7.2467	0.0	2.6755	0.0	1.7442	0.0	2.5041	0.73466	1.039	0.76081	0.0	0.0	5.584	0.0	5.0332	0.77164	3.7142	0.0	0.0	0.65615	2.1565	0.99001	2.6844	0.0	0.0	1.5037	0.0	3.9614	9.264	3.5493	3.0971	0.0	0.0
571111	5.7708	0.0	5.3756	0.54325	5.0664	0.0	5.3498	0.75149	1.1202	1.8876	0.89404	3.2256	3.5259	4.3136	0.0	0.0	0.077495	0.0	0.0	0.0	2.178	5.7948	2.809	0.0	0.0	2.858	3.6069	0.0	4.5139	0.0	3.8684	0.0	1.0386	1.5131	0.88275	3.1799	3.2699	0.0	3.6392	4.8714	0.0	0.0	0.0	2.8903	0.0	2.7464	1.4218	0.0	1.943
647215	1.0585	0.0	1.9486	1.8135	2.435	1.4432	0.0	2.5322	0.0	3.4464	1.838	1.8099	0.76661	0.0	2.5826	0.0	3.6026	0.0	2.0283	0.87012	1.7442	0.88892	0.0	0.73466	0.0	0.42999	1.9244	1.8503	1.0651	0.0	0.0	1.2717	3.3908	1.5131	1.4264	0.65615	1.1062	0.0	2.2075	2.1224	1.3433	0.93949	0.79664	0.66274	2.2116	1.6514	1.4218	1.977	1.2765
294747	1.6625	0.0	0.56232	0.93696	1.6798	1.4432	2.4383	1.6091	2.1767	2.868	2.1484	0.0	1.634	2.6771	2.8049	3.3323	0.077495	0.0	0.82361	2.7644	1.7442	4.6352	0.73774	2.8024	2.0582	0.42999	1.518	1.5629	3.4371	1.9946	3.332	0.0	1.6363	0.69425	0.0	1.2867	3.647	2.7902	0.6809	2.4094	0.0	2.3591	1.1953	1.7365	0.68287	2.5841	2.1238	1.3036	2.5798
347791	3.3511	3.3894	0.96591	2.7958	3.2951	4.3564	4.5972	2.5322	2.78	4.6089	1.838	3.9262	3.6112	3.0346	2.3196	4.8184	3.6091	2.6001	2.8397	3.6541	2.7815	2.6113	4.0316	5.0094	5.0288	3.2751	4.2957	4.5329	5.5508	3.5784	5.1607	2.1814	4.2013	3.9274	3.3621	4.9782	5.0312	4.4403	3.0422	4.3678	2.4885	3.5305	3.2443	4.4201	5.8705	4.6593	4.3442	1.5646	2.1878
350127	0.0	0.83987	1.7584	5.0938	0.63317	2.3252	0.0	3.3054	0.0	1.4855	0.0	1.8099	2.3806	0.92545	2.3196	2.864	0.87008	1.18	2.8397	3.2138	3.3786	0.0	0.0	0.73466	1.6368	0.42999	0.95007	0.72375	0.62868	3.1635	0.0	0.0	3.2379	1.7958	0.0	1.2867	3.3536	0.0	0.0	0.56477	2.8378	1.249	0.24399	0.66274	0.0	1.9468	3.3556	1.977	0.0
216710	5.1338	4.7584	4.292	3.9017	3.029	4.6145	4.4591	3.3054	4.2177	2.4595	4.1135	5.0696	4.3172	3.7645	2.8049	5.4681	4.641	3.8996	3.1207	3.3371	4.2193	4.6352	4.0893	3.9642	3.9789	2.0444	3.0799	4.5329	4.5139	2.3162	4.2586	4.3287	3.8783	3.8052	5.4043	3.7108	4.2378	4.9348	2.5423	4.5849	4.0332	3.472	5.9411	0.66274	4.8802	3.1459	3.8088	4.8284	4.3365
349809	4.7829	4.9549	0.56232	0.54325	0.0	5.5141	0.0	0.0	0.0	0.0	0.0	2.9417	0.0	0.0	0.0	4.628	6.0153	5.0837	7.419	5.0205	0.0	0.0	0.0	0.0	4.7746	2.9899	3.7132	4.3606	5.9581	0.0	0.0	0.0	0.0	0.0	0.0	0.0	0.0	0.0	0.0	5.9619	0.0	0.0	0.0	0.0	0.0	0.0	0.0	6.2365	0.0
551955	3.1892	1.3672	1.7584	1.2459	0.63317	1.1017	1.6825	1.6091	0.0	3.945	2.1484	0.0	0.0	0.0	2.5826	1.2604	2.2487	1.8203	0.82361	2.1081	0.0	1.4349	0.73774	1.2191	0.0	1.4521	0.0	0.0	1.8995	2.9937	0.0	2.573	0.61084	0.0	2.9544	0.36506	1.1062	1.5716	2.2075	1.5443	1.3433	0.0	1.6831	2.502	2.9371	1.9468	1.6318	1.7855	2.1878
288379	1.6625	2.3073	0.0	1.8135	0.63317	0.0	3.7175	2.3508	0.0	1.8876	0.89404	0.0	1.9279	2.4585	0.0	2.3749	0.0	2.2623	1.3446	0.0	3.533	2.6113	0.0	2.3173	4.2428	0.76081	2.7207	2.9097	2.9172	0.0	1.3287	3.4464	0.61084	1.161	0.0	0.65615	3.2699	0.99001	0.0	2.534	0.82264	0.54491	0.45262	2.3453	0.68287	2.1918	1.6318	2.9732	0.0
297503	0.0	3.1536	4.6062	3.4672	3.1233	2.3252	6.4642	4.177	2.5097	5.3112	4.433	5.9144	1.2646	3.3209	6.0846	1.2604	0.0	2.6001	0.0	0.0	6.2294	0.0	8.0335	4.6383	6.8445	0.76081	3.8122	3.6698	4.0261	2.8012	5.7114	0.0	0.61084	0.69425	1.4264	5.3173	2.9848	4.2289	5.24	3.4676	1.3433	5.5513	2.7468	1.459	0.0	2.4013	2.948	3.4956	2.5798
297502	2.087	1.7526	0.96591	2.5363	2.1063	0.65358	2.7059	0.0	0.0	0.0	0.0	1.8099	1.2646	0.0	0.99856	1.9227	2.9915	2.2623	0.82361	0.0	1.1211	0.0	2.9403	0.0	0.0	2.4631	0.0	0.0	1.6711	0.99641	1.7082	3.013	0.0	0.0	0.88275	3.6459	0.0	0.0	2.5423	3.1931	2.6737	0.54491	1.5978	1.9692	4.8503	0.0	1.176	0.0	3.6299
585480	4.1525	5.1916	1.5393	0.75349	0.63317	3.0789	0.0	3.202	1.1202	2.2017	3.1252	2.3721	1.2646	3.0346	1.583	0.7637	4.0353	1.8203	0.82361	3.079	3.3786	0.0	3.8431	2.6581	3.3914	2.7127	3.992	2.4752	1.0651	1.5802	4.2004	1.9369	1.3682	3.3605	4.7179	1.9558	2.1565	2.7902	5.12	1.9542	3.6473	2.5965	3.6351	3.4479	0.0	3.7916	1.6318	2.7811	3.0201
207770	6.5648	6.2783	5.0205	6.0125	0.63317	6.7183	4.7233	6.2121	3.3771	1.4855	7.1648	7.0643	4.4153	6.1157	6.1671	0.7637	7.1725	6.6029	6.3546	6.4716	5.18	6.4435	6.5718	5.0094	2.8736	5.7857	5.8773	5.9445	5.0302	5.1629	5.5108	4.1099	3.3164	6.6688	7.6018	6.1491	5.801	5.068	2.9325	6.8698	6.6238	6.2872	3.7969	6.3378	6.8045	5.3815	5.7408	2.5594	5.9247
234488	3.4966	3.7696	0.0	0.0	0.0	2.15	0.0	0.0	0.0	1.8876	3.6039	1.8099	4.0381	2.8669	1.583	3.1171	0.0	4.572	4.3934	0.0	2.178	0.0	4.6837	3.1648	0.0	5.042	2.9115	2.0899	4.7663	3.4529	5.0662	0.0	5.1826	5.1542	0.0	4.2366	2.4882	0.0	0.0	1.7637	0.0	1.249	0.0	5.6433	3.3334	3.4585	4.0473	3.2205	2.5798
851323	3.101	5.4217	8.0424	8.9381	7.2939	7.9674	1.6825	0.0	5.4347	0.0	0.0	4.9184	5.8354	0.0	4.3896	0.0	0.0	0.0	6.5569	6.7184	0.0	6.0936	6.6409	0.0	2.3839	5.2405	3.6069	4.3142	6.4204	5.1223	8.4583	6.4476	6.3607	7.4888	0.0	8.3376	0.0	7.4477	0.0	5.1881	5.1219	7.217	0.0	0.0	0.0	0.0	0.0	7.7243	6.8956
556126	0.0	3.8508	6.1703	0.29704	8.0494	5.4775	8.252	0.0	0.0	5.0225	6.0865	5.2703	0.76661	6.2064	3.5823	3.1171	6.5561	6.5648	8.0668	5.4057	5.8431	4.2394	5.9326	0.0	4.0723	6.6779	3.7132	1.2035	6.0322	6.8632	4.2004	1.9369	7.6906	2.2352	5.7136	4.7656	0.0	0.0	3.4923	2.9464	4.8415	8.456	5.3176	5.2378	0.0	6.2738	0.0	8.0247	5.4487
696563	2.554	4.1365	4.3936	2.7475	4.2617	5.3	4.3063	3.7337	4.0231	3.4464	4.1833	4.6083	3.6917	3.5597	3.9042	4.3105	0.0	3.8996	4.4453	1.4091	3.2056	3.1154	4.483	3.1648	4.321	2.4631	4.3626	4.3142	6.0442	4.2411	0.0	3.7792	4.0716	4.1446	3.5814	3.6123	3.2699	5.4067	2.6844	3.9425	4.5885	3.4111	2.7859	4.9419	5.1251	3.9331	1.9777	3.4316	3.7868
314921	1.0585	2.7069	0.0	0.54325	1.9087	0.0	4.1354	0.0	0.0	0.92607	0.89404	0.0	1.2646	0.92545	0.0	2.557	0.82585	1.8203	1.3446	0.0	1.1211	2.1398	2.117	2.111	2.3839	0.76081	0.95007	0.0	2.0966	0.99641	2.0084	1.2717	2.2296	0.0	0.0	1.724	2.6293	2.3059	2.3846	1.7637	1.7251	2.3591	1.5072	2.3453	0.0	0.77718	0.5057	0.0	2.5798
522353	0.0	0.83987	0.0	0.0	0.0	0.0	0.0	0.0	0.0	0.0	0.0	0.0	0.0	0.0	0.0	0.0	0.47123	0.0	0.0	2.3615	0.0	0.0	0.0	0.0	0.0	0.0	0.0	0.0	0.0	0.0	0.0	0.0	0.0	0.0	0.0	0.0	0.0	0.0	0.6809	0.0	0.0	0.0	0.0	0.0	0.0	0.0	0.87942	0.0	0.0
593733	0.0	6.0566	0.0	0.29704	0.0	0.0	2.1093	0.0	0.0	0.0	0.0	2.7757	8.2443	0.0	0.0	2.1665	0.0	0.0	0.0	0.0	5.901	0.0	0.0	0.0	1.039	2.0444	0.0	5.6953	0.0	0.0	3.332	0.0	6.883	0.0	2.9544	0.0	0.0	0.0	0.0	6.3822	0.0	0.93949	3.7969	0.0	0.0	0.0	0.0	0.0	0.77504
333197	1.3919	0.0	2.1165	6.2607	3.7138	3.6394	1.0738	1.9008	1.1202	1.8876	0.0	0.0	2.1719	1.8867	1.583	0.7637	1.3478	0.0	4.8818	0.0	0.0	0.0	3.1716	2.4978	0.0	3.6787	0.0	0.72375	1.0651	1.5802	0.81218	0.77164	2.873	4.6139	0.0	1.2867	1.7249	0.0	1.7708	0.56477	0.0	2.0747	0.45262	0.0	3.8994	0.0	1.9777	2.8803	0.0
352533	0.0	0.0	0.0	0.0	0.63317	0.0	0.0	0.0	1.743	1.8876	0.0	3.4627	1.634	0.0	3.5823	2.1665	0.077495	0.0	0.0	0.0	1.7442	0.0	2.6646	2.8024	0.0	1.6245	0.95007	4.3142	1.6711	0.0	0.0	2.1814	1.3682	2.0322	0.0	0.0	0.0	0.0	0.0	0.0	2.276	0.0	0.45262	0.0	0.0	0.0	0.0	0.0	0.0
301294	5.2615	4.1365	0.56232	4.6703	0.0	0.0	2.4383	2.5322	0.0	0.0	0.0	0.0	2.8701	3.0346	0.0	3.9685	4.0498	1.8203	1.3446	4.0642	1.1211	3.1154	0.0	3.364	1.039	1.7784	2.5008	1.2035	0.62868	2.3162	0.0	0.0	4.5648	0.69425	5.7136	0.0	0.0	0.0	0.0	1.2854	0.0	0.0	1.7636	0.0	0.0	0.0	5.4256	3.8783	1.2765
42395	3.9652	3.8508	0.96591	2.3548	1.4076	0.0	0.0	1.2431	1.743	0.92607	2.9758	3.6663	0.0	2.4585	2.3196	0.7637	0.35154	2.8736	0.82361	1.8005	1.7442	3.9524	0.0	0.0	0.0	3.2224	0.0	1.2035	5.1681	0.0	0.0	0.0	2.3833	2.4131	0.0	0.36506	0.0	0.0	0.0	0.0	0.0	4.8113	4.8856	1.1152	0.0	0.0	1.9777	0.0	3.8593
592649	2.4145	1.7526	0.0	2.2197	0.0	0.0	0.0	1.2431	1.1202	0.0	0.0	0.0	1.634	0.0	0.0	1.2604	0.47123	0.0	0.0	0.0	1.7442	1.4349	2.809	2.6581	1.6368	1.0297	1.518	3.0297	2.9172	2.579	2.0084	2.8807	4.9066	1.5131	2.1295	2.2458	1.4484	0.99001	3.8945	0.0	0.0	2.2239	1.7636	2.8903	0.68287	0.77718	2.378	0.0	0.77504
850066	1.0585	0.83987	0.0	3.5257	1.0717	1.7191	1.6825	3.5773	0.0	2.2017	2.8091	0.0	1.634	0.92545	0.0	1.2604	1.1822	2.2623	0.0	2.577	3.3786	2.1398	1.2235	2.111	1.039	1.6245	0.0	3.1404	4.3302	1.5802	1.7082	1.6423	1.3682	1.161	0.88275	0.0	0.0	2.3059	3.5676	3.2668	0.82264	2.4827	2.1702	2.8903	1.1445	1.2795	1.4218	1.7855	1.2765
4299126	1.6625	0.0	0.0	0.75349	0.0	0.0	1.0738	0.0	0.0	0.0	1.4419	0.0	0.0	0.0	0.0	0.0	1.1822	0.0	2.6755	1.8005	2.5111	0.0	0.0	0.0	1.6368	0.0	1.518	1.5629	1.8995	0.0	0.0	0.0	0.0	0.0	0.88275	0.0	0.0	0.0	0.0	0.96961	0.0	0.0	0.0	0.66274	4.8197	0.0	0.5057	0.0	0.0
317315	8.8374	8.112	7.817	8.6601	8.4365	7.9374	8.5099	7.2742	6.418	8.3039	8.6099	6.0296	6.9095	5.3099	7.7182	6.4168	9.2501	6.7795	8.3651	6.2698	6.6565	7.5112	7.9386	8.0074	8.4077	7.829	7.9862	8.8545	6.9905	7.9815	8.2556	8.7819	6.776	6.9396	7.7104	7.4694	7.4278	8.8929	8.8773	7.4703	7.5588	7.2907	8.5942	8.1781	8.365	8.3634	7.8096	8.4206	8.4433
621649	8.5678	9.6769	7.7515	8.335	8.3417	8.0602	9.4725	8.3351	8.2415	9.7294	9.131	8.8072	9.0065	8.9764	8.2114	9.1238	9.8017	8.4837	9.0048	10.054	8.0898	8.7521	9.5661	8.8553	9.2961	8.6917	8.2606	8.4969	10.267	9.0508	10.358	8.3407	8.7414	8.5119	10.128	9.1943	10.701	9.0353	7.6996	9.3245	10.426	9.4186	9.5924	8.8415	10.182	7.9457	9.4373	9.3225	9.862
360315	0.0	0.83987	3.6911	0.29704	3.029	2.8686	5.6957	2.5322	3.0076	0.0	1.4419	0.87611	2.8701	3.0346	2.3196	3.6852	1.3787	2.6001	1.7266	1.4091	3.0091	3.5937	2.6646	2.111	3.0676	1.6245	2.5008	1.5629	3.0179	0.99641	2.817	2.3905	0.0	2.2352	0.0	3.5066	5.5222	3.8882	3.0422	1.9542	0.0	3.2111	1.5072	1.7365	0.0	2.7464	0.87942	0.57481	3.2532
1110378	3.101	2.0564	0.96591	6.3072	2.435	3.6394	0.0	3.202	1.1202	0.92607	3.1252	5.3012	0.76661	1.4847	1.9978	3.2287	5.2657	4.017	6.2708	0.0	2.178	2.6113	1.2235	1.2191	2.0582	1.2563	3.992	6.6629	2.0966	0.99641	2.817	3.7029	3.7142	1.161	3.9398	3.5779	0.65661	6.9226	5.0691	2.6486	5.3291	2.2239	2.1702	6.1131	8.2832	2.1918	3.3556	1.7855	2.5798
15698	1.8903	0.83987	3.5218	3.0559	5.5632	2.15	0.0	2.8383	1.1202	3.186	1.4419	2.3721	2.5629	0.0	1.9978	0.0	0.35154	0.0	3.3558	3.079	2.178	0.88892	1.8759	1.2191	1.039	2.9255	0.0	0.72375	2.0966	0.0	0.81218	2.8807	0.61084	5.8545	0.0	2.5595	2.4882	1.5716	1.1416	2.1224	0.0	2.9789	1.0742	1.9692	0.0	0.77718	0.0	2.4344	2.3971
111712	0.62426	1.3672	0.96591	3.9452	0.63317	0.65358	0.0	1.2431	0.0	0.0	0.0	0.0	0.0	0.0	0.0	0.0	2.3142	0.0	0.0	0.87012	1.1211	0.88892	3.1716	0.0	1.039	0.0	0.95007	0.72375	0.62868	0.99641	0.0	0.0	2.5221	0.0	3.5814	0.0	1.4484	0.0	1.1416	0.96961	0.0	0.0	1.1953	0.0	0.0	0.77718	0.0	0.98474	0.0
350277	5.1338	4.3748	4.6885	8.7355	8.9325	5.9483	3.9415	2.5322	6.3365	4.8531	5.7834	6.7086	4.5071	4.8961	5.7785	6.8068	7.1334	2.8736	6.5686	7.0331	5.3967	5.6555	5.2113	7.8749	6.1845	6.058	4.76	6.7614	7.0864	4.851	4.2004	4.1678	1.0386	0.69425	6.5519	5.5567	8.8358	6.9108	7.9132	5.1691	5.2439	6.2442	5.6601	6.9814	6.4422	6.4252	5.7065	6.8025	4.7336
173245	3.101	4.9177	6.494	5.3739	5.1359	4.1391	4.7233	4.5156	4.2177	6.6824	4.1833	5.628	4.5935	4.4385	2.8049	6.2148	6.2973	3.1035	3.1207	4.4393	4.6824	5.1322	3.6263	5.1776	3.879	4.7571	3.4921	4.3606	4.795	3.9002	4.5185	5.9166	2.2296	4.7853	7.722	5.9075	5.308	5.7877	3.6392	5.6677	3.2411	4.1683	6.6054	5.4643	4.4317	2.7464	3.0971	6.4853	6.6923
261966	3.8615	6.3359	1.5393	4.008	3.3738	3.1736	1.0738	3.4922	2.78	0.0	3.9628	4.7494	3.6917	6.0585	3.9973	5.2994	1.1103	4.2266	3.9659	5.8192	1.7442	6.0386	7.8537	4.6763	0.0	4.7937	4.9016	2.0899	3.4371	6.2597	1.7082	4.7257	5.2837	2.7142	0.0	7.7046	5.786	4.5657	5.7244	4.6958	2.6737	4.4364	4.6832	6.5502	0.0	5.6511	0.0	0.57481	2.742
214031	2.4145	1.7526	3.4607	0.54325	1.0717	4.0913	0.0	0.0	0.0	0.0	0.0	0.0	0.0	0.0	0.0	0.0	0.0	0.0	0.0	0.0	0.0	2.1398	1.2235	3.1648	2.8736	0.0	0.0	0.72375	3.2837	0.0	0.0	2.1814	3.5934	0.69425	3.3621	2.4112	0.0	1.5716	0.0	3.1155	2.4885	0.0	2.1099	2.502	3.8397	1.6514	0.0	1.3036	0.77504
590015	2.9063	3.3894	0.56232	2.8878	1.0717	0.0	4.5972	4.0636	3.0076	4.8075	2.1484	2.7757	3.6917	4.2468	3.5823	4.3603	3.9555	1.18	2.2777	4.6912	1.7442	3.5937	2.117	4.3403	0.0	4.0248	4.2255	3.2432	4.2497	5.5779	5.9594	5.3929	0.61084	1.7958	0.0	3.6459	4.0498	3.1521	3.4128	3.4676	4.2815	4.2047	4.8492	2.6434	3.2441	1.2795	3.933	2.5594	3.9942
351272	7.4717	6.3638	9.0252	9.0223	0.63317	9.9287	8.0443	0.0	7.8224	9.4631	6.5891	0.0	8.9298	7.299	6.6554	9.1925	7.788	7.6781	11.173	5.9793	6.86	7.5045	6.9677	9.4921	7.706	9.8109	7.719	8.8299	9.0128	4.2411	6.1557	5.9987	9.3673	10.384	8.7556	9.0622	7.1979	9.1649	8.6074	6.5015	7.1541	6.9162	0.24399	9.084	10.097	7.2778	7.7376	9.8611	9.4383
273232	0.0	0.83987	1.9486	4.7212	1.9087	0.65358	3.2986	6.9783	0.0	0.0	0.0	0.0	0.0	1.4847	0.0	1.9227	0.0	1.8203	7.1485	0.0	4.4693	0.0	0.73774	5.4647	2.0582	3.375	2.7207	1.8503	0.62868	1.5802	0.81218	2.8807	0.0	7.0311	2.3839	2.3309	6.0219	3.1521	0.0	0.0	0.0	1.9083	0.0	2.9995	0.0	1.6514	8.0132	3.3646	1.6479
561607	4.7829	0.0	4.0226	0.54325	0.0	0.0	0.0	0.0	4.8664	0.0	2.9758	5.2065	6.0183	3.4452	0.0	0.0	0.0	0.0	5.463	0.0	2.7815	0.0	3.0606	0.0	3.0676	2.7872	0.0	0.0	4.548	0.0	0.0	0.0	5.0964	4.8792	2.9544	0.0	0.0	3.1521	0.0	4.0297	2.4885	4.7875	4.5758	0.0	0.0	0.0	0.5057	0.0	1.6479
190844	0.0	0.0	0.0	0.0	0.0	0.0	0.0	0.0	0.0	0.0	0.0	0.87611	0.0	0.0	0.0	0.0	0.0	0.0	0.0	0.0	0.0	0.0	0.0	0.0	0.0	0.0	0.0	0.0	0.0	0.0	0.0	0.0	0.0	0.0	0.0	0.0	0.0	0.0	0.0	0.0	0.0	0.0	0.0	0.0	0.0	0.0	0.0	1.3036	0.0
207340	2.26	1.3672	0.0	2.5363	2.1063	0.65358	0.0	3.5773	1.1202	6.3734	1.4419	0.87611	2.7247	0.0	0.0	1.2604	2.6799	1.8203	0.0	0.0	2.178	1.83	0.73774	1.5811	2.0582	1.9175	0.0	1.2035	0.62868	0.99641	0.0	1.2717	2.9732	0.69425	0.0	0.36506	1.1062	1.5716	1.7708	2.8538	0.82264	1.7201	1.4105	1.1152	1.1445	3.1459	2.2565	1.7855	1.6479
209492	2.7982	4.0007	5.5174	5.4737	3.2951	3.7663	2.1093	3.7337	3.2041	3.3221	4.5433	4.4519	2.8701	3.5597	4.1672	3.9027	5.1015	4.9124	4.1648	2.1081	3.3786	2.7996	4.7567	5.5074	3.3914	3.9294	2.5008	4.6119	1.8995	1.9946	5.5345	5.2661	3.9782	3.8676	4.2266	5.5028	1.9567	2.7902	6.4669	3.8009	3.9639	3.9285	4.8492	5.9321	4.5483	3.7916	3.2321	4.0586	4.9146
277047	6.2007	5.9315	5.5023	5.6417	5.3844	6.7798	5.8137	2.3508	3.7981	3.0358	3.3843	1.4173	4.1563	6.0389	2.5826	2.3749	3.1253	1.18	2.987	6.4307	5.0324	2.9661	5.7832	1.8703	2.0582	2.2689	2.5008	3.6698	5.4096	4.851	2.0084	1.9369	6.2045	2.8441	4.0903	2.8747	1.1062	3.7887	5.4928	3.6438	3.7332	5.3056	4.9211	3.8491	2.0096	4.7766	5.8913	4.3284	3.9942
450576	3.4257	4.0007	0.56232	3.2762	0.0	1.4432	0.0	4.3801	2.1767	5.8506	2.6206	0.0	2.7247	0.0	1.583	2.1665	0.82585	1.8203	0.0	3.9139	3.3786	0.0	4.3942	0.0	1.039	3.375	0.95007	2.0899	0.62868	2.3162	0.0	1.9369	0.0	3.2709	0.0	0.0	1.7249	0.0	5.0429	3.2668	2.9851	1.7201	1.9812	1.9692	0.68287	1.6514	5.0766	2.9732	0.0
346794	5.6042	1.3672	0.56232	7.0741	4.9165	0.0	5.8964	4.5993	5.3951	2.2017	5.6417	5.7224	6.6114	2.6771	1.583	5.9637	0.0	1.18	3.8931	4.6912	5.9291	4.4224	3.371	2.9336	6.6308	3.8273	0.0	4.8907	2.5645	6.2408	7.7974	3.7792	0.0	0.0	3.7717	6.5234	4.4806	6.7081	0.0	4.3339	5.2144	4.9246	6.3782	5.8323	0.68287	2.8922	2.8673	4.4942	6.5242
346669	6.1684	6.3776	6.1987	6.116	5.8098	3.7663	3.5909	5.4389	5.2244	6.9368	5.5654	5.628	4.8949	5.5778	6.0632	6.5835	7.0873	6.0623	4.5906	5.7979	5.18	5.8807	6.4668	6.3923	7.4253	5.8038	5.2229	6.8938	7.767	5.5165	6.655	5.0675	6.6069	7.1738	7.149	2.6939	4.6558	7.6943	6.427	6.74	6.0847	6.0481	6.9073	6.7971	7.9434	6.8118	7.1882	6.1985	5.9247
314586	3.8615	0.0	3.8426	4.1997	4.5601	4.3962	3.7175	1.9008	5.4734	4.8075	2.8091	3.6663	4.3172	3.9438	2.9975	3.9685	4.8787	3.1035	3.1207	0.87012	4.0247	3.3743	4.8263	4.7133	2.8736	2.3692	3.7132	2.0899	4.3689	5.3505	4.8935	2.1814	4.3945	4.2885	6.4581	5.9006	5.9294	3.6819	3.7074	2.6486	5.7559	2.8924	5.4931	4.3393	4.3907	3.2578	2.8673	3.2205	5.472
301639	0.0	1.7526	0.0	3.0559	0.0	0.0	0.0	0.0	1.1202	1.4855	0.0	0.0	0.0	0.0	0.0	0.0	3.716	0.0	0.0	2.7644	1.1211	0.0	0.0	0.0	0.0	1.0297	0.95007	0.0	0.0	0.0	0.0	0.0	0.0	1.161	0.0	0.0	0.0	0.0	0.0	0.0	0.0	0.93949	0.0	0.0	0.68287	0.0	0.0	0.98474	0.0
4377150	0.0	0.0	0.0	0.93696	1.0717	3.2624	3.7175	3.7337	2.78	3.3221	0.0	1.4173	1.634	0.92545	0.0	1.9227	3.0407	1.18	3.3558	2.1081	0.0	3.9524	0.73774	0.0	2.3839	2.161	0.95007	2.2954	4.6768	1.5802	4.3682	0.77164	2.2296	2.9632	0.0	4.122	1.4484	4.3732	2.2075	0.0	3.7332	1.7201	3.0653	4.4589	4.1658	2.5841	4.7786	0.0	1.943
1108422	0.62426	0.0	0.0	0.29704	8.1619	1.9506	0.0	0.0	5.982	0.0	0.0	5.0332	2.3806	4.6077	4.5822	0.0	8.685	2.2623	0.0	0.0	3.9166	6.2949	5.8348	0.0	0.0	0.0	0.0	0.0	0.0	0.0	1.3287	4.1099	0.61084	2.0322	0.0	0.0	0.0	0.0	0.0	0.0	6.5188	7.1946	0.0	0.66274	0.0	0.0	8.8542	0.57481	0.0
258980	0.0	0.83987	2.1165	4.3528	1.4076	1.1017	0.0	0.0	2.78	0.0	2.9758	3.349	1.634	0.92545	2.3196	2.557	6.2942	1.8203	0.0	0.0	0.0	2.9661	0.0	0.73466	2.0582	2.7127	0.0	0.0	0.0	3.8007	0.81218	0.77164	2.0576	0.0	0.0	0.0	2.3319	1.5716	0.0	1.9542	4.3374	3.2111	2.579	0.0	0.0	1.2795	1.8151	0.57481	0.0
569030	6.3708	0.0	0.56232	0.0	0.0	0.0	0.0	1.2431	6.2277	8.8764	4.5433	0.0	6.6622	6.0585	0.0	0.0	0.0	0.0	0.0	0.0	6.3997	6.8149	0.0	5.3981	0.0	0.0	0.0	0.0	0.0	0.0	0.0	0.0	7.8375	4.377	0.0	0.0	8.0051	6.6944	0.6809	0.0	0.0	0.0	0.0	0.0	0.0	0.0	0.0	0.0	0.0
351287	2.087	2.7069	0.0	3.0559	2.8198	2.3252	6.9883	0.75149	2.5097	3.7657	0.89404	1.8099	0.76661	3.1848	2.3196	3.9027	1.9315	1.8203	4.7227	0.0	6.9857	2.7996	3.9714	3.6192	4.0723	2.5512	2.9115	3.5139	3.8184	3.9002	3.7108	3.4464	2.873	2.2352	1.4264	2.9303	3.0862	2.5683	2.8138	5.9054	2.276	3.9714	2.5338	3.1959	0.0	4.2897	0.0	1.3036	3.9942
303313	1.6625	0.83987	2.6423	2.4783	2.1063	2.4814	2.9317	0.0	1.743	2.2017	1.4419	1.8099	0.76661	3.5597	1.9978	2.557	3.1434	0.0	2.6755	1.4091	0.0	2.9661	0.0	2.4978	2.3839	2.858	0.95007	3.0297	2.4247	1.5802	0.81218	0.0	1.3682	2.2352	2.1295	2.2458	0.65661	0.99001	0.6809	2.4094	1.7251	2.4827	3.8159	2.3453	0.0	1.9468	3.6247	3.0604	2.3971
342543	0.0	0.0	0.0	0.0	2.28	2.9776	6.2081	0.0	4.8664	0.0	0.0	3.4627	4.714	0.0	0.0	0.0	0.077495	0.0	0.0	1.8005	0.0	1.83	6.3178	0.0	0.0	0.0	0.0	0.0	0.62868	5.6654	5.8312	0.0	0.0	0.0	0.0	5.6172	6.5514	0.99001	0.0	2.9464	0.0	0.0	0.0	4.7676	0.0	0.0	0.0	0.0	4.9482
210867	0.0	0.0	3.3968	0.0	0.0	0.0	4.6616	0.0	0.0	0.0	3.1252	0.0	0.0	0.0	0.99856	3.1171	0.0	0.0	0.0	0.0	0.0	1.4349	0.0	1.5811	0.0	0.42999	1.9244	1.8503	0.0	0.0	0.0	0.0	3.771	0.0	0.88275	2.6939	0.0	0.0	3.1442	0.96961	0.0	2.0747	3.0004	0.0	0.0	0.0	0.5057	1.977	0.0
589822	1.6625	0.83987	1.9486	4.2175	0.0	2.4814	2.7059	3.806	2.78	5.3752	3.1252	1.4173	3.235	3.5597	0.0	3.8338	1.8455	1.8203	2.8397	0.0	2.7815	4.0296	0.0	3.6951	0.0	1.0297	1.9244	3.0297	1.0651	4.0807	0.81218	0.77164	4.0716	0.69425	1.8203	7.986	3.2699	3.3039	0.6809	3.2668	2.8378	0.93949	1.5072	1.459	0.0	4.2897	3.0971	1.7855	2.5798
4306036	1.0585	4.4288	1.5393	1.2459	2.575	2.15	3.7175	1.9008	3.0076	1.8876	0.0	3.349	4.2119	4.5535	0.99856	2.7187	4.9931	1.18	2.987	2.9303	2.7815	0.88892	2.117	2.6581	4.3952	2.7127	2.9115	0.72375	3.2837	2.579	4.2004	2.1814	1.8622	2.7142	4.6709	4.4225	3.3536	2.7902	1.7708	5.2439	2.0266	6.3041	3.1871	1.459	2.0096	4.4396	1.4218	1.7855	2.1878
610842	4.6952	5.1601	0.0	0.54325	1.0717	0.0	4.0417	4.177	1.743	1.8876	0.0	0.0	1.9279	3.0346	0.0	2.7187	2.2319	5.6177	3.9659	4.2639	2.178	3.9524	1.5862	3.1648	0.0	1.4521	1.518	1.2035	0.0	2.8012	0.0	4.5626	3.067	1.161	0.0	0.0	6.0722	0.0	0.0	4.6958	0.0	0.93949	4.8766	0.0	0.0	0.0	2.691	2.4344	2.3971
299902	0.0	4.5793	1.5393	6.6569	6.4782	6.3131	7.0377	3.3054	5.5477	5.5791	4.1135	4.2129	5.744	5.9153	5.9972	3.6047	0.63399	5.8882	2.987	5.2259	4.2193	4.4786	5.7115	5.5893	4.2428	5.7766	5.7828	6.0476	6.7111	5.5779	2.4686	6.3757	4.688	4.4192	1.4264	6.5143	4.9258	5.7082	0.6809	1.2854	4.9531	6.3041	1.4105	4.7364	0.0	5.6511	6.1434	5.5398	6.8068
359445	1.6625	0.83987	0.56232	0.0	2.435	0.0	0.0	1.2431	1.1202	3.186	0.89404	1.4173	1.634	2.8669	2.8049	0.0	3.3682	1.8203	0.0	0.0	2.5111	2.3948	0.0	1.2191	0.0	3.1108	2.7207	0.72375	0.0	1.9946	1.7082	1.9369	2.873	2.5715	3.1035	2.1555	1.4484	0.0	1.7708	0.0	0.0	0.54491	1.3069	0.66274	0.68287	1.2795	0.5057	3.2205	1.6479
301109	0.0	0.83987	3.6911	2.2888	2.575	4.3564	1.0738	1.2431	2.1767	0.0	1.4419	2.9417	2.8701	0.0	0.0	0.0	0.6844	1.18	4.2254	0.0	3.9166	3.3743	4.8263	0.0	0.0	3.1108	0.0	0.0	0.0	0.0	2.6533	0.0	0.0	0.0	0.0	0.36506	1.7249	2.5683	0.0	0.96961	0.82264	0.0	2.6228	0.0	2.2116	3.0246	0.5057	1.5646	0.0
361679	0.0	1.7526	0.56232	0.29704	3.6519	0.0	2.1093	0.0	1.1202	1.4855	4.1833	2.588	1.634	0.0	0.0	1.2604	1.6309	0.0	1.3446	0.87012	3.0091	0.0	0.0	3.1648	1.039	1.4521	1.518	1.5629	1.6711	1.5802	0.81218	0.0	0.0	0.0	0.0	0.65615	2.9848	3.6819	0.0	0.0	1.3433	1.5037	1.4105	1.1152	0.0	0.0	0.0	0.0	0.77504
581388	4.2786	4.5309	3.26	4.5767	4.038	2.6224	2.4383	5.9017	0.0	3.7657	2.4038	0.0	0.76661	2.6771	3.8047	2.3749	4.8514	3.6314	2.0283	2.577	3.533	4.2394	4.0893	2.6581	1.6368	2.6342	0.95007	0.72375	0.62868	2.579	3.5338	1.2717	1.0386	5.3418	4.6223	2.8169	2.7578	2.9825	1.4903	1.7637	3.5559	1.7201	4.3337	1.459	5.4184	0.0	3.4136	4.2928	2.1878
324112	4.6018	3.592	2.9398	4.4765	3.2117	2.15	4.8392	2.1433	1.743	2.868	2.9758	2.3721	1.2646	0.92545	0.0	0.7637	3.8267	1.8203	2.8397	2.3615	1.1211	2.3948	3.2747	2.8024	1.039	4.6614	3.2308	2.635	2.8089	0.99641	2.817	2.1814	2.5221	1.161	2.7881	2.0591	2.1565	3.6819	2.0056	2.9464	2.6737	2.2239	3.216	1.7365	2.9371	0.77718	2.1238	2.9732	3.0201
449353	0.0	4.3188	4.864	0.0	3.885	4.4727	1.0738	4.1214	3.7981	4.8974	3.9628	0.0	2.3806	0.0	0.0	0.0	5.213	0.0	0.0	0.0	1.7442	3.1154	2.117	0.0	0.0	4.1143	0.0	0.0	0.0	3.3155	0.0	0.0	0.0	0.0	0.0	0.65615	0.0	0.0	0.0	0.0	0.0	3.0605	3.1275	2.502	0.0	3.1459	0.0	0.0	0.0
209031	8.6023	9.138	8.439	9.6599	9.0315	8.5538	8.2882	6.4336	8.4398	4.7604	8.2881	7.5101	8.4892	8.7955	7.4483	7.4664	8.4793	7.4672	8.1974	7.8577	7.7073	5.7268	8.7866	5.877	7.5196	7.0547	6.2747	8.8886	7.9406	4.3855	6.7081	6.9954	8.4833	7.0781	9.3848	7.8964	5.3494	7.4395	8.5575	7.893	7.1696	8.6968	9.3561	6.161	9.8223	6.7558	8.1302	8.6276	7.9898
646499	5.3598	4.6717	2.8473	3.2417	5.6607	2.15	4.5972	2.5322	3.2041	0.92607	2.8091	3.349	3.6917	4.7104	3.5823	0.7637	1.9726	3.7717	2.0283	2.3615	3.3786	1.4349	3.8431	1.8703	4.9814	0.76081	0.95007	2.9097	1.3997	2.9937	1.7082	2.573	2.5221	3.4448	2.3839	2.6939	2.6293	4.7356	4.1114	4.5261	2.4885	2.0747	4.1954	3.523	2.3888	3.7916	2.691	3.1427	3.7868
210102	3.9652	4.8795	5.1423	5.6284	5.4033	3.7663	3.1268	3.806	3.671	2.868	2.4038	3.9262	3.6917	4.1768	3.5823	3.5195	5.769	2.8736	4.9553	5.1936	3.533	4.6838	2.9403	3.7673	1.6368	3.2224	3.2308	3.1404	1.8995	4.8999	2.6533	2.735	6.3514	5.6566	3.6797	4.8107	6.1793	2.9825	3.9519	5.3494	5.2729	3.7432	5.2632	3.523	1.1445	1.6514	3.9721	4.7778	2.742
349019	4.1079	4.2606	3.9354	3.4967	2.575	1.4432	0.0	1.6091	2.5097	5.1741	3.6039	3.5681	2.7247	0.0	3.1674	4.2588	0.15104	1.8203	2.8397	2.9303	2.178	4.4224	0.73774	4.5181	4.4658	2.161	3.8122	2.7789	4.8777	1.5802	3.332	3.1341	3.4615	2.0322	0.88275	3.8613	1.4484	3.8882	0.0	3.5288	2.276	5.0893	2.861	3.1959	5.3979	5.0182	2.7819	3.3646	2.1878
715152	3.0069	1.3672	2.8473	1.8135	3.885	2.6224	2.4383	0.0	2.1767	0.0	4.3745	1.4173	0.76661	1.4847	2.8049	5.2994	2.9714	1.18	0.0	3.2138	1.1211	0.0	2.3235	3.0538	3.2386	0.42999	1.518	2.635	3.0179	0.99641	0.0	3.5371	1.6363	3.5999	5.0837	4.3428	5.0056	0.0	1.1416	2.4094	0.0	5.7612	2.6228	3.2849	0.0	3.1459	2.2565	1.7855	2.742
837859	2.7982	1.7526	1.9486	1.9044	1.6798	1.4432	3.4522	2.3508	2.1767	3.186	3.6039	3.2256	2.1719	2.6771	0.99856	4.0917	3.5559	3.7717	3.8163	2.9303	3.9166	3.6921	3.2747	4.1375	3.3914	2.161	0.0	3.0297	4.7663	0.99641	4.0105	2.573	2.7652	1.161	0.88275	3.9713	2.7578	2.3059	2.9325	3.1155	3.6473	3.2111	3.0653	3.5944	2.3888	3.0246	2.49	0.98474	2.8877
1105454	0.0	7.2392	4.292	1.0997	3.029	4.8901	0.0	0.0	0.0	0.0	5.4283	2.9417	1.9279	0.0	3.3193	0.0	0.0	0.0	0.0	0.0	0.0	1.4349	1.5862	6.2486	2.0582	4.681	0.0	0.0	0.0	0.0	5.1607	3.5371	5.3963	0.0	2.7881	0.0	0.0	2.3059	0.0	0.0	6.3388	0.0	6.6616	0.0	0.0	0.0	2.49	0.0	4.5704
538805	3.2724	6.6286	3.3968	6.1811	5.0181	5.8937	6.0243	5.2703	5.3542	5.4952	5.2115	4.9184	5.3063	4.4385	4.7521	6.102	4.9002	4.4096	5.3035	4.8236	5.6873	4.9454	5.4056	5.6091	6.2855	4.8642	4.8559	5.1242	6.0912	6.2408	7.1144	6.8348	4.4651	4.9956	5.0837	5.1401	5.3494	5.0249	5.8352	5.654	5.1842	6.4776	4.6935	6.4953	2.8183	3.7916	6.657	4.2189	6.0068
337392	2.9063	0.83987	1.7584	0.54325	1.4076	0.65358	2.4383	0.0	1.1202	5.828	0.0	1.4173	1.634	0.92545	1.9978	0.7637	2.8985	1.18	0.82361	1.8005	0.0	1.83	0.73774	1.2191	1.039	1.9175	2.9115	2.4752	2.2699	3.3155	2.817	1.2717	2.0576	2.0322	0.0	1.1055	1.7249	0.0	0.0	2.534	2.0266	1.5037	1.6831	0.66274	2.6888	2.1918	2.378	0.57481	0.0
333387	1.6625	4.3188	1.5393	0.54325	2.28	2.6224	1.0738	4.177	1.1202	1.4855	2.6206	2.588	0.76661	2.4585	0.0	2.1665	2.7167	3.7717	3.558	1.8005	1.1211	0.0	3.9714	0.73466	2.6494	3.7173	0.0	3.7418	2.0966	1.9946	2.0084	3.5371	0.0	4.1446	4.6709	0.0	0.65661	3.1521	1.4903	2.7549	0.0	3.5867	4.0425	4.3802	5.9714	3.5493	4.7109	2.4344	5.472
321135	1.0585	4.5793	0.56232	4.6309	1.0717	2.3252	3.4522	2.6934	1.1202	3.0358	0.89404	0.87611	4.2119	1.4847	4.4567	4.4552	4.7952	3.3017	2.0283	3.9139	4.1253	3.2506	2.5041	3.8359	1.6368	3.0517	2.7207	2.635	3.6403	4.2411	4.6973	1.2717	2.0576	1.161	0.0	3.8029	5.4856	2.5683	5.1692	3.4676	5.1219	1.7201	4.9123	0.66274	0.0	0.0	2.2565	3.4956	2.1878
290079	2.087	1.3672	2.5277	3.3427	2.575	1.4432	2.7059	1.2431	3.3771	0.92607	0.89404	2.1183	2.7247	0.0	0.99856	1.6292	2.6293	2.6001	2.0283	3.746	1.1211	1.83	2.117	1.5811	2.6494	2.7872	1.518	1.8503	2.4247	2.3162	2.2568	2.1814	0.61084	1.7958	2.9544	2.6939	2.6293	2.3059	2.9325	2.273	1.7251	0.93949	1.6831	3.2849	1.4936	1.2795	1.9777	3.1427	2.1878
1110312	1.6625	3.4942	3.6369	3.9452	2.1063	3.4252	2.4383	0.0	1.743	0.0	2.4038	2.1183	2.8701	3.1848	1.9978	2.557	2.1445	2.8736	3.3558	4.5454	3.533	0.88892	3.2747	0.73466	3.0676	3.4685	4.0741	3.0297	1.8995	2.9937	2.4686	3.1341	2.5221	2.9632	3.4759	3.225	2.9848	3.3039	0.6809	3.0334	0.82264	2.0747	3.9073	2.6434	0.68287	2.4013	3.4136	2.2974	3.357
339336	0.0	0.0	0.0	0.0	0.0	0.0	0.0	0.0	0.0	0.0	0.0	0.0	0.0	0.0	0.0	0.0	0.0	0.0	0.0	0.0	0.0	0.0	0.0	0.0	0.0	0.0	0.0	0.0	0.0	0.0	0.0	0.0	0.0	0.0	0.0	0.0	0.0	0.0	0.0	0.0	0.0	0.0	0.0	0.0	0.0	0.0	0.0	0.0	0.0
4446053	0.0	0.0	0.0	0.0	0.0	0.0	0.0	3.202	0.0	0.0	0.0	0.0	0.0	0.92545	0.0	0.0	0.0	0.0	2.987	0.0	0.0	0.0	0.73774	0.0	0.0	0.0	0.0	1.2035	1.0651	0.0	0.81218	0.0	0.0	0.0	0.0	0.0	0.0	2.7902	0.0	0.0	0.0	0.0	0.0	0.0	1.1445	0.0	0.0	0.0	0.0
847728	4.0619	0.83987	0.0	0.29704	2.435	3.4252	0.0	3.9405	1.743	1.8876	0.0	0.0	4.5935	1.8867	2.5826	4.8184	2.1445	0.0	1.7266	0.0	2.7815	0.0	0.0	1.2191	0.0	4.5588	0.0	2.0899	0.0	0.0	0.0	3.7792	0.61084	5.5464	0.0	5.0922	0.0	3.6819	0.0	2.4094	0.0	0.0	3.3782	4.3802	0.0	0.0	0.5057	0.0	0.0
613697	3.1892	2.5209	2.1165	4.2868	3.1233	3.0789	2.9317	2.3508	1.743	3.945	4.1135	1.4173	2.8701	4.4385	3.3193	2.7187	3.5355	0.0	3.9659	0.87012	3.2056	3.6921	1.5862	3.2679	1.039	3.8273	2.7207	2.635	1.8995	3.9002	2.2568	0.0	2.5221	3.1755	1.4264	4.7959	3.9457	0.99001	3.0422	4.0714	2.4885	2.9789	2.7066	1.9692	0.0	2.5841	3.0245	3.6156	3.2532
385545	3.4966	0.0	0.0	1.2459	1.0717	0.0	1.0738	0.0	0.0	4.4984	0.0	1.4173	3.5259	1.4847	0.0	4.0314	0.63399	1.8203	3.3558	0.0	2.5111	2.3948	2.6646	0.0	0.0	1.9175	0.0	0.0	1.6711	3.8007	2.817	0.0	2.873	0.0	0.0	1.9558	1.4484	2.7902	0.0	2.1224	0.0	3.472	1.9123	0.0	0.0	0.0	1.6318	3.0604	0.0
284123	2.554	0.0	3.5805	1.2459	2.1063	1.4432	1.6825	0.0	1.1202	3.0358	1.4419	0.0	3.4353	0.0	2.3196	3.6047	0.0	0.0	2.2777	0.0	0.0	0.0	0.73774	1.8703	0.0	3.6787	0.0	0.72375	0.0	0.0	1.7082	1.2717	3.2379	1.7958	4.2902	2.4112	0.65661	2.5683	2.8138	0.0	2.0266	2.8924	0.79664	1.9692	5.7459	0.0	2.948	4.0586	0.0
355494	1.6625	4.2606	0.56232	4.0682	3.6519	3.3461	4.1354	2.8383	2.5097	0.92607	3.4983	2.7757	2.1719	3.3209	0.99856	3.8338	2.1976	3.7717	1.7266	3.991	1.7442	1.4349	1.5862	3.2679	1.039	1.0297	1.518	2.4752	2.9172	3.9002	3.7918	4.837	2.6488	3.2709	1.8203	0.65615	3.2699	3.6819	2.8138	4.3678	0.82264	3.9714	3.9249	2.1695	3.0468	3.2578	3.0971	2.8803	2.3971
298788	0.0	0.0	0.0	0.0	0.0	0.0	0.0	0.0	0.0	0.0	0.0	0.0	0.0	0.0	0.0	0.0	0.0	0.0	0.0	0.0	0.0	0.0	0.0	0.0	0.0	0.0	0.0	0.0	0.62868	0.0	0.0	0.0	0.0	0.0	0.0	0.0	0.0	0.0	0.0	0.0	0.0	0.0	0.0	0.0	0.0	0.0	0.0	0.0	0.0
356167	2.7982	5.6431	4.3605	4.4466	4.3025	2.15	0.0	1.6091	4.8071	3.7657	4.0401	3.2256	4.714	3.7645	0.99856	0.7637	5.2065	3.6314	2.0283	2.1081	4.9797	3.4882	1.2235	1.8703	0.0	4.3779	3.2308	0.0	1.6711	3.5784	0.0	0.77164	2.6488	0.0	0.0	0.36506	4.1931	0.99001	2.8138	3.8009	6.4444	3.7918	2.8971	2.9995	0.0	2.8922	3.2321	5.5091	2.5798
827794	3.7498	8.0955	6.9759	5.1691	6.1603	5.8077	6.2081	4.1214	6.3365	3.5608	6.4824	7.0462	5.2805	6.019	7.226	7.2911	4.9628	3.8996	3.558	5.1268	5.62	5.6796	5.1851	4.191	4.1601	3.2224	4.2255	3.4292	5.2737	4.1631	6.2872	5.5095	2.6488	6.9029	5.5149	3.3112	4.6884	4.8386	4.2999	6.5974	5.0567	6.2442	5.8098	4.7676	6.3489	5.3054	4.2519	5.5847	4.3365
523099	1.3919	2.5209	2.8473	1.9899	2.8198	2.8686	3.2986	0.0	2.5097	0.0	0.89404	2.9417	1.634	4.2468	0.99856	2.864	1.9315	1.18	1.3446	2.1081	3.3786	0.0	1.5862	2.111	3.9789	1.9175	0.95007	2.2954	1.3997	1.5802	1.7082	2.8807	0.61084	1.7958	0.88275	2.4112	3.181	2.7902	0.6809	1.5443	0.0	3.3475	1.7636	2.502	0.0	2.5841	0.0	2.1461	0.77504
351253	4.1958	3.1536	0.56232	5.5741	3.3738	5.8369	6.7573	3.4018	4.0231	4.9403	6.382	3.2256	5.2543	4.3136	3.3193	4.5867	0.15104	7.0236	4.8045	3.3371	6.0619	4.8634	6.2811	5.2296	5.63	4.2521	5.4242	6.5867	8.0869	7.8257	6.9478	6.4822	1.8622	0.69425	4.9718	4.403	4.8413	6.7483	0.0	6.1293	4.0332	4.7137	3.3524	4.7045	6.6991	3.7153	7.8176	4.7253	5.2473
336627	0.0	0.83987	1.2809	1.6124	0.63317	0.65358	0.0	1.9008	1.1202	5.3112	2.1484	2.3721	0.0	0.0	1.583	1.6292	1.409	1.18	0.82361	1.4091	1.7442	3.2506	1.2235	3.8359	0.0	0.76081	0.95007	1.2035	2.8089	3.9002	1.3287	2.1814	3.8257	2.0322	1.4264	2.1555	0.0	2.7902	2.3846	0.0	2.4885	2.5965	2.2281	0.66274	3.4175	0.77718	5.5981	1.3036	0.77504
197832	3.9143	0.0	2.267	0.0	0.0	0.0	2.1093	0.0	3.671	0.0	6.9907	6.2828	3.6112	5.9153	6.2826	6.1453	6.4974	0.0	4.1648	5.663	1.1211	4.2394	0.0	0.0	2.6494	4.3779	1.518	4.4494	2.4247	2.579	0.81218	3.4464	3.5934	0.0	0.0	4.0735	3.8335	3.1521	0.0	2.7549	0.0	0.0	0.45262	0.66274	0.0	1.6514	1.176	0.0	0.0
208042	5.3787	7.6213	6.4236	6.2564	6.5308	5.732	6.2295	6.043	4.8071	5.5791	5.3393	3.2256	4.9285	7.4697	6.8045	3.6852	6.7877	5.6544	4.1015	7.5166	4.6824	4.9848	6.9677	6.0167	7.2464	6.1874	5.3271	6.2951	6.7986	6.4358	8.5715	8.6536	5.2034	8.3047	9.7139	6.6529	8.3617	7.7416	6.5057	6.7909	7.9793	6.6123	6.1275	7.3236	6.4422	7.349	6.8842	3.3646	7.1407
531052	1.3919	2.3073	2.4032	2.4783	2.28	0.0	2.1093	3.4922	2.5097	2.868	2.1484	1.4173	1.9279	2.6771	2.8049	0.0	2.6548	2.2623	0.82361	1.4091	2.178	0.0	1.2235	2.4978	1.6368	1.6245	1.518	2.0899	3.3624	1.9946	1.3287	2.8807	2.6488	1.7958	0.88275	1.1055	2.6293	0.99001	2.8138	2.273	0.82264	0.93949	0.79664	2.1695	1.1445	2.5841	1.6318	0.98474	2.5798
304037	0.0	1.3672	4.816	5.4131	1.0717	4.5803	2.9317	0.0	2.1767	1.8876	3.8811	1.4173	2.1719	1.4847	0.99856	0.7637	0.913	0.0	3.7352	0.87012	0.0	0.0	0.0	3.1648	4.0723	0.0	0.95007	1.8503	3.2837	1.9946	0.0	0.0	3.5289	3.5999	1.4264	0.36506	1.1062	1.5716	0.0	1.9542	2.276	3.0605	2.2281	2.8903	0.0	0.0	0.87942	2.8803	2.3971
277202	5.3974	4.3748	1.7584	2.8425	2.7026	2.9776	3.7175	4.7535	4.1237	2.4595	4.1833	3.2256	2.1719	3.1848	4.7521	4.4552	4.5247	4.6468	3.6493	2.577	2.5111	4.8634	4.2995	3.8359	4.5973	3.0517	3.2308	4.8586	4.548	4.5781	4.0766	2.573	1.8622	4.7192	4.3512	2.6283	5.308	4.151	4.0602	3.2668	3.3538	3.1378	3.7969	4.9957	2.8183	3.999	4.0835	3.9712	3.1414
874627	3.4257	1.3672	2.6423	2.2197	3.1233	0.0	0.0	2.3508	5.1784	3.0358	2.1484	1.4173	3.235	6.019	3.5823	0.7637	2.7876	0.0	3.558	3.079	1.1211	3.2506	2.6646	3.364	0.0	3.3259	1.9244	1.2035	0.62868	0.0	2.4686	3.5371	3.3164	2.5715	1.4264	2.4872	2.7578	0.0	1.1416	2.273	0.0	2.702	2.6653	3.6624	0.0	5.1105	2.1238	1.7855	1.2765
422283	5.5717	6.1398	4.7914	4.0878	5.0425	5.0484	4.9973	6.8812	5.9274	6.792	6.2581	4.878	5.2275	4.4971	5.8301	5.4452	5.7513	5.1366	3.558	4.8236	5.475	5.3588	6.2811	4.5593	5.0747	4.3289	3.9049	5.416	4.3302	5.2409	6.2872	6.2606	4.3945	4.377	6.416	4.3222	5.61	5.535	5.9662	5.2256	5.3291	5.0893	6.7132	4.9957	5.8555	4.8137	5.2774	5.6841	5.5832
821538	2.9063	0.0	0.0	1.9044	1.6798	4.0913	2.4383	0.0	3.0076	2.4595	0.89404	1.4173	1.2646	1.4847	0.0	1.2604	0.41263	0.0	0.82361	3.556	0.0	1.4349	0.0	1.2191	1.6368	3.1108	1.9244	5.2281	2.6919	0.0	0.0	0.0	2.873	2.7142	1.8203	3.8896	0.65661	3.7887	0.0	2.4094	1.7251	1.9083	1.5072	2.9995	3.7774	0.0	1.4218	3.1427	0.0
542830	3.2724	2.8717	1.7584	3.554	2.575	0.0	0.0	3.5773	0.0	2.2017	1.838	0.0	1.2646	0.92545	2.8049	1.2604	3.3212	1.8203	1.3446	1.4091	3.0091	2.6113	3.9087	0.73466	1.039	1.2563	0.0	0.0	1.3997	0.0	2.964	0.0	1.6363	3.1755	2.9544	2.5595	0.65661	1.5716	0.6809	1.5443	0.82264	2.0747	3.8159	1.1152	3.8994	2.5841	1.9777	3.9255	2.742
216356	2.9063	2.7069	0.0	0.54325	1.0717	0.0	1.0738	1.2431	3.0076	1.4855	3.3843	2.1183	2.1719	2.8669	4.0848	2.864	4.9474	2.8736	0.0	3.2138	1.1211	2.7996	2.9403	0.0	3.0676	0.76081	1.9244	3.5939	2.0966	2.8012	3.7108	2.735	0.0	0.0	3.6797	0.65615	3.0862	2.9825	4.7834	3.9868	5.023	0.93949	0.79664	0.0	0.0	3.3616	0.0	0.0	0.0
332732	1.8903	0.0	2.1165	2.4783	2.7026	4.6478	2.1093	0.0	0.0	0.92607	0.89404	0.0	2.5629	0.92545	3.3193	1.2604	0.99518	1.8203	3.558	1.4091	0.0	1.83	2.5041	1.2191	1.039	2.9899	0.95007	2.0899	3.3624	1.5802	3.0974	0.0	3.3908	2.4131	4.2266	2.8747	3.2699	0.0	0.0	0.0	1.3433	0.93949	0.0	1.1152	2.9371	1.6514	3.4136	2.2974	1.2765
322258	4.8386	4.4288	0.56232	2.5921	2.28	2.6224	5.4982	0.0	3.0076	4.0269	3.4983	1.8099	4.8252	2.6771	3.4568	3.8338	4.8403	3.6314	1.3446	3.556	3.3786	3.5937	2.9403	3.5391	4.0723	2.858	3.9049	3.0297	5.1236	4.2411	1.7082	2.1814	2.0576	4.1942	4.892	3.0851	3.2699	2.9825	3.0422	3.5874	4.762	3.6408	3.8895	1.1152	0.0	2.4013	2.691	0.0	3.7105
207532	5.7708	5.9315	7.4821	5.839	4.9165	5.7779	4.7233	2.97	4.2177	4.1781	6.5234	4.3958	5.5417	6.5763	5.9744	4.2052	6.8261	5.0837	5.9499	6.4168	3.533	4.5327	4.7919	5.2798	4.4658	6.404	4.8559	7.3506	4.1644	5.3149	4.2004	8.6662	6.769	4.8792	4.5199	7.2952	6.0845	2.9825	6.4471	7.6289	6.89	5.237	5.612	6.4859	6.4422	6.3641	5.8287	5.7643	5.3515
423830	6.2528	5.2822	5.1227	7.205	3.2951	3.7663	3.8339	5.2445	5.2244	1.8876	6.3368	4.6569	6.3759	6.6685	6.2066	4.5004	8.4103	3.3017	4.9553	4.7367	6.6732	5.9218	4.2995	3.6951	1.039	6.6925	4.2255	3.9985	4.6138	5.4524	3.7108	5.8996	4.688	6.4918	0.0	4.8545	5.5928	3.6819	6.9686	6.4784	5.9296	4.9246	4.6412	2.9995	2.3888	3.1459	3.7649	5.292	3.7868
537548	0.0	0.0	1.2809	0.0	0.0	1.1017	0.0	0.0	0.0	0.0	0.0	0.0	0.0	0.0	0.0	0.0	3.6477	0.0	0.0	2.1081	0.0	0.88892	0.73774	0.0	0.0	0.0	0.0	0.0	0.0	0.0	0.0	0.0	0.0	0.0	2.6001	0.0	0.0	1.5716	0.0	0.0	0.0	0.0	0.0	0.0	3.644	0.0	1.9777	0.0	0.0
230132	3.4257	4.3748	3.1863	3.6359	2.575	2.8686	1.0738	0.0	1.1202	0.0	3.7945	2.7757	3.4353	1.4847	1.9978	3.1171	4.8151	4.2266	3.7352	3.3371	3.9166	2.9661	0.0	1.2191	2.0582	2.2689	1.9244	4.2164	0.62868	2.579	0.81218	1.2717	2.7652	2.2352	1.8203	4.3428	2.9848	0.99001	2.5423	3.1155	4.1627	1.9083	3.7383	2.1695	0.0	2.5841	2.2565	3.4956	0.77504
214684	4.969	2.3073	1.2809	3.8106	2.575	3.0789	3.8339	0.0	2.5097	1.8876	4.1135	2.7757	3.3386	2.8669	0.0	0.0	2.5225	1.8203	1.3446	2.577	1.1211	0.0	2.809	3.4542	2.8736	4.681	0.95007	3.9985	1.3997	2.9937	1.3287	3.4464	1.3682	4.377	4.0903	3.0353	3.5791	2.9825	3.5676	3.4676	2.0266	4.0927	4.4956	3.5944	0.68287	4.4396	0.5057	2.6745	4.6945
1517779	0.62426	0.0	0.0	0.29704	0.0	0.0	0.0	5.4389	1.1202	0.0	0.0	0.87611	0.0	0.0	0.0	0.0	0.22102	0.0	0.0	0.0	0.0	0.88892	0.0	0.0	0.0	0.0	0.0	0.72375	0.0	0.0	0.0	0.0	0.0	0.0	0.0	0.0	0.0	0.0	0.0	0.0	0.0	0.0	0.0	0.0	0.68287	0.0	0.0	0.0	0.0
629361	4.0619	4.5309	0.0	0.75349	0.0	0.0	3.9415	2.8383	3.2041	4.1781	2.6206	3.8447	4.1563	3.1848	3.9973	4.1496	3.849	2.8736	0.0	3.4507	3.0091	4.1728	3.371	1.5811	3.5296	0.76081	3.8122	2.7789	2.4247	3.1635	4.0105	3.9207	0.61084	0.0	4.0903	1.5924	5.6765	5.338	4.5054	3.8496	4.0994	1.9083	1.0742	2.3453	0.68287	4.5754	1.9777	0.57481	2.1878
4446732	4.3569	1.7526	2.8473	3.7134	4.526	4.9177	2.7059	4.1214	2.78	3.945	4.6458	0.87611	3.235	5.5504	3.9973	3.6047	5.0898	1.18	5.463	1.8005	2.178	3.2506	1.5862	1.8703	0.0	4.2256	3.2308	5.0692	4.7663	4.0807	2.4686	3.6224	2.0576	5.7589	5.4328	5.0173	0.65661	0.99001	1.7708	2.6486	0.0	4.0927	5.148	0.66274	0.0	4.7385	3.7197	1.7855	4.9482
261715	1.3919	4.3748	1.9486	3.0559	0.63317	0.65358	4.1354	4.0636	0.0	3.0358	3.8811	1.8099	1.2646	6.2064	4.0848	4.8881	0.52755	1.8203	4.1648	0.0	5.226	4.103	0.73774	3.7673	0.0	0.42999	3.2308	4.7923	0.0	2.9937	1.7082	2.8807	3.655	1.161	0.0	1.724	0.65661	0.0	0.0	4.6958	5.3833	0.0	5.2353	0.0	0.0	0.0	1.4218	0.98474	2.1878
337724	0.0	0.0	0.56232	0.0	4.7493	0.0	0.0	4.8248	0.0	0.0	0.0	5.1734	6.7209	0.0	0.0	2.1665	0.0	0.0	0.0	9.29	0.0	0.0	5.5359	0.0	0.0	0.0	0.0	0.0	0.0	0.0	3.2195	0.0	2.5221	0.0	0.0	1.8446	0.0	0.0	0.0	0.0	0.0	1.249	5.8882	0.0	3.4175	0.0	0.0	0.0	0.0
580907	6.4263	4.4807	6.1703	7.0217	6.0204	5.2135	6.1191	3.3054	7.0747	5.873	5.2445	5.8109	6.0491	6.0778	5.5207	6.6552	6.7108	5.7926	4.2254	7.3655	5.3559	5.9218	5.9007	6.2859	4.4658	3.3259	4.9889	5.1771	4.8507	6.2967	5.8119	7.9324	5.2441	6.569	7.1661	7.4022	7.5031	4.6246	7.5728	5.8585	7.4615	5.8326	6.9205	5.7409	6.7808	5.2251	4.9647	4.141	5.9077
215311	3.1892	4.8795	5.3756	5.1782	4.7194	2.3252	2.4383	2.6934	2.5097	2.868	4.7415	5.1734	3.4353	3.5597	4.4567	3.1171	3.2052	3.1035	2.6755	2.9303	4.3907	3.1154	2.5041	1.5811	1.6368	4.7571	1.9244	1.2035	1.3997	1.9946	3.332	2.735	2.5221	3.3605	1.8203	1.724	2.7578	1.5716	3.8348	4.2272	2.9851	4.0927	3.6979	3.4479	4.3907	3.6346	1.6318	3.9712	3.2532
289538	3.2724	1.7526	1.5393	2.4179	1.0717	0.65358	3.2986	2.97	2.78	2.6782	2.4038	0.87611	1.2646	2.6771	0.0	0.7637	1.9928	0.0	3.4604	0.0	0.0	2.1398	2.3235	0.0	3.5296	1.4521	1.9244	2.4752	3.2004	0.0	1.3287	1.6423	1.3682	2.0322	4.2266	2.9303	0.0	3.1521	2.6844	4.0714	0.0	0.93949	2.4871	1.9692	0.68287	1.6514	0.87942	3.1427	0.0
293097	0.0	4.2606	0.0	3.3098	0.63317	0.0	0.0	4.558	0.0	0.0	2.6206	0.87611	0.76661	0.0	5.4234	6.4858	7.0672	2.2623	2.4903	0.0	5.3559	5.8384	1.5862	5.1776	0.0	4.4018	0.0	2.0899	0.0	3.3155	2.6533	0.0	0.61084	0.69425	1.4264	0.0	1.1062	1.5716	0.0	1.2854	1.7251	2.3591	0.0	1.1152	5.4979	2.4013	7.2088	3.5569	2.1878
579293	0.0	0.0	0.0	5.9284	0.63317	1.4432	3.7175	4.7535	1.743	0.0	3.7023	4.996	3.6917	0.0	0.99856	5.2474	1.9726	4.4096	3.3558	6.035	4.1253	0.0	2.3235	0.0	1.039	5.1587	0.0	2.635	0.0	3.6938	0.0	0.0	0.0	0.0	0.88275	3.3525	3.9987	4.4403	0.0	0.0	0.0	0.0	0.0	6.2186	0.0	0.0	4.9452	5.5091	0.0
105659	3.9652	4.1365	3.9354	4.3366	2.28	2.6224	3.4522	2.1433	1.743	0.0	1.838	3.6663	3.0023	1.8867	1.9978	2.864	4.5073	2.8736	2.4903	0.0	2.5111	1.4349	4.0316	2.3173	1.6368	2.4631	2.7207	0.0	2.0966	2.8012	3.7108	2.1814	1.0386	0.0	2.7881	4.4225	3.647	1.985	4.5054	4.6958	2.9851	3.6929	3.0332	3.4479	5.6793	1.6514	1.6318	2.2974	4.0572
298385	1.6625	2.0564	3.6911	4.6703	2.9282	3.0789	0.0	3.9405	4.0231	1.8876	2.6206	3.0906	4.1563	3.8569	3.4568	3.6047	4.0353	4.1256	3.4604	2.1081	3.2056	2.1398	4.6457	2.4978	3.6557	3.9619	3.6069	4.2661	2.5645	3.3155	4.6107	2.573	3.5289	2.5715	2.9544	3.2687	4.4041	1.5716	0.0	2.6486	3.6473	3.7432	3.5469	2.3453	4.3484	2.7464	3.673	4.141	2.742
953855	6.5812	4.0702	4.9332	5.581	4.526	4.3155	4.4591	4.3319	5.6524	4.3148	3.7023	4.2129	4.0381	3.5597	4.5822	3.8338	6.3303	5.1366	5.4376	1.4091	1.7442	5.4174	4.3942	5.4428	4.8817	3.639	3.2308	4.4917	3.7021	3.8007	5.3056	4.7257	5.9205	6.232	4.8504	4.5871	5.0564	4.8875	1.1416	2.273	2.4885	3.7918	5.344	5.9594	7.5596	5.1105	5.5472	3.9712	4.6945
531238	2.087	0.83987	0.56232	2.4179	0.0	4.0913	2.9317	0.75149	1.1202	4.8974	3.4983	2.1183	0.76661	3.9438	1.9978	1.2604	2.8218	0.0	0.0	3.079	0.0	0.88892	3.0606	1.2191	0.0	1.0297	2.2412	2.4752	1.8995	1.5802	3.9412	2.3905	0.0	1.161	4.017	3.225	0.0	4.4403	6.2891	2.7549	0.82264	3.5305	3.5239	1.7365	3.2441	2.4013	2.691	0.0	1.943
342182	2.26	0.0	0.0	0.54325	0.0	0.65358	2.1093	2.6934	0.0	0.92607	2.4038	2.7757	6.0943	1.4847	0.0	1.6292	0.0	1.18	1.7266	0.87012	1.1211	1.83	2.117	0.0	0.0	1.9175	0.0	1.8503	0.0	3.4529	7.6036	6.0611	0.61084	1.5131	1.4264	4.5871	0.65661	1.985	6.6251	3.4037	2.8378	0.0	1.5072	0.0	0.0	1.2795	0.0	0.57481	3.5446
113941	2.9063	1.3672	3.7938	2.9317	3.5196	6.3337	0.0	1.9008	1.1202	3.0358	3.1252	0.0	0.76661	0.92545	0.99856	0.7637	0.22102	0.0	4.68	1.4091	1.7442	0.0	2.5041	1.2191	1.039	1.7784	1.518	1.2035	2.6919	2.8012	0.0	1.6423	3.4615	3.1755	0.0	2.3309	0.65661	0.99001	2.5423	1.2854	1.7251	0.0	0.79664	1.1152	2.0096	0.0	0.0	3.7265	1.6479
301464	0.0	1.7526	1.5393	0.29704	3.5196	0.0	1.0738	0.0	2.1767	0.0	2.4038	2.3721	1.634	0.0	0.0	2.7187	2.3142	1.18	1.3446	3.079	0.0	0.0	0.0	3.1648	1.6368	2.3692	0.0	2.9097	1.3997	3.1635	1.7082	0.0	0.61084	0.0	0.0	0.89825	0.65661	0.99001	0.0	2.1224	1.7251	2.2239	2.8971	1.459	0.0	2.7464	0.0	0.98474	1.2765
210945	4.811	4.8795	3.6911	3.1331	3.1233	2.8686	2.7059	5.2956	3.2041	8.5764	4.4892	1.8099	2.3806	3.6657	2.8049	3.8338	4.8975	2.8736	0.82361	2.9303	4.4693	4.905	4.6457	5.4206	4.1601	2.4631	1.9244	3.5939	6.1479	5.2025	6.1403	4.1678	5.5982	4.6498	3.6797	4.1919	4.5883	4.4403	2.5423	4.4009	0.82264	1.7201	3.5917	2.502	4.8503	2.8922	5.3827	2.2974	3.8593
347587	2.087	2.0564	3.5218	2.5363	2.7026	3.2624	0.0	3.0906	0.0	0.0	0.89404	2.7757	1.9279	3.4452	1.583	1.2604	2.9406	1.18	0.0	3.4507	0.0	2.1398	3.7022	1.5811	2.0582	2.2689	0.0	1.2035	0.0	2.579	1.3287	2.3905	2.5221	3.7399	0.88275	2.0591	3.0862	1.5716	1.7708	0.0	2.0266	2.3591	2.4389	1.7365	2.9371	0.77718	2.378	0.98474	0.77504
278675	0.0	0.0	0.0	0.0	0.0	0.0	0.0	0.0	0.0	0.0	0.0	1.8099	0.0	0.0	0.0	0.0	0.0	0.0	0.0	0.0	5.62	0.0	0.0	0.0	0.0	0.0	3.992	0.0	0.0	0.0	0.0	0.0	0.0	0.0	0.0	0.0	0.0	0.0	0.0	0.0	0.0	0.0	0.0	0.0	0.0	0.0	0.0	0.0	0.0
584107	2.7982	3.3894	1.7584	3.1702	2.8198	1.1017	1.0738	1.9008	1.1202	3.4464	2.6206	1.8099	1.634	2.4585	2.5826	0.7637	3.0213	3.1035	2.2777	2.9303	2.7815	1.83	2.3235	1.2191	1.6368	3.375	0.0	1.8503	2.0966	1.9946	2.0084	1.2717	1.3682	2.0322	1.4264	1.1055	4.1469	0.99001	2.0056	2.8538	3.2411	0.54491	1.8398	0.66274	1.4936	1.6514	1.9777	2.6745	1.6479
585989	0.0	0.0	0.0	0.0	5.2447	0.0	0.0	0.0	0.0	0.0	0.0	4.7039	0.0	0.0	4.5822	0.0	0.0	5.58	0.0	0.0	0.0	0.0	3.6263	0.0	0.0	0.0	0.0	0.0	0.0	0.0	4.8935	0.0	6.776	5.8698	0.0	4.5521	0.0	0.0	0.0	0.0	0.0	0.0	0.0	0.0	0.0	0.0	0.0	0.57481	0.0
275194	3.9143	5.1601	3.5805	5.756	3.4486	3.2624	4.6616	3.0906	2.78	2.6782	2.1484	2.9417	3.3386	0.0	3.6978	3.6852	2.6034	1.18	4.0353	4.0642	1.1211	4.303	2.6646	3.6951	2.6494	2.2689	3.0799	3.6698	1.0651	3.8007	2.2568	3.6224	3.3908	4.8486	0.0	3.1333	5.0312	1.985	0.0	1.2854	3.8142	3.7432	2.389	4.2089	0.0	3.9331	2.7819	2.9732	2.3971
550894	4.5692	3.4942	2.8473	4.5628	4.5934	0.65358	1.6825	5.1082	1.743	3.3221	3.2606	0.87611	0.76661	0.92545	2.8049	2.557	4.9292	2.2623	2.6755	1.4091	5.18	4.5327	4.6457	2.4978	2.8736	2.161	1.518	0.72375	1.8995	1.5802	4.2004	1.9369	3.3164	4.5391	4.017	3.0353	1.4484	3.4412	0.6809	0.96961	2.8378	2.3591	4.4355	1.459	4.9942	0.0	3.2952	4.1004	1.943
268538	0.0	0.0	0.96591	0.0	0.0	0.0	1.6825	1.2431	0.0	0.0	1.4419	0.87611	2.1719	0.92545	0.99856	2.9961	2.5769	0.0	0.0	2.3615	1.1211	0.0	2.117	2.3173	2.0582	3.0517	0.95007	1.8503	1.6711	1.5802	2.4686	1.2717	1.8622	0.0	1.4264	2.3309	0.0	0.99001	3.4923	2.9464	0.0	2.8003	1.8398	0.66274	0.0	0.0	3.7649	1.5646	0.0
192364	0.0	1.7526	4.2564	0.29704	0.0	0.0	2.4383	1.9008	0.0	0.0	0.0	0.0	3.5259	2.2007	0.0	2.3749	1.2507	0.0	0.0	0.0	0.0	3.3743	0.0	1.5811	0.0	1.4521	2.2412	0.0	0.0	2.9937	0.0	0.0	2.0576	0.69425	2.1295	0.0	3.181	2.5683	2.5423	0.0	0.0	0.0	0.24399	0.0	2.3888	2.7464	0.87942	3.8294	1.6479
300766	2.9063	5.9315	1.5393	1.6124	7.8047	6.1939	5.6328	0.0	8.323	0.92607	1.4419	2.3721	6.0794	5.4648	7.544	0.0	4.3326	3.7717	0.0	9.2727	2.7815	0.0	2.117	4.3868	5.5016	4.0248	0.95007	8.8071	4.1644	5.6654	2.2568	8.5914	4.3579	7.4018	5.3753	2.8169	6.5336	2.3059	10.293	2.8538	4.0994	5.9007	3.477	0.66274	0.0	0.0	8.5986	0.98474	4.4347
213671	0.0	0.83987	0.56232	0.0	0.0	2.4814	0.0	0.0	0.0	2.4595	0.0	0.0	1.2646	0.0	0.99856	3.1171	0.077495	0.0	0.0	0.87012	1.1211	1.4349	1.5862	0.73466	2.3839	2.161	0.95007	0.0	2.8089	0.0	0.0	0.0	3.2379	0.0	3.2386	1.8446	1.7249	0.0	0.6809	1.5443	1.3433	2.2239	1.8398	0.0	2.6888	0.0	2.594	0.0	1.6479
3579707	2.9063	1.7526	2.4032	1.7164	0.63317	2.3252	0.0	1.9008	2.78	1.8876	0.0	0.0	1.634	0.92545	0.99856	1.9227	0.077495	0.0	4.4453	0.87012	0.0	2.3948	2.6646	2.3173	0.0	0.76081	0.0	1.5629	0.0	0.0	0.81218	1.6423	4.0257	0.69425	0.88275	2.3309	0.0	0.99001	1.7708	0.56477	2.276	0.0	2.4871	0.66274	4.6561	1.2795	3.5747	2.9732	1.2765
823634	5.1559	0.0	0.0	1.0997	1.4076	0.65358	5.1842	1.6091	1.1202	0.0	1.4419	3.2256	0.0	3.1848	0.0	0.7637	1.6309	0.0	2.0283	1.8005	3.6725	0.0	1.5862	4.9173	0.0	2.7872	0.0	1.2035	1.0651	9.1527	7.4685	0.0	1.6363	4.7526	0.0	0.0	0.0	0.0	2.0056	3.0334	0.82264	0.0	5.7518	0.0	0.0	1.9468	0.0	0.0	1.2765
351231	0.0	0.0	0.96591	0.75349	0.0	0.0	0.0	4.2305	0.0	0.0	0.0	0.0	0.0	0.0	0.0	0.0	0.0	0.0	0.0	0.0	0.0	0.0	0.0	7.9658	0.0	0.0	0.0	0.0	0.0	0.0	0.0	0.0	0.0	0.69425	0.0	0.0	5.5402	1.985	0.0	0.0	0.0	0.0	0.0	8.1097	0.0	3.5493	0.0	0.0	0.0
577377	7.0208	0.0	0.0	0.0	0.0	0.0	0.0	0.0	0.0	0.0	3.9628	0.0	0.0	0.0	7.5128	9.4844	0.0	0.0	0.0	0.0	0.0	0.0	0.0	0.0	0.0	0.76081	0.0	7.3848	0.0	0.0	0.0	7.6265	0.0	0.0	9.8025	0.0	0.65661	0.0	0.0	8.5256	0.0	0.0	6.659	0.0	0.0	0.0	0.0	0.98474	0.0
New.ReferenceOTU918	5.5216	4.8795	4.0226	2.6458	4.4186	1.4432	7.2091	0.0	4.0231	2.6782	4.3745	1.8099	3.9093	4.4385	1.583	4.5004	5.9356	5.3306	4.2254	6.2542	3.0091	2.3948	3.1716	4.6763	4.2428	4.0851	0.95007	5.4805	3.508	3.3155	5.0332	4.0495	3.2379	1.161	5.3456	3.225	6.5064	4.151	6.3002	5.0489	6.0349	5.686	5.6228	5.9183	0.0	3.9331	3.5747	3.5569	5.6254
New.ReferenceOTU2352	4.1525	2.3073	4.816	4.9304	4.038	3.7043	3.9415	3.4018	4.6808	4.7116	3.9628	2.1183	2.1719	3.8569	3.1674	4.2588	5.4735	3.4759	4.2836	5.0568	4.1253	4.7308	5.7298	4.5993	5.599	4.5157	4.0741	3.3392	4.9304	2.8012	5.7525	3.7029	4.8284	4.2421	6.3872	3.7108	3.8335	4.5044	4.9891	2.7549	4.3913	4.4055	4.1056	5.1458	5.6621	3.9331	5.5729	4.853	3.8593
New.ReferenceOTU4137	0.0	5.5489	0.0	0.0	0.0	0.0	0.0	1.9008	0.0	0.0	0.0	2.1183	0.0	0.0	0.0	0.0	0.0	0.0	3.6493	0.0	0.0	0.0	0.0	0.0	0.0	0.0	3.4921	5.8661	0.0	1.5802	0.0	0.0	0.0	5.1791	0.0	0.0	0.0	0.0	0.0	0.0	0.0	2.702	6.9531	0.0	0.0	5.4537	0.0	4.6709	0.0
New.ReferenceOTU3111	3.2724	0.0	0.0	2.4783	0.63317	1.4432	2.9317	0.75149	0.0	1.4855	0.89404	1.8099	0.0	1.4847	0.0	2.1665	4.2303	0.0	2.0283	0.87012	0.0	2.7996	1.5862	1.2191	4.0723	2.7872	2.7207	3.5139	4.3689	3.5784	0.81218	3.013	2.2296	2.5715	0.88275	0.65615	2.3319	2.3059	1.7708	3.3369	2.276	2.702	1.0742	1.459	0.0	0.77718	3.8514	1.7855	2.3971
New.ReferenceOTU3113	0.0	2.8717	0.0	0.0	0.0	0.0	0.0	0.0	0.0	0.0	0.0	0.0	0.0	0.0	0.0	0.0	0.0	0.0	0.0	0.0	0.0	0.0	0.0	0.0	0.0	0.0	0.0	0.0	9.7538	0.0	0.0	0.0	0.0	0.0	0.0	0.0	0.0	0.0	0.0	5.3494	0.0	0.0	0.0	0.0	0.0	0.0	0.0	0.0	0.0
New.ReferenceOTU1009	7.7067	7.7748	3.5805	7.2117	6.4871	7.0217	4.1354	7.0015	4.4677	5.1003	6.4544	4.2764	2.3806	5.4352	5.8798	5.0488	5.6503	6.1676	4.3934	6.8893	5.0833	6.4149	5.6166	2.111	3.5296	6.5394	5.807	0.72375	7.3792	5.2025	4.6973	4.5626	5.3031	4.7192	0.88275	3.9446	5.6436	5.6808	6.8454	3.8496	6.4316	6.3616	4.9211	0.0	6.3911	3.3616	7.2211	4.5853	3.9942
New.ReferenceOTU1881	0.0	4.4807	4.3936	3.4063	5.3262	1.9506	0.0	0.0	0.0	0.0	0.0	0.0	0.0	0.0	2.8049	0.0	0.0	0.0	0.0	2.7644	2.178	0.0	1.5862	2.8024	0.0	0.0	0.0	0.0	0.0	0.0	0.0	0.0	0.0	2.0322	0.88275	4.169	4.5883	0.0	0.0	0.0	3.5559	0.0	0.24399	1.459	0.0	0.0	0.0	0.0	3.5446
New.ReferenceOTU1883	1.6625	0.0	0.56232	0.0	0.0	0.0	1.6825	0.0	2.5097	1.4855	1.838	0.87611	1.2646	2.2007	0.0	1.2604	5.2511	1.18	4.7227	3.079	0.0	7.0463	0.0	0.73466	1.039	0.76081	0.0	1.5629	0.0	0.99641	0.0	1.9369	1.3682	0.0	0.0	0.0	0.0	0.0	5.4133	0.0	0.0	1.249	0.24399	0.0	0.0	0.0	0.0	0.98474	0.0
New.ReferenceOTU3338	3.101	0.83987	2.267	3.1702	1.6798	0.0	3.4522	1.9008	1.1202	2.868	1.4419	1.4173	2.3806	1.8867	2.3196	3.2287	2.9612	1.18	0.0	3.6541	0.0	0.88892	2.117	1.8703	2.6494	1.6245	0.95007	1.5629	1.0651	3.1635	3.0974	3.9865	2.2296	2.5715	3.2386	4.6212	2.4882	1.5716	4.4666	2.6486	2.276	3.4111	3.5006	2.1695	2.9371	0.77718	1.6318	0.0	2.3971
New.ReferenceOTU3628	2.087	2.7069	0.96591	0.75349	1.9087	1.7191	2.4383	2.5322	1.743	0.92607	1.838	2.588	0.0	1.8867	1.583	0.0	3.179	0.0	2.4903	0.0	0.0	1.83	2.6646	1.8703	1.6368	1.4521	0.95007	0.72375	1.8995	0.0	0.0	1.2717	1.8622	2.0322	3.5814	1.2867	1.7249	1.985	3.2394	2.1224	2.276	0.0	2.2281	1.459	2.2116	2.1918	0.87942	0.0	1.6479
New.ReferenceOTU3332	0.0	0.0	0.0	0.29704	2.8198	0.0	0.0	1.9008	0.0	0.0	0.0	1.4173	2.8701	0.0	0.0	1.2604	0.0	0.0	1.3446	4.8236	0.0	0.0	1.8759	0.0	0.0	0.0	0.0	0.0	0.0	0.0	2.0084	0.0	0.61084	0.0	0.0	0.65615	0.0	0.0	0.0	0.0	0.0	0.0	3.9933	0.0	2.6888	0.0	0.0	0.0	0.77504
New.ReferenceOTU3335	0.0	0.83987	6.4631	0.0	5.7956	5.0232	0.0	2.1433	0.0	6.2251	0.0	4.2764	2.1719	0.0	0.0	0.0	0.0	0.0	6.6703	0.0	0.0	0.0	0.0	0.0	2.0582	3.9294	4.6571	6.1169	9.2146	0.0	0.0	0.0	6.7409	0.0	7.0606	0.0	0.0	7.1798	8.8341	2.6486	5.1842	6.0177	7.5219	4.0144	1.1445	3.9331	6.1689	0.0	1.6479
New.ReferenceOTU3624	0.0	0.0	0.56232	0.29704	0.0	0.0	0.0	0.0	0.0	0.0	0.0	0.0	0.0	0.0	0.0	0.0	0.0	0.0	1.3446	0.0	0.0	0.0	0.0	0.0	0.0	0.42999	0.0	0.0	0.0	0.0	0.0	0.0	0.0	0.0	0.0	0.0	0.0	0.0	0.0	0.0	0.0	0.0	0.0	0.0	0.0	0.0	0.0	0.57481	0.0
New.ReferenceOTU461	1.3919	3.592	3.0267	4.9195	1.6798	3.8258	1.0738	0.0	0.0	1.4855	1.4419	0.0	1.9279	0.0	0.99856	0.7637	1.5785	3.8996	2.6755	2.7644	1.7442	1.83	1.5862	0.0	0.0	3.2751	2.7207	1.8503	0.0	0.0	0.0	1.2717	1.8622	2.7142	0.88275	0.65615	0.65661	0.0	3.7725	2.4094	4.0332	1.9083	1.4105	1.7365	2.3888	2.7464	0.0	3.8294	1.6479
New.ReferenceOTU3244	0.0	0.0	0.0	3.2762	0.0	0.0	1.6825	0.0	0.0	0.0	0.0	0.0	0.0	1.8867	0.0	1.2604	0.52755	0.0	0.0	0.0	1.1211	0.0	0.0	0.0	0.0	0.0	4.2957	0.0	0.0	3.3155	0.0	0.0	0.0	0.0	0.0	0.0	0.0	0.99001	0.0	4.1514	0.0	5.4183	0.0	0.0	0.0	0.0	3.3556	0.0	0.0
New.ReferenceOTU3245	0.0	2.5209	2.6423	2.2888	2.435	1.9506	3.2986	0.75149	0.0	0.0	0.0	0.0	0.0	0.0	0.0	0.7637	0.0	0.0	0.0	2.1081	0.0	0.0	1.8759	0.0	0.0	0.0	1.518	2.7789	1.0651	2.3162	1.3287	0.0	2.5221	0.0	0.0	0.89825	0.0	0.0	0.0	0.0	0.82264	3.9714	0.0	0.0	1.7745	0.0	0.5057	0.0	0.0
New.ReferenceOTU3932	3.0069	2.3073	1.2809	0.93696	1.4076	0.65358	0.0	0.75149	0.0	0.0	3.3843	0.0	2.5629	0.0	2.5826	0.0	1.1467	0.0	1.3446	0.0	0.0	0.0	0.73774	5.7223	3.2386	3.3259	1.9244	2.635	2.2699	0.0	0.0	0.77164	3.3164	6.5213	3.1035	0.0	4.2812	0.0	0.0	0.0	0.82264	1.5037	1.1953	0.66274	1.1445	0.0	0.5057	0.0	1.943
New.ReferenceOTU3930	2.554	2.0564	0.0	1.6124	1.6798	0.65358	1.6825	2.1433	2.5097	1.8876	0.0	0.0	1.2646	1.4847	0.0	0.0	1.2507	1.8203	1.7266	0.0	1.1211	0.0	2.5041	0.73466	2.0582	2.0444	2.7207	1.8503	2.4247	1.9946	1.7082	2.3905	2.5221	1.5131	0.88275	0.65615	1.7249	0.99001	1.7708	1.9542	0.82264	0.93949	0.63486	1.7365	1.7745	1.9468	0.87942	2.2974	1.2765
New.ReferenceOTU3054	2.9063	1.3672	1.7584	1.9899	1.9087	1.4432	4.7824	2.6934	0.0	3.3221	0.89404	2.3721	3.3386	2.6771	3.9042	4.3105	0.41263	0.0	2.4903	2.3615	2.5111	5.4738	1.2235	4.191	3.5296	2.6342	3.0799	4.2661	5.6639	4.2411	4.4701	1.9369	3.3908	1.161	0.0	3.5779	4.5174	2.9825	1.4903	3.6981	1.7251	4.6883	3.1275	3.7895	3.1488	3.9331	2.378	2.1461	3.2532
New.ReferenceOTU4349	2.4145	0.0	0.0	0.0	1.9087	0.0	0.0	2.3508	1.1202	0.0	0.0	0.0	4.2119	0.0	0.0	1.2604	5.5054	0.0	0.0	0.0	1.1211	0.0	0.0	0.0	1.6368	4.1143	0.95007	0.0	2.2699	0.0	0.0	0.0	1.0386	0.0	0.0	0.0	0.0	0.0	3.0422	0.96961	0.0	0.0	0.0	0.0	0.0	0.0	0.0	1.977	0.0
New.ReferenceOTU1266	5.3407	5.9684	4.9555	2.0706	0.0	0.0	2.9317	2.6934	2.1767	0.0	4.1135	2.9417	3.5259	3.1848	3.1674	2.9961	0.73311	4.8504	3.9659	3.9139	1.1211	3.4882	3.371	0.73466	0.0	5.2797	3.9049	5.8335	3.2837	4.993	0.81218	4.6465	2.5221	4.7853	4.572	2.2458	4.2378	5.338	4.8452	3.6438	5.9477	3.8844	2.5338	3.523	3.7774	2.1918	3.4693	4.9926	3.5446
New.ReferenceOTU1262	0.0	0.0	2.4032	0.54325	1.4076	0.0	1.6825	1.2431	0.0	2.6782	0.0	0.0	0.0	1.8867	0.0	0.0	0.78023	0.0	0.0	0.0	0.0	1.4349	2.3235	1.8703	1.6368	1.6245	0.0	0.0	2.8089	0.0	0.0	0.0	1.6363	2.0322	0.0	0.65615	1.1062	1.5716	1.1416	0.56477	0.82264	2.3591	2.5338	2.502	2.9371	0.0	1.9777	2.6745	1.6479
New.ReferenceOTU4343	0.0	0.0	4.6062	0.29704	3.5196	3.0789	2.1093	0.0	0.0	0.0	0.0	0.87611	1.2646	0.0	0.0	0.0	0.0	1.18	0.0	0.0	1.7442	0.0	3.5461	0.73466	0.0	0.42999	3.2308	1.2035	0.62868	0.99641	1.3287	4.3786	0.0	3.8052	0.0	0.65615	3.181	0.0	0.0	1.2854	2.0266	0.0	2.047	2.8903	0.0	1.6514	1.4218	0.0	1.6479
New.ReferenceOTU1065	2.087	0.0	1.7584	4.3036	6.8937	1.4432	1.0738	0.0	1.1202	2.2017	3.8811	3.0906	3.0023	4.3774	2.3196	4.4085	0.22102	4.321	5.2165	2.1081	4.8087	3.2506	1.2235	3.7673	3.879	4.681	0.95007	0.0	0.0	1.5802	1.7082	1.2717	5.534	3.4448	0.0	3.3112	2.6293	0.0	0.0	3.1931	2.9851	1.5037	4.0425	2.6434	0.0	3.7916	0.5057	0.98474	2.742
New.ReferenceOTU1063	1.8903	0.83987	3.5805	2.6458	4.3025	1.4432	3.2986	0.75149	1.743	0.0	1.4419	0.0	3.3386	1.4847	1.583	0.7637	0.87008	1.18	1.3446	1.4091	3.0091	1.83	2.3235	3.364	1.039	2.7872	2.2412	3.5939	1.0651	1.9946	4.5185	1.2717	0.0	1.161	0.0	4.4607	1.1062	2.3059	0.0	2.7549	0.0	1.5037	2.5338	0.66274	0.0	1.2795	0.5057	1.3036	2.742
New.ReferenceOTU1661	0.0	0.0	3.5805	1.0997	4.2196	2.15	1.0738	1.9008	0.0	1.4855	1.838	0.87611	0.76661	1.4847	1.9978	2.1665	1.6049	3.7717	2.8397	0.0	0.0	0.88892	2.809	2.3173	1.6368	1.4521	0.95007	2.0899	0.0	0.0	1.7082	3.9865	2.3833	2.2352	1.8203	2.8169	0.0	2.7902	3.3287	0.0	1.3433	2.2239	0.79664	2.3453	5.377	2.1918	3.8088	0.98474	3.8593
New.ReferenceOTU4166	4.1958	2.3073	1.9486	1.6124	2.1063	1.7191	3.5909	2.1433	0.0	2.868	0.0	1.8099	2.5629	1.8867	2.5826	2.3749	4.5351	1.18	3.4604	0.87012	1.1211	3.1154	3.0606	0.0	2.3839	3.1108	0.95007	2.7789	4.2497	0.0	2.2568	0.77164	3.7142	0.0	0.88275	0.0	0.0	2.7902	1.4903	0.0	0.0	2.8924	1.6831	0.0	0.0	1.2795	2.1238	2.1461	2.742
New.ReferenceOTU145	1.0585	4.6717	3.0267	2.6458	2.575	3.0789	7.1202	2.8383	7.8739	2.2017	7.6449	5.4186	4.4153	7.4843	5.2451	6.1874	5.1015	3.3017	2.8397	2.1081	7.5978	4.303	3.7744	4.5993	4.9814	3.3259	4.7095	5.0692	5.8666	4.9472	3.0974	3.4464	0.61084	0.69425	1.8203	4.4417	4.87	8.6559	6.5057	5.654	5.0567	5.9117	4.0585	4.6718	2.0096	4.9861	4.0835	2.9732	7.0273
New.ReferenceOTU1310	1.8903	0.83987	3.3968	1.6124	0.0	3.4252	0.0	2.5322	1.1202	0.0	0.89404	0.87611	2.1719	2.2007	2.5826	1.2604	2.6923	0.0	3.4604	0.0	2.178	1.4349	0.0	0.0	0.0	3.639	1.518	1.5629	0.0	2.3162	0.0	2.8807	3.5934	0.69425	0.0	1.2867	2.3319	2.3059	2.0056	1.5443	1.7251	1.249	1.6831	1.1152	0.0	0.77718	0.5057	1.3036	0.0
New.ReferenceOTU1319	3.8067	4.0702	6.7708	4.3036	3.6519	3.1736	5.8137	3.0906	3.0076	4.5547	4.5433	4.7039	4.6749	3.8569	2.8049	3.8338	6.7326	3.6314	4.4954	3.746	3.6725	4.5327	4.5254	3.9642	4.8291	3.4685	3.0799	5.3251	4.0737	2.9937	6.655	5.6784	3.3164	3.3605	6.0254	5.3685	2.3319	3.5666	4.3857	4.8233	2.8378	4.0927	5.7665	4.1627	3.7774	4.3913	4.7564	4.2189	5.4487
New.ReferenceOTU2503	0.0	0.0	0.0	2.8425	3.4486	0.0	0.0	2.3508	3.2041	3.186	0.89404	0.0	4.4619	0.92545	0.0	0.7637	3.2308	2.8736	0.82361	0.0	1.7442	0.0	1.5862	1.8703	0.0	3.3259	0.0	4.0562	1.0651	4.5167	0.0	4.2771	0.61084	3.2709	0.0	2.6283	0.0	0.0	2.3846	1.9542	2.0266	0.0	1.9812	2.3453	0.0	0.0	3.0971	0.0	0.77504
New.ReferenceOTU2508	0.0	0.0	1.9486	0.0	3.2117	0.0	1.6825	0.0	0.0	0.0	4.7871	0.0	0.0	0.0	0.0	0.0	2.6674	1.8203	0.0	2.1081	0.0	2.1398	0.0	0.0	0.0	2.7127	0.0	0.0	1.6711	0.0	0.0	3.013	0.0	0.0	4.4658	0.0	0.0	1.985	2.8138	0.0	0.0	0.0	0.0	2.502	4.8197	1.6514	0.0	0.0	0.0
New.ReferenceOTU2509	2.7982	1.3672	4.1048	2.9743	2.575	2.4814	2.1093	4.1214	2.1767	4.0269	1.4419	2.1183	1.634	0.0	3.5823	3.2287	3.0883	4.4096	0.0	0.87012	0.0	1.83	4.7207	5.4428	4.5973	3.4225	2.7207	1.5629	4.479	0.0	3.9412	2.1814	4.881	2.7142	2.9544	4.6042	1.4484	4.788	3.1442	0.96961	2.8378	3.472	4.519	3.8491	2.6888	3.1459	5.1121	3.8783	3.1414
New.ReferenceOTU107	0.0	0.0	0.0	2.5363	2.7026	0.0	2.1093	3.5773	0.0	0.0	1.4419	0.87611	2.5629	1.8867	0.0	3.1171	1.1822	2.2623	0.82361	1.8005	0.0	0.0	1.8759	2.9336	1.039	4.6614	0.0	1.2035	1.3997	2.3162	1.7082	0.0	4.2817	1.161	3.1035	2.4872	0.0	0.99001	0.0	0.0	3.891	3.2809	5.7067	1.7365	0.0	0.0	3.0245	1.977	3.2532
New.ReferenceOTU106	4.3569	2.0564	2.1165	4.7087	4.6578	1.4432	1.6825	2.97	1.1202	0.0	5.143	2.9417	2.7247	2.4585	1.583	3.1171	0.22102	3.7717	0.0	1.4091	3.7997	3.7842	2.117	2.9336	0.0	2.0444	0.0	1.8503	2.5645	0.0	3.332	3.013	1.8622	3.1755	1.4264	1.4476	1.1062	4.6812	1.7708	3.8009	0.0	0.54491	2.8971	2.3453	2.6888	1.6514	0.0	2.6745	3.5446
New.ReferenceOTU4565	4.7829	4.1365	0.0	3.4967	1.6798	0.65358	0.0	4.0034	0.0	0.92607	3.2606	1.4173	0.76661	0.0	1.583	0.7637	1.8231	1.8203	2.2777	0.0	0.0	2.1398	1.2235	3.4542	2.0582	3.0517	2.2412	1.2035	1.3997	3.4529	2.4686	2.573	4.0257	2.9632	2.3839	3.5427	2.1565	3.9812	3.9519	1.7637	0.82264	1.249	1.9812	2.8903	0.0	2.8922	3.2952	1.5646	1.943
New.ReferenceOTU1080	0.0	0.0	0.0	0.93696	0.0	0.0	0.0	0.0	0.0	0.0	0.0	0.0	0.0	0.0	0.0	0.0	0.0	0.0	0.0	0.0	0.0	0.0	0.0	0.0	0.0	0.0	0.0	0.0	0.0	0.0	0.0	0.0	0.0	0.0	0.0	0.65615	0.0	0.0	0.0	0.0	0.0	0.54491	0.0	0.0	0.0	0.0	0.0	0.0	0.0
New.ReferenceOTU1081	0.0	0.83987	3.5218	3.095	0.0	1.1017	0.0	2.6934	0.0	1.8876	0.89404	0.87611	1.2646	1.4847	0.0	0.0	1.2838	0.0	0.0	0.0	2.178	2.9661	0.0	0.0	0.0	5.8216	0.95007	2.0899	0.0	1.5802	0.0	0.0	0.0	0.69425	0.0	0.0	0.0	0.0	1.1416	0.56477	0.82264	0.0	0.63486	0.66274	0.0	3.2578	0.5057	2.7811	1.6479
New.ReferenceOTU4568	0.0	0.0	1.2809	0.0	0.0	0.0	0.0	0.0	0.0	0.0	0.0	0.0	0.0	0.0	0.0	0.0	0.0	0.0	0.0	0.0	0.0	0.0	0.0	0.0	0.0	0.0	0.0	0.0	0.0	0.0	0.0	0.0	0.0	0.69425	0.0	0.0	0.0	0.0	0.0	0.0	0.0	0.0	0.0	0.0	0.0	0.0	0.0	0.0	0.0
New.ReferenceOTU1089	2.7982	6.3499	0.0	0.54325	2.435	5.4207	0.0	0.0	0.0	0.0	1.4419	1.8099	0.0	0.0	0.0	0.7637	7.9504	6.6029	1.7266	2.7644	0.0	0.0	1.2235	3.9642	0.0	0.0	0.95007	2.2954	1.6711	0.99641	0.0	4.1678	0.0	2.4131	0.0	0.0	4.0498	5.6528	0.0	4.0297	3.4584	5.6336	6.1871	1.1152	0.0	0.0	1.6318	4.4302	1.6479
New.ReferenceOTU2693	0.0	0.0	5.325	0.29704	0.0	0.0	4.6616	0.0	2.5097	0.0	1.838	0.0	2.3806	2.8669	0.0	2.1665	0.0	0.0	1.3446	1.4091	1.1211	0.0	0.0	2.8024	2.8736	3.2751	1.518	2.635	3.926	1.9946	0.81218	2.1814	4.6277	0.0	0.0	0.0	1.9567	5.1504	3.4923	1.5443	0.0	0.0	0.9421	0.66274	0.68287	0.0	2.594	0.0	0.0
New.ReferenceOTU2322	5.636	6.2783	7.5126	6.9884	5.7956	6.7494	6.6019	6.043	4.6808	5.1376	5.9728	3.0906	4.8949	6.1157	7.1469	6.3319	7.1753	5.1366	4.3934	5.7321	3.0091	4.2394	6.2178	5.6478	7.0651	6.058	5.3271	6.307	5.5675	4.9472	8.0732	6.7802	3.4615	5.468	8.2071	6.2233	4.9529	7.6943	5.8654	5.5097	5.0567	5.7854	7.0425	6.7742	7.7941	6.6775	5.2135	6.3534	7.3055
New.ReferenceOTU2035	4.5359	4.9177	7.1651	4.5203	4.89	4.3962	3.4522	5.0198	4.1237	1.4855	3.8811	3.9262	3.8404	4.3774	3.4568	3.1171	6.5821	5.2845	5.4118	4.7808	4.4693	4.303	4.6837	3.4542	3.2386	4.3289	2.2412	5.1242	4.6768	3.3155	3.8684	3.2459	0.61084	2.9632	5.8465	4.5871	3.4327	4.0686	2.0056	4.8233	4.9531	4.9027	3.7776	5.7873	8.0161	4.1224	3.8514	4.7778	3.6299
New.ReferenceOTU3032	4.6018	7.0882	2.6423	4.7944	3.5196	3.883	3.1268	4.5993	5.4347	4.7604	5.7607	4.7039	4.9285	5.5778	2.5826	4.9217	6.3204	3.7717	0.82361	5.0568	5.2706	4.303	4.483	3.5391	2.8736	2.3692	3.9049	4.6499	3.9769	5.8003	4.3682	6.8169	2.873	3.9274	6.7795	3.5066	5.5402	3.1521	4.9615	4.5558	5.6045	5.0498	5.838	2.502	2.9371	2.4013	3.523	3.2943	4.8802
New.ReferenceOTU3747	3.3511	2.3073	2.5277	1.3787	1.9087	3.2624	1.0738	3.3054	1.1202	0.92607	1.4419	2.1183	1.634	0.92545	0.99856	0.7637	2.3769	0.0	2.6755	2.9303	0.0	2.6113	2.5041	1.5811	3.0676	1.4521	1.518	2.4752	3.3624	1.5802	1.7082	0.0	0.0	1.5131	2.6001	1.2867	2.1565	2.7902	2.9325	2.6486	3.2411	1.249	0.9421	0.0	3.8994	1.6514	2.7819	0.57481	0.0
New.ReferenceOTU3104	0.0	1.7526	0.0	3.554	3.2117	5.7929	4.8392	0.0	2.78	6.7321	2.8091	1.4173	3.6917	1.4847	0.0	0.0	5.1245	4.6468	6.3815	5.2259	3.3786	3.4882	0.0	4.7493	5.5672	5.9159	4.1518	0.0	2.5645	3.8007	4.6546	0.0	5.6597	6.6688	4.892	5.4467	2.9848	4.788	4.9045	0.0	0.0	5.5513	6.0929	0.0	4.3907	0.0	0.0	5.5993	4.9811
New.ReferenceOTU1893	5.6516	7.1049	7.3743	7.7875	5.7956	5.7628	4.3063	5.8167	4.3059	4.4984	4.5433	6.0296	6.0026	6.1887	4.3896	5.9956	5.9992	7.0651	5.6293	4.4933	5.7517	4.1728	4.1448	4.8852	4.7179	5.4032	5.8542	5.5821	5.1008	6.3327	5.4867	5.2121	4.5323	5.8698	4.6223	3.8029	6.8897	5.2659	3.8945	5.383	7.4615	4.3739	7.3104	5.0474	6.6125	6.3515	6.152	5.0995	6.0995
New.ReferenceOTU3320	2.4145	3.2763	2.5277	2.5921	1.0717	0.0	2.1093	0.0	0.0	0.0	1.4419	1.8099	0.0	5.5504	0.0	2.557	0.73311	3.3017	1.7266	5.6864	0.0	0.0	2.117	0.0	1.6368	0.0	0.0	0.0	2.2699	0.0	0.0	0.0	0.0	0.0	0.0	3.3112	3.5077	1.5716	2.9325	1.7637	0.0	0.0	0.63486	1.459	4.7884	1.6514	0.87942	0.0	0.77504
New.ReferenceOTU3327	1.0585	0.0	0.56232	0.0	6.1037	0.65358	0.0	0.0	0.0	2.6782	0.0	0.0	0.0	0.0	0.0	3.9027	0.35154	0.0	0.0	0.0	0.0	0.0	1.2235	0.0	7.3245	0.0	0.0	0.0	0.0	2.3162	0.0	6.9954	8.8705	0.0	0.0	0.0	0.0	0.0	7.4832	2.4094	1.3433	0.0	0.0	0.0	0.0	0.0	0.0	1.3036	0.0
New.ReferenceOTU3326	2.4145	2.5209	0.96591	1.5003	3.9888	0.65358	2.7059	0.0	1.743	0.0	3.2606	0.0	0.76661	3.1848	0.0	0.0	0.077495	0.0	2.0283	1.8005	1.1211	0.0	0.73774	4.5993	0.0	0.0	1.518	2.2954	4.8777	0.0	2.4686	1.9369	6.1837	3.7399	0.88275	2.3309	0.0	1.985	2.0056	0.96961	0.0	0.54491	2.9323	2.9995	0.0	0.0	0.0	0.57481	1.6479
New.ReferenceOTU3633	0.0	1.7526	1.2809	2.9317	2.9282	3.7043	1.6825	3.3054	3.0076	3.4464	1.4419	0.87611	1.9279	0.0	0.0	3.7614	2.9197	2.8736	3.558	0.0	1.1211	0.88892	1.8759	2.8024	2.6494	0.76081	0.0	2.0899	4.2497	3.3155	1.7082	1.6423	2.3833	1.161	2.1295	0.0	2.4882	3.4412	0.0	2.534	2.4885	3.7918	3.1275	5.6092	6.7075	3.4585	1.4218	2.2974	0.0
New.ReferenceOTU3632	2.6813	0.0	0.0	1.9899	3.2117	3.1736	5.6003	3.202	1.743	4.1045	2.9758	2.3721	2.8701	3.4452	3.5823	1.9227	0.0	0.0	2.0283	0.0	0.0	1.4349	5.1312	3.6951	0.0	0.0	0.0	5.9747	5.1681	0.0	4.4201	5.8115	0.0	3.0732	0.0	7.094	2.3319	4.4403	0.0	1.2854	0.0	5.4183	3.0004	2.502	0.0	2.7464	0.5057	1.5646	3.9283
New.ReferenceOTU1168	6.3518	9.7594	9.1707	7.6661	8.1024	7.1201	8.086	7.091	7.9916	6.8381	9.0515	9.0674	6.8925	7.6613	8.7818	9.4343	7.8818	8.2517	6.2417	7.7229	7.5443	7.8194	8.1329	6.5126	6.2658	6.1169	6.8181	5.3938	7.6424	7.212	8.7366	8.0602	5.4143	8.029	7.6328	6.1255	7.08	6.7615	8.7757	8.1385	7.4102	8.8467	8.0661	7.6594	8.5901	7.4466	6.2022	7.6871	6.9127
New.ReferenceOTU3252	4.1958	4.6262	5.6048	5.9919	6.8041	6.2493	7.391	0.0	5.7811	6.0402	4.6945	0.0	3.235	1.8867	2.5826	4.9545	3.7578	4.017	6.6703	3.2138	2.178	5.0968	5.1584	5.2039	4.9814	6.3619	4.4265	4.9827	6.1916	2.579	5.2777	5.2394	5.0512	6.2672	8.0087	5.6002	3.5791	5.1098	3.4923	3.5288	4.0994	4.6883	5.2907	4.2537	7.3929	4.062	6.6808	5.2555	5.2473
New.ReferenceOTU669	2.4145	3.7696	2.9398	0.0	0.0	0.0	0.0	4.6785	0.0	1.4855	0.0	0.0	0.0	0.0	0.0	0.0	2.6034	0.0	0.0	2.1081	3.2056	4.5327	0.73774	0.0	0.0	0.0	0.95007	0.0	1.3997	0.99641	0.0	0.0	0.0	1.5131	1.8203	0.0	0.0	0.0	3.4128	1.2854	0.0	0.0	0.0	0.0	6.1043	0.0	0.0	0.0	0.77504
New.ReferenceOTU1272	5.0654	6.2487	3.1087	7.0593	6.2777	0.0	1.6825	6.3515	0.0	3.0358	0.0	3.0906	0.0	3.8569	2.8049	0.0	0.077495	0.0	1.7266	8.4251	4.8087	3.2506	0.0	3.5391	0.0	5.415	6.359	0.0	0.0	4.5781	6.011	2.3905	3.771	3.1755	5.5927	7.9595	8.265	0.99001	7.0298	3.7504	5.8357	3.9714	0.9421	0.0	8.6059	0.0	0.0	0.57481	1.6479
New.ReferenceOTU1071	7.0797	6.9102	7.136	7.5192	6.2466	6.1126	6.1863	7.3904	6.0085	7.7677	6.1401	5.7673	6.9095	5.8717	5.2066	6.3067	7.8713	6.0347	6.4593	5.1606	6.0619	5.8384	7.7635	7.2828	6.8708	6.2347	5.0712	6.9856	7.6659	6.8508	6.799	7.5631	6.87	7.8551	6.6762	7.441	6.0845	5.6242	6.3002	6.2062	4.9169	8.7485	7.6987	8.5897	9.0696	5.8955	8.4916	5.6281	7.5051
New.ReferenceOTU1073	4.5019	7.0882	8.1839	6.7302	7.1558	5.7628	6.2295	5.2445	5.2244	4.5547	6.4824	6.3728	3.6112	5.0212	6.1469	7.1564	5.2574	5.3306	5.3313	5.0922	4.868	5.3588	6.3885	5.9092	4.7179	5.4498	3.3673	3.2432	6.1255	4.851	6.866	5.5752	4.8549	7.1983	6.1676	5.6172	3.7119	4.8875	5.9239	5.1497	4.5885	8.2496	7.6359	7.078	7.975	4.6179	5.8499	6.8461	6.9712
New.ReferenceOTU1072	3.5642	2.7069	1.7584	2.7475	3.6519	0.0	2.9317	3.0906	2.1767	4.2481	2.4038	3.0906	2.8701	0.92545	5.0416	2.9961	3.8098	4.2266	3.1207	2.9303	1.1211	3.2506	4.4392	2.111	3.879	3.7915	3.4921	4.5329	2.4247	2.579	2.4686	2.1814	3.3908	3.8676	2.3839	3.8896	3.2699	3.7887	1.4903	3.8009	1.3433	2.3591	3.477	3.523	5.0998	2.1918	2.691	2.5594	2.5798
New.ReferenceOTU1074	9.4196	9.3606	8.2733	8.3911	7.5358	7.201	8.3334	8.7399	8.8379	10.384	8.6194	8.3338	9.6709	9.095	8.3503	8.4794	10.646	9.0536	7.3526	7.8318	8.1977	8.7028	9.4944	7.883	8.4077	6.9122	7.5783	9.1738	9.2908	9.5608	9.136	10.144	7.4246	9.0038	7.9944	8.2282	9.1733	8.1748	8.9773	9.0101	7.2807	9.2763	8.2684	9.0255	9.6417	8.3382	9.0713	6.8461	7.6294
New.ReferenceOTU1077	0.0	0.0	0.56232	0.0	2.7026	0.0	2.9317	0.0	3.2041	0.0	3.1252	4.1464	3.0023	3.3209	5.3895	0.0	5.3403	0.0	6.6811	5.9213	0.0	4.5327	0.0	1.5811	1.6368	0.0	0.0	0.0	1.8995	0.0	0.0	0.0	4.0257	2.8441	0.0	0.0	0.0	0.0	0.0	5.9168	0.0	0.0	0.0	0.66274	0.0	5.7113	7.5628	0.0	3.7868
New.ReferenceOTU1673	2.087	3.8508	4.22	6.1396	5.3459	2.6224	3.5909	0.0	4.0231	0.0	2.4038	3.349	5.6054	2.4585	5.6119	4.0917	2.0126	7.5079	4.68	5.9981	4.8087	4.303	4.0316	2.111	6.2053	4.6007	2.7207	3.2432	3.6403	2.9937	1.3287	0.77164	1.6363	1.5131	4.0903	0.89825	2.1565	0.0	2.2075	1.9542	5.8161	4.2402	2.4871	4.2537	3.9568	2.7464	1.176	5.981	4.8449
New.ReferenceOTU1678	6.7648	6.5818	5.7777	5.3579	5.8098	5.5674	5.1397	5.9662	5.2244	6.3734	6.5234	4.558	5.0857	5.8717	7.4566	3.4289	6.8127	4.7179	5.8183	6.1233	5.5126	6.7131	4.5666	6.5335	4.6589	6.9246	5.5152	6.8041	4.9811	6.7873	4.4201	7.2579	5.432	6.5501	3.9398	5.9883	7.6386	6.3725	6.6513	6.5465	6.9718	5.4937	4.7735	4.6385	5.2451	6.8118	5.8499	4.6709	4.4347
New.ReferenceOTU3815	1.8903	0.0	3.5805	4.1997	4.3025	4.23	1.0738	0.75149	0.0	0.92607	0.0	0.0	0.76661	1.4847	0.0	0.7637	1.4678	0.0	3.4604	0.0	0.0	1.4349	0.73774	0.73466	2.6494	3.5131	1.9244	1.5629	1.8995	0.0	3.2195	2.1814	2.5221	3.2709	1.4264	1.1055	0.65661	0.99001	2.0056	0.56477	0.0	2.702	2.2281	2.3453	2.5466	2.1918	1.4218	3.8294	1.6479
New.ReferenceOTU3816	5.3974	5.0949	7.3194	7.3292	7.1105	6.6125	5.0938	5.7633	4.4677	6.2424	5.0712	4.0766	4.6348	4.6077	4.5822	4.7072	5.6296	4.017	7.0514	1.8005	4.5439	3.9524	6.1104	6.2735	5.6604	6.5067	3.8122	4.758	6.1479	5.5779	5.4867	5.8824	7.0064	7.8318	6.2011	6.4349	4.6224	4.5657	4.3434	4.4958	4.8023	6.9753	6.5834	7.0208	7.8744	4.8851	6.7612	6.3875	6.7121
New.ReferenceOTU3810	0.0	1.3672	0.96591	2.7958	0.0	2.7507	0.0	0.75149	0.0	1.4855	0.89404	1.8099	0.0	0.0	0.0	0.0	3.8267	0.0	0.82361	1.4091	0.0	0.0	0.0	0.0	0.0	0.76081	0.0	2.9097	0.0	0.0	0.0	1.2717	1.0386	2.2352	0.0	0.0	0.0	0.0	3.9519	0.56477	0.0	0.0	1.9123	0.66274	1.7745	0.0	1.4218	1.7855	0.0
New.ReferenceOTU3813	2.6813	2.0564	2.4032	3.2762	0.0	2.9776	0.0	2.8383	3.3771	0.92607	3.1252	1.4173	1.2646	2.6771	3.6978	0.7637	2.8552	2.8736	1.7266	2.1081	1.7442	2.3948	1.2235	1.8703	1.039	2.9899	1.9244	2.4752	0.0	1.9946	1.3287	2.3905	2.5221	1.5131	1.4264	2.1555	2.6293	1.5716	4.3434	1.2854	3.4584	2.3591	2.389	2.6434	2.2116	2.7464	2.2565	0.57481	2.1878
New.ReferenceOTU591	3.1892	2.8717	4.1048	4.4466	4.038	3.7663	2.7059	5.4615	4.8071	4.9403	3.8811	3.5681	4.3172	3.8569	1.583	3.7614	1.2507	3.3017	3.6493	3.2138	3.6725	5.1668	3.1716	2.6581	2.3839	1.9175	2.5008	4.0562	0.0	4.4526	1.3287	3.1341	2.873	3.1755	0.0	3.3926	3.774	1.5716	3.5676	3.0334	4.2233	3.6929	3.8895	4.3393	3.8994	3.7153	2.8673	4.1004	1.943
New.ReferenceOTU1411	0.62426	3.0195	0.96591	2.0706	2.1063	2.15	0.0	1.2431	0.0	2.4595	1.4419	0.0	0.76661	0.0	1.583	0.7637	1.9104	1.18	1.7266	2.9303	1.7442	0.0	2.117	0.73466	1.6368	1.7784	0.0	0.0	2.4247	0.0	1.7082	2.735	2.0576	1.161	0.88275	1.1055	2.3319	2.5683	0.0	1.2854	1.3433	2.5965	1.5072	2.502	2.2116	2.4013	1.176	2.2974	1.943
New.ReferenceOTU4170	3.0069	0.0	5.0623	2.2197	2.7026	2.3252	2.1093	2.97	1.1202	0.0	0.0	0.87611	0.76661	0.0	0.0	1.2604	3.0977	0.0	3.1207	0.0	0.0	2.1398	1.8759	2.3173	1.039	3.4685	0.0	1.2035	3.3624	0.99641	0.0	0.0	4.4651	3.2709	4.0903	3.2687	0.0	0.0	1.4903	1.2854	2.276	1.7201	1.5978	4.1149	3.2441	1.6514	1.6318	1.5646	2.8877
New.ReferenceOTU1306	0.0	0.0	0.0	0.29704	0.0	0.0	0.0	9.3617	0.0	0.0	0.0	0.0	0.0	0.0	0.0	0.0	0.0	0.0	0.0	0.0	0.0	0.0	0.0	0.0	0.0	0.0	0.0	0.0	0.0	0.0	0.0	0.0	0.0	0.0	0.0	0.0	0.0	0.0	0.0	0.0	0.0	0.0	0.0	0.0	0.0	0.0	0.0	0.0	0.0
New.ReferenceOTU1305	0.0	2.8717	1.7584	2.6975	2.28	0.0	1.0738	3.6576	1.1202	0.0	1.4419	0.0	2.3806	3.3209	2.3196	3.6852	1.1467	1.8203	0.0	0.0	1.1211	0.0	1.5862	4.0243	2.6494	0.76081	0.0	0.72375	1.3997	0.0	0.0	0.0	6.6828	1.5131	0.0	3.8029	0.65661	0.0	1.7708	0.0	2.9851	0.0	1.6831	0.66274	3.7774	3.2578	3.0245	0.0	0.0
New.ReferenceOTU1309	0.0	0.0	0.0	0.0	0.0	1.9506	0.0	0.0	1.1202	4.8974	0.0	2.1183	1.2646	0.0	0.99856	5.9797	0.0	0.0	5.6516	0.0	0.0	1.83	0.0	0.0	0.0	0.42999	5.3271	3.6698	0.0	0.0	0.0	0.0	0.0	0.0	0.0	0.0	2.1565	0.0	0.0	1.5443	4.2233	2.5965	0.79664	0.0	0.0	0.0	3.1662	1.977	0.0
New.ReferenceOTU2510	0.0	1.3672	0.0	2.2888	1.9087	1.1017	3.2986	0.0	0.0	0.0	0.89404	1.8099	2.1719	1.4847	0.0	1.9227	1.8674	1.8203	1.3446	2.577	1.1211	0.0	2.5041	2.111	2.3839	2.0444	0.95007	0.72375	2.5645	1.5802	2.6533	0.0	1.8622	2.8441	1.4264	2.1555	1.1062	0.0	0.0	0.96961	0.0	2.702	0.79664	2.502	0.0	1.2795	2.2565	0.0	1.943
New.ReferenceOTU1964	0.0	0.0	3.6369	0.54325	0.63317	2.4814	0.0	1.6091	6.638	2.2017	1.838	3.7582	3.3386	1.4847	1.9978	0.0	0.0	0.0	4.5438	0.0	4.1253	0.0	2.117	2.9336	1.6368	1.7784	2.7207	0.0	0.0	0.0	0.0	1.6423	6.1942	0.0	0.0	0.36506	2.3319	1.5716	0.0	2.7549	0.82264	0.0	0.0	0.0	0.0	0.0	0.0	0.0	0.77504
New.ReferenceOTU447	0.0	3.9277	1.2809	0.75349	2.28	0.0	3.1268	0.0	1.743	3.0358	1.4419	0.0	0.76661	0.0	0.0	2.557	0.0	0.0	0.82361	0.0	2.178	0.0	0.0	2.3173	2.6494	0.0	0.0	0.0	1.3997	0.99641	3.2195	0.77164	2.2296	0.0	3.3621	1.5924	0.0	0.0	0.0	1.9542	0.0	1.7201	0.0	0.0	2.0096	0.0	4.1869	1.5646	1.2765
New.ReferenceOTU1091	1.6625	1.7526	2.8473	1.9044	1.4076	2.15	0.0	2.8383	2.5097	4.4398	2.8091	1.4173	2.5629	1.4847	0.0	0.7637	3.9909	2.8736	3.558	4.0642	1.1211	3.1154	0.0	1.5811	0.0	0.42999	2.7207	2.0899	1.8995	1.5802	0.0	1.2717	3.771	0.0	1.8203	2.3309	2.6293	1.5716	2.8138	1.2854	0.82264	2.8924	2.1099	0.0	2.2116	1.9468	0.5057	2.8803	0.77504
New.ReferenceOTU2683	1.8903	0.0	0.56232	1.0997	1.6798	0.0	0.0	3.0906	1.1202	0.92607	0.89404	1.8099	0.0	0.0	0.0	0.0	1.6049	1.18	2.4903	1.8005	0.0	1.83	0.73774	0.0	0.0	0.0	0.0	0.0	1.0651	0.99641	0.0	0.77164	1.3682	1.7958	0.0	0.36506	0.0	0.0	2.2075	1.2854	1.3433	0.93949	0.0	0.0	1.4936	0.0	0.5057	0.0	0.0
New.ReferenceOTU2680	1.6625	3.7696	0.0	5.2921	3.8302	0.0	2.7059	3.9405	3.5315	0.0	4.3135	2.588	4.3172	0.0	4.6977	4.3603	0.63399	3.8996	0.0	0.0	4.4693	4.6838	4.3476	3.2679	2.8736	1.9175	1.518	0.0	0.0	0.0	0.0	2.1814	4.0716	2.9632	7.3931	1.4476	1.7249	1.5716	4.2999	0.0	0.0	3.0605	6.8669	4.8861	0.68287	0.0	0.0	3.2205	1.943
New.ReferenceOTU2688	3.0069	3.9277	5.0827	6.3279	2.9282	6.8022	3.5909	2.97	1.743	0.0	2.1484	3.349	2.8701	1.8867	0.0	3.9685	3.3212	5.0837	4.9553	5.6151	0.0	1.4349	4.9561	4.7493	3.2386	4.3779	1.518	3.8104	3.8184	0.0	4.6107	0.77164	3.9291	5.6566	5.5672	3.1799	2.4882	4.2289	4.6511	1.9542	3.2411	2.2239	4.5758	4.7676	0.0	1.6514	4.7109	1.7855	5.745
New.ReferenceOTU1428	4.3569	3.6835	5.4561	1.6124	0.0	0.0	3.1268	1.9008	5.1784	0.0	4.5433	3.4627	2.5629	0.0	4.9041	0.7637	0.6844	4.9124	4.7642	2.3615	1.1211	4.364	4.6457	1.2191	0.0	4.5374	2.7207	4.7229	4.2497	2.9937	1.3287	4.8723	4.1162	5.6566	3.8582	3.3926	1.7249	3.7887	1.1416	0.96961	5.0567	4.3086	4.4231	6.0511	4.1658	2.1918	5.7521	5.5699	5.9745
New.ReferenceOTU2330	0.0	0.0	5.6738	4.7583	4.5601	2.4814	1.6825	0.0	0.0	0.0	0.0	0.0	0.76661	2.2007	1.9978	0.0	0.913	0.0	6.0705	0.0	1.1211	0.88892	1.2235	0.0	0.0	3.9937	0.0	0.72375	0.62868	0.99641	1.3287	0.0	3.771	3.0732	0.88275	0.36506	0.0	0.0	0.6809	0.0	0.0	0.93949	1.5072	0.66274	1.7745	0.0	0.0	5.16	0.0
New.ReferenceOTU3003	6.0788	2.5209	0.0	6.0227	4.4186	2.15	3.2986	2.1433	4.6132	0.92607	2.9758	4.9577	3.235	5.4049	2.9975	3.2287	6.5771	2.8736	2.987	5.7763	3.2056	4.9454	3.8431	2.9336	4.0723	5.0869	2.5008	1.2035	1.6711	0.99641	4.4701	1.9369	1.8622	3.4448	2.6001	3.7421	3.5077	3.1521	5.5309	1.7637	3.9639	1.7201	3.6563	1.9692	0.0	3.2578	1.176	3.8783	3.0201
New.ReferenceOTU3316	0.62426	0.0	1.2809	3.4672	2.9282	3.6394	0.0	2.6934	0.0	0.0	0.0	0.0	1.2646	2.2007	0.0	1.9227	0.22102	0.0	1.7266	1.4091	0.0	0.0	3.7022	3.4542	2.8736	2.3692	0.0	1.8503	2.5645	0.0	4.1399	0.77164	2.2296	2.9632	1.4264	3.4696	0.0	2.7902	2.5423	1.9542	0.0	0.0	3.7182	3.2849	3.8994	0.0	1.6318	1.7855	2.3971
New.ReferenceOTU3649	1.3919	2.8717	0.0	1.3787	2.28	1.1017	1.0738	0.0	1.1202	1.4855	1.4419	0.0	0.0	0.0	0.0	0.7637	1.5785	1.8203	2.0283	0.87012	1.1211	2.1398	1.2235	1.2191	3.0676	2.3692	0.95007	1.8503	0.62868	2.3162	0.81218	0.0	0.61084	2.5715	0.0	2.3309	0.65661	0.0	2.5423	0.0	0.0	2.9789	0.79664	2.8903	2.0096	0.0	2.594	1.7855	2.3971
New.ReferenceOTU1937	3.1892	4.1999	4.1443	4.3689	2.9282	4.1852	3.1268	4.0636	3.2041	6.0203	3.6039	3.6663	2.8701	3.1848	3.1674	2.864	4.1608	3.8996	3.7352	5.9981	3.2056	3.3743	4.9247	4.4319	3.5296	5.2272	3.7132	2.2954	5.146	3.1635	5.4118	4.6465	3.155	3.9849	4.1601	3.4696	5.0812	3.9812	1.4903	3.4037	4.762	7.0818	4.9299	5.0974	2.9371	5.6714	3.2321	5.9006	4.8087
New.ReferenceOTU3262	2.087	3.0195	4.1826	4.5058	5.1583	4.804	1.6825	3.0906	0.0	4.0269	0.89404	0.0	1.634	0.0	0.99856	1.6292	2.3769	0.0	4.9906	3.4507	0.0	0.88892	3.2747	2.4978	1.6368	4.8982	1.9244	1.5629	3.2837	1.5802	3.5338	1.9369	4.6277	5.6026	2.3839	1.724	3.2699	1.5716	0.6809	1.9542	1.7251	2.5965	2.9668	2.502	3.1488	0.77718	2.2565	5.6423	3.1414
New.ReferenceOTU4214	1.3919	0.0	0.0	0.29704	1.4076	0.0	0.0	0.0	0.0	0.0	2.4038	4.0034	4.0984	0.0	0.0	4.7072	0.0	4.1256	1.7266	0.87012	1.1211	1.4349	2.117	0.0	0.0	2.2689	0.0	1.5629	1.0651	0.0	5.2493	0.77164	0.61084	5.488	4.1601	2.6939	2.9848	0.0	5.1448	1.5443	0.82264	0.0	0.0	0.0	0.0	0.0	0.0	0.0	1.2765
New.ReferenceOTU3796	2.6813	4.9912	3.5805	4.107	2.9282	2.8686	2.7059	4.2305	3.3771	6.9368	4.3745	4.4519	4.3172	3.8569	4.3192	3.4289	4.2218	1.8203	3.558	3.3371	3.3786	4.6838	3.7744	5.0388	4.321	3.5983	3.4921	3.7418	4.3302	4.0807	4.6107	4.8009	3.8783	4.7192	4.7179	4.671	3.2699	4.4403	5.0429	4.1898	2.276	3.3475	2.579	4.3802	5.9433	4.3913	5.8913	3.2943	4.6543
New.ReferenceOTU3794	1.6625	1.7526	3.7938	0.75349	1.9087	3.0789	1.6825	2.3508	0.0	1.4855	2.4038	1.4173	1.2646	2.4585	2.3196	0.0	0.52755	0.0	2.4903	0.0	0.0	1.4349	1.8759	1.8703	2.6494	1.2563	1.518	2.9097	2.4247	0.0	2.0084	2.3905	2.0576	2.4131	2.1295	0.36506	0.65661	2.9825	1.1416	1.5443	0.0	3.2111	2.3374	1.459	0.0	0.0	1.4218	1.977	1.2765
New.ReferenceOTU1799	2.554	3.8508	2.6423	6.7426	0.0	1.1017	0.0	0.0	4.3059	3.0358	4.3745	2.1183	3.8404	4.1033	3.9973	1.6292	2.55	0.0	4.7642	1.8005	1.7442	3.4882	0.0	2.8024	0.0	0.76081	0.95007	4.0562	3.7021	1.5802	2.6533	0.0	2.9732	3.7399	2.7881	4.2366	0.65661	0.0	1.7708	2.273	3.3538	3.2111	3.4035	3.101	1.1445	0.0	1.176	2.4344	3.7105
New.ReferenceOTU4362	0.62426	0.0	2.7484	2.2888	0.63317	0.0	3.4522	0.75149	4.1237	0.0	0.89404	2.3721	2.3806	2.2007	4.8046	1.9227	4.4611	3.3017	1.3446	2.9303	0.0	1.83	1.2235	0.0	2.6494	0.0	0.0	2.9097	4.0261	3.5784	3.7918	0.0	0.0	1.161	3.3621	1.8446	1.1062	0.99001	4.6511	2.534	5.4355	3.5867	1.4105	6.241	0.0	4.3913	1.8151	2.7811	4.9811
New.ReferenceOTU1794	0.0	0.0	1.7584	0.93696	5.422	2.3252	1.0738	0.0	2.5097	0.0	0.0	0.0	0.0	0.0	0.0	1.9227	0.0	0.0	2.8397	0.0	0.0	0.88892	0.0	0.0	4.321	1.6245	0.95007	0.0	0.0	0.0	0.0	2.735	0.61084	0.0	0.0	0.36506	0.0	0.99001	1.1416	0.56477	1.3433	0.54491	1.1953	2.3453	0.0	0.77718	1.9777	4.0156	0.0
New.ReferenceOTU1247	4.6952	4.4807	5.6738	5.5176	5.5119	4.9177	4.7824	5.1082	4.2177	5.2781	4.6458	4.4519	4.5509	4.3136	3.9042	5.1084	5.1176	4.321	5.1555	2.577	4.3075	3.6921	5.7298	5.6286	5.0747	4.8642	3.2308	3.1404	5.8666	4.2411	5.3597	4.8009	5.5503	6.0009	5.6902	5.08	4.9258	4.151	3.3287	4.1514	4.0332	5.165	5.2423	5.4832	6.422	4.7385	5.003	4.7518	5.425
New.ReferenceOTU1648	3.5642	3.7696	3.1863	3.6622	3.6519	3.0789	0.0	2.3508	3.2041	4.0269	2.4038	2.1183	3.8404	3.5597	3.9973	1.2604	5.4842	3.3017	3.1207	2.3615	2.7815	4.7764	0.0	0.73466	1.039	4.4018	3.2308	3.6698	0.0	2.9937	0.0	3.3496	3.3908	3.1755	0.0	0.89825	4.6884	0.99001	4.2999	4.7482	4.4933	0.54491	0.63486	0.0	0.0	2.7464	0.0	2.7811	1.6479
New.ReferenceOTU1649	6.2425	3.0195	6.2265	2.7475	5.2021	5.0484	2.9317	3.4922	3.5315	5.5517	5.143	2.9417	4.6348	2.6771	0.0	2.3749	8.0502	2.8736	2.8397	6.0709	3.0091	4.1728	0.0	2.3173	3.9789	2.161	5.1865	0.72375	2.5645	1.9946	7.0826	1.6423	3.5289	0.0	5.1876	3.0353	4.5883	0.0	4.4267	3.2668	0.0	0.0	3.1275	0.0	0.0	2.7464	5.961	3.8783	0.0
New.ReferenceOTU1646	0.0	2.5209	5.8863	1.5003	3.5196	4.4727	6.9757	3.5773	5.6856	0.92607	2.4038	4.9577	5.0857	3.7645	3.8047	6.1735	2.877	3.6314	1.3446	4.0642	4.5439	4.103	4.7919	4.7845	3.879	2.9899	0.95007	3.5139	3.8184	1.9946	4.6546	3.7792	0.0	2.5715	1.4264	6.5369	6.1445	6.209	5.4536	0.96961	2.9851	5.3056	3.7182	4.969	0.0	5.14	1.176	2.4344	4.1176
New.ReferenceOTU1644	6.408	3.6835	0.0	3.3427	3.2951	4.7123	0.0	5.1643	1.743	3.945	4.1833	0.0	1.634	4.8961	5.641	2.1665	6.3013	1.18	0.0	3.3371	2.5111	0.0	0.0	0.0	0.0	3.9294	0.95007	4.8907	2.4247	5.9237	4.0766	1.6423	1.6363	0.69425	1.4264	1.1055	5.0812	1.985	1.1416	2.7549	0.0	0.0	2.2281	0.0	0.0	3.1459	0.5057	0.0	3.4538
New.ReferenceOTU1642	0.0	0.0	2.1165	0.0	0.0	0.0	0.0	0.75149	1.1202	0.0	0.0	0.0	0.76661	0.0	0.0	0.0	0.0	0.0	0.0	0.0	1.7442	0.0	2.9403	0.0	0.0	0.0	0.0	5.0121	0.0	0.0	0.0	1.9369	2.5221	0.0	0.0	0.36506	4.1931	1.5716	1.7708	0.56477	3.1188	0.93949	0.0	1.1152	0.0	0.0	1.6318	5.9471	0.0
New.ReferenceOTU3868	5.3787	2.0564	3.1087	5.2231	4.2196	2.3252	4.2234	4.0636	2.5097	3.8581	4.6945	2.3721	3.3386	3.1848	0.99856	2.9961	3.3527	4.1256	3.3558	0.0	2.7815	2.7996	3.2747	5.0388	4.3952	3.639	3.7132	0.72375	5.0059	0.0	5.2493	3.013	4.7458	3.0732	6.0254	4.8829	0.65661	3.5666	2.2075	3.0334	2.276	1.7201	6.0929	4.2537	5.7939	1.6514	6.0999	5.8887	5.9581
New.ReferenceOTU3869	1.3919	2.3073	3.1087	1.8135	3.4486	1.1017	1.0738	0.0	0.0	3.0358	1.838	0.87611	0.0	0.0	0.99856	0.0	2.6674	3.8996	1.3446	0.87012	0.0	2.7996	1.5862	1.8703	1.039	3.4685	2.7207	0.0	1.3997	0.0	2.6533	2.1814	2.7652	2.4131	1.8203	1.724	1.9567	2.3059	1.4903	0.0	0.82264	2.5965	3.3782	0.0	3.497	2.1918	3.5747	3.9712	1.943
New.ReferenceOTU1425	3.3511	2.3073	3.7938	5.1035	3.2951	5.6845	6.2505	4.4267	3.5315	3.4464	2.6206	4.0766	5.0249	2.4585	3.4568	3.6852	4.6185	2.6001	4.1015	4.9449	2.7815	4.4786	5.8516	4.0243	5.323	3.639	3.7132	4.8907	5.1898	4.6935	5.6257	3.7792	1.0386	3.8052	7.149	7.5336	1.9567	4.3029	5.0429	3.8009	3.5559	5.1834	2.861	5.8025	3.5724	2.4013	4.8643	4.8284	6.5017
New.ReferenceOTU2520	2.4145	2.8717	2.4032	3.5257	2.9282	0.0	0.0	4.4267	1.743	4.4984	2.8091	2.3721	3.3386	2.2007	1.9978	2.864	3.4651	3.4759	2.4903	2.9303	1.1211	3.2506	3.2747	1.5811	2.0582	2.6342	0.95007	3.5139	2.2699	1.9946	3.4364	3.013	2.873	2.8441	4.4096	3.0851	3.8335	3.4412	2.5423	2.6486	3.2411	2.8924	2.8239	3.523	2.9371	0.0	2.378	2.2974	1.943
New.ReferenceOTU1336	2.7982	3.2763	7.3365	7.9774	3.3738	1.1017	4.9465	2.3508	1.743	0.0	9.1723	0.87611	3.9751	0.92545	0.0	6.594	5.3085	0.0	4.636	0.0	0.0	1.4349	0.73774	0.0	5.323	7.0622	1.9244	7.1535	1.3997	1.5802	0.0	6.3	0.61084	0.69425	1.8203	7.3057	0.0	6.17	2.8138	0.0	0.0	3.1378	5.8656	0.0	11.204	2.4013	5.1637	0.57481	4.0572
New.ReferenceOTU1337	8.4205	7.9136	8.5086	8.4704	8.211	7.8361	6.7275	7.4925	7.8299	9.0407	7.9752	7.2098	8.4694	7.6993	7.5207	7.5494	8.7015	7.8302	8.1316	7.1042	7.2755	7.4977	8.0261	7.2134	7.8646	7.5424	6.5998	7.8434	8.0606	7.9872	7.6092	8.7515	8.1286	8.9124	7.9655	7.2658	8.7895	6.8505	7.1633	7.9275	7.3367	7.8853	7.3582	7.6172	8.5229	8.0426	7.5239	7.5988	7.4533
New.ReferenceOTU2839	2.087	0.83987	0.0	2.5363	4.4186	3.6394	0.0	0.0	3.0076	2.4595	0.89404	1.4173	1.634	2.2007	2.5826	2.557	0.0	0.0	3.3558	2.7644	2.5111	0.0	3.8431	2.6581	3.2386	1.7784	1.9244	2.9097	0.62868	1.9946	0.81218	2.3905	3.3908	2.0322	3.5814	2.4872	0.65661	0.99001	2.2075	0.0	2.6737	2.2239	0.24399	3.2849	3.3334	1.6514	3.6247	4.141	2.8877
New.ReferenceOTU2836	3.101	3.2763	3.8426	2.3548	1.6798	1.1017	5.3883	2.6934	1.1202	2.6782	3.2606	2.1183	2.5629	1.4847	2.8049	1.2604	3.86	1.8203	2.987	2.7644	4.3907	2.7996	2.5041	3.8359	5.63	0.0	3.2308	3.8759	2.4247	0.0	3.8684	2.8807	2.3833	0.0	5.5149	0.89825	2.3319	1.985	3.2394	1.5443	0.0	0.93949	1.8398	1.7365	4.2137	1.9468	3.1662	1.7855	1.6479
New.ReferenceOTU438	7.2433	1.3672	1.2809	1.9899	2.435	3.2624	0.0	0.75149	8.2246	0.0	1.4419	4.506	1.2646	0.92545	2.5826	3.1171	4.8922	0.0	1.7266	0.87012	0.0	0.0	2.117	4.5593	1.039	0.0	0.95007	5.5624	2.4247	0.0	5.9059	2.3905	2.0576	3.5244	1.8203	1.724	0.0	2.7902	2.3846	1.9542	2.0266	1.249	1.9123	3.5944	3.497	7.5764	1.8151	0.98474	2.1878
New.ReferenceOTU432	3.6287	6.5578	5.8746	5.1506	4.6889	2.7507	3.8339	4.4267	3.7981	1.4855	4.433	4.4519	5.2543	5.6047	3.8047	5.2994	6.5053	5.1366	5.7985	4.5454	3.7997	4.7308	4.5666	4.8524	5.8035	4.1986	2.7207	2.9097	4.8507	4.6369	4.8182	4.6465	5.4839	5.5464	7.5828	5.1635	6.3316	4.5044	2.8138	5.8585	5.5345	6.1354	6.6773	5.5204	7.34	4.2361	5.4115	4.2928	5.745
New.ReferenceOTU430	2.554	3.1536	3.5218	3.1702	2.7026	3.0789	1.0738	0.75149	0.0	0.92607	2.6206	2.1183	2.5629	2.4585	0.99856	1.2604	3.8379	1.8203	3.7352	3.079	2.178	2.6113	1.2235	2.111	1.039	3.2224	2.2412	3.0297	0.62868	1.9946	0.0	3.9865	3.3164	4.9092	1.4264	2.2458	2.6293	1.985	2.6844	2.273	3.1188	1.5037	1.6831	1.7365	3.0468	2.4013	2.1238	3.7789	0.77504
New.ReferenceOTU4546	2.7982	5.9127	5.6466	4.1261	2.8198	1.7191	2.4383	2.3508	0.0	0.0	0.89404	5.0332	0.76661	5.7322	1.583	4.2052	2.55	0.0	2.0283	1.4091	2.7815	0.0	4.5666	6.3809	4.8817	3.1677	0.0	4.3142	0.0	0.0	5.869	2.573	1.3682	0.0	5.3456	5.9075	5.5928	1.985	4.5801	2.1224	6.0683	5.3387	2.5338	1.9692	0.0	4.6994	3.4136	3.8294	6.6824
New.ReferenceOTU436	0.0	1.3672	1.5393	0.29704	0.0	0.0	0.0	0.0	0.0	2.2017	0.89404	2.1183	0.76661	0.0	0.0	0.0	3.0504	1.18	1.7266	1.8005	2.5111	0.0	0.0	0.0	0.0	0.0	1.9244	0.0	0.0	2.8012	0.0	0.0	2.5221	2.5715	0.0	0.36506	1.9567	0.0	0.0	0.96961	2.276	0.54491	0.24399	0.0	0.0	1.6514	0.87942	3.5569	0.0
New.ReferenceOTU2237	0.0	0.0	0.0	0.0	0.0	0.0	0.0	7.6917	0.0	0.0	0.0	0.0	0.0	0.0	0.0	0.0	0.0	0.0	0.0	0.0	0.0	0.0	0.0	0.0	0.0	0.0	0.0	0.0	0.0	0.0	0.0	0.0	0.0	0.0	0.0	0.0	0.0	0.0	0.0	0.0	0.0	0.0	0.0	0.0	0.0	0.0	0.0	0.0	0.0
New.ReferenceOTU2650	0.0	0.83987	4.6885	0.0	4.3423	0.65358	0.0	0.75149	3.2041	0.0	0.0	5.4186	5.1725	0.0	0.0	0.0	0.0	6.4231	0.82361	5.8609	1.7442	4.6838	0.0	3.7673	5.9827	2.0444	6.0291	0.0	1.3997	4.2411	3.7918	0.0	0.0	0.0	0.0	0.0	0.0	1.5716	0.0	4.3678	0.0	0.0	0.0	0.0	0.0	0.0	0.87942	0.0	0.0
New.ReferenceOTU2303	0.0	0.0	0.0	0.93696	0.0	1.1017	1.6825	0.75149	1.1202	0.0	0.0	0.0	3.7679	0.92545	0.0	0.7637	0.0	0.0	0.0	0.0	0.0	0.0	0.0	0.0	1.6368	0.0	0.0	0.72375	0.0	0.0	2.2568	0.0	0.0	0.0	0.0	0.0	2.4882	2.5683	0.0	3.1931	2.0266	0.0	3.3261	0.0	0.0	0.0	0.0	0.0	0.0
New.ReferenceOTU2653	0.0	0.0	0.56232	0.0	0.0	0.0	0.0	0.0	1.1202	3.8581	0.0	1.4173	1.634	0.92545	0.0	0.0	0.35154	0.0	2.6755	0.0	6.3382	0.0	0.0	0.0	0.0	0.0	2.5008	0.0	0.0	0.0	0.0	0.0	5.5824	0.0	0.0	0.0	0.0	0.0	0.0	0.0	0.0	0.0	0.24399	0.0	0.0	0.0	0.0	0.98474	0.0
New.ReferenceOTU945	0.0	0.0	0.0	3.7869	0.0	0.0	0.0	2.5322	1.1202	0.0	0.0	0.0	0.0	4.1768	0.0	0.0	0.0	0.0	1.7266	0.0	0.0	4.1728	1.8759	0.0	0.0	0.0	1.9244	0.0	0.0	0.0	0.0	3.4464	0.0	2.9632	0.0	0.0	0.0	2.7902	0.0	0.0	0.0	0.0	0.0	0.0	0.0	0.0	0.0	1.7855	2.742
New.ReferenceOTU940	1.3919	1.3672	0.0	3.4371	0.0	1.9506	2.1093	3.0906	1.1202	0.0	0.89404	0.87611	1.2646	0.0	1.9978	0.7637	2.3459	4.572	0.0	1.8005	0.0	0.0	0.0	0.0	2.0582	3.6787	0.0	1.8503	0.62868	1.5802	1.3287	2.8807	0.0	0.69425	0.0	2.1555	3.7119	2.7902	3.0422	1.9542	0.0	0.54491	1.4105	1.7365	2.0096	2.7464	0.0	0.0	1.943
New.ReferenceOTU2012	0.0	5.7945	0.0	3.7869	0.63317	0.0	0.0	0.0	0.0	1.4855	8.2108	4.558	4.752	10.306	1.9978	3.4289	0.0	4.572	3.3558	6.4027	6.087	0.0	0.0	3.2679	0.0	4.9956	0.0	2.0899	0.0	6.9929	0.0	0.0	5.1401	0.69425	0.0	7.9876	2.4882	0.0	6.1853	7.0734	0.0	0.0	0.0	0.0	0.0	0.0	4.6398	0.0	7.4533
New.ReferenceOTU2010	2.4145	3.4942	6.713	6.2302	5.6607	4.6804	2.1093	2.1433	2.78	2.2017	3.3843	2.3721	4.6749	2.2007	1.583	2.3749	3.3759	2.6001	4.919	3.991	3.2056	4.0296	3.2747	2.9336	3.0676	4.681	0.95007	3.6698	1.3997	3.9002	2.0084	3.7029	4.3203	6.5877	2.1295	2.8747	4.1469	0.99001	0.0	5.7852	1.7251	2.2239	3.0332	2.3453	2.8183	3.1459	0.87942	5.6703	2.1878
New.ReferenceOTU2233	1.0585	0.0	1.9486	1.8135	1.0717	3.0789	0.0	1.2431	1.743	1.4855	2.4038	2.7757	1.634	0.0	2.5826	0.7637	7.3123	0.0	0.0	0.0	0.0	1.83	3.371	0.0	2.3839	1.0297	3.2308	1.5629	0.0	3.9002	0.0	0.0	3.9291	2.5715	0.88275	0.0	0.0	0.99001	0.0	0.56477	2.6737	1.9083	0.0	3.6624	0.68287	0.0	1.4218	1.5646	0.77504
New.ReferenceOTU2019	1.0585	3.2763	1.5393	0.0	1.6798	1.4432	1.0738	2.1433	0.0	0.92607	0.89404	2.1183	0.0	0.92545	0.0	2.864	6.9816	2.2623	0.0	0.0	0.0	0.0	0.73774	2.3173	0.0	2.7127	1.518	1.5629	2.2699	0.99641	3.332	3.2459	0.61084	2.0322	4.6709	1.2867	1.9567	0.99001	4.3434	3.6438	0.0	1.249	2.1099	0.66274	1.4936	0.77718	2.8673	0.0	1.6479
New.ReferenceOTU3490	2.26	1.3672	3.4607	4.2868	3.3738	2.7507	1.0738	1.2431	1.1202	2.2017	0.0	0.0	1.634	0.92545	0.0	0.7637	1.6564	0.0	3.4604	0.87012	2.178	0.88892	2.5041	1.5811	1.039	2.2689	0.95007	0.72375	1.6711	0.0	1.3287	2.3905	3.3164	4.0933	2.3839	1.1055	1.1062	0.0	0.6809	0.56477	0.82264	2.2239	0.79664	1.9692	2.5466	1.6514	1.176	3.4316	1.6479
New.ReferenceOTU3301	0.0	4.7157	4.1443	3.1331	2.575	1.9506	2.1093	0.0	2.1767	5.0225	4.6945	2.9417	3.235	2.6771	2.8049	2.3749	1.706	0.0	3.558	2.3615	2.7815	3.7842	0.73774	3.2679	2.6494	3.4225	2.2412	2.7789	1.6711	4.0807	0.81218	2.8807	3.8783	1.161	1.8203	3.9446	3.8335	0.99001	2.5423	4.0297	3.6473	1.5037	2.8239	2.502	4.2137	5.0182	2.378	2.4344	2.1878
New.ReferenceOTU3302	2.26	2.5209	1.2809	0.0	0.0	0.0	2.7059	1.9008	1.743	2.2017	0.0	1.8099	0.76661	1.8867	1.583	0.7637	1.8891	1.18	0.82361	0.87012	1.1211	0.88892	0.73774	0.73466	1.039	1.0297	1.518	2.0899	1.0651	0.99641	1.3287	1.9369	0.61084	1.5131	1.8203	0.65615	2.1565	2.7902	1.7708	1.5443	2.8378	2.3591	0.63486	0.0	1.4936	1.2795	1.176	0.98474	1.6479
New.ReferenceOTU3659	0.0	1.3672	0.0	2.4179	0.0	1.9506	1.0738	1.2431	2.1767	0.92607	0.0	0.0	2.1719	0.0	0.0	0.0	0.0	0.0	0.0	0.0	2.7815	0.0	0.0	0.0	0.0	2.161	0.0	0.0	0.0	0.0	0.0	0.0	0.61084	0.0	0.0	8.1397	0.0	0.0	0.0	1.7637	0.0	1.9083	1.0742	0.66274	0.68287	1.2795	0.0	0.57481	4.1176
New.ReferenceOTU3011	0.0	0.0	3.0267	0.0	0.0	0.0	2.1093	0.75149	0.0	2.2017	1.4419	2.9417	0.0	0.0	1.9978	0.0	0.0	0.0	0.0	0.0	3.0091	0.0	1.2235	1.2191	1.039	0.0	1.518	0.0	1.6711	0.0	0.81218	0.0	0.0	0.0	0.0	1.1055	0.0	0.0	1.4903	0.0	0.0	1.249	0.79664	0.0	0.0	0.0	0.0	0.0	0.0
New.ReferenceOTU1922	0.0	0.83987	0.0	1.0997	1.0717	1.4432	2.7059	2.3508	2.1767	0.0	0.89404	0.87611	2.7247	0.92545	0.99856	4.5004	3.6091	1.18	0.82361	0.87012	2.5111	0.0	2.5041	1.2191	0.0	1.0297	1.9244	1.2035	3.112	1.9946	0.0	0.77164	3.771	1.5131	2.3839	2.4872	2.1565	1.985	1.7708	0.0	2.276	5.0297	0.0	0.66274	0.0	1.6514	0.0	0.98474	3.357
New.ReferenceOTU3271	5.1114	5.9684	5.1029	5.3975	4.038	4.3155	5.3883	5.7991	4.0231	3.8581	3.7945	4.9577	4.714	4.7591	4.3896	5.1656	4.612	4.7857	4.3395	6.1233	4.5439	4.6838	5.9638	4.9173	4.7179	4.4018	4.2957	5.1242	5.7543	4.3151	6.3149	4.8009	4.9317	5.2275	6.2338	6.046	6.3823	5.7617	5.7887	4.9405	5.7559	5.4337	5.5396	5.8615	3.9568	4.7385	5.6351	4.7518	4.7717
New.ReferenceOTU4209	0.0	4.9912	0.0	2.5921	4.0856	0.65358	2.7059	1.6091	4.6808	0.0	0.0	0.0	4.9935	0.0	0.0	0.7637	1.8231	1.18	0.0	1.4091	3.533	4.8634	7.3268	5.2039	3.7717	0.0	2.2412	0.0	0.0	0.99641	2.964	1.6423	0.0	3.2709	0.0	6.5502	0.65661	8.4638	9.3375	5.9619	0.0	5.7854	3.5006	0.0	0.0	1.2795	5.1295	0.0	3.2532
New.ReferenceOTU3784	4.1525	4.1999	5.6466	5.1413	1.9087	4.23	2.1093	2.5322	3.671	4.6089	4.3135	2.1183	4.9614	1.4847	2.3196	4.2052	5.0105	3.4759	1.3446	4.6442	3.9166	3.7842	3.9714	5.3283	5.2042	1.6245	2.2412	2.9097	4.7371	3.3155	4.9651	3.7792	4.0716	8.4847	5.7816	5.2203	2.3319	5.7082	3.4128	2.6486	3.1188	5.1834	1.5072	4.0655	2.3888	4.2897	4.7564	1.3036	4.3864
New.ReferenceOTU605	4.7829	2.7069	0.0	1.3787	0.0	4.9975	2.1093	3.6576	2.78	0.92607	3.2606	1.8099	4.3172	0.0	0.99856	4.0917	6.2064	0.0	4.0353	3.079	2.7815	0.0	2.5041	3.9642	0.0	3.639	3.992	0.0	4.795	0.0	0.81218	0.77164	0.0	0.0	0.0	1.9558	4.0992	0.0	0.0	0.0	0.0	0.0	1.0742	0.0	0.0	4.1804	0.0	1.5646	1.943
New.ReferenceOTU606	3.6287	0.0	0.0	1.5003	2.8198	2.7507	2.7059	1.9008	3.0076	2.6782	2.8091	1.4173	1.2646	1.8867	1.583	2.864	0.0	1.8203	1.7266	3.2138	1.1211	3.4882	4.4392	3.5391	3.5296	2.3692	3.3673	2.4752	0.0	2.3162	4.0766	2.8807	2.7652	0.0	0.88275	2.9303	0.0	1.5716	0.0	1.5443	3.1188	0.0	3.0967	2.6434	0.0	2.4013	0.0	3.0604	0.0
New.ReferenceOTU1251	0.0	0.0	0.0	2.8425	0.63317	3.4252	0.0	0.0	0.0	0.0	1.838	3.0906	3.0023	1.8867	0.0	4.0917	0.0	4.7179	2.6755	2.1081	3.9166	0.0	0.0	3.1648	0.0	2.7872	2.9115	1.2035	0.0	2.3162	0.0	4.5626	1.8622	0.0	0.0	2.9303	0.65661	0.0	1.1416	0.0	0.0	0.0	0.0	4.9419	0.0	0.77718	1.8151	3.4316	1.6479
New.ReferenceOTU4373	0.0	0.0	0.96591	0.0	0.0	0.0	3.4522	0.0	2.1767	7.078	1.4419	4.8364	2.3806	1.8867	1.9978	2.3749	0.0	0.0	2.8397	0.0	5.9837	0.0	0.73774	0.0	3.5296	0.42999	1.518	0.0	1.0651	0.99641	0.0	0.0	0.0	0.0	0.88275	0.0	0.0	0.0	0.0	0.0	1.7251	4.0534	4.4107	1.7365	0.0	0.77718	0.0	6.2551	3.7105
New.ReferenceOTU3871	2.26	1.3672	1.2809	2.1471	1.0717	1.4432	1.6825	3.4922	1.1202	0.92607	1.4419	1.4173	1.2646	1.4847	0.0	1.2604	3.06	0.0	0.82361	0.87012	0.0	1.4349	3.0606	2.8024	1.6368	1.4521	1.518	2.4752	3.5757	2.3162	2.2568	3.013	2.3833	2.5715	5.8035	1.4476	2.6293	1.985	3.3287	2.4094	3.2411	1.7201	1.4105	2.6434	5.7295	2.1918	0.5057	1.5646	1.2765
New.ReferenceOTU4152	1.0585	2.0564	2.4032	2.4179	0.0	1.4432	0.0	0.0	3.3771	0.0	2.1484	0.87611	2.7247	0.0	0.99856	0.7637	1.1822	3.1035	1.3446	1.8005	0.0	2.1398	0.0	1.5811	0.0	1.2563	1.518	2.2954	0.0	0.99641	0.0	1.9369	1.0386	0.0	0.0	1.2867	1.7249	0.99001	1.4903	2.7549	2.276	2.4827	0.63486	0.0	5.9433	0.77718	1.176	2.9732	1.6479
New.ReferenceOTU4158	0.0	6.9383	10.16	0.0	8.5405	6.734	0.0	0.0	0.0	0.0	0.0	0.0	0.0	0.0	0.0	7.4607	7.2063	0.0	1.3446	7.2604	0.0	0.0	3.0606	0.0	3.3914	7.8852	0.0	7.2117	0.0	5.7209	9.5125	0.0	0.0	0.0	0.0	8.9055	0.0	0.0	0.0	4.8476	5.855	0.54491	0.0	0.0	1.1445	0.0	0.0	0.0	2.5798
New.ReferenceOTU733	0.0	0.83987	0.56232	2.2197	2.7026	4.435	2.9317	0.0	2.1767	4.8531	1.4419	0.87611	2.3806	1.8867	0.0	0.0	4.0207	2.6001	4.636	4.6442	1.7442	1.4349	0.73774	2.9336	4.2428	4.2521	2.2412	0.0	0.0	2.8012	3.332	0.0	4.0257	5.4063	3.7717	3.3112	1.9567	3.6819	3.9519	0.0	0.0	3.5867	3.9073	0.0	1.7745	0.0	0.0	4.0586	2.8877
New.ReferenceOTU1008	4.4312	7.0714	8.2554	6.7271	7.3339	5.9748	5.8418	4.7535	6.6035	5.0619	7.4462	6.9323	4.3172	5.7564	6.4401	7.1494	6.2021	6.3125	5.6735	5.9015	5.2706	5.942	5.8178	4.9486	3.2386	5.0267	4.9459	3.2432	5.391	5.5475	6.0932	6.1063	4.4651	6.8879	5.5413	4.6872	5.1991	4.6812	6.3221	5.6946	5.7559	6.8316	6.1835	5.772	7.2396	6.1487	5.0586	6.635	5.495
New.ReferenceOTU1326	0.0	2.7069	4.1048	1.7164	4.6889	2.3252	3.1268	0.75149	4.0231	3.3221	2.1484	3.349	3.0023	2.8669	4.9041	3.5195	2.8985	6.0623	2.0283	2.9303	3.2056	2.1398	4.3476	3.5391	1.6368	2.7127	2.9115	3.3392	0.62868	3.1635	4.0766	6.121	2.0576	1.7958	2.3839	3.3112	3.5077	1.985	5.8949	2.6486	2.9851	3.9285	0.63486	2.3453	5.9852	1.6514	4.2197	0.57481	4.2312
New.ReferenceOTU1320	1.6625	1.7526	0.0	1.5003	1.0717	1.1017	1.0738	1.2431	1.1202	2.4595	0.0	0.0	2.1719	2.8669	2.8049	1.9227	0.58175	1.18	1.7266	0.87012	1.1211	0.88892	2.3235	2.111	0.0	1.0297	0.0	2.2954	2.5645	2.9937	1.7082	3.3496	0.0	1.5131	1.4264	1.1055	2.7578	0.99001	0.0	2.8538	0.0	2.0747	1.4105	0.66274	0.0	1.6514	2.594	1.5646	1.2765
New.ReferenceOTU1322	3.4257	4.1999	6.3912	6.9301	5.0181	5.191	7.9572	2.97	4.7453	1.4855	3.2606	4.996	4.8949	3.1848	4.1672	6.3689	5.1084	4.9124	6.212	6.4581	4.1253	2.6113	6.068	5.3283	6.8445	5.2797	2.5008	4.1116	5.8255	4.2411	6.1091	5.0053	3.067	5.2743	6.9468	7.1121	4.1469	5.338	3.8348	4.2636	4.4432	5.1086	5.6228	8.3935	4.6561	3.2578	5.2774	6.0887	7.5927
New.ReferenceOTU2828	0.0	0.0	0.0	0.0	1.0717	0.0	0.0	3.202	0.0	0.0	1.4419	0.0	0.0	0.0	0.0	0.0	5.2258	0.0	0.0	0.0	3.9166	0.0	4.2995	1.2191	5.3605	3.9294	2.2412	0.0	1.3997	0.0	0.0	3.9207	4.7739	0.0	0.0	0.0	0.0	2.7902	0.0	3.4676	0.82264	3.5305	1.7636	4.0655	0.0	0.77718	3.6247	0.0	3.357
New.ReferenceOTU2823	0.0	0.0	0.96591	2.8425	4.1317	0.0	5.1842	1.2431	1.743	2.4595	3.2606	3.0906	1.2646	4.8519	0.0	3.3323	0.82585	3.3017	4.4954	0.0	2.178	0.0	0.73774	0.0	0.0	3.4685	1.518	3.0297	1.8995	0.0	0.81218	2.8807	1.8622	0.0	0.0	2.4112	1.4484	0.99001	0.6809	3.1931	0.82264	2.2239	1.7636	2.502	0.0	2.4013	2.2565	1.977	0.0
New.ReferenceOTU3555	0.0	0.0	0.0	4.864	0.63317	0.65358	8.5866	0.0	0.0	0.0	0.0	0.87611	0.0	0.92545	0.0	0.0	0.0	6.6582	8.2124	0.0	0.0	0.0	0.0	3.6192	0.0	1.4521	7.8874	0.0	7.966	3.4529	0.81218	6.6131	0.0	1.161	7.4003	0.0	0.0	0.0	0.0	0.0	0.0	4.0927	7.503	6.1253	4.621	8.335	1.9777	9.5524	0.0
New.ReferenceOTU423	3.4257	1.7526	5.5023	3.2064	3.4486	2.9776	4.5298	5.2703	3.7981	4.3786	1.838	3.349	3.6917	4.7104	4.1672	4.3105	5.5722	3.7717	3.3558	4.5957	3.533	3.3743	3.7022	3.2679	3.6557	2.6342	0.0	0.0	2.0966	2.8012	3.5338	3.2459	1.8622	5.3197	3.9398	4.3832	1.9567	4.8386	3.3287	5.5097	4.3374	2.2239	3.9933	3.8491	3.497	3.7153	3.0245	3.3646	4.2312
New.ReferenceOTU2222	0.0	1.7526	5.1227	0.93696	1.0717	4.804	0.0	0.0	1.743	6.8381	2.6206	4.7494	4.4153	3.6657	2.5826	2.1665	6.3616	0.0	7.4447	0.87012	7.0252	0.0	0.0	1.2191	0.0	0.0	5.807	2.0899	0.0	6.1427	0.0	0.0	9.5129	4.2421	0.0	1.1055	3.181	1.5716	1.4903	0.96961	3.2411	2.3591	1.5072	3.4479	0.0	0.0	0.5057	8.3767	4.9146
New.ReferenceOTU2309	0.62426	2.0564	0.56232	1.6124	1.9087	1.4432	0.0	0.0	1.1202	0.0	0.0	3.0906	1.2646	0.0	2.5826	0.0	1.6814	2.8736	2.4903	2.7644	0.0	1.4349	0.0	0.0	1.6368	0.42999	0.95007	2.2954	1.6711	0.99641	2.2568	1.2717	0.61084	1.7958	1.8203	1.9558	0.65661	0.99001	2.5423	1.2854	2.4885	0.54491	1.6831	2.6434	4.7884	1.2795	2.49	1.3036	2.1878
New.ReferenceOTU951	1.8903	5.1916	1.9486	1.5003	3.2117	2.15	4.5298	4.177	1.743	2.4595	3.2606	3.349	1.9279	0.0	2.8049	4.2588	4.4538	0.0	0.0	4.6912	3.3786	3.3743	1.2235	3.2679	3.2386	1.9175	0.95007	2.635	3.508	2.3162	2.4686	2.735	1.6363	2.7142	4.3512	2.3309	1.9567	3.3039	0.6809	3.5288	4.5885	1.249	2.6653	0.66274	4.7884	0.0	2.594	2.9732	4.6543
New.ReferenceOTU2797	0.0	0.0	0.0	1.8135	1.9087	0.0	0.0	2.8383	3.0076	2.4595	2.4038	0.87611	1.2646	0.0	1.9978	0.0	4.2844	0.0	0.0	0.0	0.0	1.83	1.5862	0.0	0.0	3.2224	3.992	1.8503	1.0651	0.0	0.0	0.0	1.8622	0.0	0.0	0.36506	0.0	0.0	0.0	1.5443	3.4584	0.54491	1.9812	0.66274	0.0	1.9468	1.6318	0.0	0.0
New.ReferenceOTU2793	2.554	1.3672	4.5189	4.7337	3.2951	3.883	0.0	0.75149	0.0	2.4595	0.0	2.588	2.1719	0.0	0.0	0.7637	1.2169	0.0	4.7642	1.4091	1.7442	0.0	0.73774	0.73466	1.039	4.7196	0.95007	0.0	0.62868	0.0	0.81218	1.2717	2.7652	5.4063	2.6001	1.1055	0.65661	0.0	0.0	1.2854	1.3433	1.249	1.7636	0.66274	2.2116	0.77718	1.9777	4.1004	0.77504
New.ReferenceOTU1405	4.969	0.0	0.0	0.0	0.0	0.0	0.0	0.0	1.1202	0.0	3.4983	2.588	0.0	0.0	0.0	3.4289	0.0	0.0	0.0	3.6541	4.1253	0.0	0.0	0.0	0.0	0.0	0.0	1.5629	0.0	0.0	0.0	0.0	1.3682	3.0732	0.0	0.0	3.181	0.0	0.0	0.0	0.82264	0.0	3.0967	0.0	0.0	0.0	0.0	0.0	0.0
New.ReferenceOTU2000	4.5019	2.0564	1.2809	3.3098	3.3738	3.3461	2.1093	2.5322	3.0076	0.0	4.3135	3.6663	0.76661	0.92545	3.9973	2.1665	4.2597	0.0	3.6493	0.0	0.0	0.0	7.4749	3.6951	3.2386	7.8915	0.0	0.72375	4.795	3.4529	7.0083	2.735	7.3704	5.6388	3.6797	5.1979	0.0	5.535	3.7725	4.5849	4.9169	1.9083	4.6412	5.0474	2.9371	0.0	6.4159	6.3534	0.0
New.ReferenceOTU3468	0.0	0.0	1.2809	1.3787	1.4076	0.0	0.0	3.6576	0.0	0.0	2.4038	1.4173	0.0	0.0	0.99856	0.7637	0.6844	1.18	2.0283	2.3615	0.0	2.1398	0.73774	0.0	0.0	0.42999	2.5008	0.0	1.0651	0.0	0.0	1.9369	0.0	0.0	0.0	0.0	0.0	1.5716	0.0	1.5443	0.82264	3.1378	2.5338	2.1695	0.0	1.2795	1.4218	0.57481	0.0
New.ReferenceOTU3465	0.0	0.0	0.0	4.0682	0.0	0.65358	3.2986	1.2431	3.5315	0.0	0.0	2.3721	0.0	0.0	4.5208	4.0314	0.0	2.8736	0.0	0.0	2.178	0.0	0.0	0.0	0.0	0.76081	0.0	1.8503	0.0	0.99641	0.0	0.0	0.0	0.0	0.0	0.0	3.5077	2.9825	0.0	0.0	0.0	2.2239	5.2563	3.9063	0.0	0.0	1.9777	2.8803	2.1878
New.ReferenceOTU3467	0.0	1.3672	2.7484	0.54325	4.7785	0.0	4.5298	0.75149	0.0	5.4952	2.4038	2.9417	3.0023	3.8569	1.583	1.6292	0.0	6.0623	0.0	0.0	4.0247	0.0	3.371	0.0	4.8817	1.4521	0.95007	2.0899	5.2112	5.3505	1.7082	0.0	3.067	0.0	3.3621	0.0	3.181	0.99001	4.2999	1.2854	0.0	0.0	2.2838	5.1693	0.0	3.8641	6.2267	1.3036	0.0
New.ReferenceOTU3660	2.26	0.83987	4.5189	1.8135	3.6519	1.4432	3.1268	1.2431	3.0076	2.2017	0.89404	3.5681	2.3806	2.8669	0.0	3.2287	0.077495	0.0	3.3558	2.1081	0.0	1.4349	1.8759	0.0	5.8305	0.0	0.0	0.72375	5.6004	0.0	1.3287	0.0	0.61084	2.7142	0.0	0.0	1.7249	0.0	2.6844	2.4094	0.0	0.54491	0.63486	2.1695	0.0	2.7464	4.4588	2.5594	0.77504
New.ReferenceOTU3060	2.7982	0.0	4.9332	2.2197	4.3025	2.15	4.9973	4.558	2.1767	0.0	0.0	0.0	0.0	1.4847	0.0	0.0	3.3682	1.8203	1.7266	2.1081	0.0	0.88892	0.0	0.0	4.2428	3.9937	2.2412	3.0297	1.6711	0.99641	2.6533	0.77164	2.0576	1.7958	0.0	0.0	2.1565	0.0	0.0	1.7637	0.0	0.93949	3.0332	3.3687	5.5914	0.0	1.176	0.0	0.0
New.ReferenceOTU3063	0.0	0.0	0.0	0.0	0.0	0.0	3.2986	0.0	3.2041	1.8876	0.0	3.349	2.1719	0.0	5.9744	3.2287	0.0	0.0	0.0	0.0	1.1211	0.0	4.8598	4.9173	0.0	2.3692	0.95007	5.7487	1.3997	1.9946	0.0	2.1814	3.2379	3.9274	0.0	0.0	1.9567	0.0	0.0	0.0	2.4885	0.0	1.4105	1.1152	0.0	0.0	0.5057	0.0	0.0
New.ReferenceOTU3066	1.0585	0.0	0.96591	3.4371	5.3262	1.9506	3.8339	1.2431	2.78	0.0	0.0	1.4173	3.235	1.8867	0.99856	2.3749	0.0	2.2623	2.4903	4.1339	3.0091	1.4349	0.0	2.3173	2.8736	2.858	2.9115	5.0121	2.9172	0.99641	3.625	0.77164	3.4615	0.0	0.0	0.0	4.8413	2.9825	4.5433	0.0	2.276	2.3591	2.6653	2.7721	0.0	0.77718	1.6318	4.141	4.2312
New.ReferenceOTU1919	2.7982	1.3672	2.1165	3.4967	5.0664	0.0	2.1093	4.2821	1.743	2.4595	1.838	3.5681	1.2646	1.4847	1.9978	0.0	6.3539	3.7717	1.3446	3.991	2.178	0.88892	1.8759	1.2191	1.039	1.2563	0.0	0.0	0.62868	3.1635	0.0	3.013	0.0	4.5003	0.0	0.0	3.181	2.5683	0.6809	1.9542	0.0	1.249	6.0454	1.7365	2.9371	0.77718	2.2565	2.1461	0.0
New.ReferenceOTU3516	5.8942	6.521	0.56232	6.1017	4.89	4.2734	6.6503	3.9405	6.0854	3.945	6.5368	7.1768	6.7866	6.3405	6.0416	6.1874	7.0035	6.9219	5.9318	7.4903	4.8087	4.4224	6.0094	5.0094	5.5348	4.9477	6.4541	5.8661	6.1479	7.3592	7.5523	5.1843	5.432	6.3127	5.5149	6.7135	6.6786	6.8256	2.8138	6.0584	6.2829	6.507	3.1275	6.7194	1.4936	6.3515	5.5729	4.1804	6.4321
New.ReferenceOTU3841	0.0	2.5209	0.0	1.5003	1.4076	1.7191	3.1268	3.202	1.1202	2.4595	1.838	2.1183	4.0984	0.92545	4.4567	3.2287	0.0	2.8736	0.82361	2.577	5.3559	0.0	1.8759	3.2679	1.039	2.5512	1.9244	3.5939	7.3262	2.8012	4.0105	3.5371	2.9732	1.5131	2.3839	2.6283	4.4041	2.3059	0.0	3.8009	3.7332	2.4827	1.0742	0.0	0.0	8.0735	4.4588	1.3036	0.77504
New.ReferenceOTU630	3.6906	2.0564	0.96591	1.5003	1.6798	2.9776	1.6825	3.4018	1.743	0.0	2.4038	1.4173	0.76661	2.8669	0.99856	0.7637	1.3161	3.3017	1.3446	2.9303	1.1211	1.83	3.5461	0.0	1.6368	2.4631	3.2308	3.4292	3.2004	1.5802	3.2195	2.8807	2.2296	0.0	3.1035	2.7567	2.1565	1.985	3.0422	1.9542	4.4432	3.8844	1.5978	1.7365	2.3888	3.0246	0.87942	2.1461	0.0
New.ReferenceOTU3849	0.0	0.0	2.9398	2.9743	1.0717	0.0	4.2234	0.0	3.3771	0.92607	1.838	2.7757	3.6917	3.1848	3.6978	1.9227	0.41263	0.0	0.82361	0.87012	0.0	2.9661	1.2235	0.73466	0.0	2.161	0.95007	3.4292	1.6711	0.0	0.81218	0.77164	1.3682	0.0	1.8203	3.1799	0.0	0.0	0.0	2.1224	1.3433	0.0	2.6228	1.7365	3.5724	0.0	0.0	1.977	0.0
New.ReferenceOTU4308	3.101	0.0	0.96591	0.29704	1.9087	0.0	0.0	2.3508	0.0	0.0	3.4983	1.8099	3.3386	3.3209	0.99856	0.7637	2.5902	2.2623	0.0	0.87012	2.5111	0.0	3.4612	2.3173	1.6368	2.858	0.0	2.2954	0.0	0.99641	1.3287	0.0	2.3833	0.0	1.8203	0.0	2.6293	3.1521	1.1416	1.7637	0.82264	0.0	1.5978	1.459	0.0	0.0	0.5057	0.57481	1.2765
New.ReferenceOTU1229	2.26	2.3073	0.96591	2.2197	0.0	2.15	0.0	1.9008	1.743	2.2017	2.1484	2.3721	2.5629	1.4847	0.0	2.557	2.6923	1.18	1.7266	0.87012	2.178	2.3948	2.809	2.111	2.6494	1.9175	0.95007	0.0	2.5645	2.9937	2.817	2.8807	1.0386	1.5131	2.6001	1.4476	1.9567	2.3059	0.6809	1.5443	0.0	2.9789	2.6228	2.6434	3.9568	1.2795	2.594	0.57481	2.5798
New.ReferenceOTU3685	1.3919	0.83987	3.4607	4.4765	4.3809	3.8258	0.0	0.75149	0.0	0.0	0.89404	1.8099	1.9279	2.4585	0.0	0.0	0.99518	0.0	4.1648	0.0	0.0	1.4349	0.73774	1.8703	1.039	3.375	0.0	0.0	0.0	1.5802	0.0	1.2717	3.9291	4.9092	0.88275	0.89825	0.0	0.0	0.0	0.0	0.0	1.9083	1.6831	0.0	2.8183	1.2795	0.87942	3.7265	0.0
New.ReferenceOTU1683	1.0585	0.83987	2.7484	2.7958	3.029	1.7191	3.5909	3.806	2.78	5.0225	1.838	0.0	2.5629	2.2007	2.3196	2.9961	2.2981	1.18	2.2777	0.0	2.178	3.1154	3.8431	2.9336	2.3839	2.7127	0.95007	3.2432	4.0737	2.579	3.7918	2.3905	4.7458	2.4131	0.0	3.7421	3.774	2.3059	2.9325	2.273	2.0266	3.472	2.7468	2.1695	4.4716	3.0246	2.594	1.5646	3.357
New.ReferenceOTU1139	0.62426	0.83987	0.56232	4.008	0.0	0.65358	3.7175	0.0	2.5097	1.4855	1.4419	1.4173	1.2646	0.92545	0.99856	2.557	1.9315	1.8203	0.82361	3.4507	1.7442	0.88892	2.809	1.2191	2.3839	1.9175	0.0	0.0	1.0651	0.0	2.0084	2.1814	0.0	1.5131	3.2386	2.8747	0.65661	1.985	0.6809	1.2854	2.0266	0.54491	1.5072	2.9995	1.1445	0.77718	1.4218	1.3036	2.5798
New.ReferenceOTU1684	3.0069	1.3672	0.0	0.75349	0.0	2.7507	0.0	0.75149	3.7981	2.2017	1.4419	0.0	0.0	0.0	1.9978	3.2287	5.4824	1.18	0.0	1.4091	0.0	0.0	2.3235	2.111	0.0	1.7784	0.0	0.0	1.6711	0.0	1.7082	0.77164	1.0386	1.5131	0.0	0.0	0.0	0.0	0.0	0.0	0.0	0.0	2.4389	1.9692	0.0	1.2795	2.8673	2.1461	4.5704
New.ReferenceOTU1135	0.0	0.83987	2.5277	1.2459	1.4076	4.5095	4.5972	2.3508	0.0	1.8876	0.0	0.0	3.9751	0.0	0.0	3.4289	1.2838	0.0	0.0	0.0	1.7442	5.0231	2.809	2.3173	0.0	0.42999	0.95007	0.0	4.2497	0.0	0.0	0.0	1.0386	0.0	0.0	4.7348	1.1062	2.9825	0.0	1.9542	0.0	6.329	4.8766	0.66274	2.8183	0.0	0.0	0.0	4.613
New.ReferenceOTU4411	1.6625	1.3672	0.0	0.0	0.0	0.0	4.5298	0.0	2.5097	1.4855	0.89404	2.588	3.1233	0.0	1.9978	3.6047	2.2654	1.18	0.0	3.6541	2.178	0.0	3.0606	0.0	3.9789	0.0	2.7207	0.72375	2.0966	1.5802	3.0974	2.573	0.0	0.0	4.4658	3.225	2.6293	1.985	2.0056	1.5443	2.276	0.93949	0.9421	3.101	1.7745	2.1918	1.4218	0.0	2.742
New.ReferenceOTU708	0.0	6.0904	1.2809	6.265	5.752	4.9448	1.6825	0.0	3.3771	0.0	6.8689	1.8099	4.752	4.3774	6.2639	0.7637	5.0399	1.18	2.0283	7.5929	1.1211	4.303	6.5919	5.6668	2.3839	0.42999	0.0	0.0	3.7021	3.8007	6.2872	6.9712	0.0	0.0	1.8203	6.9469	5.0312	4.151	0.0	3.6981	0.0	4.5817	4.8584	3.101	1.4936	5.2523	6.4715	8.264	6.2418
New.ReferenceOTU706	0.0	1.7526	0.56232	4.1634	2.575	1.1017	2.7059	2.8383	0.0	1.8876	2.1484	1.8099	0.76661	4.1768	2.8049	4.2588	3.6791	0.0	3.8931	0.0	3.2056	1.83	0.0	3.9642	0.0	1.4521	1.518	3.3392	0.0	1.9946	0.0	0.77164	2.3833	1.161	0.0	2.9838	1.7249	0.99001	0.0	2.7549	2.9851	0.54491	5.344	0.0	0.0	0.0	0.87942	1.5646	2.3971
New.ReferenceOTU703	0.0	0.83987	0.96591	0.29704	3.5196	0.0	0.0	0.75149	1.1202	1.4855	2.4038	0.87611	1.634	0.92545	0.0	1.9227	0.99518	1.8203	3.9659	1.4091	1.7442	0.0	0.73774	2.3173	3.5296	3.1108	0.0	2.0899	0.62868	1.5802	0.81218	1.2717	0.61084	0.0	0.0	0.36506	1.4484	0.0	0.0	2.1224	0.0	2.4827	2.5338	2.502	0.0	2.4013	0.0	0.98474	0.0
New.ReferenceOTU1350	3.2724	6.293	4.5777	5.3498	4.3025	3.8258	4.9465	2.5322	4.1237	7.2753	5.3084	4.2129	4.1563	3.0346	3.6978	4.7072	4.2046	3.6314	4.8818	8.0412	4.3075	3.5937	6.839	5.704	3.6557	6.2805	4.1518	3.7418	4.5812	4.6369	6.3011	2.573	2.5221	4.9674	3.4759	4.0486	5.3494	4.2289	0.6809	4.8948	6.3659	8.4484	4.0901	6.603	1.4936	2.5841	2.948	3.6721	5.3004
New.ReferenceOTU1353	0.0	2.0564	5.9765	1.9044	0.63317	1.1017	0.0	1.9008	4.3059	4.9403	3.6039	1.8099	2.7247	0.0	1.583	0.0	3.1253	0.0	5.7985	5.461	3.7997	0.0	0.0	0.0	2.0582	3.8621	5.9	4.6499	2.0966	1.9946	2.0084	3.6224	6.3791	6.5969	0.0	0.89825	1.4484	0.0	4.9333	2.9464	0.0	3.5305	0.0	1.7365	0.0	4.9532	0.87942	0.98474	0.77504
New.ReferenceOTU4534	4.0619	4.0702	4.1443	5.1599	3.2117	3.5715	3.5909	2.1433	3.5315	4.0269	2.1484	3.6663	3.235	2.2007	3.3193	3.5195	4.4826	2.6001	4.7227	5.1606	1.7442	3.6921	3.7022	2.4978	3.5296	3.8621	3.3673	4.0562	2.2699	4.5167	2.2568	4.3786	3.9291	4.1942	5.1876	2.9838	4.4806	3.7887	5.12	3.1931	4.2233	2.5965	2.5338	2.502	4.26	4.6593	3.4693	4.4942	3.2532
New.ReferenceOTU2810	1.0585	1.3672	5.5906	1.3787	4.4186	3.5002	5.6003	4.9256	3.0076	4.7604	4.5433	2.1183	0.76661	2.2007	2.5826	3.5195	2.3921	2.6001	3.7352	5.5905	4.2193	5.7948	2.117	0.0	3.2386	5.4032	2.2412	5.7661	2.0966	0.99641	0.0	1.9369	4.5648	5.3418	5.8465	2.9838	0.0	6.4231	5.12	3.3369	2.4885	2.2239	5.1177	3.3687	1.1445	0.77718	2.8673	6.5621	2.5798
New.ReferenceOTU2811	0.0	5.835	2.267	2.4179	3.1233	2.7507	0.0	1.6091	1.1202	0.0	0.89404	2.7757	3.8404	2.6771	1.9978	5.1084	3.2808	1.8203	0.0	3.079	1.7442	1.83	2.5041	1.2191	1.6368	2.161	1.9244	0.72375	1.3997	3.5784	3.5338	4.6465	1.0386	3.0732	2.9544	5.6995	3.0862	4.2289	5.6911	4.6689	4.5417	2.5965	1.1953	3.4479	2.3888	0.77718	1.9777	4.0156	3.7105
New.ReferenceOTU2816	4.0619	0.0	2.8473	1.9044	1.4076	0.0	1.0738	2.97	3.5315	2.2017	0.89404	1.4173	3.4353	2.4585	1.583	5.2736	4.2218	4.2266	2.0283	2.9303	0.0	2.7996	0.0	2.8024	3.3914	2.3692	5.3925	3.0297	1.3997	0.99641	2.6533	2.8807	4.3945	3.3605	0.0	1.4476	0.0	0.0	2.0056	3.1931	3.3538	2.9789	2.5338	4.0144	4.8197	3.9331	4.2197	3.2205	1.2765
New.ReferenceOTU381	0.0	0.0	0.96591	0.75349	0.0	0.0	0.0	0.0	1.743	1.4855	0.0	0.0	3.0023	3.8569	2.9975	0.7637	0.47123	0.0	1.7266	1.4091	1.1211	0.88892	0.0	0.0	0.0	0.0	0.0	0.0	0.62868	0.0	1.3287	0.0	1.0386	0.0	0.0	2.6283	0.65661	0.99001	0.0	1.2854	1.3433	0.0	2.4389	0.66274	1.4936	0.0	0.87942	1.3036	1.943
New.ReferenceOTU389	0.0	0.0	0.0	0.0	0.0	0.0	0.0	0.0	0.0	0.0	0.0	0.0	0.0	0.0	0.0	0.0	8.3506	0.0	0.0	0.0	0.0	0.0	0.0	0.0	0.0	0.0	0.0	0.0	0.0	0.0	0.0	0.0	0.0	0.0	0.0	0.0	0.0	0.0	0.0	0.0	0.0	0.0	0.0	0.0	0.0	0.0	0.0	0.0	0.0
New.ReferenceOTU146	1.0585	2.5209	2.9398	0.0	0.0	0.0	2.4383	0.75149	3.0076	0.0	0.0	3.0906	1.634	0.0	0.0	1.2604	0.0	0.0	1.3446	0.0	3.533	0.0	4.2498	0.0	1.039	0.0	0.0	0.72375	2.6919	2.8012	0.81218	3.6224	0.0	1.161	0.0	0.0	0.0	0.0	0.0	0.96961	0.0	4.7137	0.0	3.9614	0.0	0.0	0.0	0.0	0.0
New.ReferenceOTU413	1.3919	3.2763	2.7484	2.2888	2.1063	2.15	4.2234	0.0	4.2177	3.3221	2.6206	2.588	2.8701	1.8867	1.9978	2.557	0.0	1.18	0.82361	1.4091	2.7815	0.88892	0.73774	2.111	2.0582	0.76081	2.2412	2.635	2.6919	1.5802	0.81218	3.1341	0.0	0.69425	0.0	1.1055	2.6293	1.985	2.0056	3.2668	0.0	0.0	4.5646	0.66274	1.1445	1.2795	1.9777	2.1461	0.77504
New.ReferenceOTU4525	4.3569	1.7526	4.6885	6.4232	4.038	7.9806	0.0	1.9008	5.75	0.0	3.1252	4.3958	4.714	4.7591	4.3192	3.6852	6.4008	4.7179	4.2254	6.5245	5.5851	3.4882	0.73774	2.9336	0.0	7.4848	1.9244	4.4917	0.0	4.2411	2.2568	2.8807	1.3682	5.6208	0.0	4.3222	6.0346	0.0	6.6074	1.2854	5.1842	4.3416	4.5869	2.9995	2.2116	2.1918	0.5057	3.9255	3.357
New.ReferenceOTU898	1.8903	0.0	0.56232	1.9899	1.0717	0.65358	2.1093	0.75149	1.1202	0.92607	4.1135	1.8099	2.8701	0.0	1.9978	3.4289	0.0	0.0	2.8397	2.1081	1.1211	1.4349	0.0	2.3173	0.0	1.6245	0.95007	4.573	2.2699	1.5802	0.0	3.7792	0.0	0.0	0.0	0.0	3.181	2.5683	0.0	4.5261	0.0	1.5037	0.24399	0.0	0.0	0.0	0.0	0.98474	1.6479
New.ReferenceOTU2258	2.7982	2.7069	0.96591	2.2197	1.0717	1.7191	3.1268	2.3508	1.743	3.945	3.8811	2.1183	2.5629	3.0346	0.99856	2.1665	1.9928	0.0	2.4903	3.9139	1.7442	2.7996	3.0606	3.4542	0.0	3.1677	0.95007	1.8503	3.2837	2.9937	3.625	1.2717	1.6363	2.5715	3.3621	3.0353	3.4327	1.5716	1.7708	2.534	4.0332	5.0893	1.9812	2.3453	3.5724	2.1918	2.49	2.2974	2.8877
New.ReferenceOTU897	1.8903	3.4942	6.2448	2.8425	4.5601	5.7005	4.3063	5.1915	3.671	3.0358	3.4983	3.7582	3.5259	2.2007	4.9972	4.3105	7.285	4.1256	4.1015	4.4933	5.3139	1.83	3.7022	3.6192	3.5296	1.6245	2.9115	1.5629	3.6403	3.1635	2.817	3.9207	3.655	3.5999	4.6709	3.8613	3.8335	3.3039	6.562	3.3369	4.0994	3.7918	3.2443	4.3802	5.4587	2.8922	3.0971	3.2943	3.357
New.ReferenceOTU892	1.8903	1.7526	3.6911	7.1151	3.9378	5.732	3.2986	2.1433	1.1202	0.0	0.0	3.2256	3.4353	0.0	0.0	2.9961	0.82585	5.9187	2.0283	1.4091	0.0	0.0	1.2235	0.0	4.321	3.4225	2.2412	4.922	2.6919	1.5802	4.5185	4.8009	4.5323	0.0	0.88275	3.6459	0.0	3.5666	2.6844	3.9425	2.276	0.54491	4.1362	3.9063	0.0	2.5841	4.5392	3.2205	2.5798
New.ReferenceOTU4631	0.62426	1.3672	0.96591	2.5363	0.0	0.0	2.1093	4.6785	0.0	0.0	0.0	0.0	1.2646	0.92545	1.583	1.2604	2.2981	2.6001	1.3446	0.0	0.0	0.0	2.117	0.0	0.0	2.4631	1.9244	0.72375	0.62868	0.99641	0.0	0.77164	1.6363	3.3605	0.0	0.0	0.0	1.5716	0.0	1.2854	0.0	1.7201	0.63486	0.0	0.0	1.2795	1.4218	2.9732	0.0
New.ReferenceOTU4315	3.2724	2.0564	3.8897	4.9519	4.6259	4.1852	2.1093	0.0	2.1767	1.4855	2.1484	0.87611	3.3386	1.4847	0.99856	3.1171	3.8545	2.6001	3.1207	3.2138	3.533	2.1398	4.3476	1.8703	3.879	3.7173	1.518	2.9097	3.2837	3.3155	3.332	1.6423	4.4991	4.0933	3.8582	2.1555	3.8907	4.151	2.8138	3.5288	3.2411	3.7918	2.8971	3.2849	3.8397	2.5841	3.1662	4.2928	1.6479
New.ReferenceOTU1239	1.8903	2.5209	2.6423	3.095	4.0856	3.3461	2.1093	3.5773	1.743	2.2017	2.6206	2.588	2.8701	2.8669	3.3193	2.7187	4.6973	1.8203	2.987	2.1081	2.7815	1.4349	1.2235	2.4978	0.0	2.2689	1.9244	4.0562	2.8089	2.3162	2.4686	3.7029	3.067	3.5244	2.1295	2.9303	2.1565	3.7887	4.0071	4.112	3.891	3.2111	0.9421	4.5334	4.621	3.1459	1.9777	3.8783	1.943
New.ReferenceOTU1085	4.725	4.1999	3.9797	3.0157	3.8302	2.8686	3.8339	5.345	3.671	7.6943	4.3135	3.349	3.3386	4.4971	4.2452	2.557	4.045	4.1256	0.0	3.2138	4.5439	4.7308	6.0094	5.0959	4.9324	3.7915	4.8559	4.7923	5.8255	3.6938	5.2493	3.8517	4.2817	1.161	3.2386	3.7729	3.774	4.6246	4.0071	4.2272	3.7332	4.4364	4.6832	4.5334	6.0394	3.1459	3.7649	2.6745	3.9283
New.ReferenceOTU2072	0.0	5.7315	0.0	0.0	3.7138	0.0	0.0	0.0	0.0	0.0	0.0	1.8099	2.3806	0.0	0.0	0.0	2.6923	0.0	0.0	0.0	0.0	0.0	0.0	0.0	0.0	0.0	0.0	0.0	3.112	3.1635	2.0084	0.0	0.0	1.161	3.7717	1.8446	3.5077	1.985	0.0	0.96961	0.0	0.0	0.24399	0.0	4.1658	0.0	0.0	0.0	0.77504
New.ReferenceOTU2107	3.8615	4.0007	1.9486	6.0627	4.8629	0.0	0.0	3.9405	1.1202	0.0	0.0	1.8099	0.0	2.2007	0.99856	0.0	0.0	0.0	1.7266	6.3886	1.1211	0.0	0.0	1.5811	0.0	4.4253	4.4265	0.0	0.0	4.1631	3.9412	1.6423	2.873	1.7958	3.8582	5.6424	6.2683	1.5716	4.9045	0.56477	3.8142	0.0	0.0	0.0	6.3164	0.77718	0.5057	0.0	0.0
New.ReferenceOTU3476	3.6906	1.3672	0.0	1.9044	1.4076	2.3252	3.1268	3.0906	2.1767	3.3221	3.1252	2.588	1.634	1.4847	2.3196	0.7637	1.4963	2.6001	1.7266	2.1081	2.5111	2.1398	3.0606	3.1648	1.6368	2.161	2.7207	2.635	4.0737	2.579	3.332	1.6423	3.2379	2.5715	1.8203	2.8169	0.65661	1.985	3.4923	2.6486	2.4885	2.702	2.6653	2.7721	3.8397	2.4013	2.378	2.7811	1.6479
New.ReferenceOTU3675	0.62426	0.0	0.0	0.0	0.0	0.0	0.0	0.0	0.0	0.0	1.4419	0.0	0.0	0.0	0.0	0.7637	11.71	0.0	0.0	0.0	0.0	0.0	0.0	0.0	0.0	0.0	0.0	0.0	0.0	0.0	0.0	0.0	0.0	0.0	0.0	0.0	0.0	0.0	0.0	0.0	0.82264	0.0	0.0	0.0	0.0	0.0	0.0	0.0	0.0
New.ReferenceOTU3674	0.62426	0.0	2.267	2.9317	2.1063	1.4432	2.1093	1.6091	1.743	1.4855	1.838	0.0	1.634	1.4847	0.99856	2.864	1.5785	2.2623	2.2777	1.8005	0.0	1.4349	0.0	1.2191	2.0582	2.9899	0.0	0.0	0.0	0.0	2.2568	0.0	2.0576	1.161	3.5814	2.1555	0.65661	1.5716	1.7708	0.0	1.7251	1.9083	0.79664	1.9692	4.1658	1.6514	1.8151	2.1461	1.6479
New.ReferenceOTU3074	0.0	0.0	3.1087	3.2417	0.0	4.0913	0.0	0.0	0.0	1.8876	0.0	0.0	1.2646	0.0	0.0	0.0	0.63399	1.8203	5.8379	0.0	0.0	1.83	0.0	1.2191	0.0	4.3038	0.95007	0.72375	1.3997	0.0	0.0	0.0	2.9732	5.3418	1.4264	1.2867	0.0	0.0	1.1416	0.0	0.0	0.93949	0.0	1.459	2.0096	0.0	1.4218	4.4942	1.2765
New.ReferenceOTU1905	0.0	1.7526	5.1423	3.095	2.8198	0.0	5.3498	0.0	1.1202	0.0	3.8811	0.87611	1.634	0.0	0.99856	0.0	0.0	1.18	5.463	3.3371	3.3786	0.0	1.5862	1.2191	2.3839	3.0517	1.518	2.635	0.0	3.4529	1.3287	4.5626	0.0	0.0	0.0	0.89825	0.65661	0.0	1.4903	0.56477	2.9851	0.54491	0.45262	1.1152	0.0	1.2795	1.176	0.57481	6.1724
New.ReferenceOTU1907	0.0	7.224	0.0	0.0	0.0	0.65358	2.9317	0.0	0.0	0.0	0.0	2.1183	7.0227	0.0	0.99856	2.864	0.0	1.18	0.0	0.0	5.3139	0.0	0.0	0.0	0.0	1.2563	0.0	5.5014	0.0	0.0	4.8563	0.0	7.7554	0.0	0.88275	0.36506	0.0	0.0	0.0	5.9168	0.0	0.0	5.954	0.0	0.0	0.0	0.0	0.0	2.8877
New.ReferenceOTU3219	2.087	2.0564	0.96591	1.3787	1.6798	1.9506	2.1093	2.8383	2.1767	4.7604	3.4983	1.4173	3.1233	0.92545	0.99856	0.7637	3.849	0.0	1.7266	3.746	1.1211	0.88892	1.8759	1.5811	1.039	2.7127	2.9115	1.2035	2.2699	3.6938	2.4686	3.1341	3.155	2.4131	4.2902	0.36506	1.1062	2.5683	4.2551	1.9542	0.0	2.5965	1.6831	2.1695	2.0096	0.0	3.4136	2.4344	0.77504
New.ReferenceOTU3211	3.4966	4.3748	5.8863	5.7499	5.6607	5.3413	1.0738	4.4267	1.743	5.1003	3.9628	3.349	4.2119	4.2468	4.7521	2.864	5.8759	1.8203	6.3546	4.1339	3.533	5.1668	0.73774	2.9336	1.039	7.1878	3.7132	4.165	0.62868	4.0807	0.81218	3.9207	6.7049	4.6139	0.0	1.4476	4.9529	3.5666	4.2551	5.3663	5.4858	2.2239	1.9812	1.459	0.0	3.2578	2.2565	5.3451	1.6479
New.ReferenceOTU3506	0.0	2.3073	0.0	6.5658	1.6798	0.65358	2.4383	0.0	0.0	0.92607	0.0	0.0	0.0	0.0	4.2452	3.1171	0.0	1.8203	0.0	0.0	2.178	0.0	0.0	1.8703	2.3839	3.0517	0.0	0.0	0.0	5.7743	0.0	4.0495	0.0	0.0	1.4264	4.169	1.9567	2.5683	0.0	1.7637	5.2729	3.7918	3.3782	0.0	0.0	0.0	0.0	0.0	3.2532
New.ReferenceOTU3855	0.0	0.0	1.2809	0.0	1.6798	1.1017	0.0	5.1082	2.78	3.4464	0.0	2.1183	2.5629	0.0	3.4568	0.0	0.0	0.0	0.0	0.0	0.0	0.0	2.6646	3.4542	2.8736	0.0	1.518	0.72375	3.2837	4.0807	1.7082	0.0	2.7652	1.161	1.4264	1.4476	0.0	5.7617	0.0	0.0	3.1188	0.54491	2.579	1.1152	0.0	1.6514	0.0	0.98474	0.0
New.ReferenceOTU3854	3.0069	3.0195	2.5277	2.6975	2.435	2.4814	4.6616	1.2431	4.978	0.0	0.89404	0.0	0.0	1.8867	0.0	2.557	0.63399	1.18	2.6755	0.87012	3.2056	1.83	0.0	0.73466	1.039	0.42999	2.9115	5.3251	2.6919	1.9946	3.5338	0.77164	3.5289	0.0	2.1295	2.6283	2.7578	5.6528	0.6809	3.6981	1.3433	3.9714	5.9583	3.4479	1.1445	2.7464	0.87942	1.7855	4.3864
New.ReferenceOTU629	0.0	0.83987	0.96591	0.54325	0.0	0.0	1.0738	1.2431	0.0	0.92607	0.0	0.0	0.0	0.0	0.0	0.0	0.0	0.0	0.82361	0.0	0.0	0.0	0.73774	0.73466	0.0	2.161	0.0	0.72375	0.0	0.99641	0.81218	0.0	0.61084	1.5131	0.0	0.89825	0.65661	0.0	1.1416	0.0	1.3433	0.93949	0.24399	1.1152	0.0	1.6514	0.87942	1.977	0.77504
New.ReferenceOTU1233	6.8952	0.0	5.1423	2.7958	0.0	1.7191	0.0	4.0636	7.7217	0.0	2.4038	5.2703	0.76661	1.4847	0.0	3.5195	4.4719	0.0	0.0	0.0	0.0	0.0	1.2235	4.3868	0.0	0.76081	3.6069	5.3712	0.0	0.0	4.9651	1.6423	0.0	2.7142	0.0	1.1055	1.9567	0.0	3.3287	1.9542	0.0	1.249	0.45262	2.502	0.0	6.5404	2.1238	1.5646	0.77504
New.ReferenceOTU1231	2.7982	4.0702	2.5277	2.5363	2.1063	1.4432	1.0738	2.3508	2.5097	0.0	1.4419	2.3721	2.7247	3.3209	2.9975	2.864	1.5242	2.8736	1.3446	2.3615	3.3786	0.88892	3.0606	1.2191	3.3914	1.0297	2.9115	3.5139	1.8995	3.4529	4.0105	1.2717	1.0386	1.5131	3.1035	2.4112	2.9848	0.0	1.4903	1.7637	3.5559	3.6408	2.9668	3.9614	1.1445	3.8641	2.7819	3.7265	3.0201
New.ReferenceOTU1237	5.018	0.0	2.1165	0.75349	3.4486	0.0	4.3063	4.6394	4.6132	4.6612	3.6039	3.5681	3.5259	4.6077	3.6978	5.5985	3.0407	0.0	2.8397	0.87012	4.0247	4.6838	6.5202	2.8024	6.5998	2.858	3.2308	2.2954	4.795	2.9937	0.0	3.6224	2.7652	1.7958	1.8203	4.2144	2.6293	0.99001	3.3287	2.8538	5.023	0.93949	3.3524	0.0	0.0	3.4585	5.2135	3.6156	0.77504
New.ReferenceOTU1234	0.0	2.5209	5.0416	0.75349	5.4404	4.1852	4.4591	3.806	4.3059	6.3577	6.0307	4.878	4.3172	5.8717	4.5208	4.6681	4.5824	1.8203	3.6493	0.0	5.8723	0.0	0.0	1.2191	4.1601	0.0	4.2255	4.9827	2.5645	6.2783	0.81218	0.0	3.5289	0.0	4.2902	0.0	2.3319	4.3732	7.372	4.0714	2.8378	3.6929	5.499	5.1693	0.0	2.4013	4.9053	4.2563	5.4487
New.ReferenceOTU1695	0.0	2.3073	1.5393	1.2459	4.3809	0.65358	4.3063	0.0	0.0	2.6782	0.89404	0.0	2.5629	2.2007	0.99856	3.5195	0.0	2.6001	3.4604	0.0	4.3075	2.6113	3.0606	4.2425	2.6494	2.4631	1.9244	3.8759	4.479	0.0	4.0105	1.9369	2.0576	3.7399	1.4264	2.9303	2.3319	0.0	2.0056	2.1224	1.3433	1.7201	3.216	0.66274	0.0	2.4013	0.87942	1.3036	2.742
New.ReferenceOTU3699	5.7273	5.8149	7.6178	7.0394	6.7898	5.3413	5.4259	5.2703	5.1784	3.3221	6.4824	4.2764	6.5261	5.2769	6.3009	4.7452	3.86	4.4096	6.6033	6.3155	6.1361	6.6287	5.4503	5.2549	4.2428	6.0505	4.6571	5.1509	3.6403	5.5165	4.8563	6.1356	7.0123	7.9447	4.1601	5.1401	6.8325	3.3039	3.4128	7.778	3.5559	5.0893	4.8584	6.1131	4.1164	5.7501	2.948	6.1694	5.1923
New.ReferenceOTU1698	0.0	0.0	0.0	0.75349	2.435	1.9506	1.0738	3.4922	0.0	3.945	2.1484	1.4173	0.76661	0.0	0.0	1.6292	0.0	3.8996	0.82361	0.0	3.6725	3.7842	4.1982	2.4978	0.0	0.0	0.0	1.8503	0.62868	0.0	0.0	0.0	0.0	0.0	0.0	0.0	4.5883	1.985	0.0	0.96961	3.1188	2.4827	1.8398	3.7274	0.0	3.4585	0.0	3.0604	1.943
New.ReferenceOTU719	0.62426	0.0	3.4607	0.0	2.435	3.0789	0.0	0.0	2.5097	3.4464	0.0	0.0	1.2646	0.92545	4.2452	0.0	0.87008	0.0	0.0	0.87012	3.2056	1.83	2.3235	0.73466	3.0676	0.76081	3.7132	0.72375	0.0	0.0	4.2004	2.3905	0.61084	2.0322	0.0	2.0591	2.8758	0.0	4.8146	0.0	0.82264	2.0747	0.79664	1.9692	0.0	0.0	0.0	0.0	2.8877
New.ReferenceOTU1122	0.0	0.0	2.7484	1.8135	1.0717	1.7191	0.0	1.2431	0.0	0.0	0.89404	0.87611	0.0	0.0	0.99856	0.7637	0.22102	1.18	2.4903	0.0	0.0	0.88892	2.117	2.111	0.0	1.6245	0.95007	1.5629	3.0179	0.0	0.81218	0.0	0.0	2.0322	5.7366	0.89825	0.0	0.99001	2.6844	0.96961	1.3433	3.2809	3.2443	1.7365	3.0468	0.0	2.7819	0.98474	2.1878
New.ReferenceOTU1121	2.6813	0.83987	0.0	2.4783	0.63317	1.1017	2.7059	0.75149	1.743	1.4855	1.4419	1.4173	1.9279	0.0	0.99856	2.1665	3.0695	0.0	2.0283	3.2138	3.0091	0.88892	0.0	0.0	2.0582	0.76081	2.2412	0.72375	2.0966	0.0	3.0974	1.9369	1.6363	2.4131	2.7881	1.1055	1.7249	0.99001	1.4903	0.0	0.0	1.7201	1.0742	1.1152	3.5724	3.2578	1.9777	1.3036	0.77504
New.ReferenceOTU1693	0.0	0.0	1.2809	0.75349	1.4076	2.15	0.0	0.75149	1.1202	0.0	1.4419	0.87611	2.1719	0.0	0.99856	0.0	0.0	3.3017	1.3446	0.0	3.6725	0.0	2.5041	2.4978	0.0	1.6245	0.0	0.72375	5.5675	0.0	2.2568	0.0	1.6363	0.0	0.0	1.2867	3.5791	0.99001	0.0	1.9542	1.7251	1.7201	0.24399	0.0	0.0	6.4724	2.378	0.57481	1.6479
New.ReferenceOTU4083	0.62426	0.0	0.0	4.6309	0.0	0.0	0.0	1.9008	1.1202	1.4855	2.8091	2.588	2.5629	0.0	2.8049	2.3749	0.913	4.1256	2.0283	1.4091	0.0	0.0	1.8759	0.0	0.0	0.0	1.518	0.0	0.62868	0.0	3.332	4.5626	0.0	4.3334	2.6001	2.5595	4.4429	2.9825	0.0	1.5443	0.0	2.8003	1.3069	3.523	0.0	2.4013	2.691	0.98474	1.6479
New.ReferenceOTU4080	2.7982	1.3672	2.8473	4.3528	3.029	2.7507	1.6825	2.5322	2.5097	0.0	0.0	1.4173	2.5629	0.0	1.9978	1.2604	1.754	2.2623	3.8163	0.0	0.0	0.0	1.2235	3.364	2.8736	2.6342	2.2412	0.0	3.7021	0.0	2.2568	0.0	3.3908	1.7958	4.017	2.0591	0.0	0.0	1.1416	0.56477	0.82264	0.0	3.5694	2.1695	3.9568	0.77718	4.2833	5.8646	3.5446
New.ReferenceOTU1343	4.5359	7.2616	5.8026	6.8465	7.0697	4.7741	5.1397	5.9503	3.2041	8.0871	5.6417	5.3314	4.3172	3.3209	5.8301	3.7614	6.5637	6.2176	6.9828	1.8005	4.6148	6.8684	5.6166	7.9658	6.3799	6.587	4.0741	5.2281	7.3409	4.9472	7.2567	5.3929	6.7967	7.4838	4.7634	6.8494	5.1763	7.1094	2.0056	3.9425	1.3433	6.1817	6.462	5.0474	1.4936	4.9532	3.8088	5.199	6.0995
New.ReferenceOTU1340	4.969	4.7999	0.56232	2.5363	3.885	4.7741	3.8339	3.3054	2.5097	0.92607	3.1252	4.3373	3.0023	3.7645	3.9973	4.7452	5.1245	2.8736	1.7266	1.4091	4.1253	3.7842	4.6067	3.2679	3.879	2.7127	3.4921	3.5939	3.7614	5.2409	2.2568	3.1341	3.3908	3.8052	4.2266	3.4696	3.3536	1.5716	6.0209	3.9425	5.6494	3.8388	3.2993	3.1959	5.3126	1.9468	2.948	2.6745	4.613
New.ReferenceOTU1346	0.0	2.0564	1.7584	3.5257	1.9087	2.7507	5.6957	0.0	4.3891	1.8876	4.8741	3.0906	2.8701	4.6077	2.8049	3.8338	2.8878	2.2623	2.4903	0.87012	4.8087	0.0	3.371	2.9336	2.3839	3.0517	1.9244	2.635	4.7663	1.9946	1.3287	2.735	2.7652	1.5131	2.1295	4.3428	2.8758	6.2281	3.3287	3.5288	2.276	5.5083	4.0585	4.2089	5.5914	2.1918	2.8673	3.4316	7.0507
New.ReferenceOTU151	2.554	0.0	3.5218	3.4672	3.4486	2.6224	2.9317	2.8383	1.1202	0.92607	2.4038	0.0	2.5629	1.8867	1.583	2.557	3.3371	1.8203	2.8397	2.3615	0.0	2.7996	2.5041	1.2191	1.6368	2.7127	2.2412	0.72375	1.8995	0.0	2.964	2.573	2.9732	2.2352	4.6223	2.2458	1.1062	1.5716	2.3846	0.0	4.0332	2.2239	1.3069	1.459	3.7122	3.0246	3.2321	2.8803	3.0201
New.ReferenceOTU2805	4.0143	5.2225	2.7484	3.9452	2.1063	2.15	4.4591	4.5993	4.6132	1.4855	4.6458	4.3373	4.4619	4.7591	1.583	4.1496	4.5385	4.2266	4.3934	4.2004	3.533	3.3743	3.8431	2.9336	1.6368	4.8813	4.1518	5.3015	3.7614	2.8012	4.4701	3.4464	3.067	0.0	4.8504	3.1799	4.5174	1.5716	2.2075	3.8009	5.2439	3.0605	1.0742	4.4589	7.1746	4.1224	3.0971	2.8803	1.2765
New.ReferenceOTU573	0.0	0.0	0.0	7.4511	0.0	6.9765	6.2081	0.0	3.915	0.0	0.0	0.0	0.0	0.0	0.0	0.0	0.0	0.0	6.197	0.0	0.0	0.0	0.0	0.73466	1.039	0.0	3.6069	0.72375	2.4247	0.0	0.0	0.0	1.3682	0.0	1.8203	0.0	0.0	0.0	0.0	0.0	0.82264	0.0	0.0	0.0	0.0	0.0	0.0	6.3272	0.0
New.ReferenceOTU570	8.4364	0.0	0.0	8.6819	0.63317	0.0	0.0	0.0	0.0	0.0	0.0	0.0	0.0	6.2064	0.99856	6.6652	0.0	0.0	7.7586	8.6617	5.18	0.0	0.0	7.9348	6.8966	0.0	7.7568	7.9499	5.7098	0.0	0.0	7.027	0.0	0.0	7.98	0.36506	6.0967	7.5499	7.8692	6.8639	7.6108	0.0	0.24399	0.0	8.5811	0.0	7.3639	8.7654	6.6002
New.ReferenceOTU2809	0.0	0.0	0.0	0.0	0.63317	3.1736	0.0	1.2431	1.743	0.0	0.0	0.0	1.2646	0.0	0.0	0.0	3.9606	0.0	0.0	0.0	0.0	0.88892	1.2235	0.0	1.039	4.2521	0.0	0.0	0.0	0.0	0.0	0.0	1.3682	0.0	2.1295	2.7567	0.0	0.0	0.0	0.0	1.7251	4.7388	4.9299	0.0	0.0	2.1918	0.0	0.0	0.0
New.ReferenceOTU575	0.0	0.0	0.0	0.0	2.28	1.4432	0.0	3.3054	0.0	0.0	0.89404	3.7582	0.76661	0.92545	2.8049	0.0	0.0	2.8736	0.0	1.4091	3.2056	0.88892	0.0	0.0	1.039	0.0	0.0	1.8503	2.5645	3.8007	3.0974	4.5188	0.0	0.0	0.0	0.0	1.7249	0.0	2.0056	2.534	0.0	0.93949	0.0	0.0	0.0	0.0	0.0	0.0	0.0
New.ReferenceOTU4624	3.2724	0.0	0.0	0.0	0.0	1.1017	0.0	5.4837	0.0	0.0	0.0	0.0	0.0	0.0	0.0	0.0	0.15104	0.0	0.0	0.0	0.0	0.0	0.0	0.0	0.0	0.0	0.0	0.0	0.0	0.0	0.0	0.0	0.0	0.0	0.0	0.0	0.0	0.0	0.0	0.0	0.0	0.0	0.0	0.0	0.0	0.0	0.5057	0.57481	0.0
New.ReferenceOTU4621	0.0	2.3073	6.208	1.6124	2.28	5.2356	1.6825	1.9008	1.1202	0.0	2.1484	6.1016	2.7247	2.6771	1.583	6.9439	3.6026	4.1256	0.0	0.0	3.3786	3.3743	0.73774	0.73466	3.3914	4.6212	2.5008	3.4292	4.7663	5.5475	3.7108	4.3287	4.0716	3.9849	8.5598	2.2458	5.2437	1.985	1.7708	4.7987	4.9169	3.2111	2.6228	3.1959	0.0	2.4013	0.0	4.397	0.77504
New.ReferenceOTU2664	3.3511	1.3672	3.8897	2.4179	2.28	1.7191	0.0	0.0	0.0	0.0	1.4419	0.0	0.0	0.0	0.0	0.0	1.6564	1.8203	0.0	2.3615	0.0	0.0	0.73774	1.5811	1.039	1.9175	0.0	1.5629	0.62868	0.99641	0.0	1.2717	2.9732	0.0	1.4264	2.2458	0.0	1.5716	3.5676	0.0	0.82264	2.9789	0.79664	0.66274	0.0	1.6514	2.378	0.57481	3.2532
New.ReferenceOTU3820	0.0	0.0	0.0	0.0	0.0	0.0	0.0	0.0	0.0	0.0	0.0	0.0	0.0	0.0	0.0	0.0	0.0	0.0	0.0	0.0	0.0	0.0	0.0	0.0	0.0	0.42999	0.0	0.0	0.0	0.0	0.0	0.0	0.0	0.0	0.0	0.0	0.0	0.0	0.0	0.0	0.0	0.0	0.0	0.0	0.0	0.0	0.0	0.0	0.0
New.ReferenceOTU1518	1.0585	0.0	5.8629	3.4967	5.286	5.6355	0.0	1.6091	1.1202	0.0	2.8091	0.0	0.0	0.92545	0.99856	1.6292	1.1467	0.0	4.7642	2.1081	0.0	0.0	0.0	0.0	0.0	5.7396	1.518	0.0	1.8995	0.0	0.0	0.0	3.771	5.3636	1.4264	0.65615	0.0	0.0	0.0	0.0	0.82264	0.54491	0.9421	0.66274	0.68287	1.2795	1.176	3.2943	0.0
New.ReferenceOTU2118	1.0585	0.83987	0.0	1.0997	1.4076	0.0	1.6825	3.0906	2.78	1.8876	0.89404	3.0906	2.8701	2.2007	0.0	1.6292	2.4945	1.8203	1.3446	0.0	0.0	0.0	1.8759	2.6581	1.6368	2.161	2.5008	1.8503	4.795	0.99641	2.0084	0.77164	1.8622	0.0	0.88275	3.0851	0.65661	2.3059	0.0	2.1224	1.3433	2.0747	0.24399	2.502	0.0	1.2795	1.4218	2.4344	2.1878
New.ReferenceOTU1452	2.4145	3.9277	3.26	5.3088	2.8198	2.15	0.0	0.0	3.3771	0.0	0.89404	2.3721	4.6749	0.0	3.6978	1.9227	0.35154	6.3799	2.6755	5.0568	2.178	2.9661	2.117	0.73466	4.1601	2.161	2.2412	2.0899	0.0	2.8012	0.0	0.0	1.0386	1.5131	1.4264	0.0	0.0	0.0	0.0	0.56477	4.0994	1.249	1.4105	3.1959	0.68287	0.77718	0.87942	4.9703	2.5798
New.ReferenceOTU1979	0.0	1.3672	1.9486	1.8135	2.1063	2.9776	3.2986	1.6091	0.0	0.0	1.4419	1.8099	1.634	0.92545	0.99856	3.3323	1.7774	0.0	2.0283	0.87012	0.0	0.0	2.3235	0.0	1.039	1.0297	0.0	1.5629	1.8995	0.0	3.332	0.0	0.61084	2.4131	4.2266	1.8446	1.4484	1.985	1.7708	2.4094	2.276	0.0	0.79664	1.7365	0.0	1.2795	0.0	1.5646	0.77504
New.ReferenceOTU3047	0.0	2.0564	4.9992	2.4179	0.0	4.5803	5.3883	3.9405	5.3542	4.5547	2.8091	2.1183	4.367	5.3099	0.0	1.9227	5.3185	0.0	2.4903	0.0	3.0091	0.0	2.809	0.0	0.0	2.161	2.9115	2.2954	0.0	3.3155	0.0	0.0	4.5323	0.0	0.0	0.0	0.0	0.0	0.0	0.0	0.82264	1.7201	0.0	0.0	5.2679	1.2795	3.3556	0.0	3.4538
New.ReferenceOTU3044	0.0	0.0	0.0	0.0	0.63317	1.9506	2.7059	1.6091	2.78	0.0	1.838	2.7757	3.6917	1.4847	0.0	3.4289	1.9104	1.18	2.0283	2.3615	1.1211	0.0	3.6263	0.73466	2.8736	0.0	1.518	3.3392	0.62868	3.9002	2.4686	0.0	3.3908	1.7958	1.4264	3.0353	0.65661	1.5716	3.8348	1.9542	3.3538	3.6408	1.5978	0.66274	2.6888	3.2578	0.0	1.3036	1.943
New.ReferenceOTU19	1.3919	2.8717	2.8473	3.3748	3.2117	2.4814	5.3883	0.0	5.8116	2.6782	5.5121	3.5681	1.9279	5.4049	3.6978	4.1496	3.3988	1.18	2.4903	0.87012	5.3967	3.1154	2.809	1.5811	2.8736	2.9255	3.3673	2.635	3.7614	2.3162	0.81218	0.0	2.6488	0.69425	1.4264	2.5595	2.8758	6.9688	4.3857	3.7504	3.2411	4.013	2.5338	3.7895	4.1164	3.0246	2.8673	3.2205	4.8449
New.ReferenceOTU10	5.5717	5.4217	7.3108	7.9009	6.6384	7.3401	8.3185	4.558	7.1482	4.0269	5.3084	6.8616	7.0227	5.7076	6.1057	7.1775	7.7754	6.2176	6.974	8.0637	5.3967	5.8168	7.3268	5.6091	7.286	6.5766	5.2585	6.2831	6.5772	6.5928	7.3058	6.6842	4.2013	6.159	8.046	7.6539	6.2133	6.32	6.9047	6.9725	6.2541	5.5083	4.6832	7.5151	4.7884	6.1045	5.6473	7.1243	7.0661
New.ReferenceOTU3993	5.0886	0.0	0.0	3.7134	1.0717	1.7191	0.0	0.0	0.0	0.92607	0.0	0.87611	4.0381	0.0	3.3193	4.0917	0.0	0.0	3.2431	5.0922	3.6725	0.0	0.0	2.111	4.1601	4.7937	0.0	5.3251	0.0	0.0	0.0	5.0675	0.0	0.0	0.0	0.0	5.3697	0.0	0.0	4.5558	0.0	5.1465	5.612	4.4589	0.0	5.8605	0.0	4.4302	0.0
New.ReferenceOTU3999	1.0585	2.0564	0.0	1.0997	1.9087	0.0	0.0	3.4922	2.1767	0.0	1.838	3.4627	0.76661	5.1364	0.99856	1.2604	0.87008	1.18	0.82361	0.0	0.0	0.0	0.0	1.2191	1.6368	2.4631	0.0	0.72375	1.8995	0.0	1.3287	5.2121	0.0	0.0	1.4264	0.36506	0.0	1.985	1.1416	3.2668	0.0	1.5037	1.3069	2.9995	0.0	0.0	1.176	1.7855	1.943
New.ReferenceOTU1804	2.087	0.0	2.6423	2.6458	1.6798	3.8258	3.1268	2.1433	0.0	3.5608	0.89404	2.7757	1.9279	2.2007	0.0	0.7637	1.754	3.3017	0.82361	1.8005	1.7442	2.9661	3.371	2.111	3.0676	2.2689	1.9244	2.7789	3.6403	0.99641	2.964	0.0	3.7142	2.2352	0.0	3.1799	2.8758	1.5716	1.4903	1.5443	2.276	0.54491	5.9497	2.1695	0.0	2.5841	1.6318	0.57481	2.8877
New.ReferenceOTU1806	0.0	2.5209	0.0	3.7134	2.1063	7.5085	5.2694	3.0906	0.0	5.1003	2.1484	4.6569	3.0023	5.9784	1.9978	3.6852	0.82585	0.0	0.0	0.87012	4.2193	0.0	7.0131	4.5181	4.7746	3.3259	5.3925	3.6698	4.0261	1.5802	4.3682	0.0	2.5221	2.2352	0.88275	3.1333	3.774	5.5653	0.0	3.5874	0.0	3.6929	7.5548	1.1152	0.0	1.2795	0.0	1.3036	4.2848
New.ReferenceOTU1809	1.6625	0.0	4.8875	3.2417	2.1063	0.65358	0.0	1.2431	4.3891	0.0	2.6206	2.3721	2.1719	0.92545	0.0	2.1665	3.4506	2.6001	2.4903	2.9303	1.7442	3.1154	0.0	0.73466	1.6368	2.161	0.0	3.2432	0.62868	0.0	2.6533	3.5371	0.0	1.161	0.88275	1.8446	1.1062	1.985	2.0056	3.1155	4.0994	0.0	0.0	1.7365	6.0526	0.0	3.1662	0.98474	3.5446
New.ReferenceOTU3532	0.0	0.0	0.0	0.0	0.0	0.0	0.0	0.0	0.0	0.0	0.0	0.0	0.0	0.0	0.0	0.0	0.0	0.0	0.0	0.0	0.0	0.0	0.0	0.0	0.0	0.0	0.0	0.0	0.0	0.0	0.0	0.0	1.0386	0.0	0.0	0.0	0.0	0.0	0.0	0.0	0.0	0.0	0.0	0.0	0.0	0.0	0.0	0.0	0.0
New.ReferenceOTU3530	0.0	2.0564	4.9332	0.75349	2.575	3.4252	1.6825	0.75149	1.743	2.4595	2.1484	0.87611	3.6112	1.8867	0.0	2.7187	1.4678	0.0	6.1508	0.0	2.7815	0.0	0.0	1.2191	1.6368	0.0	2.2412	1.8503	2.0966	3.5784	0.81218	0.0	2.7652	0.69425	1.4264	0.0	0.0	0.99001	1.1416	2.534	3.2411	1.249	2.861	1.7365	0.0	0.0	0.0	4.1804	1.6479
New.ReferenceOTU1755	3.2724	5.8936	4.2564	4.1261	4.5934	5.145	0.0	0.0	0.0	0.0	3.1252	1.4173	3.9093	2.8669	2.9975	2.9961	5.636	2.6001	5.7985	5.0568	3.533	2.1398	0.0	1.2191	1.039	2.7872	1.9244	3.0297	1.0651	1.5802	0.0	2.735	2.0576	4.0933	2.7881	4.2366	4.0992	0.99001	3.7074	2.1224	4.4432	3.2111	3.6979	3.5944	0.0	2.8922	3.1662	4.2928	1.943
New.ReferenceOTU1753	0.0	1.3672	1.5393	1.8135	1.0717	1.1017	0.0	2.6934	0.0	0.0	0.0	0.0	0.0	0.0	1.583	0.0	1.1103	0.0	2.0283	2.1081	1.1211	2.9661	0.0	0.0	2.8736	0.0	0.95007	1.5629	0.0	0.0	1.3287	0.0	1.8622	0.0	0.0	0.0	0.0	0.0	0.0	0.0	2.0266	1.249	0.0	0.0	0.0	0.0	0.0	3.0604	0.0
New.ReferenceOTU763	1.6625	3.8508	0.0	0.29704	1.4076	0.0	0.0	3.8749	0.0	1.4855	0.0	1.8099	0.0	1.4847	0.0	1.2604	3.2308	0.0	0.0	0.87012	1.7442	2.6113	2.5041	2.111	0.0	0.0	0.95007	0.72375	0.0	1.9946	0.0	0.0	0.0	0.0	2.7881	1.2867	0.0	0.99001	3.3287	0.56477	1.3433	0.54491	2.5338	0.0	0.0	0.77718	0.5057	0.57481	0.0
New.ReferenceOTU761	0.0	3.2763	0.0	2.5921	1.6798	2.15	1.6825	1.2431	3.0076	0.0	0.0	0.87611	0.0	0.0	0.0	0.0	0.0	0.0	1.3446	3.079	0.0	0.88892	0.0	2.8024	2.6494	0.0	0.0	0.0	0.0	0.99641	0.0	0.0	2.5221	0.0	3.3621	0.0	0.0	3.1521	3.4128	0.0	0.0	0.93949	0.0	0.66274	0.68287	2.4013	0.0	0.0	0.77504
New.ReferenceOTU1111	0.0	6.3638	4.3936	1.2459	3.2117	2.3252	0.0	0.75149	1.1202	0.0	0.89404	1.4173	4.1563	0.0	1.583	1.2604	6.4796	2.6001	0.0	0.0	0.0	3.6921	1.2235	1.2191	0.0	0.0	3.0799	3.0297	0.0	3.4529	0.0	2.1814	1.3682	1.5131	3.5814	0.65615	3.2699	2.3059	2.0056	1.5443	0.0	0.0	0.24399	2.6434	0.0	0.77718	3.0245	0.0	2.742
New.ReferenceOTU768	2.26	0.0	2.5277	1.6124	1.6798	4.0913	2.7059	1.6091	0.0	0.0	3.1252	0.0	3.235	3.5597	3.4568	1.2604	0.22102	2.6001	0.0	3.079	3.0091	0.0	2.5041	3.1648	5.3971	0.76081	1.9244	3.7418	3.2837	1.9946	4.0766	0.77164	1.8622	1.161	0.0	0.36506	2.1565	4.2289	1.1416	0.0	0.0	1.249	4.8492	3.6624	0.0	0.0	5.8499	0.0	0.0
New.ReferenceOTU4181	2.26	0.0	0.0	0.54325	0.0	1.7191	1.0738	0.0	1.743	0.0	0.0	0.87611	0.0	0.0	1.9978	1.2604	4.5108	1.18	2.0283	2.577	2.7815	2.6113	0.0	2.6581	0.0	0.0	1.518	2.7789	0.0	0.0	2.964	0.0	1.0386	2.2352	0.0	1.724	0.65661	0.0	4.1609	0.0	0.0	1.249	0.63486	1.1152	0.0	0.77718	0.0	0.0	0.77504
New.ReferenceOTU4187	0.0	0.0	0.0	0.0	0.0	0.0	0.0	0.0	0.0	3.6669	1.4419	4.8364	0.0	0.0	3.9042	0.0	0.0	0.0	0.0	0.0	1.1211	2.9661	5.7832	0.0	3.879	0.0	0.0	0.0	0.0	4.6935	0.0	0.0	0.0	0.0	0.0	0.0	0.0	4.0686	0.0	3.2668	0.0	0.0	0.0	0.0	0.0	0.0	0.0	0.0	0.0
New.ReferenceOTU1597	3.101	2.5209	0.0	3.7628	2.28	0.0	3.5909	1.6091	1.743	1.8876	2.1484	0.87611	3.0023	1.4847	3.1674	1.2604	4.4208	1.8203	3.2431	2.577	2.178	2.3948	0.0	0.0	3.3914	1.7784	3.0799	3.4292	4.2905	0.99641	0.0	3.1341	2.873	2.0322	2.1295	0.0	2.4882	4.5657	0.0	2.1224	2.8378	2.4827	2.3374	4.3802	0.0	3.1459	4.3141	3.7265	2.742
New.ReferenceOTU1378	1.0585	0.83987	0.96591	2.2197	1.4076	1.4432	0.0	2.3508	1.743	0.0	1.4419	4.0034	1.2646	0.92545	2.3196	0.7637	3.5627	0.0	0.0	0.87012	0.0	2.9661	0.0	0.0	0.0	0.76081	0.95007	0.0	0.0	0.99641	0.0	2.8807	0.0	3.7399	0.0	1.9558	2.4882	0.0	0.0	3.1155	2.276	0.0	1.3069	3.1959	2.3888	2.5841	1.8151	0.0	2.1878
New.ReferenceOTU1379	1.0585	0.83987	2.7484	3.2762	1.4076	2.15	1.6825	1.9008	1.1202	1.4855	1.4419	0.0	3.0023	2.4585	1.9978	1.6292	0.82585	0.0	2.2777	2.3615	0.0	3.4882	2.117	2.3173	1.6368	1.0297	2.7207	0.0	2.0966	0.99641	1.3287	2.573	3.155	1.7958	0.0	0.36506	1.1062	0.0	2.5423	1.5443	0.82264	1.5037	2.4389	1.459	5.1251	0.0	2.1238	3.2205	2.5798
New.ReferenceOTU369	1.6625	1.3672	1.7584	2.0706	3.4486	2.7507	0.0	0.0	1.1202	5.0225	1.4419	1.8099	0.0	1.4847	0.0	0.7637	2.6034	0.0	1.3446	2.577	1.1211	0.0	3.371	2.6581	1.039	0.76081	2.7207	0.72375	3.0179	0.0	1.7082	2.1814	2.0576	2.7142	3.9398	2.6939	0.65661	2.3059	0.6809	1.9542	2.6737	2.3591	2.9668	0.0	4.3484	0.0	4.1532	3.5569	1.6479
New.ReferenceOTU362	1.8903	0.0	0.0	2.4179	1.6798	0.65358	0.0	3.0906	1.743	4.2481	0.0	2.3721	1.634	0.0	1.583	0.7637	0.58175	0.0	0.0	2.1081	2.7815	1.4349	3.9714	0.73466	1.039	2.5512	0.95007	0.0	1.3997	0.99641	0.0	1.2717	0.0	2.4131	0.0	0.0	1.7249	0.0	4.0602	2.6486	0.0	1.7201	1.9812	1.459	0.0	0.77718	4.7338	1.3036	0.0
New.ReferenceOTU161	1.0585	3.1536	3.5218	3.4371	3.4486	2.8686	0.0	4.0636	3.0076	0.92607	2.1484	2.7757	2.5629	3.3209	3.3193	2.7187	1.9315	3.3017	2.0283	3.6541	2.178	3.2506	2.117	0.73466	2.3839	3.6787	1.9244	2.635	1.6711	3.5784	1.3287	3.7029	2.9732	0.69425	4.6223	1.8446	1.9567	1.985	4.5801	2.4094	3.1188	1.5037	2.1702	3.9063	5.0213	1.2795	4.4027	3.3646	3.357
New.ReferenceOTU162	0.0	0.0	0.0	0.75349	5.7372	0.0	2.7059	6.7681	0.0	0.0	0.0	7.3043	8.4141	0.0	0.0	3.9027	0.077495	0.0	1.3446	11.084	0.0	0.0	7.4695	0.0	0.0	0.0	0.0	0.0	0.0	0.0	4.8935	0.77164	4.5323	0.0	0.0	4.8829	0.0	0.0	0.6809	0.0	0.0	1.7201	8.1329	0.0	4.7884	0.0	0.5057	0.0	1.6479
New.ReferenceOTU165	2.4145	0.83987	2.7484	2.7958	1.6798	1.1017	3.2986	0.75149	0.0	0.0	1.4419	0.87611	0.0	0.0	0.99856	2.7187	2.9915	1.18	1.3446	0.0	2.178	0.88892	2.809	0.73466	0.0	2.3692	2.9115	0.0	1.3997	1.5802	2.817	2.3905	0.61084	0.69425	1.8203	3.5779	1.4484	0.0	2.8138	3.5874	2.4885	0.0	2.2281	1.1152	4.6561	0.0	0.5057	0.98474	2.742
New.ReferenceOTU2476	1.6625	0.0	2.7484	0.93696	0.0	2.6224	0.0	0.0	0.0	3.945	0.0	0.0	0.0	0.0	4.9972	0.0	0.0	0.0	0.0	0.87012	3.533	4.6838	0.0	5.0094	0.0	0.76081	4.3626	0.0	3.7021	0.0	1.7082	0.0	3.3908	0.0	0.88275	1.5924	0.0	0.0	3.5676	1.7637	0.0	1.9083	4.2936	2.1695	0.0	0.0	3.673	1.977	3.2532
New.ReferenceOTU2473	2.087	4.4807	4.0643	3.8569	6.3081	3.7043	1.0738	4.4718	1.743	3.5608	0.89404	2.7757	2.5629	2.6771	1.583	0.0	1.1822	1.18	2.0283	1.4091	1.7442	0.88892	1.2235	3.7673	3.879	3.5131	3.0799	0.72375	2.6919	0.0	2.817	3.4464	3.2379	5.0504	0.0	3.9975	3.7119	2.9825	3.0422	2.6486	1.3433	2.8924	1.9123	4.7676	0.0	2.4013	0.0	1.7855	3.2532
New.ReferenceOTU181	0.0	0.0	2.7484	0.0	0.0	4.5453	4.3847	1.2431	0.0	3.0358	0.0	3.8447	3.3386	3.6657	0.0	5.0488	0.47123	0.0	0.0	0.0	4.5439	0.0	0.0	0.0	3.9789	0.76081	2.5008	0.72375	1.6711	3.3155	0.0	0.0	3.155	0.0	2.7881	0.36506	0.0	3.4412	0.0	0.0	1.3433	0.0	1.0742	3.1959	0.0	3.0246	0.87942	5.1796	1.943
New.ReferenceOTU180	4.5359	2.7069	0.56232	1.2459	3.2951	3.5002	1.0738	4.558	3.2041	2.6782	2.4038	1.8099	3.0023	2.2007	3.5823	3.9685	2.8441	0.0	2.0283	4.9449	1.1211	2.1398	4.4392	0.73466	2.8736	2.0444	1.518	3.6698	3.926	2.8012	3.7918	3.013	1.6363	1.5131	2.9544	1.9558	2.7578	3.6819	6.8148	1.2854	2.6737	2.9789	4.2098	1.7365	5.825	3.4585	1.8151	1.3036	1.6479
New.ReferenceOTU187	1.3919	2.3073	0.56232	1.3787	0.63317	1.4432	0.0	2.5322	2.1767	1.8876	1.838	0.0	0.0	0.0	0.0	0.0	2.0516	1.18	0.0	0.87012	0.0	0.88892	1.2235	0.0	3.0676	2.6342	2.7207	1.2035	0.62868	2.579	1.3287	0.77164	0.61084	2.0322	0.0	0.0	0.65661	1.5716	2.5423	0.96961	0.82264	1.7201	1.4105	1.459	1.1445	0.0	1.9777	1.7855	0.77504
New.ReferenceOTU2906	1.0585	0.0	0.56232	0.54325	0.0	0.0	0.0	0.0	0.0	0.0	0.0	0.0	0.0	0.0	0.0	1.2604	0.077495	1.18	0.0	0.0	2.178	0.0	0.0	1.2191	2.8736	0.0	0.95007	0.0	2.8089	0.0	0.81218	0.0	0.0	1.7958	0.0	0.65615	0.0	0.0	0.0	1.2854	0.0	0.93949	1.3069	0.0	0.0	2.1918	0.0	0.0	0.0
New.ReferenceOTU188	0.0	0.83987	1.7584	1.3787	0.0	1.1017	0.0	2.3508	0.0	0.0	0.0	0.87611	1.634	0.0	1.583	0.0	1.2169	0.0	2.0283	2.3615	1.7442	0.0	0.73774	0.0	0.0	0.0	1.518	2.7789	0.0	2.3162	0.81218	1.2717	2.7652	0.69425	0.0	1.9558	2.1565	2.3059	0.0	1.5443	0.82264	1.249	0.0	0.66274	0.0	0.0	0.5057	3.8294	1.2765
New.ReferenceOTU2872	5.5717	4.6262	0.56232	4.6442	3.9378	3.5002	5.3883	3.202	3.915	0.92607	3.2606	4.506	1.634	5.2769	3.8047	4.0314	4.7545	4.1256	3.1207	3.3371	3.2056	3.1154	5.4722	3.5391	5.5672	1.4521	4.0741	3.5139	1.6711	2.3162	3.8684	5.0976	1.3682	3.3605	2.3839	5.03	5.0312	4.3029	0.0	4.4649	3.1188	5.7973	4.3071	3.7895	1.1445	5.2791	3.3556	3.2205	4.613
New.ReferenceOTU2875	0.0	0.0	0.0	0.0	0.0	0.0	3.2986	0.0	1.743	1.4855	2.1484	3.2256	2.1719	0.0	0.0	4.8881	5.955	0.0	0.0	3.3371	0.0	4.303	2.6646	3.6951	0.0	0.0	0.95007	0.0	3.0179	0.0	0.0	3.7792	0.0	0.0	5.6177	0.0	2.6293	0.0	0.0	0.0	0.0	1.249	0.0	0.0	0.0	0.0	0.0	0.0	0.0
New.ReferenceOTU2877	2.554	3.1536	3.8897	4.4314	2.28	1.1017	3.1268	0.75149	0.0	0.0	2.4038	1.4173	0.0	5.6311	3.9042	1.6292	4.8569	4.9718	0.0	1.4091	0.0	4.4224	3.5461	4.6383	4.7746	4.2256	3.4921	4.7923	1.3997	0.0	3.2195	1.6423	2.2296	0.69425	5.3154	2.2458	1.1062	5.068	2.6844	2.1224	2.6737	3.2111	4.4838	4.9419	0.0	2.4013	4.1532	1.977	0.0
New.ReferenceOTU503	1.6625	4.4288	4.5777	1.2459	4.7194	1.9506	4.2234	0.0	3.671	0.0	2.4038	4.3958	4.8252	4.0257	2.9975	5.0789	3.2138	2.2623	1.3446	2.9303	4.0247	1.83	8.0841	4.2425	3.3914	4.0851	4.9889	1.2035	5.6639	3.3155	2.2568	3.9207	4.2013	2.7142	1.4264	3.3112	2.3319	3.1521	3.4923	0.0	1.3433	2.0747	4.4598	2.9995	0.0	3.8641	7.4565	2.8803	5.2741
New.ReferenceOTU501	0.0	0.0	0.0	1.7164	4.7194	0.0	1.0738	1.9008	2.78	0.0	0.89404	2.3721	1.9279	0.0	0.0	0.7637	0.22102	1.8203	2.4903	0.0	2.5111	2.1398	2.117	0.0	0.0	1.6245	0.0	2.0899	0.0	0.0	2.0084	0.0	3.3164	2.2352	1.8203	0.0	2.9848	0.99001	0.0	2.1224	2.276	0.0	0.0	2.6434	0.0	2.1918	0.0	2.5594	0.0
New.ReferenceOTU4611	0.0	0.0	0.0	1.6124	3.2117	0.65358	2.9317	0.0	0.0	0.0	0.0	0.87611	4.8252	0.0	0.0	4.4085	0.0	0.0	5.4118	0.0	1.1211	0.0	0.73774	0.0	0.0	0.0	4.2957	0.0	3.8732	1.9946	4.8182	0.0	2.0576	0.0	0.0	0.0	2.7578	0.0	0.0	0.0	0.0	0.54491	0.0	3.4479	0.0	2.7464	5.5981	0.57481	0.0
New.ReferenceOTU2616	8.1478	6.3359	4.3936	5.615	4.8629	7.0961	6.2918	6.1717	6.6549	6.9154	6.1046	7.037	8.0133	6.5763	7.0632	7.354	8.0928	7.2078	4.8437	4.5454	6.8889	6.9502	8.9571	6.2735	4.6589	7.1946	6.2216	8.5354	6.5606	6.8877	8.3851	5.3929	6.5266	5.3851	8.2316	6.4058	7.2148	6.1897	7.2459	5.9168	5.3013	7.9456	5.214	5.5019	7.0549	4.8851	7.5945	3.9255	7.0889
New.ReferenceOTU984	4.5692	5.2225	6.0613	4.7944	5.932	5.6684	3.5909	4.2305	1.1202	3.0358	3.8811	0.87611	1.634	4.0257	4.9041	0.7637	5.854	2.8736	2.4903	4.4933	1.7442	6.1292	3.371	5.4206	3.879	5.5279	0.95007	4.4917	4.4432	2.9937	3.4364	4.837	6.5349	4.0401	3.2386	4.9914	4.2378	5.6528	1.4903	5.207	5.1842	4.2748	4.8118	3.1959	0.0	2.7464	4.2197	4.2563	2.8877
New.ReferenceOTU218	2.26	3.9277	0.56232	1.5003	2.1063	1.1017	3.2986	4.3319	2.78	2.868	3.1252	3.2256	2.3806	2.8669	1.9978	3.4289	3.734	2.2623	1.3446	2.3615	3.3786	3.2506	2.5041	1.2191	3.6557	0.76081	1.518	2.635	3.112	2.8012	2.0084	1.6423	2.7652	1.5131	2.3839	2.4112	3.5077	2.7902	3.2394	3.4676	3.8142	2.2239	1.0742	3.2849	5.999	2.5841	2.691	2.5594	1.6479
New.ReferenceOTU2585	4.3569	6.4833	0.0	4.7583	3.7138	3.2624	6.332	2.3508	3.0076	0.92607	3.3843	6.601	5.2275	5.3739	6.2639	4.3603	7.3875	7.1055	6.5089	5.1606	3.0091	2.9661	6.6313	4.4756	7.4429	5.3551	5.0306	4.8907	7.0747	4.6935	6.7892	2.3905	0.0	4.377	0.0	4.5521	6.279	6.5651	4.0602	3.4037	0.82264	6.5429	6.0614	3.3687	0.68287	7.2237	3.9721	6.4209	6.396
New.ReferenceOTU2056	0.62426	5.4993	5.1808	3.688	2.1063	3.7043	2.1093	1.2431	1.743	2.2017	0.89404	2.1183	2.3806	2.6771	3.4568	0.7637	4.2218	2.2623	2.0283	0.87012	1.1211	2.9661	0.73774	1.5811	0.0	0.76081	3.0799	2.0899	1.0651	3.8007	0.0	2.1814	2.5221	2.2352	3.1035	0.0	4.1469	2.3059	3.4128	0.0	0.0	2.0747	1.4105	2.6434	3.1488	1.2795	2.1238	1.5646	3.0201
New.ReferenceOTU2723	0.0	0.0	0.0	0.0	0.0	0.0	0.0	0.0	0.0	0.0	0.0	0.0	8.176	0.0	0.0	0.0	0.0	1.18	2.987	0.0	0.0	0.0	0.0	2.6581	0.0	0.42999	0.0	2.635	0.0	0.0	0.81218	5.1271	0.0	8.8442	0.0	0.65615	0.0	0.0	0.0	0.0	0.0	0.0	0.0	0.0	0.0	0.0	0.0	6.9411	0.0
New.ReferenceOTU0	2.6813	0.0	2.9398	0.75349	2.28	0.65358	0.0	0.0	0.0	2.868	0.89404	0.0	0.0	1.4847	0.0	0.0	0.95467	2.8736	0.82361	1.8005	1.7442	0.0	2.3235	3.2679	1.039	1.2563	2.5008	2.635	4.5812	1.5802	2.0084	0.0	3.067	0.0	0.0	3.3525	1.4484	2.7902	0.0	1.7637	0.82264	2.3591	0.63486	1.9692	0.0	1.6514	0.0	0.57481	1.943
New.ReferenceOTU6	4.1079	4.9912	4.6341	3.2762	3.5196	4.5453	3.5909	0.0	4.3059	0.0	2.8091	3.4627	2.8701	0.0	3.9973	2.864	3.4579	2.8736	0.82361	5.9981	3.7997	2.1398	4.1448	3.9642	5.2845	3.2224	2.2412	2.9097	2.6919	1.9946	3.332	5.6584	2.6488	1.161	4.1601	5.1044	4.6224	4.3732	4.6511	0.96961	3.5559	2.5965	4.1661	3.7895	0.0	3.7916	4.8221	1.5646	3.9942
New.ReferenceOTU2294	2.9063	0.0	7.7547	3.9452	2.1063	5.5674	0.0	0.0	0.0	0.0	4.3745	3.8447	1.2646	3.1848	3.3193	2.1665	5.6755	5.3753	1.3446	4.5454	2.178	0.88892	0.0	1.5811	2.0582	2.4631	1.518	0.72375	0.0	2.579	0.0	0.0	2.0576	1.5131	0.0	3.0353	1.4484	0.99001	0.0	2.4094	3.3538	9.3981	8.499	0.0	0.0	0.77718	3.4136	0.98474	6.1143
New.ReferenceOTU2299	0.0	0.0	0.0	1.0997	1.9087	1.9506	0.0	0.0	0.0	0.0	4.3745	0.0	0.0	0.0	0.0	0.0	1.409	0.0	0.0	0.0	4.1253	0.0	2.809	0.0	7.4516	3.8621	0.0	1.2035	1.3997	0.0	0.0	5.3435	0.61084	0.0	0.0	0.0	0.0	2.5683	0.0	0.0	2.0266	4.3416	2.6653	2.7721	0.0	1.9468	0.0	3.5569	0.0
New.ReferenceOTU2121	1.0585	0.0	0.56232	0.75349	0.0	0.0	0.0	0.0	0.0	4.3148	0.89404	1.8099	1.634	0.0	0.0	2.1665	0.73311	2.2623	2.6755	5.7544	1.7442	0.0	1.5862	0.73466	0.0	3.4685	0.0	0.0	0.0	1.5802	4.0766	1.6423	0.0	0.0	1.8203	0.36506	2.4882	1.985	0.0	0.56477	2.276	6.0972	0.63486	2.502	0.0	0.77718	0.5057	1.3036	0.77504
New.ReferenceOTU2128	0.0	4.5793	1.9486	3.6091	4.7785	3.1736	3.1268	0.0	5.1308	4.0269	7.9404	7.4214	6.5479	5.0212	7.1469	5.2206	9.6284	1.18	4.3934	5.0922	5.226	2.9661	3.0606	4.4319	3.6557	4.0851	6.6675	6.5268	2.2699	3.6938	3.7108	4.4269	1.6363	2.2352	1.8203	4.5697	3.8335	1.985	5.7244	1.9542	3.1188	2.8003	2.047	1.1152	2.5466	2.1918	1.8151	1.7855	0.77504
New.ReferenceOTU3181	5.636	3.0195	1.5393	2.2888	1.0717	2.9776	0.0	1.2431	6.398	0.0	1.4419	2.7757	1.2646	0.0	1.583	2.864	3.6091	1.8203	1.3446	0.87012	1.1211	1.4349	2.3235	4.3868	1.039	0.76081	0.0	4.758	1.8995	0.0	5.0332	2.573	1.0386	3.1755	1.4264	3.225	0.0	0.99001	3.4923	0.96961	1.3433	1.9083	2.6653	4.4201	3.7122	5.8427	1.4218	1.977	3.1414
New.ReferenceOTU1962	6.1355	6.6739	2.7484	3.2417	1.0717	2.8686	4.7233	5.1915	1.743	3.3221	4.9955	2.3721	7.4389	4.2468	3.1674	1.2604	5.916	5.2845	5.9854	3.079	1.1211	1.4349	8.1534	5.4647	7.1533	2.9899	6.3258	6.8779	7.6503	6.1628	3.4364	3.3496	1.8622	3.8676	2.9544	3.3926	2.8758	3.6819	5.6396	6.8757	0.82264	5.4183	5.2839	7.0401	6.5204	4.062	4.6876	4.4625	7.1552
New.ReferenceOTU1966	2.26	0.0	0.96591	0.93696	1.0717	2.4814	3.7175	0.75149	0.0	0.92607	2.1484	0.0	1.9279	0.0	2.8049	1.6292	0.0	0.0	0.82361	0.87012	1.7442	0.0	1.8759	1.5811	1.6368	1.2563	3.2308	1.2035	1.6711	3.5784	2.0084	1.9369	0.0	2.5715	4.9718	1.1055	0.65661	0.0	0.6809	0.0	0.0	0.0	0.63486	0.66274	0.0	0.0	2.378	1.7855	3.1414
New.ReferenceOTU1150	7.3949	6.4182	5.827	7.1387	0.0	5.6845	2.7059	0.0	3.0076	6.9368	5.7377	3.0906	2.8701	5.1364	3.9042	6.0574	7.9191	0.0	5.1863	5.1606	3.9166	0.0	5.9792	7.4564	5.748	7.8681	5.1106	4.6119	5.5675	2.579	6.0932	4.4736	6.0293	7.5376	7.6987	6.4914	5.0564	5.8872	6.5247	4.7987	3.4584	6.8773	6.3095	2.9995	8.3938	3.4585	6.8373	3.9255	6.2951
New.ReferenceOTU3982	2.554	0.0	5.851	4.8865	3.9888	4.7123	2.7059	0.0	1.1202	4.6612	0.0	3.0906	0.0	1.4847	1.583	2.3749	4.4502	1.18	4.1648	2.1081	2.178	0.0	2.3235	3.8359	2.3839	5.1865	0.0	0.72375	4.5812	1.9946	0.81218	0.0	3.3908	4.7526	2.3839	1.724	0.65661	0.99001	0.0	2.6486	2.4885	4.2748	3.8346	5.4832	4.4317	3.4585	3.8928	3.4956	3.9942
New.ReferenceOTU3985	0.0	3.1536	4.0226	0.54325	0.63317	3.7043	0.0	0.0	2.1767	4.2481	2.8091	0.87611	2.1719	2.4585	1.9978	4.0917	1.3161	4.321	1.7266	5.0205	2.7815	2.7996	0.0	1.2191	1.6368	3.4685	1.518	1.5629	3.2837	4.0807	0.81218	0.0	4.8549	5.7256	2.6001	2.7567	0.0	1.5716	0.6809	0.0	2.0266	3.0605	0.45262	2.1695	4.8503	3.0246	1.9777	1.3036	3.0201
New.ReferenceOTU1813	0.0	0.0	0.96591	2.3548	0.63317	3.0789	0.0	1.2431	1.1202	0.0	0.0	0.87611	0.0	0.0	0.0	0.0	0.077495	0.0	3.2431	0.0	1.7442	2.9661	0.0	2.8024	2.0582	0.0	0.0	2.4752	0.0	0.0	0.0	2.1814	1.0386	0.0	0.0	1.724	2.6293	0.99001	3.3287	0.96961	2.276	1.5037	1.9812	1.1152	0.0	1.9468	0.0	4.643	0.0
New.ReferenceOTU3525	3.9143	2.3073	4.4576	3.9664	2.8198	2.4814	3.5909	3.3054	3.0076	1.8876	4.3135	2.3721	1.9279	1.4847	1.583	2.7187	3.2308	1.8203	2.4903	3.3371	0.0	0.88892	4.1982	3.0538	4.3952	1.7784	0.95007	3.8759	4.5812	1.5802	5.7726	3.4464	0.0	6.3239	5.2529	3.9173	3.0862	3.4412	0.0	4.6958	1.7251	4.7633	5.8098	1.9692	4.0651	1.9468	0.5057	4.3631	3.9942
New.ReferenceOTU3526	1.6625	2.0564	0.0	4.7337	2.9282	2.9776	3.5909	2.3508	1.743	0.0	2.1484	2.7757	1.2646	2.2007	2.3196	0.7637	1.9928	3.4759	4.2254	0.87012	0.0	0.0	1.5862	2.3173	2.6494	3.1677	1.9244	1.8503	2.4247	0.99641	2.817	0.0	3.9291	4.9674	0.88275	4.098	1.1062	1.5716	0.0	0.0	1.3433	4.0534	0.79664	4.7982	0.0	2.1918	3.7649	2.5594	3.7868
New.ReferenceOTU1749	7.4892	7.7056	7.2977	6.5658	6.5979	7.304	6.8009	5.7633	6.0854	6.19	6.981	6.0839	5.9046	6.2411	6.1057	6.1166	8.5256	6.0347	7.5669	7.6355	6.4779	6.7929	5.4056	6.6901	5.8831	7.2614	5.3602	6.5165	6.5606	6.8508	5.2493	7.0192	7.6228	8.5528	6.4991	7.1565	7.6302	5.9345	8.3276	6.852	7.0408	6.6913	6.2478	6.2186	7.8744	6.449	5.7065	6.6135	6.1291
New.ReferenceOTU1217	0.0	1.3672	1.2809	3.6622	2.28	2.15	1.0738	2.5322	1.1202	0.92607	0.0	0.87611	1.9279	0.92545	1.583	1.2604	3.0407	1.8203	1.3446	0.87012	0.0	0.0	0.73774	0.0	0.0	2.161	1.9244	2.7789	0.62868	1.5802	0.81218	1.6423	0.0	1.5131	0.0	0.89825	0.0	0.0	0.6809	1.5443	2.4885	0.54491	1.1953	0.0	2.2116	1.6514	0.87942	1.7855	1.2765
New.ReferenceOTU3745	1.0585	0.0	5.4871	6.8029	1.0717	0.0	1.0738	0.0	2.5097	1.4855	0.89404	1.4173	0.0	2.2007	4.0848	0.7637	3.031	5.9486	0.0	0.0	2.7815	0.0	4.0316	4.5181	0.0	2.5512	1.518	0.72375	0.0	0.0	2.2568	4.1678	1.6363	0.0	0.0	6.2121	0.0	5.1899	0.0	1.5443	0.0	4.1683	4.9123	5.66	0.0	4.5754	0.0	0.0	1.6479
New.ReferenceOTU3517	0.0	2.0564	0.0	0.75349	1.9087	0.0	0.0	1.2431	0.0	0.0	0.0	0.0	0.76661	0.0	0.0	1.2604	0.73311	3.3017	0.0	0.0	0.0	0.0	0.0	3.6951	0.0	4.5799	0.0	3.0297	0.0	0.0	3.4364	0.0	0.0	0.0	7.149	3.6459	0.0	0.0	0.0	0.0	0.0	2.5965	1.6831	0.0	0.0	0.0	0.0	0.0	0.0
New.ReferenceOTU776	0.0	1.7526	0.0	0.0	2.28	0.0	0.0	0.0	0.0	0.0	2.4038	0.0	1.2646	0.0	1.9978	0.7637	0.0	0.0	0.0	0.0	0.0	0.0	2.5041	0.0	0.0	0.42999	0.95007	0.0	1.0651	3.3155	1.7082	1.2717	0.0	0.0	0.0	2.8747	1.7249	0.0	0.0	0.0	0.0	2.2239	0.0	0.0	0.0	0.77718	0.0	0.0	0.0
New.ReferenceOTU771	5.5717	2.3073	6.3912	2.8878	3.5196	2.7507	3.1268	6.7222	6.1583	4.3786	3.4983	5.5007	4.5935	4.7104	1.583	3.6852	3.0977	2.8736	4.0353	3.2138	1.1211	4.303	6.1651	4.6763	7.3527	2.6342	5.8773	5.2028	4.2905	3.6938	2.6533	4.2234	4.5323	5.129	1.4264	6.9502	4.1469	6.5347	6.4961	4.3339	2.9851	4.3086	4.9211	2.3453	0.68287	2.1918	3.673	3.4316	5.8905
New.ReferenceOTU1101	0.0	0.83987	3.4607	3.7383	2.575	2.15	2.1093	1.6091	0.0	1.8876	0.0	2.1183	0.76661	0.0	0.0	0.0	1.4387	0.0	3.6493	0.87012	0.0	0.0	1.2235	2.4978	0.0	2.0444	0.0	1.5629	1.3997	1.9946	1.7082	1.2717	3.3908	4.9092	2.1295	1.8446	1.1062	0.0	0.0	0.56477	0.0	1.5037	1.3069	1.459	1.1445	0.0	1.176	3.2943	0.77504
New.ReferenceOTU1100	3.5642	0.0	0.0	1.9899	4.7785	0.65358	3.2986	3.5773	2.78	3.186	6.9311	5.6522	4.5071	3.3209	7.6906	3.2287	0.87008	4.6468	8.4722	3.2138	3.533	4.2394	6.2435	5.1776	0.0	2.9255	5.0306	3.8104	4.3302	6.3679	1.7082	0.0	1.0386	0.69425	4.5199	0.0	4.87	3.5666	4.1114	6.5391	0.0	3.1378	0.24399	5.0218	0.68287	6.5181	0.0	7.5952	3.9283
New.ReferenceOTU1589	3.1892	2.8717	1.2809	3.5818	2.575	2.4814	3.2986	0.0	1.743	0.0	2.4038	1.4173	1.634	2.8669	2.5826	2.1665	1.1103	0.0	1.7266	3.8324	2.178	2.1398	1.8759	2.111	2.0582	1.2563	1.518	2.2954	2.6919	1.5802	3.5338	3.7029	2.3833	3.4448	4.5199	2.3309	2.8758	2.3059	2.2075	1.5443	0.0	3.1378	4.0901	2.7721	3.7774	3.0246	2.49	2.5594	2.742
New.ReferenceOTU1564	0.0	4.1999	2.267	1.9044	2.435	1.7191	5.6957	1.6091	4.4677	2.2017	3.4983	2.3721	3.3386	3.0346	0.99856	3.2287	3.6915	2.6001	2.0283	2.1081	3.2056	2.7996	1.2235	2.8024	2.6494	1.0297	2.9115	3.4292	4.2076	4.3855	4.6546	1.6423	3.067	1.161	3.8582	3.3525	1.7249	1.985	2.3846	5.1497	1.3433	3.2809	3.8346	2.8903	0.68287	2.4013	2.594	2.2974	2.5798
New.ReferenceOTU4514	0.0	3.3894	4.3267	0.29704	0.0	0.0	1.0738	0.0	0.0	0.0	3.7023	0.87611	0.76661	1.8867	2.3196	0.0	4.2089	0.0	2.6755	0.0	1.7442	0.0	0.0	1.8703	3.5296	0.76081	0.0	2.635	2.5645	0.0	1.3287	0.0	0.0	1.161	0.88275	3.0353	3.4327	0.99001	1.1416	3.1931	2.0266	2.2239	3.216	1.1152	0.0	1.2795	1.8151	2.5594	1.943
New.ReferenceOTU4516	3.101	2.8717	4.292	2.9743	1.9087	2.15	1.6825	1.2431	1.1202	0.0	0.89404	2.3721	0.76661	2.8669	0.0	2.1665	0.22102	2.2623	0.82361	1.4091	2.178	0.88892	1.5862	3.1648	2.0582	2.2689	2.5008	3.5139	1.3997	0.0	1.3287	0.77164	0.61084	4.2421	1.8203	2.6939	0.65661	1.5716	0.6809	3.1931	2.0266	1.9083	3.3782	1.1152	0.68287	1.6514	1.9777	4.2189	2.1878
New.ReferenceOTU1360	0.0	1.3672	2.7484	2.8425	1.6798	1.7191	0.0	0.0	0.0	2.6782	1.838	0.0	1.2646	1.8867	0.0	3.5195	0.077495	0.0	5.3035	2.1081	4.3075	0.0	0.0	0.0	1.039	0.42999	0.0	0.0	0.0	4.5781	0.0	0.0	0.0	0.0	0.0	0.89825	2.1565	0.0	5.0691	5.654	0.0	0.0	4.7539	0.0	0.0	1.2795	3.5747	1.977	2.742
New.ReferenceOTU1363	0.0	0.0	0.56232	0.54325	0.0	0.0	0.0	2.8383	1.1202	1.4855	0.0	1.4173	1.2646	2.6771	1.583	0.0	0.0	2.6001	0.0	0.0	1.7442	1.83	0.0	2.6581	3.0676	0.0	1.518	2.4752	0.0	0.99641	0.0	3.6224	0.0	0.69425	0.0	0.0	1.4484	0.0	0.0	1.7637	0.0	2.8924	0.9421	1.7365	0.0	2.7464	1.6318	0.57481	0.0
New.ReferenceOTU1366	4.6952	0.0	0.0	0.0	1.0717	6.2384	3.8339	6.5328	3.671	1.4855	2.1484	4.0034	1.634	3.3209	0.0	0.0	0.47123	0.0	0.0	4.5957	3.3786	5.3588	0.0	0.0	0.0	0.0	0.0	0.0	1.0651	0.0	0.0	0.0	0.0	6.4618	0.0	0.0	0.0	0.0	2.3846	0.0	0.82264	0.0	0.24399	0.0	0.0	0.0	1.8151	0.0	0.0
New.ReferenceOTU370	3.9652	4.8403	6.7896	5.2319	5.286	5.2356	4.6616	4.0636	2.78	1.8876	3.3843	2.1183	3.9093	2.6771	3.8047	4.3105	3.5694	4.4931	4.636	3.746	2.5111	3.3743	5.3594	3.5391	5.6604	5.2797	3.6069	2.635	4.4065	4.4526	5.4867	3.1341	5.1401	5.6208	5.8675	3.9446	5.4093	5.6528	2.8138	4.0297	3.1188	3.1378	6.0004	5.2599	6.0526	4.2361	4.4027	5.1199	5.0132
New.ReferenceOTU177	1.6625	1.3672	4.3267	4.5628	4.1763	3.1736	2.7059	2.5322	2.5097	0.0	0.0	2.3721	0.76661	1.4847	1.9978	1.2604	1.8231	2.8736	3.2431	0.0	0.0	1.4349	2.117	2.9336	3.0676	3.1108	0.95007	1.2035	4.2076	2.579	2.4686	1.6423	3.3164	4.7526	5.5672	2.3309	1.9567	0.99001	0.0	1.2854	0.82264	3.2111	3.0967	3.4479	5.3126	1.9468	3.5747	3.3646	2.742
New.ReferenceOTU174	4.3945	6.0904	4.7149	4.7824	5.0425	4.7123	3.5909	5.7991	4.7453	5.9797	5.3696	4.3958	3.4353	4.66	4.5208	6.2416	7.183	4.7857	4.2836	4.6912	4.9249	5.942	7.5692	5.6091	5.6902	5.0112	6.1092	6.4854	5.0541	3.4529	4.3682	3.9207	4.3945	3.2709	4.8076	4.5343	3.8335	6.5193	5.6396	3.8496	6.101	4.7137	6.5667	5.406	4.5483	3.2578	7.007	6.5395	3.9283
New.ReferenceOTU2465	0.0	0.0	7.5461	0.0	6.9526	7.028	2.1093	0.0	5.3951	5.3752	4.433	0.0	1.2646	4.3136	6.3547	6.2939	7.4283	0.0	2.0283	4.4933	5.4364	5.6059	0.73774	6.9446	4.0723	5.3428	0.0	3.7418	0.62868	2.579	0.0	1.9369	0.0	1.161	5.5672	0.0	5.996	5.4398	2.0056	4.5558	5.5104	7.4316	5.2068	0.0	8.0723	5.406	6.8636	4.7518	2.5798
New.ReferenceOTU2461	0.0	0.0	0.0	4.2352	0.0	0.65358	1.0738	0.0	0.0	1.8876	0.0	1.4173	1.9279	0.0	1.583	1.6292	0.22102	2.2623	2.0283	0.0	0.0	0.0	0.73774	3.0538	1.6368	0.76081	0.0	0.0	0.0	0.0	0.0	1.6423	0.61084	2.8441	0.88275	2.5595	2.1565	0.0	0.0	0.56477	0.82264	3.0605	1.4105	2.7721	0.0	0.0	2.594	0.0	1.2765
New.ReferenceOTU2269	0.0	0.0	0.0	0.0	1.6798	0.0	0.0	0.0	0.0	0.0	5.9728	0.0	0.0	2.6771	0.0	0.0	3.9085	0.0	0.0	3.9139	0.0	0.0	0.0	3.9015	0.0	2.9255	3.7132	1.2035	3.7021	0.0	0.81218	4.6465	0.0	2.7142	0.0	0.0	0.0	0.99001	2.2075	4.0297	2.4885	0.54491	4.4956	2.9995	0.0	5.6304	0.0	0.0	0.0
New.ReferenceOTU199	0.0	1.3672	1.2809	3.8795	0.63317	0.65358	1.0738	0.0	1.1202	1.8876	0.0	0.0	1.9279	0.92545	0.99856	0.0	4.5623	1.18	0.0	0.87012	0.0	0.88892	0.0	0.0	1.039	2.161	0.0	4.2164	0.62868	1.5802	0.0	1.9369	0.0	0.0	0.88275	0.36506	1.4484	0.0	0.0	0.0	5.3291	0.93949	0.63486	0.0	0.68287	0.0	2.691	0.57481	0.77504
New.ReferenceOTU2265	0.62426	0.0	0.0	1.7164	1.6798	2.6224	1.0738	0.0	0.0	1.8876	0.89404	2.1183	2.7247	1.4847	2.5826	1.2604	4.1873	2.8736	0.0	2.1081	0.0	2.3948	1.5862	1.8703	0.0	0.76081	1.518	5.1242	1.6711	2.9937	0.81218	0.77164	0.0	1.161	3.9398	2.4112	4.6884	1.985	1.4903	1.5443	2.9851	1.249	1.5072	3.6624	2.9371	1.2795	3.0245	2.1461	0.77504
New.ReferenceOTU2264	3.5642	3.0195	0.0	0.0	4.038	0.0	3.2986	4.9577	1.1202	5.3752	1.838	1.8099	3.3386	3.0346	1.583	3.7614	2.4515	3.1035	2.6755	4.1339	3.0091	2.6113	0.73774	5.1776	6.0065	4.7755	2.7207	4.0562	5.1008	2.3162	6.1091	0.0	6.2651	0.0	0.0	0.0	3.7119	5.0249	1.4903	3.0334	1.7251	4.3086	4.6089	2.1695	2.2116	3.7153	0.0	2.7811	3.0201
New.ReferenceOTU2911	2.554	2.0564	2.7484	2.2888	5.1131	3.4252	0.0	0.75149	1.743	0.0	4.3135	0.87611	2.8701	3.1848	2.5826	5.5985	3.5627	3.1035	2.4903	1.8005	0.0	0.0	2.9403	3.1648	2.8736	0.0	0.0	2.7789	4.3689	1.9946	0.0	2.1814	1.0386	5.0233	4.572	5.03	5.0812	0.99001	0.0	2.6486	0.0	5.2888	3.9249	5.1218	0.0	3.2578	2.378	3.4956	4.1176
New.ReferenceOTU2864	0.0	0.0	0.0	0.75349	0.63317	1.7191	0.0	1.6091	0.0	2.6782	0.0	0.87611	0.76661	0.0	0.99856	0.0	0.0	1.8203	0.82361	0.0	3.3786	0.0	2.6646	2.6581	0.0	0.76081	0.95007	0.0	5.3529	0.0	1.7082	0.0	1.8622	0.0	0.88275	0.89825	1.1062	0.0	0.0	1.7637	0.0	2.0747	0.45262	1.1152	0.0	5.5882	3.0245	0.57481	0.0
New.ReferenceOTU516	0.0	2.3073	0.0	0.93696	1.0717	2.7507	1.0738	3.202	0.0	1.4855	4.6458	0.0	0.0	1.8867	0.0	0.7637	2.9915	0.0	0.0	3.746	2.178	1.83	3.1716	2.4978	0.0	4.143	3.2308	0.0	0.0	0.99641	6.8472	1.2717	2.3833	0.0	0.0	0.89825	0.65661	0.99001	0.6809	2.534	0.82264	0.0	4.4598	0.66274	1.1445	0.77718	0.5057	1.5646	0.77504
New.ReferenceOTU4606	4.2378	3.7696	0.96591	2.7958	4.0856	2.8686	2.7059	4.4267	3.671	4.1781	3.7023	3.4627	3.1233	3.4452	2.3196	2.557	4.9981	5.1366	3.558	4.3832	2.178	4.364	3.6263	3.8359	2.6494	2.0444	3.3673	2.4752	3.112	4.3151	4.5185	4.7638	2.5221	4.0401	7.349	3.6459	3.181	2.7902	3.4128	2.534	3.5559	3.2809	3.2721	4.3393	6.9876	3.4585	5.4944	3.2205	4.2312
New.ReferenceOTU1263	1.6625	4.5309	4.1048	4.4314	5.4404	3.6394	1.0738	3.6576	1.743	0.92607	0.89404	3.9262	1.9279	3.0346	1.583	1.6292	3.4063	2.8736	1.3446	0.0	1.7442	1.83	0.73774	3.5391	0.0	0.76081	3.0799	4.7229	1.6711	2.9937	0.81218	3.2459	4.2817	0.0	0.0	0.65615	3.181	2.5683	0.0	3.3369	3.6473	1.7201	3.0332	1.9692	0.68287	0.0	4.1869	4.9476	3.357
New.ReferenceOTU2607	1.0585	2.0564	1.2809	2.7958	1.0717	1.1017	3.2986	2.5322	4.3891	2.6782	3.2606	3.0906	3.9751	2.8669	3.3193	2.9961	2.9612	3.3017	3.3558	2.1081	1.7442	2.3948	2.5041	2.111	2.8736	2.5512	1.518	3.2432	3.5757	2.8012	4.0766	3.013	3.067	2.8441	3.3621	2.4872	2.1565	3.5666	1.4903	3.1931	3.8142	2.4827	1.7636	3.523	4.6561	3.0246	3.0971	0.98474	1.943
New.ReferenceOTU2604	0.0	0.0	2.267	0.0	1.4076	0.0	2.4383	1.2431	0.0	0.0	1.4419	0.0	0.0	0.0	0.0	0.0	0.0	0.0	0.0	0.0	1.7442	0.0	1.5862	2.9336	0.0	0.0	4.0741	3.2432	3.2004	0.0	0.0	0.0	0.0	0.0	0.0	3.5066	0.0	0.0	0.0	2.7549	0.0	2.3591	2.4389	0.0	0.0	0.77718	0.0	0.98474	2.742
New.ReferenceOTU3739	0.62426	4.0007	0.0	0.0	4.89	0.65358	5.3498	0.0	1.1202	0.0	3.7945	0.87611	2.3806	4.2468	1.9978	3.1171	0.0	4.017	3.558	0.0	5.3139	1.4349	4.6067	3.9015	3.5296	1.0297	3.2308	6.3765	3.926	1.9946	4.0766	4.6465	1.0386	0.69425	0.88275	2.1555	5.3896	3.1521	0.0	4.7737	2.6737	1.5037	2.6653	0.0	0.0	2.5841	0.0	2.1461	1.943
New.ReferenceOTU2737	3.1892	2.7069	0.0	3.0559	0.0	1.9506	2.4383	2.5322	2.78	0.0	0.89404	0.87611	0.0	0.92545	1.583	3.3323	3.1965	1.8203	1.7266	2.3615	2.5111	0.0	2.117	0.0	1.039	0.42999	2.5008	2.4752	2.6919	2.579	0.81218	1.9369	1.0386	2.5715	4.017	2.2458	2.3319	0.0	2.9325	1.9542	2.6737	4.131	3.2443	0.0	0.0	2.5841	3.0245	3.4956	3.4538
New.ReferenceOTU2040	4.3569	0.83987	0.56232	1.6124	1.9087	2.7507	2.4383	1.6091	1.1202	0.0	0.89404	2.3721	2.3806	0.0	0.99856	3.6852	5.0326	1.18	3.558	0.0	0.0	2.3948	1.2235	1.8703	2.0582	1.4521	1.518	0.0	2.0966	0.99641	1.3287	2.3905	2.0576	0.0	1.4264	1.5924	1.1062	1.985	1.1416	0.96961	1.3433	2.5965	3.216	2.6434	0.0	0.0	1.4218	0.0	2.742
New.ReferenceOTU2046	3.0069	1.3672	1.2809	4.1634	2.8198	3.4252	2.9317	2.6934	2.1767	2.2017	0.0	2.588	5.1725	2.2007	3.9042	2.7187	5.0006	1.8203	3.9659	1.8005	3.0091	3.1154	4.8598	2.4978	1.6368	4.4018	2.2412	4.3142	2.6919	2.9937	4.0766	1.2717	4.0257	3.6716	4.6223	2.2458	3.181	0.99001	3.4128	1.7637	1.7251	4.6091	1.6831	2.7721	2.8183	1.6514	4.3442	3.2943	2.3971
New.ReferenceOTU2049	0.0	0.0	0.0	0.29704	0.63317	0.65358	0.0	2.3508	3.0076	0.0	0.0	2.3721	0.76661	0.92545	3.1674	0.7637	1.3478	0.0	1.3446	2.1081	0.0	0.0	0.0	2.4978	0.0	0.76081	0.95007	0.0	0.62868	2.3162	0.0	2.1814	3.155	3.5999	0.0	2.4112	1.1062	0.99001	0.0	2.7549	0.0	4.3416	0.0	2.3453	0.0	2.5841	2.1238	0.98474	1.943
New.ReferenceOTU2739	0.0	1.3672	3.33	0.0	0.0	2.3252	0.0	0.0	0.0	0.0	0.0	0.0	0.0	0.0	3.8047	0.0	0.0	3.4759	0.82361	0.87012	0.0	0.88892	0.0	0.0	0.0	0.0	0.0	0.0	0.0	0.99641	0.0	0.0	4.5966	0.0	2.7881	0.0	0.0	4.2289	0.0	0.0	0.0	0.0	3.1576	0.0	0.0	0.0	0.0	0.0	0.0
New.ReferenceOTU2285	0.0	0.0	0.0	2.1471	0.63317	1.1017	2.1093	0.0	1.1202	0.0	0.89404	1.8099	0.0	0.0	0.0	2.1665	2.466	0.0	1.7266	0.0	1.7442	0.0	2.3235	0.0	0.0	2.161	0.95007	0.0	1.6711	0.0	0.0	1.2717	1.3682	0.69425	1.4264	1.8446	0.0	1.5716	0.0	0.96961	0.0	0.0	0.45262	2.9995	1.4936	2.1918	0.0	1.7855	0.0
New.ReferenceOTU2138	0.0	0.83987	4.8402	4.8753	3.6519	4.23	4.5298	2.1433	0.0	0.92607	0.89404	0.0	3.235	1.8867	0.99856	3.1171	2.0322	1.8203	4.1015	1.8005	2.178	0.88892	3.4612	2.8024	3.9789	3.8962	0.0	2.7789	3.508	0.99641	3.2195	1.9369	1.8622	3.5244	5.3154	5.5916	1.9567	2.5683	2.9325	2.4094	1.3433	2.702	2.3374	5.3657	2.2116	1.6514	2.7819	5.2181	3.9942
New.ReferenceOTU2136	0.62426	2.0564	4.426	4.2175	3.5873	5.3413	0.0	2.1433	1.743	1.8876	3.7023	1.4173	3.0023	3.0346	3.9973	1.9227	5.8163	3.3017	4.919	2.1081	3.2056	0.0	3.1716	3.6951	0.0	6.1596	0.95007	2.0899	1.3997	1.5802	1.3287	0.0	5.5175	5.6742	0.0	4.9914	4.6884	2.5683	1.1416	1.2854	3.1188	2.8924	1.8398	0.66274	0.68287	2.1918	1.8151	4.5556	2.3971
New.ReferenceOTU3422	2.7982	3.0195	5.3077	4.4466	3.5196	3.2624	1.6825	0.75149	2.1767	4.6612	2.4038	1.4173	2.5629	4.4385	4.6977	1.9227	3.5423	2.2623	2.987	2.7644	0.0	4.2394	2.3235	1.2191	3.3914	2.9255	3.2308	2.7789	4.6138	3.3155	6.4457	3.1341	2.6488	4.4192	4.017	3.7729	3.3536	4.2289	2.0056	2.7549	2.0266	3.4111	1.5978	3.9063	1.1445	0.77718	2.8673	1.977	2.1878
New.ReferenceOTU3424	4.8922	5.7738	5.8026	1.6124	2.1063	2.9776	5.3101	0.0	4.3891	5.4952	1.4419	0.0	0.0	4.5535	4.3896	1.2604	3.6091	4.1256	4.9553	3.079	6.9031	8.3084	5.5768	3.5391	4.7179	3.4225	5.4855	5.2774	3.5757	2.9937	0.0	0.0	3.655	2.7142	2.1295	2.0591	0.0	4.5657	2.8138	5.6946	6.1329	5.2545	3.2993	0.0	7.1985	0.0	2.594	0.0	0.0
New.ReferenceOTU1957	1.6625	0.0	1.5393	0.29704	0.63317	1.9506	0.0	1.9008	0.0	1.4855	0.0	0.0	2.1719	1.4847	0.99856	1.6292	0.28775	1.18	4.68	0.87012	0.0	2.1398	0.0	2.3173	0.0	0.0	0.0	0.72375	0.0	0.0	0.0	1.2717	3.7142	0.69425	0.0	1.724	1.1062	0.0	2.2075	0.56477	0.82264	0.0	2.3374	0.66274	4.4317	0.77718	3.4693	2.9732	0.0
New.ReferenceOTU1954	2.26	0.0	4.864	0.54325	0.0	0.0	2.1093	0.0	0.0	2.2017	0.0	0.0	1.9279	0.0	0.0	0.7637	1.3161	0.0	2.987	0.0	1.1211	0.0	0.0	0.0	4.0723	0.0	3.3673	1.2035	4.0737	0.0	1.3287	0.0	0.0	0.69425	0.0	2.7567	0.0	0.0	0.0	0.0	1.3433	1.249	1.7636	2.1695	0.0	0.0	0.87942	1.5646	0.0
New.ReferenceOTU1955	2.087	0.0	1.2809	0.93696	1.0717	1.4432	1.6825	0.75149	1.1202	0.92607	0.89404	0.0	0.0	1.8867	0.0	1.6292	0.95467	0.0	0.0	0.0	0.0	0.0	2.6646	2.3173	2.6494	0.42999	0.0	1.2035	0.0	0.0	0.81218	3.5371	0.0	3.4448	0.88275	2.2458	1.4484	2.3059	1.7708	0.56477	0.0	3.2809	2.7066	3.2849	2.2116	0.77718	2.594	1.7855	1.943
New.ReferenceOTU1951	0.0	2.3073	0.0	2.8878	3.4486	1.7191	5.6646	0.0	2.5097	3.186	0.0	4.1464	3.0023	5.3099	0.0	4.2052	5.0828	4.017	4.1648	3.4507	1.1211	3.9524	0.73774	2.111	5.8305	2.4631	0.0	0.0	1.6711	1.9946	6.011	0.77164	3.5934	0.0	1.4264	3.9446	6.2897	1.5716	5.7729	0.0	1.3433	1.249	2.9668	4.4966	0.0	3.5493	2.8673	1.7855	1.6479
New.ReferenceOTU4121	4.6336	6.521	1.9486	6.7271	7.1163	7.4001	1.0738	3.6576	4.8071	0.0	2.9758	3.349	4.714	4.6077	3.3193	4.0314	5.8248	5.4607	3.6493	5.7321	0.0	4.6838	1.2235	0.0	6.5519	7.6758	5.149	4.9527	3.5757	5.0805	3.8684	4.6866	5.8164	1.7958	3.9398	2.0591	0.0	2.7902	6.8605	3.2668	0.0	2.8003	4.0901	5.5204	7.8019	2.4013	6.046	6.1694	0.0
New.ReferenceOTU1823	1.0585	0.0	2.4032	2.4179	3.2951	2.3252	0.0	0.75149	0.0	1.8876	0.89404	0.87611	0.76661	1.4847	0.0	1.6292	1.9315	0.0	1.3446	0.0	1.1211	1.4349	0.73774	0.0	0.0	2.0444	0.0	0.0	1.0651	0.0	0.81218	2.3905	1.3682	2.0322	2.3839	2.4872	0.65661	1.5716	1.7708	2.273	3.1188	2.4827	1.0742	3.1959	2.6888	0.77718	1.6318	3.4956	1.6479
New.ReferenceOTU1824	3.4966	4.3188	0.0	1.5003	3.029	1.4432	3.5909	1.6091	1.1202	2.4595	2.1484	2.588	1.634	0.92545	2.8049	2.3749	2.9714	1.8203	0.82361	1.4091	1.1211	2.3948	4.0316	1.2191	0.0	2.2689	3.9049	1.5629	2.6919	4.0807	3.4364	2.3905	3.2379	2.9632	0.0	2.1555	3.5791	2.9825	0.0	2.1224	3.1188	3.2809	3.5006	3.9614	0.68287	2.1918	1.176	0.0	2.5798
New.ReferenceOTU3889	2.9063	2.0564	2.8473	1.3787	3.3738	3.4252	1.0738	1.9008	0.0	0.92607	1.4419	1.4173	1.2646	3.0346	3.3193	4.1496	3.2644	2.2623	2.4903	0.87012	1.7442	0.0	4.2995	3.0538	2.3839	2.161	0.0	3.5139	2.6919	0.99641	3.625	0.77164	3.655	2.5715	1.8203	2.6283	3.5077	3.1521	1.7708	0.96961	2.0266	2.0747	2.8971	3.4479	1.7745	1.2795	4.7338	1.5646	2.3971
New.ReferenceOTU3880	3.0069	4.6717	0.0	1.0997	0.63317	0.0	0.0	0.0	0.0	4.0269	0.0	2.1183	2.5629	2.8669	0.0	2.557	0.0	0.0	0.0	0.0	4.2193	0.88892	0.0	2.111	0.0	0.42999	1.518	0.72375	3.3624	0.0	4.2004	0.0	0.0	0.0	0.0	0.0	2.9848	0.0	0.0	3.3369	0.0	0.0	0.0	0.0	0.0	0.0	0.0	0.0	0.77504
New.ReferenceOTU1771	0.62426	2.0564	1.2809	2.5363	0.0	1.1017	0.0	2.6934	1.743	5.1741	0.89404	1.8099	3.0023	0.0	0.0	0.0	2.4803	1.8203	2.4903	2.3615	1.7442	3.5937	1.2235	0.0	1.039	1.2563	0.95007	1.2035	0.62868	2.3162	2.4686	1.6423	3.8257	1.161	0.88275	1.2867	2.3319	1.5716	0.0	0.96961	0.82264	3.5867	1.3069	1.459	1.7745	2.5841	2.8673	2.5594	2.5798
New.ReferenceOTU1774	3.1892	5.0266	7.1888	3.4672	3.3738	5.8656	4.2234	3.4018	0.0	2.868	3.1252	0.0	0.0	4.3774	4.6411	1.9227	5.8078	0.0	2.2777	1.4091	1.7442	3.2506	2.3235	3.8359	4.2428	4.4253	1.9244	5.097	3.8184	0.0	1.3287	6.7137	5.0512	2.5715	2.9544	4.8255	2.8758	5.8383	2.3846	4.3339	3.3538	3.6408	4.1954	3.2849	0.68287	2.4013	3.0971	2.8803	1.2765
New.ReferenceOTU4290	1.3919	0.0	1.2809	0.93696	0.0	0.0	0.0	0.0	0.0	4.8974	3.1252	0.0	1.9279	0.0	1.9978	2.3749	0.0	2.8736	1.3446	0.87012	1.1211	1.4349	3.0606	3.4542	1.039	0.42999	2.9115	1.2035	3.2837	1.5802	2.4686	1.2717	0.0	0.0	0.0	0.0	0.0	2.3059	0.0	0.0	1.7251	0.54491	3.477	0.0	0.0	0.0	0.0	1.3036	0.0
New.ReferenceOTU4291	0.0	4.5309	2.6423	5.3253	1.4076	1.1017	3.7175	2.8383	0.0	0.0	3.7023	5.2703	5.6862	2.8669	0.99856	4.5442	3.5007	5.58	0.82361	1.8005	4.3907	3.2506	6.6117	2.4978	1.039	0.0	3.4921	1.2035	1.6711	2.9937	0.81218	1.2717	1.0386	0.0	4.9324	3.6787	2.3319	3.5666	0.0	4.5261	5.3291	2.5965	4.9123	7.4151	0.0	0.0	5.2929	3.1427	0.77504
New.ReferenceOTU741	1.0585	0.0	0.96591	0.75349	1.6798	1.9506	1.6825	2.3508	1.743	5.1003	1.838	2.1183	0.0	0.0	0.0	3.2287	0.82585	0.0	0.82361	0.0	2.7815	2.1398	3.1716	3.0538	2.0582	1.2563	0.0	2.4752	4.0261	4.1631	3.332	1.2717	3.3908	1.7958	2.6001	0.0	2.6293	2.3059	0.6809	1.5443	2.9851	3.5305	2.9323	2.3453	2.6888	3.6346	0.87942	1.5646	2.742
New.ReferenceOTU744	5.6516	5.2822	4.426	3.3427	4.6889	3.6394	3.7175	3.5773	3.5315	1.8876	4.4892	2.9417	3.1233	3.6657	3.6978	4.9545	7.069	5.3306	1.7266	4.1339	3.2056	3.1154	6.1243	4.3403	6.2053	3.5983	4.0741	5.1509	4.4065	1.9946	5.4372	3.013	3.8783	3.7399	6.2971	5.2534	5.0056	5.535	5.6396	4.0297	5.1219	4.6883	4.6832	4.8281	4.4317	3.6346	5.5855	3.6721	4.9146
New.ReferenceOTU747	2.087	0.0	0.0	2.3548	1.4076	2.15	3.2986	2.1433	3.2041	2.4595	2.9758	1.8099	0.76661	1.8867	1.583	2.557	0.0	0.0	2.0283	0.0	1.1211	2.1398	3.7022	0.73466	2.0582	1.2563	2.5008	2.0899	1.8995	2.9937	3.625	1.6423	1.3682	1.5131	0.0	2.8169	1.9567	1.985	5.6741	2.1224	2.0266	1.7201	3.1275	3.7274	4.9383	2.4013	0.5057	1.977	1.6479
New.ReferenceOTU1174	0.0	0.0	0.0	9.0783	0.0	0.0	0.0	0.0	0.0	0.0	0.0	0.0	0.0	0.0	0.0	0.0	0.0	0.0	0.0	0.0	0.0	0.0	0.0	0.0	0.0	5.1587	0.0	0.0	0.0	0.0	0.0	0.0	0.0	0.0	0.0	0.0	0.0	0.0	0.0	0.0	0.0	0.0	0.0	0.0	0.0	0.0	0.0	0.0	0.0
New.ReferenceOTU1552	4.5692	3.2763	5.5023	2.8425	5.5799	4.1391	0.0	2.1433	1.1202	0.0	4.9157	2.1183	2.3806	0.0	1.9978	0.0	5.2532	4.4096	1.7266	3.079	1.1211	2.9661	2.6646	0.73466	1.6368	6.1735	0.0	2.635	2.5645	0.0	0.81218	0.0	2.0576	2.7142	2.3839	4.3222	3.5077	1.985	4.9045	0.0	0.0	2.4827	5.1923	1.9692	4.7238	0.77718	3.8514	2.1461	3.2532
New.ReferenceOTU4073	0.0	0.83987	3.6911	0.54325	4.0856	3.2624	1.6825	0.75149	2.5097	4.3148	4.1135	3.0906	3.1233	4.0257	2.3196	2.557	2.7045	1.18	3.2431	0.0	3.7997	0.0	0.0	0.73466	3.0676	0.0	3.3673	2.4752	1.3997	4.3855	1.3287	0.0	2.3833	0.0	2.3839	0.0	1.4484	1.985	5.1448	0.56477	1.3433	1.9083	3.6563	3.1959	0.0	0.0	3.0245	2.8803	2.5798
New.ReferenceOTU1555	0.0	1.7526	0.56232	2.2197	1.0717	1.4432	1.0738	2.3508	0.0	0.0	0.89404	0.0	0.0	0.92545	0.0	3.1171	1.2838	0.0	1.7266	0.87012	2.178	0.0	2.117	0.0	2.6494	2.5512	1.518	1.8503	1.6711	0.0	2.817	0.0	2.5221	0.69425	1.4264	0.65615	0.65661	1.5716	1.1416	2.4094	3.8142	4.7633	1.5072	2.502	0.0	0.0	0.5057	0.57481	0.77504
New.ReferenceOTU1394	4.0619	3.7696	4.7409	3.688	4.526	3.4252	4.7824	5.745	2.5097	3.3221	4.9562	0.0	4.0381	3.9438	3.6978	4.4085	4.9551	3.6314	3.8163	5.0205	1.7442	4.6352	4.4392	2.9336	5.0288	4.5374	3.3673	2.7789	3.0179	2.8012	5.6476	3.9865	4.0716	3.1755	6.8551	4.6546	1.9567	3.9812	3.9519	1.9542	5.3833	5.1277	4.2662	4.7982	5.4979	5.7113	4.8221	4.1804	4.4347
New.ReferenceOTU1396	4.3569	2.3073	4.1443	4.7337	2.575	5.2135	1.6825	4.8592	4.0231	5.938	5.2115	4.6083	5.381	4.6077	5.489	3.6852	6.1548	4.7857	5.4376	5.5905	4.8087	5.3588	2.5041	0.0	1.6368	5.602	4.6028	5.9747	1.8995	4.6935	2.0084	2.1814	5.0046	2.8441	0.88275	2.9838	3.774	3.4412	7.7408	5.1881	6.3793	1.5037	2.7468	2.1695	1.1445	5.1105	0.5057	3.5569	3.2532
New.ReferenceOTU1391	0.0	0.83987	3.0267	1.6124	1.9087	1.1017	0.0	1.6091	1.1202	1.4855	0.0	0.0	0.76661	1.8867	0.99856	0.7637	1.9726	0.0	2.2777	0.87012	0.0	0.0	1.5862	1.2191	0.0	1.6245	0.0	0.0	0.0	0.99641	0.81218	0.0	1.6363	2.2352	0.88275	2.5595	0.0	0.99001	0.0	1.7637	0.0	0.54491	2.7468	2.1695	1.4936	0.77718	1.176	1.7855	1.943
New.ReferenceOTU1482	1.6625	0.0	0.96591	0.0	4.9426	4.042	4.3063	0.0	2.1767	0.0	2.1484	0.0	2.1719	0.0	0.0	0.0	0.0	1.18	2.2777	1.4091	3.3786	3.7842	2.6646	4.9793	1.039	1.6245	1.9244	4.4057	4.6138	0.99641	2.964	5.417	3.3164	1.161	2.7881	6.0078	4.6558	0.99001	1.1416	0.96961	0.0	6.3535	1.4105	3.1959	0.68287	5.14	1.8151	1.5646	2.1878
New.ReferenceOTU696	1.8903	0.0	5.4244	4.1261	5.1804	5.4959	2.4383	7.1685	3.915	1.8876	8.6931	5.8532	4.367	1.8867	0.99856	4.7452	0.0	3.1035	1.3446	0.87012	3.533	3.7842	8.059	8.3087	4.4658	2.9899	4.4265	6.5769	4.6768	0.99641	7.6694	3.4464	2.2296	3.3605	0.0	5.9817	1.4484	2.3059	0.6809	1.2854	5.3833	8.2946	3.0967	1.9692	3.0468	3.4585	0.5057	6.8825	1.2765
New.ReferenceOTU2668	0.0	0.0	0.0	2.8878	2.575	0.65358	2.1093	1.6091	3.0076	0.92607	0.0	1.8099	1.2646	1.4847	2.9975	0.7637	0.0	0.0	2.0283	3.079	0.0	0.0	1.2235	0.73466	1.039	1.9175	2.2412	1.8503	0.62868	1.9946	0.81218	0.0	1.8622	0.69425	0.0	1.9558	1.9567	0.0	2.5423	0.56477	2.0266	3.7918	2.8971	4.7676	3.2441	3.4585	0.5057	3.2205	1.6479
New.ReferenceOTU2451	3.2724	5.835	5.342	5.113	3.6519	3.2624	4.7233	3.8749	4.8071	3.186	4.3135	4.3958	4.8252	5.1364	5.9041	3.6852	3.7459	3.4759	4.1648	2.7644	4.8087	4.7308	3.5461	3.7673	1.6368	4.1986	4.4877	2.2954	2.2699	2.3162	6.7693	4.2234	4.1594	3.3605	2.9544	2.6283	4.0992	0.0	3.0422	4.8476	1.3433	2.5965	2.1702	4.7045	2.8183	3.3616	1.8151	2.8803	2.3971
New.ReferenceOTU2859	0.0	3.2763	0.56232	1.8135	0.0	1.4432	1.6825	1.2431	1.1202	1.8876	3.7023	1.8099	1.2646	0.92545	3.3193	2.1665	4.2046	3.6314	0.0	0.0	2.178	0.88892	1.8759	2.111	1.6368	0.42999	0.0	1.8503	1.0651	3.9933	0.81218	3.2459	0.0	1.5131	0.88275	0.89825	2.7578	2.3059	4.6511	4.0714	2.4885	0.0	0.45262	0.66274	0.0	1.6514	1.8151	0.98474	1.2765
New.ReferenceOTU4673	3.3511	2.0564	3.3968	3.3427	1.0717	3.4252	0.0	2.3508	2.5097	2.4595	2.4038	2.588	1.9279	2.2007	2.8049	0.0	2.6923	0.0	2.6755	1.8005	2.5111	2.9661	0.73774	1.5811	0.0	2.9899	0.0	3.0297	0.0	2.3162	0.0	1.6423	1.3682	3.4448	0.0	2.1555	1.9567	0.99001	3.1442	2.7549	1.7251	2.702	1.8398	1.1152	3.644	2.1918	0.5057	2.6745	1.6479
New.ReferenceOTU4449	1.0585	7.5501	7.6456	3.3427	5.9706	4.042	0.0	0.0	5.3542	0.0	0.89404	6.8301	6.5151	0.0	0.0	0.0	7.3538	3.8996	7.026	0.0	7.839	0.0	2.117	7.3837	6.3049	2.0444	4.6571	0.72375	5.6794	6.1014	5.9059	7.0883	7.2204	8.4289	3.4759	0.0	3.0862	3.5666	6.8071	1.2854	0.0	5.4489	4.5758	8.1308	0.0	4.7385	6.9197	4.9926	5.6254
New.ReferenceOTU2637	0.62426	2.5209	0.0	0.0	0.0	0.0	1.0738	0.0	2.1767	0.0	2.1484	2.1183	0.76661	0.0	1.583	0.7637	2.8105	2.2623	0.82361	0.87012	2.7815	1.83	1.2235	0.0	2.3839	2.5512	0.0	1.2035	0.62868	2.3162	1.3287	3.3496	1.6363	0.0	2.3839	2.6283	2.3319	3.8882	3.7725	1.2854	3.4584	2.0747	0.0	0.0	0.0	0.77718	0.5057	0.0	0.0
New.ReferenceOTU2631	0.0	6.9383	0.0	0.29704	2.1063	3.0789	0.0	0.0	0.0	0.0	0.0	0.0	0.0	0.0	0.0	0.0	0.0	3.3017	0.0	0.87012	0.0	0.88892	0.0	0.0	0.0	0.0	0.0	0.0	0.0	0.0	0.0	0.0	4.4991	0.0	5.8465	0.0	0.0	0.0	0.0	0.0	0.0	0.0	6.0574	4.0655	0.0	0.77718	0.0	0.0	0.77504
New.ReferenceOTU1211	2.087	1.7526	1.5393	0.75349	0.63317	1.1017	1.0738	1.2431	1.1202	3.186	2.9758	1.4173	2.1719	1.4847	0.99856	2.1665	1.7302	2.6001	0.0	1.4091	1.1211	1.4349	2.3235	1.8703	2.6494	0.42999	1.518	0.0	1.6711	2.8012	0.0	2.3905	2.3833	1.161	0.0	2.5595	1.9567	0.0	1.4903	1.9542	2.276	2.0747	2.579	2.9995	2.9371	1.9468	1.6318	1.3036	2.742
New.ReferenceOTU235	0.0	0.0	0.0	0.54325	1.0717	0.0	2.7059	5.6888	1.1202	3.186	0.0	0.87611	0.0	0.0	0.0	0.0	0.0	0.0	0.0	0.0	0.0	0.0	0.0	0.0	0.0	0.0	0.0	0.0	0.0	0.0	0.0	3.6224	2.3833	0.0	0.0	2.6283	0.0	0.0	0.0	3.6438	0.0	0.0	0.0	0.0	0.0	0.0	0.0	0.0	2.1878
New.ReferenceOTU238	0.0	0.83987	3.26	0.93696	2.1063	0.0	2.9317	0.75149	0.0	0.0	0.89404	0.0	0.76661	1.8867	0.0	1.9227	1.7302	0.0	3.7352	1.4091	0.0	0.0	1.5862	1.8703	2.3839	0.42999	0.0	1.5629	1.8995	0.0	0.0	1.6423	0.0	0.0	0.88275	1.724	2.6293	3.5666	0.0	2.7549	0.0	0.0	3.7182	1.459	0.0	0.0	1.4218	1.977	0.0
New.ReferenceOTU839	0.62426	0.0	0.0	0.0	0.0	2.6224	0.0	0.0	0.0	0.0	0.0	0.0	0.0	0.0	0.0	0.0	0.0	0.0	0.0	0.0	0.0	0.0	0.0	0.0	0.0	0.0	0.0	0.0	0.0	0.0	0.0	0.0	0.0	0.0	0.0	0.0	0.0	0.0	0.0	0.0	0.0	0.0	0.0	0.0	0.0	0.0	0.0	0.57481	0.0
New.ReferenceOTU2140	0.62426	1.3672	0.56232	1.2459	1.4076	0.65358	0.0	0.75149	0.0	1.4855	2.8091	2.1183	1.9279	1.4847	3.4568	0.7637	1.0729	1.8203	4.919	0.0	1.1211	0.88892	4.1448	1.8703	0.0	2.2689	1.518	1.5629	1.6711	2.3162	2.964	1.2717	1.0386	1.5131	2.3839	1.1055	1.7249	2.5683	1.4903	2.8538	0.82264	0.54491	0.0	2.1695	1.4936	3.0246	0.0	4.141	2.3971
New.ReferenceOTU2147	2.26	2.3073	3.3968	4.6175	0.0	2.3252	1.0738	2.1433	0.0	0.0	1.838	0.0	0.0	3.0346	1.583	2.557	1.3478	0.0	1.3446	0.87012	0.0	0.0	1.8759	0.73466	1.6368	2.0444	2.2412	1.2035	1.3997	1.5802	3.8684	1.9369	1.0386	2.4131	3.1035	0.89825	2.7578	0.99001	1.4903	0.56477	0.0	0.54491	1.7636	1.1152	0.0	2.4013	0.0	3.0604	2.8877
New.ReferenceOTU3430	2.087	0.0	0.56232	1.3787	0.0	0.0	1.0738	0.0	0.0	0.0	0.0	0.0	1.9279	0.0	0.0	0.0	2.0895	0.0	3.1207	0.0	0.0	1.83	0.0	5.2296	0.0	0.0	3.0799	0.0	1.3997	0.0	2.0084	0.0	0.0	0.0	0.0	0.0	0.65661	0.0	1.1416	0.0	0.0	0.0	0.24399	0.0	3.497	4.8499	1.176	4.0586	0.0
New.ReferenceOTU3436	2.26	3.1536	4.7409	4.3848	4.5601	4.042	3.4522	4.2305	2.1767	3.945	2.9758	1.8099	3.6112	2.8669	2.5826	4.2052	3.6026	3.4759	3.7352	0.87012	2.5111	2.1398	5.0463	5.0094	4.5973	3.2224	1.9244	2.0899	5.146	3.1635	4.5653	4.2234	4.0257	5.1542	4.6709	5.2534	2.7578	3.3039	2.2075	3.4676	2.276	5.8671	5.4931	5.9458	6.6651	3.4585	5.4256	2.9732	5.6864
New.ReferenceOTU1947	3.3511	3.4942	3.6911	2.2888	2.7026	1.1017	1.6825	1.2431	1.1202	2.4595	0.0	3.0906	2.3806	0.92545	1.9978	0.0	1.7774	1.18	2.2777	2.1081	1.1211	0.88892	0.73774	1.8703	1.6368	0.76081	2.5008	1.8503	3.5757	0.0	2.2568	1.6423	5.4495	3.1755	5.0837	2.8169	2.3319	2.5683	2.0056	0.96961	1.3433	3.2809	1.7636	1.9692	2.9371	1.9468	3.4693	1.5646	0.77504
New.ReferenceOTU3728	7.0564	3.6835	4.4576	4.2175	4.4553	0.65358	1.0738	1.6091	1.743	4.3148	5.0712	2.9417	2.8701	2.6771	0.0	2.3749	7.2804	3.6314	3.8931	2.1081	0.0	5.1668	4.6067	4.4319	2.0582	2.7127	3.8122	3.2432	3.4371	3.5784	4.3144	5.2661	4.5323	6.842	3.1035	5.475	4.8413	3.4412	0.6809	4.5261	5.2439	4.0927	4.9558	1.1152	7.5596	5.0182	3.523	0.0	0.77504
New.ReferenceOTU3727	0.0	0.83987	0.0	0.29704	1.6798	0.0	3.7175	4.0636	3.0076	0.0	4.0401	3.9262	1.9279	3.0346	2.3196	1.6292	1.2507	1.8203	0.0	0.0	2.7815	0.88892	0.0	0.73466	0.0	0.0	3.9049	0.0	3.112	2.579	2.4686	5.6584	1.0386	0.0	0.0	0.0	3.774	4.9806	1.1416	3.2668	0.0	0.0	0.9421	0.0	1.7745	0.77718	0.0	0.0	1.943
New.ReferenceOTU4298	2.9063	3.8508	4.1443	3.1331	2.435	3.7663	1.0738	2.1433	2.5097	3.4464	2.4038	3.5681	1.9279	2.2007	2.5826	1.2604	4.0642	1.8203	1.3446	2.577	0.0	1.83	1.5862	1.8703	1.039	2.6342	0.0	1.5629	1.6711	2.8012	1.7082	1.2717	2.6488	4.2885	1.4264	1.8446	3.4327	3.3039	4.1609	2.534	3.2411	3.2809	3.3782	1.459	4.26	2.5841	1.9777	1.977	0.77504
New.ReferenceOTU24	0.0	0.0	0.0	0.0	0.0	0.0	0.0	0.0	0.0	0.0	3.1252	3.0906	0.0	0.0	2.5826	0.0	0.0	0.0	0.0	0.0	2.5111	0.0	0.0	0.0	0.0	0.0	0.0	0.0	0.0	0.0	0.0	0.0	0.61084	4.377	7.4146	0.0	0.0	0.0	0.0	0.0	0.0	0.0	0.0	0.0	0.0	0.0	0.0	0.0	0.0
New.ReferenceOTU4450	5.8942	4.6262	5.1996	6.0328	5.4033	4.6145	4.2234	4.9577	1.743	4.6612	3.3843	4.558	4.752	1.4847	4.2452	4.4085	4.8151	4.2266	5.5367	5.0205	3.533	4.5849	5.3117	5.0094	5.599	5.5707	3.7132	4.6119	4.4432	4.748	3.5338	4.4269	4.7458	5.3636	7.033	5.9619	4.2812	4.9806	5.6396	4.1898	4.7206	4.9246	5.7616	5.3032	6.3381	5.0496	6.3431	5.6423	6.2145
New.ReferenceOTU1835	1.6625	0.0	2.6423	5.7802	4.4553	2.6224	1.6825	0.75149	1.1202	0.0	3.8811	3.8447	1.2646	0.0	2.9975	0.7637	2.5086	2.2623	3.558	3.4507	0.0	2.7996	2.5041	0.73466	0.0	3.0517	1.518	0.0	0.0	0.0	0.0	0.0	0.0	4.4192	3.1035	2.0591	0.65661	0.99001	4.2087	2.7549	0.0	0.54491	2.9323	1.459	2.6888	2.4013	1.4218	4.3631	1.943
New.ReferenceOTU1836	0.62426	3.2763	0.0	2.2197	0.0	1.4432	0.0	2.8383	1.1202	0.0	1.838	0.0	0.0	0.0	0.0	1.6292	4.0736	0.0	0.0	0.87012	0.0	0.88892	1.2235	0.0	0.0	0.0	0.0	0.72375	0.0	0.0	0.0	1.2717	0.0	0.69425	0.0	3.3525	0.65661	0.99001	3.0422	0.0	0.0	1.7201	0.45262	0.0	0.0	0.77718	0.0	0.0	0.0
New.ReferenceOTU3545	0.0	0.0	1.5393	0.0	0.0	1.9506	3.1268	0.0	2.5097	3.186	1.838	1.4173	1.9279	1.8867	0.0	0.0	5.7032	0.0	0.0	0.0	1.1211	0.88892	0.0	0.0	1.039	0.0	0.95007	0.0	0.0	0.0	1.3287	0.0	0.0	0.0	0.88275	2.9303	0.0	2.3059	0.0	1.9542	0.82264	0.0	2.047	1.459	1.1445	0.77718	0.0	0.0	1.2765
New.ReferenceOTU3891	0.0	1.7526	0.0	0.0	0.63317	0.0	5.9229	0.75149	0.0	0.0	0.0	3.2256	2.3806	0.0	0.0	2.3749	0.0	0.0	1.3446	0.0	3.6725	0.0	0.0	0.0	1.039	0.0	0.0	0.72375	0.0	0.0	0.0	0.0	0.0	0.0	0.0	0.0	2.6293	0.0	0.0	1.9542	3.7332	0.0	0.0	0.0	0.0	0.0	0.0	0.0	1.6479
New.ReferenceOTU3893	4.1079	2.3073	4.22	4.5203	5.932	6.7571	6.096	7.3119	4.6132	1.4855	4.6945	4.996	5.9867	5.0212	5.0847	5.9311	7.542	6.0893	3.6493	0.87012	5.5126	2.1398	5.0463	5.3519	1.6368	6.831	4.1518	4.922	5.4096	3.8007	5.7924	6.2201	5.074	7.0243	9.3348	6.6067	6.46	7.1992	7.0562	5.4318	0.82264	4.8347	6.0333	6.523	6.8581	6.2195	7.2962	4.5556	3.7105
New.ReferenceOTU4593	0.0	0.0	1.2809	0.29704	0.0	0.0	0.0	0.0	0.0	0.92607	2.4038	2.9417	0.0	0.0	0.0	0.0	0.077495	0.0	0.0	2.9303	3.9166	0.0	3.6263	1.2191	0.0	5.8038	0.0	3.3392	0.0	0.0	1.7082	1.6423	6.0524	5.2035	0.0	3.3112	0.0	1.5716	0.0	2.9464	0.0	0.0	0.0	0.0	0.0	4.8137	0.0	0.98474	0.0
New.ReferenceOTU4594	2.6813	2.5209	2.267	1.7164	0.0	2.6224	0.0	2.8383	2.78	0.0	1.4419	0.0	1.9279	0.92545	1.9978	2.3749	2.4515	0.0	0.82361	0.87012	1.1211	1.4349	3.371	0.0	1.039	0.42999	1.518	1.8503	1.6711	2.3162	1.7082	1.6423	1.3682	2.7142	4.017	2.0591	1.4484	0.99001	2.8138	1.5443	1.7251	1.249	2.2838	2.6434	3.7122	1.2795	1.176	1.3036	0.0
New.ReferenceOTU4280	3.6906	4.3188	4.7409	4.604	4.9165	4.2734	0.0	6.4222	2.1767	5.3112	2.6206	3.4627	3.9751	2.6771	2.5826	2.557	3.436	2.2623	3.8163	2.1081	3.0091	2.1398	3.5461	3.1648	0.0	4.1986	1.9244	3.5939	2.6919	3.6938	2.2568	5.0367	2.9732	3.3605	2.3839	2.5595	3.9457	2.7902	2.8138	4.4009	4.6779	2.8003	3.3782	2.7721	3.8994	2.1918	3.523	2.1461	3.4538
New.ReferenceOTU4284	1.3919	3.8508	1.2809	0.93696	4.9426	0.0	5.0463	0.0	3.0076	1.8876	6.8689	3.8447	2.3806	0.92545	1.583	3.4289	3.2223	1.18	3.2431	2.7644	3.2056	0.0	0.0	5.3519	2.0582	3.4685	5.3602	4.165	3.2004	3.6938	2.6533	0.0	0.61084	1.161	0.0	2.4872	5.1763	6.1897	0.0	3.8968	1.3433	3.0605	4.2936	2.1695	0.0	3.1459	0.0	0.98474	2.3971
New.ReferenceOTU759	2.6813	7.5069	6.8081	7.8446	6.7161	5.652	6.4277	4.558	6.6208	6.5362	7.5816	5.7673	6.3136	7.9972	5.4566	5.8977	8.5308	4.1256	7.043	7.6355	7.2864	7.0181	5.4056	7.4781	5.5348	6.4157	5.6283	7.1201	7.0028	7.3148	5.4867	5.6584	7.4552	6.346	4.2266	4.9108	7.5031	4.7356	8.6535	7.6904	7.8067	7.4695	2.2838	7.1088	7.3981	5.8246	8.3031	6.9919	5.6045
New.ReferenceOTU1762	1.3919	3.3894	0.96591	2.7475	1.6798	1.1017	1.0738	1.2431	2.1767	1.8876	1.838	2.588	1.634	0.92545	2.5826	2.9961	1.3161	1.18	0.82361	1.8005	3.6725	1.4349	1.5862	2.111	2.0582	2.3692	0.95007	0.72375	1.6711	0.0	3.4364	3.1341	0.61084	2.2352	0.88275	1.4476	1.9567	1.5716	2.0056	2.273	0.0	1.5037	0.9421	1.459	0.0	0.0	0.0	0.98474	2.5798
New.ReferenceOTU3945	0.62426	1.3672	3.0267	3.2064	2.1063	2.15	4.9973	2.1433	2.1767	0.0	3.4983	2.588	0.0	3.8569	2.8049	2.1665	5.7424	1.8203	3.1207	1.4091	3.2056	2.3948	2.3235	4.0243	3.6557	0.42999	1.518	1.2035	2.9172	1.9946	1.3287	3.2459	0.0	2.0322	0.88275	2.4872	4.3643	5.1899	2.5423	4.1514	0.0	1.7201	3.2721	2.8903	0.0	0.0	3.1662	2.4344	0.77504
New.ReferenceOTU3941	2.087	0.0	3.1863	2.7475	2.8198	3.0789	1.0738	1.9008	1.1202	0.0	2.4038	2.1183	0.76661	0.0	0.0	2.7187	0.0	0.0	3.3558	1.4091	2.178	0.88892	0.0	1.2191	0.0	3.4225	2.9115	1.8503	1.8995	2.9937	0.0	3.4464	1.0386	0.0	0.0	0.0	2.9848	2.5683	0.0	3.3369	0.0	2.5965	1.6831	0.0	0.0	1.2795	0.0	2.4344	3.0201
New.ReferenceOTU1384	0.0	0.0	0.0	8.4222	0.0	0.0	0.0	0.0	0.0	0.0	0.0	0.0	0.0	0.0	0.0	0.0	0.0	0.0	0.0	0.0	0.0	0.0	0.0	0.0	0.0	6.2805	0.0	0.0	0.0	0.0	0.0	0.0	0.0	0.0	0.0	0.0	0.0	0.0	0.0	0.0	0.0	0.0	0.0	0.0	0.0	0.0	0.0	0.0	0.0
New.ReferenceOTU1383	4.6018	4.1999	6.7896	5.0547	5.4033	4.7123	5.3883	4.4267	6.638	2.2017	4.5955	3.4627	5.6665	2.2007	3.3193	5.3497	6.0494	3.6314	5.2751	6.2852	3.9166	5.1322	5.0168	5.8606	4.4658	4.1986	2.9115	6.5062	3.5757	2.579	6.7693	5.3435	3.4615	7.4788	6.8124	6.9569	5.3697	5.7877	3.9519	6.8217	4.5417	5.66	7.5161	4.8281	3.8994	5.14	4.0102	5.2181	5.9247
New.ReferenceOTU1490	2.26	2.5209	4.9555	2.5363	3.2117	1.4432	4.5972	3.3054	0.0	1.4855	4.6945	3.2256	2.5629	4.3136	4.8046	4.8537	0.077495	4.017	4.68	3.3371	1.1211	5.5545	5.4056	5.549	6.6461	4.0553	3.3673	5.3251	6.0442	2.3162	4.8935	3.6224	2.7652	4.4192	0.0	5.935	5.0312	1.5716	2.9325	4.2636	4.8023	5.1277	6.1313	5.6263	0.68287	5.0182	3.0245	3.8294	5.0132
New.ReferenceOTU1497	2.4145	1.7526	0.0	2.4783	1.4076	2.9776	0.0	2.6934	1.743	2.2017	2.4038	0.0	2.7247	1.4847	3.6978	0.7637	2.2654	2.6001	2.4903	2.577	0.0	1.4349	3.7022	0.73466	3.3914	0.76081	1.518	1.8503	2.4247	1.5802	2.964	1.2717	5.4839	0.0	2.6001	1.9558	1.4484	2.5683	2.5423	1.5443	0.0	1.249	0.24399	0.0	1.4936	0.77718	3.0971	3.0604	0.77504
New.ReferenceOTU352	1.8903	0.83987	4.1826	0.75349	0.0	0.65358	0.0	0.0	3.2041	0.0	1.838	0.87611	1.9279	0.0	2.8049	0.0	0.0	2.6001	4.0353	0.0	0.0	0.0	2.117	0.0	0.0	2.858	0.0	1.5629	2.8089	0.0	0.0	2.3905	3.155	4.577	0.0	2.2458	0.0	1.5716	0.0	0.56477	2.4885	0.54491	2.1702	4.2971	0.0	0.0	3.7197	4.9926	3.5446
New.ReferenceOTU354	3.2724	1.3672	1.7584	2.5921	2.1063	3.3461	1.6825	3.202	3.5315	2.2017	2.8091	1.4173	0.0	2.2007	2.8049	2.557	4.2803	0.0	2.2777	3.556	0.0	2.3948	3.7022	2.3173	2.6494	2.858	0.0	1.8503	2.0966	0.0	5.2777	3.013	1.6363	0.0	3.9398	3.0353	2.3319	1.5716	3.5676	0.0	0.0	1.5037	0.63486	3.101	1.1445	0.77718	2.49	0.57481	3.7868
New.ReferenceOTU2091	4.2786	3.3894	6.1019	5.7437	5.9832	3.938	4.6616	4.5156	4.5423	7.8822	4.6458	2.3721	4.1563	5.6311	5.3547	4.9217	5.1381	3.7717	3.8931	3.3371	4.3075	4.303	5.0168	5.0959	6.7201	3.7173	4.9459	4.758	6.2855	4.3151	6.5541	5.865	4.6277	5.5078	6.1676	5.3685	5.0312	3.7887	3.4128	4.4009	3.3538	4.5817	4.4231	5.2154	0.0	3.999	6.3431	4.6144	5.2473
New.ReferenceOTU2845	2.26	0.83987	3.4607	1.3787	0.63317	1.7191	1.6825	0.0	0.0	0.92607	0.0	0.0	1.2646	0.0	0.0	0.0	4.8841	0.0	2.2777	1.4091	0.0	1.83	1.5862	3.5391	2.8736	0.76081	0.0	1.2035	0.0	0.0	0.81218	0.0	0.0	0.0	0.0	1.2867	1.1062	0.99001	3.4128	0.0	2.4885	0.0	2.1099	0.66274	4.8197	1.6514	2.691	0.57481	0.0
New.ReferenceOTU2846	1.0585	0.83987	3.0267	2.1471	0.0	2.9776	4.0417	0.0	2.1767	0.0	0.89404	0.0	0.76661	2.6771	1.583	3.1171	1.4387	2.2623	2.6755	3.746	4.4693	0.0	0.0	1.8703	2.6494	0.42999	0.95007	2.0899	1.0651	0.99641	3.9412	0.77164	0.61084	0.0	0.0	2.2458	1.4484	2.7902	1.7708	0.0	3.7332	4.1683	4.2662	4.8861	4.7238	3.5493	1.4218	0.57481	2.3971
New.ReferenceOTU4663	2.26	2.8717	5.5618	4.4913	1.0717	3.2624	0.0	2.6934	2.1767	0.92607	2.9758	3.0906	1.9279	3.3209	1.9978	0.7637	5.2821	1.18	6.3272	2.3615	1.1211	3.1154	0.73774	3.0538	0.0	4.5157	1.9244	2.635	0.0	2.8012	0.81218	3.013	4.9807	5.839	0.0	3.5066	3.8335	2.3059	2.6844	3.0334	2.6737	2.2239	2.1702	0.66274	0.68287	2.4013	2.594	2.8803	0.77504
New.ReferenceOTU4661	0.0	0.83987	4.0643	1.8135	3.2951	2.6224	4.7233	1.2431	3.0076	0.0	0.89404	0.87611	2.5629	1.8867	0.99856	4.1496	0.63399	0.0	1.7266	1.4091	1.7442	1.83	3.0606	2.8024	2.3839	1.7784	0.0	1.2035	2.0966	0.0	2.2568	0.0	0.61084	2.9632	0.0	5.3983	2.7578	3.8882	3.4128	0.0	0.0	3.7432	2.861	3.5944	0.0	0.77718	1.176	1.977	3.9283
New.ReferenceOTU1973	0.0	0.0	4.7664	4.7337	4.4911	1.9506	2.4383	0.0	0.0	0.0	0.0	0.0	0.0	0.92545	1.583	2.1665	0.47123	0.0	5.6067	0.0	0.0	0.88892	1.2235	1.5811	0.0	4.1143	0.0	0.0	1.0651	0.0	2.0084	0.0	3.3908	2.2352	1.4264	2.2458	0.0	0.0	0.0	0.0	0.82264	0.54491	1.4105	0.66274	2.5466	0.77718	0.5057	5.0146	0.0
New.ReferenceOTU4178	3.0069	4.9177	3.7938	2.8425	1.4076	3.9909	0.0	4.5993	2.1767	6.3734	2.8091	4.2764	1.2646	4.3774	0.0	3.4289	2.776	4.2266	2.987	4.1339	2.5111	3.3743	3.9714	2.3173	3.0676	5.3428	2.2412	3.0297	3.8732	2.9937	3.0974	1.2717	4.0716	4.0933	2.3839	2.2458	3.647	3.1521	5.7887	2.534	4.6779	3.8388	1.9123	4.1149	0.0	5.3054	2.8673	3.1427	3.6299
New.ReferenceOTU2627	0.62426	0.0	0.56232	0.29704	0.63317	0.0	0.0	0.0	0.0	0.92607	5.143	2.9417	2.8701	1.4847	0.0	3.8338	0.0	2.6001	1.3446	0.87012	2.5111	5.0968	2.3235	1.2191	0.0	4.1143	0.0	0.72375	5.391	0.0	4.2004	0.77164	0.0	4.7853	2.1295	5.5028	0.0	0.0	2.6844	0.0	3.5559	0.0	0.0	0.0	0.0	0.0	0.0	0.0	0.0
New.ReferenceOTU2626	1.8903	0.0	3.5218	1.2459	0.63317	1.4432	3.5909	0.0	1.1202	2.4595	3.2606	0.0	1.2646	2.6771	2.3196	2.864	3.3292	4.2266	2.987	4.2004	0.0	4.5849	0.0	0.73466	3.0676	2.3692	3.9049	2.0899	3.9769	1.9946	2.0084	5.6784	6.1627	2.2352	0.0	1.2867	2.3319	0.0	1.4903	0.0	4.4933	3.0605	2.2838	1.1152	4.0651	1.6514	3.3556	1.977	0.0
New.ReferenceOTU1557	6.1575	4.3748	3.8426	4.0484	1.6798	3.4252	3.2986	4.2305	3.915	5.9166	5.3696	5.2065	2.5629	5.7564	3.5823	3.9027	1.5516	3.7717	5.5604	2.3615	5.0833	2.7996	2.809	3.6192	3.2386	5.415	5.7076	3.5939	0.0	4.5781	3.2195	3.7029	4.8284	4.0933	3.4759	4.5521	5.3494	2.7902	6.7189	3.2668	3.3538	3.6929	4.744	1.9692	0.68287	2.7464	4.1869	4.4625	3.4538
New.ReferenceOTU229	1.8903	2.0564	1.2809	2.0706	3.4486	1.9506	1.6825	2.3508	3.915	1.4855	2.6206	2.1183	0.0	0.0	0.99856	1.6292	2.9197	0.0	1.3446	3.4507	1.1211	0.0	5.2624	0.73466	3.2386	0.0	4.76	1.8503	3.2837	5.6934	2.0084	2.735	0.61084	0.0	1.4264	2.0591	5.2437	0.99001	1.1416	3.5288	3.4584	4.8577	4.0585	3.3687	1.4936	0.0	0.0	1.5646	3.1414
New.ReferenceOTU1554	9.45	7.78	6.6252	5.3897	7.5401	7.467	8.9283	9.5272	7.1119	8.3682	4.1833	5.8322	6.9509	8.5785	3.8047	8.3152	7.1725	5.7252	5.6293	7.3139	7.3708	7.4633	8.3871	6.3222	9.2062	7.1029	6.9759	8.548	8.8936	7.2313	10.295	9.3972	8.9755	8.9381	9.0976	6.5143	9.7536	7.7482	8.1613	5.7852	7.9164	4.3416	4.3071	6.2521	10.317	6.0895	9.1901	5.6564	4.9146
New.ReferenceOTU2932	0.0	0.0	0.0	0.0	1.4076	1.9506	0.0	0.0	0.0	0.0	0.0	0.0	0.0	0.0	3.9042	0.0	0.0	1.18	0.0	0.0	0.0	0.0	0.0	3.0538	1.6368	0.0	0.0	6.399	0.0	0.0	0.0	4.1099	0.0	0.69425	0.0	0.36506	0.0	3.6819	0.0	6.1873	0.0	0.0	0.0	0.0	0.0	0.0	0.0	2.7811	4.0572
New.ReferenceOTU222	2.7982	0.0	0.56232	3.2417	3.5196	1.1017	0.0	0.75149	0.0	0.0	5.2445	0.0	4.2119	0.92545	1.583	1.6292	4.4538	0.0	3.2431	0.0	3.9166	0.0	0.0	0.0	2.3839	0.0	0.0	0.0	0.0	4.851	0.0	0.77164	0.61084	0.0	0.0	0.0	0.0	0.0	2.0056	1.2854	5.1534	0.0	5.0789	2.502	0.0	0.0	4.984	0.0	0.0
New.ReferenceOTU1097	7.362	5.9684	3.5805	6.3644	5.1804	2.7507	5.7851	5.8341	6.294	5.5237	7.121	5.9144	6.6522	6.0969	4.6411	5.6595	6.232	7.4146	4.4453	2.1081	6.1361	5.4459	5.1312	5.9868	4.3952	3.8621	5.8773	4.2164	6.1367	2.3162	6.7288	5.5317	5.0046	4.0401	7.3712	5.0044	4.5174	5.8383	5.8044	5.9395	4.4933	2.2239	6.4407	4.5693	6.0126	5.0804	6.3053	6.6278	6.2951
New.ReferenceOTU2716	3.2724	0.0	0.0	1.8135	0.0	2.8686	1.0738	0.0	0.0	5.6324	2.6206	0.87611	0.76661	4.4971	0.0	0.0	1.4387	0.0	0.0	0.0	1.1211	1.4349	1.8759	1.2191	2.0582	2.2689	2.2412	5.2281	1.0651	0.99641	2.817	2.3905	0.0	1.5131	4.3512	3.2687	0.0	4.4403	5.7729	1.2854	0.0	0.0	1.9123	0.0	4.9096	2.7464	3.2952	0.0	0.0
New.ReferenceOTU2153	0.0	0.0	0.0	0.0	2.7026	0.0	0.0	0.0	4.2177	0.0	0.0	0.0	2.7247	0.0	0.0	0.0	0.78023	0.0	0.82361	0.0	3.533	5.7948	0.0	3.4542	0.0	0.42999	2.2412	0.0	0.0	8.0589	0.0	1.2717	0.0	3.8052	0.0	6.027	0.0	0.0	3.2394	0.0	5.0567	0.54491	0.0	2.8903	0.0	1.2795	6.6926	2.2974	0.0
New.ReferenceOTU3611	0.0	2.3073	0.0	0.0	0.0	1.9506	0.0	1.9008	0.0	0.0	0.0	0.0	0.0	0.0	0.0	0.0	0.58175	0.0	0.0	1.4091	0.0	0.0	0.0	0.0	0.0	0.0	0.0	0.0	0.0	0.0	0.0	0.0	0.0	0.0	0.0	0.0	0.0	0.0	0.6809	0.0	0.0	0.54491	0.0	0.0	1.1445	0.0	1.4218	2.1461	0.0
New.ReferenceOTU3402	0.0	1.3672	0.56232	1.5003	3.9378	1.9506	0.0	2.8383	1.743	0.0	3.2606	2.1183	0.76661	2.6771	2.9975	2.557	0.22102	1.18	0.0	2.1081	2.7815	2.9661	2.809	1.8703	2.8736	1.2563	2.7207	1.5629	1.8995	0.0	0.81218	2.1814	1.8622	1.161	0.0	2.4872	1.9567	2.5683	2.6844	2.7549	0.82264	0.93949	4.1954	2.3453	0.0	2.5841	1.176	2.6745	3.2532
New.ReferenceOTU3153	3.4257	1.7526	0.0	2.2197	3.5873	3.1736	0.0	0.75149	0.0	0.92607	2.6206	1.4173	0.0	1.4847	0.0	0.0	2.0516	1.8203	1.3446	0.87012	0.0	2.3948	3.2747	2.3173	2.3839	2.9899	0.0	0.72375	2.0966	0.99641	1.3287	1.2717	3.5289	3.6716	1.8203	0.89825	0.65661	0.0	2.3846	2.273	2.276	2.2239	0.0	1.9692	1.4936	0.77718	4.0473	2.4344	0.0
New.ReferenceOTU344	0.62426	0.83987	2.7484	2.9317	5.932	3.1736	1.0738	2.8383	1.743	1.8876	1.838	0.0	1.2646	0.0	0.0	0.0	0.0	3.7717	0.0	2.1081	3.2056	0.0	1.2235	0.73466	2.0582	0.76081	3.6069	1.8503	2.8089	0.99641	1.3287	2.735	0.0	1.5131	1.4264	2.0591	1.1062	0.0	2.5423	0.0	0.0	1.249	1.7636	1.459	0.0	2.8922	0.0	0.57481	0.77504
New.ReferenceOTU3714	0.0	2.7069	0.0	2.0706	0.63317	3.4252	4.5972	3.3054	2.78	0.0	0.0	2.1183	3.4353	4.2468	0.0	3.6047	1.6564	3.7717	2.2777	3.079	3.0091	0.0	4.5254	2.6581	3.3914	0.0	2.5008	1.8503	4.0737	1.9946	2.0084	0.0	2.2296	2.5715	0.88275	3.1333	2.1565	2.3059	0.0	3.1155	3.6473	0.0	0.0	3.2849	1.4936	3.0246	2.378	4.141	4.0572
New.ReferenceOTU58	0.0	4.9177	0.0	2.7475	3.9378	0.0	1.6825	0.0	1.743	0.0	1.838	0.0	0.0	0.0	3.3193	5.6395	6.0661	3.1035	0.0	2.1081	0.0	3.5937	0.0	1.2191	1.039	1.6245	0.0	2.4752	0.0	0.99641	1.3287	0.0	0.61084	0.0	5.01	1.1055	0.0	1.985	0.0	0.96961	0.82264	2.8924	4.5534	1.1152	0.0	0.0	2.8673	2.5594	0.0
New.ReferenceOTU1848	5.5045	4.5309	4.5189	4.0484	3.5873	4.2734	2.4383	5.7265	3.5315	5.7089	4.5955	3.2256	4.4619	3.3209	5.1671	3.9027	7.1775	4.017	4.4453	4.7808	4.2193	5.7034	3.7022	4.4756	2.8736	5.2668	4.4877	4.4494	3.2004	4.1631	2.2568	5.156	5.1184	5.9728	0.88275	4.0233	5.2654	3.4412	5.6741	4.6414	5.0896	4.013	3.5239	3.3687	4.2137	5.0182	3.9721	3.2943	1.6479
New.ReferenceOTU3399	0.0	0.0	0.0	0.75349	3.7732	0.0	0.0	2.3508	0.0	0.0	0.0	0.87611	0.0	3.9438	0.0	0.0	0.0	1.18	0.82361	1.4091	0.0	0.0	0.0	0.0	0.0	2.6342	0.0	0.0	0.62868	0.99641	0.0	4.1678	0.61084	0.0	0.88275	0.0	0.0	0.99001	0.0	1.9542	1.3433	2.2239	0.9421	0.0	1.1445	0.0	0.0	0.0	0.0
New.ReferenceOTU3393	2.6813	5.7315	2.8473	1.6124	0.63317	1.7191	0.0	0.0	4.7453	3.3221	4.6945	3.5681	1.9279	1.8867	0.99856	2.3749	3.031	1.18	1.7266	0.0	2.178	1.4349	4.0316	1.8703	1.039	0.76081	0.95007	2.0899	3.0179	0.99641	4.5185	3.013	1.0386	4.7192	1.4264	2.4872	1.4484	3.1521	6.0864	1.2854	0.82264	1.249	2.2281	3.2849	3.7774	3.2578	1.176	0.57481	3.1414
New.ReferenceOTU1847	0.0	0.83987	3.1087	3.4371	3.029	3.0789	2.1093	1.2431	1.743	0.92607	0.89404	0.0	0.76661	0.92545	0.0	1.2604	1.6814	1.18	3.1207	0.0	2.178	1.4349	3.1716	2.8024	2.8736	3.1108	0.0	1.5629	3.8184	1.9946	2.4686	2.3905	3.2379	3.8052	2.7881	2.6283	1.7249	1.5716	0.6809	1.2854	0.0	3.2111	3.2721	2.1695	4.1164	1.2795	2.948	2.7811	2.3971
New.ReferenceOTU3370	3.3511	5.448	5.5324	6.7548	6.4144	5.0484	5.0463	3.4018	4.3891	2.2017	4.9955	2.588	1.634	4.3774	3.1674	4.2052	1.9315	3.8996	4.1015	2.577	4.3075	4.7764	3.6263	4.5181	6.416	4.2521	3.992	3.9985	3.2837	3.6938	2.964	4.3287	3.9291	2.7142	3.5814	4.7348	3.5077	4.0686	0.0	5.207	0.82264	4.3739	5.4205	4.8281	1.4936	4.6179	3.7649	4.4942	5.472
New.ReferenceOTU3379	3.101	4.4807	4.1443	2.4783	5.7222	2.7507	0.0	2.8383	2.5097	0.92607	2.8091	4.0766	0.0	3.9438	2.9975	0.7637	4.9371	2.2623	3.9659	4.3248	1.7442	3.2506	0.0	1.5811	1.039	0.76081	4.9459	0.0	1.6711	3.4529	4.0766	5.6784	5.1184	3.8052	4.017	4.0735	3.8907	3.1521	3.4128	0.96961	3.891	3.6408	6.2756	1.1152	3.4175	1.6514	5.2774	2.9732	0.77504
New.ReferenceOTU3576	2.4145	3.9277	4.816	2.6975	2.8198	4.862	2.7059	1.9008	4.1237	2.2017	3.8811	3.5681	3.1233	3.3209	1.9978	2.557	0.58175	0.0	0.82361	2.3615	2.5111	5.0231	2.809	2.3173	2.6494	1.2563	1.518	3.1404	2.0966	2.8012	0.0	2.735	1.6363	4.2421	0.0	3.6123	2.9848	1.985	1.7708	3.2668	0.82264	1.7201	3.5469	2.8903	3.2441	3.4585	2.49	1.7855	3.7105
New.ReferenceOTU3572	0.0	0.83987	0.0	0.93696	2.8198	1.7191	2.7059	0.0	1.1202	2.2017	0.0	2.1183	4.8949	4.2468	3.4568	1.6292	0.0	1.8203	1.3446	0.0	1.7442	1.83	0.73774	1.8703	3.879	0.0	3.2308	0.72375	1.6711	1.9946	0.0	0.0	0.0	2.0322	0.0	3.8613	1.1062	2.3059	4.6511	0.0	0.0	2.3591	1.5978	3.1959	0.0	1.6514	0.5057	0.0	0.77504
New.ReferenceOTU4274	1.0585	2.5209	2.267	3.0559	1.6798	1.1017	0.0	1.9008	2.1767	4.0269	0.0	0.87611	1.634	1.4847	0.0	0.0	2.4803	0.0	1.3446	3.079	1.7442	1.4349	0.0	0.0	1.039	1.6245	0.95007	0.72375	0.62868	0.99641	0.0	0.77164	2.873	2.4131	1.4264	1.1055	1.9567	0.0	4.0071	2.273	1.7251	2.3591	1.3069	1.1152	0.0	3.2578	1.6318	1.7855	0.0
New.ReferenceOTU4276	1.3919	0.83987	0.0	1.7164	1.4076	2.15	2.7059	1.2431	0.0	0.92607	1.4419	1.8099	0.0	0.0	0.0	1.2604	0.0	3.1035	0.0	0.0	0.0	1.83	2.5041	2.3173	2.6494	2.7127	1.518	1.8503	2.0966	1.9946	1.7082	1.2717	1.0386	2.5715	0.88275	1.1055	2.8758	4.0686	2.0056	1.9542	1.3433	0.0	1.3069	2.502	0.0	1.9468	1.9777	1.7855	1.2765
New.ReferenceOTU4273	0.0	7.7272	2.4032	4.8411	0.63317	0.0	0.0	0.0	7.2739	0.92607	5.5121	5.8322	5.9046	4.2468	5.7521	0.7637	4.7603	0.0	1.3446	3.3371	3.9166	1.4349	6.9366	2.8024	5.857	0.42999	0.0	4.573	3.2004	0.0	6.3686	3.3496	6.4677	7.5183	2.9544	3.6459	3.4327	0.99001	2.2075	6.9391	1.3433	5.4183	3.0967	6.7819	3.644	0.0	0.5057	3.8783	6.7218
New.ReferenceOTU1628	1.8903	1.3672	3.0267	3.095	0.63317	4.5095	0.0	3.7337	4.6132	0.0	5.5654	0.87611	4.5935	4.3774	3.3193	5.9475	5.5621	1.8203	3.1207	5.3482	5.1325	4.9454	0.0	2.111	1.6368	4.3779	3.6069	5.0121	3.6403	2.9937	5.1607	5.865	5.4143	5.3197	0.0	1.2867	3.7119	5.068	0.0	3.0334	4.8797	2.702	2.9323	4.5693	0.0	4.062	0.0	6.3184	5.3764
New.ReferenceOTU1154	0.0	0.0	2.4032	3.095	2.1063	1.1017	2.7059	5.3205	1.1202	0.0	3.4983	1.4173	3.0023	4.0257	2.8049	1.9227	4.1697	2.2623	2.4903	2.3615	2.178	2.9661	1.2235	0.0	1.039	2.161	2.7207	2.0899	3.3624	2.8012	1.3287	3.7792	0.0	0.69425	3.9398	2.5595	0.0	2.7902	0.0	2.534	3.4584	4.7137	4.0263	3.7895	1.4936	2.4013	2.8673	0.57481	0.77504
New.ReferenceOTU1620	4.4312	0.83987	2.9398	4.3848	2.8198	2.15	3.4522	2.1433	0.0	0.0	6.5098	0.0	1.634	0.0	0.0	2.1665	2.9406	5.0837	1.3446	0.0	3.2056	3.4882	0.73774	1.2191	0.0	3.7915	0.0	1.2035	0.0	1.5802	5.9594	0.0	0.61084	6.0821	0.0	1.8446	0.0	0.0	0.0	2.7549	0.0	3.2111	4.6089	2.1695	1.7745	0.77718	0.5057	4.2563	4.3864
New.ReferenceOTU1153	2.9063	1.7526	4.9992	6.0872	4.8072	5.3413	5.8418	1.2431	2.5097	0.92607	2.1484	3.0906	1.9279	0.92545	1.9978	3.6852	3.9859	1.8203	5.3035	3.3371	2.5111	2.6113	4.2995	3.6951	4.6589	4.681	2.2412	2.7789	4.3302	3.8007	4.0105	3.3496	2.3833	4.5391	4.7634	5.2534	1.7249	2.3059	0.6809	2.1224	2.9851	3.5305	3.2721	5.8759	2.8183	0.77718	4.0473	4.7518	5.6664
New.ReferenceOTU1713	2.554	0.0	1.9486	0.0	4.7194	1.1017	0.0	2.3508	2.5097	2.4595	3.8811	3.6663	1.2646	3.0346	0.0	0.0	0.0	1.18	0.0	1.8005	2.178	1.83	1.5862	1.5811	2.6494	3.5131	0.0	1.5629	0.62868	2.3162	0.0	2.1814	2.2296	2.7142	0.0	0.0	0.0	3.4412	0.0	0.0	0.0	2.5965	1.0742	0.0	0.0	0.0	0.0	4.9476	3.0201
New.ReferenceOTU3977	3.1892	3.2763	0.0	5.4285	3.2951	3.1736	3.9415	1.6091	2.5097	0.0	2.6206	4.7039	3.6112	3.7645	3.1674	3.1171	3.6285	1.8203	4.3395	4.7808	1.1211	1.83	3.371	3.0538	2.3839	3.5563	3.8122	1.5629	3.6403	4.4526	3.9412	2.8807	3.771	3.8052	2.3839	4.2144	3.774	2.7902	0.6809	2.273	3.3538	3.6408	0.0	3.7895	0.68287	3.1459	2.49	1.977	2.1878
New.ReferenceOTU1532	0.0	3.0195	3.26	1.7164	1.0717	2.7507	2.1093	2.1433	3.0076	0.0	3.7945	2.588	1.634	3.0346	0.0	2.3749	5.0056	4.7179	3.558	3.9139	1.7442	3.4882	4.6837	1.8703	2.3839	1.2563	2.7207	3.6698	4.956	3.5784	2.2568	2.735	0.61084	2.2352	7.5179	1.2867	3.181	4.151	4.1609	3.5288	1.3433	2.9789	3.1576	2.6434	3.1488	0.0	2.378	3.3646	1.943
New.ReferenceOTU1537	0.0	1.7526	1.7584	0.29704	2.435	3.7663	1.6825	0.75149	0.0	0.0	1.4419	0.87611	0.76661	0.92545	1.9978	1.6292	2.8985	0.0	1.7266	3.2138	2.178	0.0	1.5862	1.5811	1.039	2.3692	0.0	1.2035	0.62868	0.99641	0.0	2.1814	3.3164	2.4131	0.0	1.4476	1.4484	0.99001	3.1442	1.7637	0.0	2.4827	0.79664	3.2849	2.5466	0.0	0.5057	1.7855	4.2312
New.ReferenceOTU322	3.8615	2.8717	4.426	4.8411	4.6889	3.7043	3.8339	2.5322	4.3891	3.186	4.433	4.2764	4.2655	4.4385	3.5823	3.6852	4.1916	4.7179	4.2254	4.0642	4.3075	4.7308	3.0606	3.1648	3.7717	3.7549	4.1518	3.5939	2.8089	3.9933	3.7918	3.9865	3.5289	3.9274	3.9398	2.8747	4.6224	3.7887	0.0	4.4009	4.7206	3.7432	3.8159	3.8491	4.9942	4.2361	3.8928	4.4625	3.6299
New.ReferenceOTU4381	0.0	0.0	6.726	1.5003	0.0	0.0	0.0	0.0	0.0	0.0	0.0	0.0	3.9751	0.0	0.0	0.7637	0.0	0.0	0.0	0.0	6.754	0.0	0.0	0.0	0.0	0.0	0.0	0.0	0.0	0.0	0.0	0.0	0.0	0.0	0.0	0.0	0.0	0.0	0.0	0.0	0.0	0.0	1.9123	9.0824	0.0	2.4013	7.8149	0.0	6.2006
New.ReferenceOTU4382	6.4172	5.2225	5.5023	6.3238	5.3262	4.435	3.2986	4.9891	3.915	5.1741	4.5433	4.0034	4.6749	2.2007	3.9042	4.2052	4.9705	4.6468	6.1664	5.0922	2.5111	3.2506	4.7567	4.191	3.879	5.7766	4.0741	4.758	4.6138	5.4848	4.5653	4.6051	4.7172	6.7538	7.5637	5.3277	5.2869	4.6812	4.616	4.7987	4.8023	3.6929	5.3176	4.5693	5.5732	5.3565	5.4673	5.16	3.7105
New.ReferenceOTU328	0.0	0.0	6.2448	4.3366	0.0	3.6394	0.0	0.0	1.1202	0.92607	2.6206	1.8099	0.0	3.4452	1.583	2.7187	4.3793	0.0	2.6755	0.0	2.7815	0.0	1.5862	1.2191	2.0582	0.0	2.2412	2.7789	2.5645	2.579	2.2568	0.0	6.748	0.0	0.88275	4.3222	1.4484	2.5683	0.0	2.7549	4.762	2.2239	1.8398	2.1695	0.0	1.6514	1.176	4.3284	1.2765
New.ReferenceOTU1442	0.0	0.0	0.0	0.0	0.0	0.0	0.0	0.0	0.0	0.0	0.0	0.0	0.0	0.0	0.0	0.0	0.0	0.0	0.0	0.0	0.0	0.0	0.0	0.0	0.0	0.0	0.0	0.0	0.0	0.0	0.0	0.0	0.0	0.0	0.0	0.0	0.0	0.0	0.0	0.0	0.0	0.0	0.0	0.0	0.0	0.0	0.0	0.0	0.0
New.ReferenceOTU4651	2.7982	0.0	2.7484	2.8878	2.28	0.65358	4.3847	0.0	1.743	2.4595	0.0	3.6663	0.0	0.92545	1.9978	1.2604	0.077495	4.4931	2.6755	0.0	0.0	0.0	0.0	0.0	0.0	3.5983	3.992	0.72375	2.2699	1.5802	1.7082	5.4869	0.0	0.0	0.0	0.0	3.7119	0.0	0.0	0.0	2.6737	0.0	0.63486	0.0	0.0	0.77718	0.5057	0.57481	0.0
New.ReferenceOTU1098	2.26	3.3894	1.5393	2.8878	1.9087	1.7191	2.4383	2.1433	3.0076	3.5608	1.4419	1.4173	2.7247	1.4847	2.8049	1.6292	0.41263	0.0	2.2777	0.0	1.1211	1.83	2.6646	1.8703	2.6494	0.76081	2.7207	2.7789	3.7614	4.0807	2.2568	4.9403	2.0576	3.4448	2.9544	3.2687	1.9567	2.9825	3.2394	3.2668	1.3433	1.5037	0.79664	3.101	2.6888	2.4013	2.1238	3.1427	2.1878
New.ReferenceOTU2439	2.7982	4.0007	1.9486	3.554	3.1233	0.65358	0.0	5.0499	3.915	0.92607	4.433	3.9262	2.8701	1.8867	0.99856	1.2604	4.0305	3.1035	0.82361	5.4057	2.5111	1.83	2.9403	3.0538	3.5296	2.4631	2.7207	3.4292	0.62868	3.4529	2.4686	2.8807	2.9732	1.161	5.4607	4.403	1.7249	2.9825	0.6809	2.9464	2.4885	3.472	2.3374	1.1152	3.7122	0.0	3.7649	3.2943	3.4538
New.ReferenceOTU787	1.3919	1.7526	4.1443	2.1471	1.4076	0.0	3.1268	0.0	0.0	6.9682	0.0	0.87611	3.9751	2.6771	4.6411	1.6292	2.8105	2.6001	3.558	2.3615	0.0	4.4786	0.73774	3.7673	4.321	2.161	2.7207	3.8759	2.5645	0.99641	1.7082	1.9369	1.6363	1.161	5.9682	2.8747	2.3319	1.5716	4.616	2.273	0.0	1.5037	2.6653	2.3453	8.4196	0.0	0.5057	4.7778	2.1878
New.ReferenceOTU780	1.0585	0.0	2.7484	1.6124	3.2117	3.3461	1.6825	3.202	0.0	0.0	0.0	0.0	0.0	1.4847	0.0	0.7637	0.22102	1.18	1.7266	0.0	0.0	0.88892	2.3235	0.0	0.0	2.2689	0.95007	0.72375	0.0	0.0	2.6533	1.6423	4.688	4.7853	0.0	0.0	0.0	0.0	0.0	0.0	0.82264	0.0	0.0	0.0	3.5724	0.0	1.176	1.5646	0.0
New.ReferenceOTU782	0.0	1.7526	2.4032	1.5003	1.0717	1.9506	0.0	1.6091	1.1202	0.92607	0.89404	1.4173	1.634	2.2007	0.0	1.2604	0.82585	0.0	2.4903	1.4091	2.178	2.3948	0.0	0.0	0.0	3.0517	0.0	1.8503	0.0	0.99641	0.0	0.0	0.0	0.0	0.0	0.0	1.4484	0.0	1.4903	0.96961	1.7251	0.54491	1.5978	1.1152	0.0	2.1918	0.0	2.9732	1.6479
New.ReferenceOTU2892	4.3183	0.0	0.0	0.0	0.0	1.4432	5.1397	4.6785	2.5097	5.6324	1.4419	3.0906	3.3386	3.9438	3.5823	0.7637	0.0	2.6001	0.0	0.87012	2.5111	4.4224	0.0	1.5811	4.8817	4.171	2.7207	5.2281	5.6947	3.3155	0.0	0.0	4.7172	3.5999	0.0	0.0	3.0862	1.985	0.0	4.8714	0.0	5.8896	0.0	2.502	0.0	3.2578	0.0	0.0	0.0
New.ReferenceOTU2893	0.0	2.5209	8.081	7.8489	8.5276	8.2994	8.0261	6.0872	7.3691	9.2996	7.8786	7.6183	8.4111	7.6289	8.8109	8.1829	9.3031	8.757	8.2421	7.6235	8.2709	0.0	3.7022	8.5527	7.7632	1.9175	7.3908	7.5742	8.2969	7.6367	7.7476	5.0976	8.5996	4.1446	7.5765	7.6785	9.0375	8.565	10.302	5.6402	7.9704	7.5387	8.2458	7.5105	3.8397	8.1075	7.6101	8.3466	8.2713
New.ReferenceOTU2895	3.4966	2.3073	2.267	1.9044	1.9087	2.4814	1.6825	1.9008	0.0	1.4855	1.838	2.1183	0.76661	0.0	0.99856	1.2604	3.9909	2.6001	1.7266	2.1081	1.1211	0.0	1.5862	1.8703	4.4658	2.4631	3.0799	3.0297	1.3997	0.0	3.5338	0.0	3.8783	1.161	6.0439	3.7108	1.1062	0.99001	1.1416	0.96961	2.8378	0.54491	3.5239	1.459	4.1658	1.2795	1.8151	3.1427	2.1878
New.ReferenceOTU2544	0.0	2.0564	0.0	2.9743	2.7026	0.0	0.0	0.0	1.1202	0.0	0.0	1.4173	1.634	0.0	0.0	0.0	2.6421	1.8203	1.7266	1.4091	2.7815	0.0	2.3235	1.8703	1.6368	0.0	1.518	2.2954	2.2699	0.0	3.0974	0.77164	0.0	1.7958	0.0	1.4476	1.7249	4.5044	0.0	0.0	0.0	0.0	0.0	0.0	0.0	0.0	0.0	0.0	0.0
New.ReferenceOTU2545	0.0	1.3672	1.2809	0.29704	1.0717	1.1017	0.0	0.0	0.0	0.0	0.0	0.0	0.0	0.0	0.0	1.2604	5.6263	1.18	2.4903	0.0	0.0	0.0	0.73774	0.0	0.0	2.7127	0.0	0.0	1.0651	0.0	1.3287	0.0	1.0386	2.0322	3.7717	1.4476	1.1062	0.0	2.6844	2.4094	0.0	0.54491	1.7636	0.66274	2.2116	0.0	1.6318	0.0	0.77504
New.ReferenceOTU2543	1.0585	0.0	0.0	0.0	1.4076	1.9506	3.2986	1.6091	1.743	0.0	5.1075	4.3373	3.0023	4.1033	2.3196	0.0	0.0	0.0	0.0	2.3615	4.0247	0.88892	4.1448	5.2296	1.6368	3.5563	0.0	2.635	1.0651	0.0	2.4686	0.0	0.0	4.7853	0.0	1.4476	0.0	0.0	0.0	0.96961	0.0	0.54491	4.4477	0.66274	0.68287	0.77718	5.6593	0.0	1.6479
New.ReferenceOTU2943	0.0	1.3672	0.0	0.0	0.0	0.0	0.0	0.0	0.0	0.92607	5.7834	3.4627	0.0	0.0	0.0	4.7452	0.077495	0.0	0.82361	0.0	3.3786	6.2949	2.9403	0.0	0.0	3.639	0.95007	0.0	6.4296	0.0	3.4364	0.0	2.2296	0.69425	0.0	5.634	0.0	0.0	0.0	0.0	3.891	0.0	0.0	0.0	0.0	0.0	0.0	0.0	0.0
New.ReferenceOTU2945	3.8067	3.7696	6.1119	5.8505	5.0181	5.4012	4.1354	4.6394	3.671	3.186	4.1833	2.588	3.1233	3.3209	3.1674	3.9027	6.3693	3.1035	7.7586	5.0568	2.5111	4.7764	2.9403	5.1509	4.3952	6.1241	3.6069	3.5139	4.7072	3.4529	4.1399	5.1271	7.2606	8.0924	2.1295	4.9108	4.7515	3.6819	1.4903	4.5558	4.3374	3.6408	4.0099	3.101	2.9371	3.7916	2.948	4.2928	4.3365
New.ReferenceOTU253	0.0	0.0	0.0	0.29704	1.4076	0.0	2.9317	1.9008	1.743	0.0	1.4419	2.3721	2.3806	0.0	0.0	0.0	0.077495	0.0	0.0	0.0	1.7442	0.0	0.0	0.73466	0.0	0.76081	1.518	0.0	1.8995	2.3162	1.3287	2.8807	0.0	0.0	0.0	0.65615	1.4484	0.99001	0.0	1.2854	0.0	0.0	0.79664	0.0	0.68287	0.0	0.0	0.0	1.2765
New.ReferenceOTU251	0.0	0.0	0.96591	0.0	0.0	3.5715	0.0	0.0	0.0	0.0	0.0	1.4173	1.2646	0.0	0.0	0.0	0.0	1.8203	0.0	0.0	0.0	0.0	0.0	0.0	0.0	2.858	4.2255	1.2035	0.0	3.1635	0.0	0.0	1.0386	0.0	0.0	0.0	0.0	4.0686	0.0	0.0	0.0	7.3033	0.0	0.0	0.0	0.0	0.0	0.0	0.0
New.ReferenceOTU2761	0.0	4.5793	2.7484	2.5921	1.6798	2.7507	3.1268	0.0	0.0	0.0	1.4419	0.0	0.0	1.4847	0.0	1.9227	0.0	0.0	1.3446	2.3615	0.0	0.88892	2.9403	0.0	0.0	0.0	0.0	0.0	0.0	0.0	0.0	0.77164	0.61084	0.0	0.0	1.2867	0.0	0.0	0.0	0.0	0.0	0.0	0.0	0.0	2.0096	0.0	0.0	0.0	0.0
New.ReferenceOTU2762	0.62426	1.7526	0.0	0.0	0.0	1.1017	0.0	3.3054	3.5315	0.92607	3.1252	3.4627	4.752	4.0257	3.1674	4.0314	1.2169	1.8203	0.0	0.87012	3.533	0.0	0.0	0.0	3.879	2.0444	0.0	2.2954	0.0	0.99641	0.0	0.0	0.0	3.3605	4.2902	0.0	2.6293	0.99001	2.5423	0.56477	3.2411	0.0	3.216	5.4451	0.0	0.0	0.0	0.0	0.77504
New.ReferenceOTU2764	2.26	2.7069	1.2809	1.3787	2.7026	2.4814	1.0738	1.6091	1.1202	1.8876	0.0	2.1183	1.634	0.92545	0.0	1.9227	3.3682	1.18	1.3446	0.87012	2.5111	0.0	1.5862	0.73466	0.0	1.2563	1.518	1.5629	1.0651	2.8012	2.0084	0.77164	1.0386	0.69425	1.4264	1.5924	2.1565	1.5716	2.8138	2.534	2.6737	2.3591	0.9421	1.459	1.4936	1.9468	2.1238	2.7811	0.0
New.ReferenceOTU2165	0.0	0.0	0.0	0.0	1.0717	0.0	0.0	0.0	0.0	2.4595	0.0	0.0	0.0	0.0	0.99856	1.6292	0.15104	0.0	0.0	0.0	0.0	0.0	0.0	0.0	1.6368	1.4521	0.0	1.2035	0.62868	0.0	2.0084	0.0	2.0576	2.4131	2.3839	1.1055	0.0	0.0	0.0	0.0	1.3433	0.93949	1.5978	0.66274	0.0	1.9468	0.0	1.7855	0.0
New.ReferenceOTU1449	4.7543	7.0108	0.0	6.6634	6.0326	4.7741	2.1093	0.0	4.3059	0.92607	0.0	3.6663	1.9279	7.2315	5.2066	4.4552	1.3478	4.017	2.8397	4.4393	6.0619	3.7842	3.371	2.111	4.4658	4.9149	1.518	3.3392	0.62868	2.8012	2.817	3.4464	5.1184	0.0	0.0	1.9558	5.0056	5.6242	3.8348	7.0938	4.5885	8.2188	8.4104	1.459	0.0	4.7766	3.2321	4.3631	6.2687
New.ReferenceOTU4578	2.7982	2.3073	4.22	3.7134	3.7732	2.9776	0.0	2.5322	3.5315	3.945	3.6039	3.349	1.634	2.2007	2.9975	1.2604	0.63399	2.2623	4.5438	2.7644	2.178	0.88892	0.73774	1.8703	0.0	3.4225	0.95007	2.635	2.2699	2.9937	0.0	3.1341	4.5966	4.377	1.8203	2.2458	2.8758	1.985	3.5676	2.6486	3.4584	2.9789	2.4871	2.8903	3.2441	3.4585	1.8151	3.6721	1.2765
New.ReferenceOTU3444	2.9063	2.0564	0.0	0.29704	2.9282	0.0	2.7059	0.0	1.1202	3.3221	3.4983	1.8099	1.9279	0.0	3.3193	0.0	0.077495	1.18	3.3558	3.2138	1.1211	3.3743	0.0	2.9336	3.879	3.1677	4.2957	1.5629	3.508	3.1635	0.0	0.0	5.0281	0.69425	0.88275	0.0	0.0	0.99001	0.0	0.96961	0.0	4.013	3.4284	2.9995	6.0394	4.062	4.431	0.57481	3.5446
New.ReferenceOTU3143	2.6813	1.3672	0.0	3.3098	3.9888	0.65358	2.4383	3.806	1.1202	1.4855	0.0	2.9417	2.3806	0.92545	0.0	2.9961	4.3869	2.6001	1.3446	4.3248	0.0	3.6921	1.2235	2.111	2.0582	0.76081	3.7132	0.72375	2.8089	0.0	3.2195	0.0	4.4302	0.69425	0.0	3.225	2.8758	0.99001	0.0	3.4037	3.8142	4.9246	4.2662	3.6624	4.1164	1.6514	3.0245	1.977	1.6479
New.ReferenceOTU3445	1.3919	1.3672	1.2809	0.75349	1.4076	1.1017	5.8137	0.0	0.0	2.4595	1.4419	1.8099	5.2543	0.92545	1.9978	1.9227	4.2555	0.0	0.0	0.87012	2.7815	4.2394	1.5862	1.5811	0.0	0.0	0.95007	0.0	3.5757	0.0	0.0	0.0	2.3833	1.7958	0.0	4.7348	0.0	2.3059	7.2111	2.8538	0.82264	6.97	1.4105	0.0	5.3558	1.2795	1.4218	0.57481	4.2312
New.ReferenceOTU46	0.0	0.0	0.0	0.0	1.0717	0.0	0.0	0.0	4.4677	0.92607	0.0	2.7757	0.0	0.0	0.0	6.9683	1.8005	7.2444	0.0	0.0	5.3139	0.0	0.0	0.0	8.7738	4.6007	7.6403	0.0	0.0	0.0	0.0	0.0	0.0	0.0	0.0	0.0	0.0	0.0	0.0	0.0	0.0	1.9083	0.0	0.0	0.0	0.0	0.0	7.2824	7.488
New.ReferenceOTU3702	3.0069	1.3672	5.5618	2.5363	3.4486	2.4814	1.0738	0.0	0.0	0.92607	3.3843	0.0	0.76661	4.3136	2.5826	0.0	1.5242	0.0	2.2777	0.0	0.0	2.3948	2.117	0.0	1.6368	2.9255	2.5008	1.5629	3.7614	2.579	5.1298	1.6423	2.0576	4.7526	0.0	2.0591	0.0	1.985	2.3846	0.0	0.82264	2.4827	0.9421	1.9692	0.0	0.0	2.594	0.0	1.6479
New.ReferenceOTU1859	1.6625	0.83987	5.1808	0.29704	3.1233	0.0	0.0	4.7535	1.743	3.0358	3.7023	1.8099	0.0	2.8669	2.8049	2.557	0.47123	1.8203	2.2777	0.0	2.178	1.83	3.9087	2.8024	5.2042	1.7784	3.9049	2.635	5.146	1.9946	3.4364	4.7257	3.5289	1.161	4.2902	4.1919	1.4484	0.99001	2.2075	3.8009	0.0	1.5037	1.5978	4.2537	0.0	1.9468	4.2197	2.4344	3.0201
New.ReferenceOTU1858	0.0	0.0	0.56232	0.75349	0.0	0.65358	0.0	0.0	0.0	0.0	0.0	0.87611	2.8701	0.0	0.0	2.7187	0.47123	0.0	1.3446	0.0	0.0	0.0	0.0	0.0	2.3839	0.42999	2.9115	5.1242	0.62868	0.0	0.0	0.0	0.61084	1.7958	0.0	0.0	0.0	0.0	0.0	1.2854	0.0	0.54491	0.45262	0.66274	0.0	3.4585	0.0	0.0	0.0
New.ReferenceOTU3380	2.26	2.7069	3.1863	3.7628	2.435	2.3252	0.0	1.2431	2.1767	4.5547	2.6206	2.9417	3.5259	2.8669	0.99856	2.1665	4.5857	4.1256	3.9659	4.1339	2.5111	2.1398	1.5862	1.8703	1.039	3.1108	0.95007	2.9097	0.0	2.579	1.3287	1.9369	3.2379	2.8441	0.0	2.8747	2.7578	0.99001	4.2087	2.4094	2.6737	3.0605	2.8971	2.6434	2.9371	2.7464	1.8151	3.3646	2.1878
New.ReferenceOTU3387	1.6625	0.0	0.0	0.93696	1.4076	0.65358	1.0738	0.0	0.0	0.0	0.0	0.87611	3.0023	1.4847	0.99856	3.9027	0.0	1.18	2.8397	0.87012	0.0	2.9661	4.1448	3.8359	0.0	2.4631	0.0	3.3392	1.0651	0.99641	3.7108	1.2717	0.61084	1.7958	0.0	1.5924	3.774	1.5716	4.1609	1.9542	2.8378	4.4963	1.9123	1.459	3.7122	0.0	0.0	0.0	0.0
New.ReferenceOTU3386	1.3919	0.0	1.2809	0.0	0.0	0.65358	1.0738	0.75149	0.0	0.0	0.0	0.0	0.0	0.0	0.0	0.7637	5.6832	2.2623	0.0	0.87012	0.0	0.0	0.73774	0.0	0.0	1.6245	0.0	0.72375	1.3997	0.0	0.81218	0.0	0.0	1.7958	2.7881	0.0	2.1565	1.985	3.2394	0.96961	0.0	0.93949	0.63486	0.66274	0.68287	0.0	0.0	0.98474	0.0
New.ReferenceOTU767	1.3919	2.7069	1.5393	0.93696	0.63317	0.0	1.0738	1.2431	0.0	1.4855	2.4038	0.0	1.2646	0.92545	1.9978	1.9227	5.3714	0.0	0.0	2.7644	1.7442	3.2506	1.8759	1.2191	2.6494	2.3692	0.95007	2.2954	2.4247	0.99641	1.7082	0.0	0.61084	0.69425	1.8203	3.1799	1.9567	3.1521	1.1416	1.9542	0.0	2.0747	0.24399	0.0	0.0	3.1459	3.673	0.0	0.0
New.ReferenceOTU3362	2.087	3.0195	1.2809	0.54325	1.6798	1.1017	1.6825	1.2431	0.0	1.8876	0.0	0.0	1.634	1.8867	1.583	1.9227	2.3769	1.18	0.0	1.4091	0.0	1.4349	1.2235	2.4978	3.5296	0.0	2.5008	2.635	1.3997	2.3162	1.7082	0.77164	3.7142	1.161	1.4264	1.1055	2.6293	2.5683	2.2075	2.534	0.82264	2.3591	0.9421	1.9692	3.0468	0.77718	2.378	0.98474	1.6479
New.ReferenceOTU3360	4.0143	3.2763	4.1048	3.9017	3.1233	1.9506	2.7059	2.1433	3.0076	3.8581	3.4983	3.7582	2.7247	3.4452	2.5826	3.1171	4.5351	2.6001	0.82361	2.577	2.178	3.4882	1.5862	1.8703	3.0676	2.7127	1.9244	2.9097	3.2837	3.5784	3.8684	4.1099	3.8783	3.5999	2.7881	4.1919	3.8335	1.985	2.5423	2.8538	4.2233	4.0927	3.8895	3.4479	0.0	4.4863	2.7819	2.8803	4.1755
New.ReferenceOTU4438	0.0	0.0	0.0	0.0	0.0	0.0	0.0	0.0	0.0	0.0	0.0	0.0	0.0	0.0	0.0	0.0	0.0	0.0	0.0	0.0	0.0	0.0	0.0	0.0	0.0	0.0	0.0	0.0	0.0	0.0	0.0	0.0	0.0	0.0	0.0	0.0	0.0	0.0	0.0	0.0	0.0	0.0	0.0	0.0	0.0	0.0	0.0	0.0	0.0
New.ReferenceOTU3368	0.0	0.0	0.0	5.0347	0.0	0.0	1.0738	0.0	0.0	0.0	0.0	0.0	0.0	0.0	2.9975	0.0	0.0	0.0	3.8163	0.0	0.0	0.0	0.0	0.0	6.0983	0.0	0.0	0.0	0.0	0.0	0.0	0.0	4.9317	0.0	0.0	0.0	0.0	0.0	0.0	0.0	0.0	0.0	0.0	0.0	0.0	0.0	4.9647	0.0	0.0
New.ReferenceOTU3560	4.2378	2.7069	2.5277	0.29704	2.575	2.3252	1.6825	4.0636	2.5097	0.0	3.6039	3.0906	0.76661	3.0346	2.3196	4.9545	2.877	4.1256	0.82361	3.8324	0.0	3.6921	2.3235	0.0	0.0	2.858	1.9244	4.0562	1.8995	0.99641	0.81218	2.8807	0.61084	1.5131	5.5672	4.3013	3.3536	3.5666	5.1692	2.273	3.4584	2.9789	4.7831	1.7365	4.6903	2.8922	3.0971	3.7265	3.0201
New.ReferenceOTU4439	1.6625	0.0	1.2809	1.5003	0.0	0.0	0.0	0.0	0.0	4.1781	0.0	1.4173	0.0	0.0	0.0	1.9227	3.289	1.18	2.4903	0.0	1.1211	0.0	2.3235	0.0	1.039	1.0297	4.0741	2.9097	3.8732	1.5802	0.0	0.0	4.6277	2.0322	1.8203	3.5427	0.0	2.7902	1.1416	1.5443	0.82264	0.0	3.6979	2.6434	0.0	3.2578	1.6318	0.0	3.1414
New.ReferenceOTU4338	7.0969	0.0	0.0	0.29704	0.0	0.0	0.0	0.0	6.8138	9.9184	5.6905	0.0	7.259	6.9249	0.0	0.0	0.0	0.0	0.0	0.0	7.4505	7.5899	0.0	4.3868	0.0	0.42999	0.0	0.0	0.62868	0.0	0.0	0.0	8.9664	6.0148	0.0	0.36506	6.2575	7.8748	2.3846	0.0	0.0	0.54491	0.0	0.66274	0.68287	0.0	0.87942	0.0	0.0
New.ReferenceOTU4269	0.0	0.0	1.5393	4.008	0.0	0.0	1.6825	4.7165	1.1202	0.0	1.838	0.0	0.0	2.2007	2.3196	0.7637	1.4387	0.0	1.3446	0.87012	0.0	1.83	2.5041	0.0	3.6557	2.3692	1.518	0.72375	2.0966	0.99641	0.0	1.6423	0.0	0.0	0.0	0.0	0.0	1.5716	0.0	0.96961	0.0	1.5037	1.5978	1.1152	0.0	0.0	0.0	0.0	1.2765
New.ReferenceOTU1639	0.0	0.0	0.0	0.0	1.6798	3.6394	0.0	0.0	0.0	0.0	0.0	0.0	0.0	0.92545	0.0	5.6395	0.0	0.0	2.4903	0.0	0.0	0.0	0.0	0.0	0.0	5.2002	0.0	1.5629	0.62868	0.0	0.0	2.3905	0.0	0.0	0.0	0.0	0.0	0.0	0.0	0.0	0.0	0.0	5.2974	2.6434	0.0	1.2795	5.5078	0.0	0.0
New.ReferenceOTU1636	0.0	1.3672	0.0	3.4672	0.0	1.4432	1.0738	4.8592	1.1202	2.6782	0.89404	3.349	2.1719	3.6657	0.99856	0.7637	4.4755	2.6001	3.2431	0.87012	0.0	1.4349	2.117	1.5811	1.039	1.2563	1.518	4.6119	1.8995	1.5802	0.81218	1.2717	0.0	0.0	0.88275	0.36506	1.4484	1.5716	1.4903	1.9542	3.5559	1.249	1.8398	1.9692	1.1445	1.2795	0.87942	0.57481	2.3971
New.ReferenceOTU1142	0.0	0.0	5.4244	0.93696	7.3437	3.0789	2.9317	0.75149	2.78	0.0	0.0	0.0	0.76661	2.6771	4.6411	0.7637	0.0	1.8203	3.4604	0.0	0.0	0.0	0.0	1.2191	0.0	5.8823	2.5008	3.3392	0.0	0.0	1.3287	3.3496	0.0	0.0	0.0	0.0	7.0861	4.4403	0.0	0.0	0.0	4.131	2.6228	6.1492	0.0	0.0	0.5057	0.0	3.9283
New.ReferenceOTU4465	3.3511	2.7069	2.6423	2.7475	1.9087	0.65358	0.0	3.4018	0.0	4.6612	2.8091	1.4173	2.7247	0.0	2.8049	1.2604	4.9806	0.0	1.3446	2.1081	2.5111	2.9661	2.5041	1.5811	1.039	3.7173	3.2308	1.8503	3.4371	1.5802	3.0974	2.1814	2.0576	1.161	0.0	1.2867	1.9567	4.151	2.9325	2.273	2.4885	3.7918	3.5694	1.9692	2.3888	2.5841	3.4136	1.3036	1.6479
New.ReferenceOTU4464	0.0	1.3672	0.0	0.29704	1.0717	0.0	2.7059	2.1433	2.5097	3.0358	2.8091	2.1183	1.634	0.92545	0.0	3.2287	0.58175	0.0	0.0	0.0	1.1211	2.6113	1.8759	2.4978	1.039	0.0	0.0	1.2035	2.5645	1.5802	2.2568	2.3905	1.3682	1.7958	0.0	3.1799	2.8758	1.5716	1.4903	2.534	1.7251	1.9083	0.63486	1.7365	0.0	1.2795	3.3556	0.98474	0.0
New.ReferenceOTU1631	0.0	1.7526	0.0	4.2352	3.1233	0.0	0.0	2.1433	3.5315	0.0	3.1252	0.87611	0.0	1.4847	4.5822	4.2588	1.8231	2.2623	1.3446	4.3832	0.0	3.2506	3.9714	0.0	1.039	0.0	1.9244	2.2954	4.2497	0.0	0.0	2.735	3.2379	3.7399	3.2386	0.0	0.0	2.9825	1.1416	6.1778	3.8142	4.8577	3.3524	4.5693	0.0	2.7464	0.5057	0.57481	0.77504
New.ReferenceOTU1705	2.6813	0.83987	2.5277	0.54325	4.8629	2.6224	1.6825	4.177	0.0	0.0	0.0	0.0	3.235	2.6771	1.9978	2.9961	0.0	0.0	1.7266	0.87012	3.7997	0.0	4.3942	0.0	7.4516	1.9175	3.2308	2.635	4.8777	0.0	5.7525	1.6423	4.0257	0.0	5.0837	0.89825	4.2812	1.985	1.1416	2.8538	0.0	0.0	6.3294	3.4479	1.7745	4.2897	6.4016	3.8294	0.77504
New.ReferenceOTU1178	0.62426	2.7069	2.4032	1.0997	1.6798	2.15	1.6825	1.2431	1.1202	0.0	0.89404	1.4173	2.3806	1.4847	1.583	1.9227	1.8005	1.8203	0.82361	0.87012	1.7442	0.0	1.2235	2.4978	0.0	2.161	0.95007	0.0	1.0651	0.0	0.0	1.2717	1.0386	2.2352	2.1295	2.1555	0.0	0.0	1.1416	1.5443	2.276	1.7201	2.1702	0.66274	3.9568	0.0	3.0245	1.5646	2.1878
New.ReferenceOTU1502	3.3511	3.8508	0.0	5.5031	4.038	3.4252	3.5909	2.97	3.5315	0.92607	2.9758	4.2764	3.235	3.8569	3.5823	3.6047	3.5423	3.3017	4.68	4.4393	2.5111	0.88892	3.6263	4.4756	3.3914	3.5563	4.1518	2.9097	4.0261	4.5781	4.9996	4.2771	4.881	4.9956	2.1295	5.762	2.4882	3.9812	0.6809	2.1224	2.6737	5.7241	1.0742	6.4382	0.0	2.8922	4.9053	3.2943	5.7828
New.ReferenceOTU3962	3.4966	3.0195	0.0	3.7869	2.8198	0.0	0.0	4.0034	2.1767	4.9403	2.4038	3.6663	1.634	0.0	3.1674	3.6047	4.2388	2.2623	4.4453	3.6541	1.7442	2.1398	2.5041	3.6951	4.7746	4.7196	0.95007	1.5629	3.5757	3.4529	4.2004	0.77164	4.2013	1.5131	4.6709	2.6939	2.4882	5.1098	4.7187	2.6486	2.276	3.9285	1.4105	3.6624	2.6888	4.8499	0.87942	3.0604	3.2532
New.ReferenceOTU1522	6.862	5.9127	6.8445	6.4981	6.746	6.5254	5.8693	6.8978	6.0602	7.292	7.0101	5.628	6.9913	5.7564	6.1264	6.3443	5.8078	6.4855	6.7754	5.461	5.9291	5.8807	7.1278	7.8166	7.286	6.4562	5.4242	6.432	7.1763	6.6076	6.7892	7.0034	7.0644	7.2104	7.9992	7.8611	6.9912	5.535	5.1932	6.3402	6.2829	7.6583	8.0965	7.861	8.7201	7.048	7.2532	6.2916	8.455
New.ReferenceOTU1521	4.5019	2.3073	0.96591	0.93696	1.0717	0.65358	1.0738	2.8383	3.671	2.2017	3.9628	1.4173	2.7247	1.8867	1.583	2.1665	4.6087	2.2623	0.0	2.1081	2.5111	0.0	2.6646	3.9642	2.6494	0.0	0.95007	2.4752	2.5645	4.8999	2.4686	3.3496	0.61084	2.0322	1.4264	3.0353	3.181	0.99001	1.1416	1.7637	3.1188	2.8924	3.6351	3.1959	4.012	4.5315	2.594	1.3036	2.8877
New.ReferenceOTU4000	0.0	0.0	0.0	2.0706	0.63317	2.9776	0.0	0.0	0.0	4.8531	0.0	0.87611	0.0	0.0	0.0	2.557	0.22102	0.0	0.0	0.0	0.0	1.4349	0.0	0.0	1.039	1.7784	1.518	4.2164	0.62868	4.5167	0.81218	0.77164	2.873	2.2352	0.88275	0.0	0.0	0.99001	3.3287	0.96961	0.0	2.2239	3.1576	1.459	0.0	1.2795	0.5057	0.0	0.77504
New.ReferenceOTU1689	0.0	2.3073	2.267	0.0	5.8379	0.65358	0.0	3.4018	1.743	3.7657	0.89404	2.3721	4.8252	1.8867	1.9978	4.0314	0.41263	1.18	0.0	2.9303	1.1211	3.1154	1.5862	0.73466	3.2386	0.76081	1.518	3.3392	3.9769	2.3162	3.5338	0.0	5.0281	2.8441	0.0	5.3884	1.4484	1.5716	0.6809	0.56477	4.0994	0.93949	2.579	0.0	3.2441	2.4013	5.0586	0.0	3.0201
New.ReferenceOTU1033	5.5881	1.3672	0.0	2.5363	2.28	4.1391	2.7059	0.0	2.1767	0.0	2.9758	3.349	2.8701	0.0	2.8049	3.6047	6.5313	1.8203	4.4453	0.0	1.1211	1.83	1.5862	0.73466	3.0676	2.6342	0.95007	2.0899	2.4247	0.99641	0.0	2.573	2.6488	0.0	3.1035	1.1055	2.4882	2.5683	1.7708	0.56477	3.3538	0.93949	2.6228	1.459	0.0	0.77718	1.6318	0.0	1.6479
New.ReferenceOTU330	1.3919	4.0007	0.96591	2.9743	1.0717	2.8686	1.6825	3.4018	1.1202	3.4464	3.6039	1.8099	0.0	0.92545	1.583	1.9227	3.1613	3.3017	1.7266	1.4091	3.3786	2.9661	1.2235	2.111	1.6368	2.3692	3.0799	2.635	2.2699	4.1631	2.0084	3.7029	3.067	1.5131	2.9544	3.5779	3.3536	3.1521	4.0602	4.112	4.4432	1.249	2.389	1.1152	3.8994	0.77718	4.1869	4.2563	0.0
New.ReferenceOTU331	0.0	1.7526	6.8445	2.4783	0.0	5.652	3.2986	0.0	0.0	4.1045	2.8091	0.0	4.9614	3.1848	2.9975	1.2604	0.0	3.1035	0.0	2.9303	5.7517	0.88892	0.0	2.4978	5.8831	5.7016	0.95007	0.0	2.9172	0.99641	1.7082	3.2459	8.134	0.0	0.0	0.0	1.7249	4.7356	0.0	1.2854	0.0	0.0	6.3426	3.5944	2.5466	0.0	5.003	5.5549	0.0
New.ReferenceOTU4395	0.0	0.0	3.5218	0.0	4.7785	3.2624	0.0	4.8248	0.0	2.6782	0.0	0.0	1.634	0.0	0.0	3.6852	0.0	2.2623	0.0	2.1081	0.0	0.0	0.0	0.0	3.2386	0.0	0.0	0.0	1.6711	0.0	0.0	0.77164	0.0	0.0	0.88275	0.0	0.0	3.9812	1.7708	0.0	2.4885	0.0	4.1056	3.2849	0.0	1.2795	0.0	2.4344	0.0
New.ReferenceOTU1457	2.26	4.8795	1.2809	0.0	1.4076	3.3461	1.6825	0.0	0.0	0.92607	0.0	0.87611	0.0	1.4847	0.0	0.0	3.3759	1.8203	0.0	0.0	2.5111	1.83	4.1982	1.2191	0.0	1.4521	0.0	1.2035	1.8995	0.0	4.5185	3.3496	4.0716	0.0	3.6797	0.0	0.0	0.0	3.3287	0.56477	0.0	2.4827	2.2281	2.8903	2.2116	0.0	1.8151	0.0	0.0
New.ReferenceOTU4135	3.0069	3.6835	4.7914	1.9899	4.5934	2.9776	1.0738	4.8592	3.0076	4.3786	3.8811	3.2256	2.3806	2.8669	2.3196	2.9961	4.5108	4.017	0.82361	4.1339	1.1211	2.9661	3.8431	4.1375	4.5331	4.7937	4.3626	3.2432	3.5757	1.9946	4.4201	3.1341	4.688	1.5131	3.3621	3.8324	2.3319	4.6246	4.1114	3.6438	4.6339	3.5305	1.5978	2.1695	4.6903	2.5841	4.8434	4.853	2.1878
New.ReferenceOTU4130	0.0	0.0	0.0	0.0	2.575	0.0	0.0	0.0	0.0	5.2096	0.89404	0.0	1.634	2.4585	0.0	3.1171	0.0	0.0	0.0	0.0	4.3907	0.0	0.0	1.8703	0.0	0.0	0.0	0.0	0.0	0.0	0.0	4.2771	2.2296	2.0322	0.0	0.0	2.4882	0.0	0.0	0.0	0.0	0.0	0.0	0.0	0.0	0.0	0.0	0.0	0.0
New.ReferenceOTU4649	2.26	0.83987	1.5393	0.75349	2.28	1.7191	2.1093	1.2431	2.1767	3.4464	1.838	1.4173	0.0	1.4847	1.9978	2.557	2.3142	2.8736	2.4903	2.577	1.1211	3.9524	2.3235	2.6581	1.6368	2.2689	0.95007	3.3392	1.8995	0.99641	2.6533	1.2717	1.8622	1.161	0.0	2.8747	1.9567	2.9825	4.4666	1.9542	2.6737	1.5037	1.5072	3.7274	4.9665	2.1918	3.0245	2.1461	0.77504
New.ReferenceOTU2427	0.0	0.0	0.0	1.6124	0.63317	0.0	3.4522	0.0	0.0	0.0	0.0	0.0	0.0	0.0	0.0	3.1171	0.0	0.0	1.3446	0.0	1.1211	0.88892	0.73774	0.0	0.0	0.0	0.0	1.2035	0.0	0.0	0.0	0.0	0.0	0.0	0.0	2.1555	0.0	0.0	0.0	0.56477	0.0	3.9285	4.7928	0.66274	1.7745	0.0	2.2565	0.98474	2.1878
New.ReferenceOTU799	0.0	0.0	0.0	0.29704	0.63317	0.0	0.0	0.75149	0.0	0.0	0.0	0.0	0.0	0.0	0.0	1.6292	0.0	0.0	0.0	0.0	0.0	0.0	0.0	0.0	1.6368	0.42999	0.0	0.0	2.0966	4.3855	0.0	0.0	0.0	0.0	0.0	0.0	0.0	0.0	0.0	0.0	0.0	0.0	0.0	0.0	0.0	0.0	0.0	0.0	0.0
New.ReferenceOTU794	1.3919	4.0007	1.7584	0.54325	3.2951	2.15	1.0738	1.6091	1.743	0.0	0.89404	2.9417	1.2646	2.2007	0.99856	2.9961	1.4678	3.7717	2.0283	5.3186	2.5111	1.83	1.2235	0.0	3.0676	2.6342	0.95007	1.8503	0.0	0.0	0.81218	0.77164	0.61084	0.69425	0.0	0.65615	0.65661	0.0	2.3846	0.56477	1.3433	0.93949	0.63486	0.0	1.7745	0.77718	0.0	4.6984	0.0
New.ReferenceOTU3415	3.4966	5.2822	5.2182	5.5248	1.9087	3.3461	0.0	4.0636	1.1202	0.92607	2.1484	2.1183	2.7247	3.4452	1.583	0.7637	6.2562	2.8736	0.82361	4.2639	2.178	1.4349	0.0	0.0	1.039	3.9937	3.2308	1.2035	1.6711	2.8012	1.7082	2.573	2.9732	4.6139	3.7717	0.36506	2.4882	2.9825	2.3846	3.5874	4.2233	2.5965	3.5694	2.7721	1.1445	2.7464	1.9777	4.2563	2.1878
New.ReferenceOTU2554	1.3919	1.3672	2.1165	1.7164	1.6798	1.1017	0.0	2.6934	2.1767	4.4984	0.0	0.87611	1.2646	2.2007	0.99856	2.1665	1.2507	0.0	0.0	0.0	1.7442	1.4349	3.371	3.4542	2.3839	1.2563	1.518	0.72375	2.4247	1.5802	3.332	2.1814	1.8622	1.161	2.1295	2.6939	0.0	0.0	1.1416	1.2854	0.82264	3.5867	3.8714	3.101	4.3907	0.77718	2.594	2.8803	2.5798
New.ReferenceOTU2393	0.0	5.0266	3.26	3.9664	1.0717	3.1736	3.2986	7.2223	5.4734	5.2096	5.3393	4.996	3.4353	4.1768	2.5826	6.1595	5.6134	2.2623	3.8163	5.4057	5.226	4.7764	5.4503	2.6581	7.1318	3.9294	5.5728	4.1116	4.1644	2.3162	6.2009	3.5371	3.3164	2.9632	4.572	2.3309	1.4484	4.7356	5.0948	5.5097	7.0153	6.9107	3.9933	3.7274	0.0	2.1918	3.2321	2.1461	3.5446
New.ReferenceOTU246	3.3511	4.2606	2.267	5.1691	1.6798	0.65358	1.0738	0.0	2.5097	0.0	0.89404	3.9262	5.5198	2.4585	5.3895	2.9961	0.15104	7.4253	1.3446	6.6956	3.0091	3.6921	3.4612	1.2191	4.8817	1.6245	1.9244	1.2035	2.4247	1.5802	1.7082	0.0	0.61084	1.7958	0.0	0.0	1.4484	0.99001	0.0	1.2854	4.8415	0.0	1.7636	3.5944	0.0	0.0	1.4218	4.2563	1.2765
New.ReferenceOTU241	0.0	3.4942	6.1798	4.6832	5.5632	4.9177	3.1268	4.5993	3.0076	3.186	5.5913	3.6663	4.4619	4.4385	5.6119	2.557	6.9244	3.3017	4.68	3.6541	3.9166	0.0	2.809	5.3752	3.879	5.7112	2.9115	4.165	3.112	4.8999	3.5338	3.013	5.9454	4.1446	3.6797	4.8545	4.5533	4.4403	3.8348	3.9868	5.6494	4.6883	5.0471	3.101	0.0	4.1804	4.3141	4.0586	3.6299
New.ReferenceOTU243	3.101	3.0195	1.7584	1.2459	0.0	1.7191	0.0	1.9008	0.0	4.2481	0.0	0.0	0.0	1.4847	0.99856	1.2604	2.2981	0.0	1.3446	0.0	0.0	0.0	0.73774	0.73466	1.039	1.2563	0.0	0.0	2.4247	2.3162	0.81218	1.2717	1.6363	0.0	3.1035	0.0	0.0	1.985	1.7708	1.5443	2.0266	0.54491	2.1702	2.3453	3.2441	2.8922	1.176	0.98474	1.2765
New.ReferenceOTU4057	0.0	0.0	0.0	0.54325	0.0	2.3252	0.0	0.0	0.0	0.0	2.1484	3.2256	1.2646	3.0346	0.0	1.6292	0.0	0.0	2.987	0.0	0.0	3.2506	0.0	0.0	1.039	0.0	0.0	0.0	0.0	0.0	0.0	0.0	0.0	0.0	0.0	0.0	4.4429	0.0	0.6809	0.0	0.0	0.0	0.0	3.101	0.0	0.0	0.0	0.0	0.77504
New.ReferenceOTU800	2.7982	2.0564	4.1826	4.4765	3.7732	2.6224	2.1093	4.7896	2.5097	4.1045	0.89404	2.1183	3.6112	0.0	0.99856	2.557	0.22102	2.2623	0.0	1.8005	1.1211	3.4882	1.5862	4.9173	3.2386	1.7784	4.1518	3.7418	2.6919	4.1631	4.779	2.735	6.2351	3.4448	3.2386	2.7567	0.65661	3.8882	3.2394	2.1224	3.2411	3.2111	4.2241	4.4589	2.5466	2.7464	2.8673	3.2205	3.5446
New.ReferenceOTU806	5.7419	6.7287	5.3756	6.5762	5.1804	5.9748	6.6817	6.0726	6.984	4.1781	5.9728	6.8719	6.4472	6.3564	4.3896	6.9521	7.2582	5.58	6.0539	7.2604	5.475	6.4989	6.5818	4.8852	6.3049	6.4332	6.2572	6.8699	5.6483	5.9471	7.412	4.6051	5.6293	5.2275	7.722	7.6206	7.3737	7.0025	6.7354	6.4231	6.2686	6.814	1.8398	6.0383	5.5547	5.3565	6.964	3.9255	7.2859
New.ReferenceOTU2776	0.0	0.0	0.0	0.0	2.7026	0.0	0.0	0.0	1.743	0.0	3.3843	0.0	2.3806	0.0	1.9978	1.6292	5.8234	4.9124	6.212	1.4091	0.0	5.3285	0.0	1.5811	0.0	5.1015	1.9244	7.0928	3.112	2.3162	1.7082	4.7257	0.0	0.0	3.7717	1.1055	0.0	0.0	0.0	3.1931	0.0	2.2239	3.5694	4.969	3.2441	1.9468	1.6318	1.3036	2.5798
New.ReferenceOTU2088	4.0619	3.7696	1.5393	4.0878	0.0	0.0	1.6825	1.6091	0.0	0.0	0.0	0.0	1.9279	1.8867	0.99856	1.9227	3.0695	0.0	0.0	2.577	1.1211	1.4349	0.0	2.6581	1.039	1.0297	1.9244	1.2035	0.0	2.3162	0.0	0.0	3.771	0.69425	4.6709	0.0	0.0	0.99001	0.0	0.56477	0.0	0.0	2.2281	0.0	0.0	0.0	4.7786	3.2943	0.0
New.ReferenceOTU1917	0.0	5.4217	3.4607	1.6124	0.0	0.0	0.0	0.0	0.0	0.0	0.0	0.87611	2.7247	1.4847	1.583	0.0	0.0	0.0	0.82361	0.0	0.0	0.0	0.0	0.0	0.0	2.0444	0.0	1.2035	0.0	0.0	0.0	2.735	0.0	1.5131	0.0	0.0	0.65661	1.985	0.0	0.56477	0.0	3.2809	2.8239	1.9692	0.0	0.0	0.87942	3.1427	0.0
New.ReferenceOTU2172	8.8028	8.7157	9.4751	7.1457	8.9487	10.229	8.523	8.5686	8.323	8.3721	9.5214	8.6689	8.5606	8.4546	7.7915	9.0946	8.5726	8.7904	9.1487	10.234	8.8284	7.8302	8.2796	8.4022	9.2667	9.3488	8.0383	8.2903	10.477	7.6367	7.8785	7.924	8.9618	9.6574	8.9205	9.2716	7.6797	9.2303	9.4966	7.6462	8.2832	8.6775	9.4926	8.7251	5.4784	8.7433	8.5829	6.6135	8.8492
New.ReferenceOTU2176	1.6625	0.0	3.3968	2.8425	1.6798	2.15	1.0738	0.75149	0.0	1.4855	0.0	0.0	0.76661	0.92545	1.583	0.0	1.5785	0.0	0.0	0.87012	0.0	3.2506	2.809	0.0	2.6494	2.2689	0.0	0.0	1.0651	0.0	2.817	2.1814	0.0	1.161	2.6001	0.65615	0.65661	0.99001	1.4903	0.0	0.0	0.93949	2.047	2.6434	0.0	0.77718	1.4218	1.3036	2.5798
New.ReferenceOTU4056	1.6625	0.0	2.5277	2.4179	0.0	3.2624	4.0417	3.5773	1.743	2.868	0.89404	3.0906	1.634	0.92545	0.0	2.557	0.87008	2.8736	1.7266	2.577	2.7815	0.88892	3.7744	2.3173	3.2386	2.2689	1.9244	2.4752	4.7072	0.0	3.4364	0.0	2.3833	0.0	0.0	2.8169	2.8758	1.5716	0.0	0.56477	2.0266	0.0	6.3162	1.9692	0.0	2.8922	1.8151	0.57481	3.1414
New.ReferenceOTU2377	1.3919	5.448	8.2073	6.2947	7.0154	5.7474	5.8418	5.6888	4.1237	5.1003	6.2087	4.0766	5.0249	5.7322	5.8045	5.2736	7.7486	5.6902	7.2023	2.9303	5.5126	0.0	5.0751	7.6163	5.599	7.5207	4.9889	5.3251	5.6794	5.0805	4.3682	5.8296	7.5188	6.4918	4.2266	6.899	6.8542	5.6808	3.8348	5.4157	7.0986	6.2872	6.4948	4.9143	0.0	6.1487	5.9899	6.7898	4.5704
New.ReferenceOTU1474	1.3919	2.7069	0.0	3.6091	1.0717	3.5715	3.7175	0.0	3.915	0.92607	0.0	4.2129	5.1441	3.0346	0.0	4.2052	1.5785	3.4759	0.82361	0.87012	6.2518	2.1398	1.8759	0.73466	0.0	3.5563	0.0	1.5629	0.0	1.5802	1.3287	0.0	2.6488	0.0	0.0	8.6524	1.9567	4.5657	0.0	3.6438	1.3433	1.7201	2.389	1.1152	0.68287	3.3616	0.5057	2.5594	4.4814
New.ReferenceOTU2379	1.0585	3.2763	3.0267	1.3787	2.9282	4.5095	1.0738	3.0906	0.0	3.0358	2.9758	1.4173	1.9279	2.6771	1.583	0.0	1.754	2.8736	1.7266	2.577	0.0	0.0	0.0	0.0	1.039	1.0297	1.9244	1.5629	1.0651	1.9946	0.0	0.0	2.7652	1.161	0.88275	1.4476	1.4484	1.985	3.5676	1.5443	2.8378	0.0	1.5072	1.1152	0.68287	0.77718	1.4218	1.5646	0.77504
New.ReferenceOTU4116	0.0	2.3073	0.56232	2.1471	0.0	1.1017	1.0738	1.2431	3.5315	2.6782	1.4419	3.6663	1.2646	0.92545	2.3196	4.3603	0.077495	0.0	0.82361	3.079	3.3786	0.0	1.2235	0.0	5.1623	2.6342	3.2308	2.4752	2.8089	1.5802	4.1399	0.77164	1.8622	0.0	0.0	0.36506	0.0	3.3039	1.1416	3.2668	5.9832	5.2015	0.0	2.6434	0.0	0.77718	0.5057	0.0	1.6479
New.ReferenceOTU4059	0.0	0.0	0.0	0.0	0.0	0.0	0.0	0.0	0.0	0.0	0.0	0.0	0.0	0.0	0.0	0.0	0.0	0.0	0.82361	0.0	1.1211	0.0	0.0	0.0	0.0	0.76081	0.0	0.0	0.0	0.0	0.0	0.0	0.0	0.0	0.0	0.0	0.0	0.0	0.0	0.0	0.0	0.0	0.24399	0.0	0.0	0.0	0.0	0.0	0.0
New.ReferenceOTU3176	4.7829	5.2527	4.6885	4.7944	3.7138	1.4432	2.4383	2.6934	3.3771	4.5547	3.3843	2.3721	3.235	2.8669	0.99856	3.6047	7.3707	4.6468	6.2851	7.7729	2.178	4.6838	4.6067	3.1648	3.5296	4.2782	4.2255	4.758	4.9811	4.5781	5.2493	6.8169	6.1304	8.1119	4.2902	6.7906	4.6224	5.068	6.8225	5.8938	3.7332	3.6929	3.8895	2.8903	5.6793	4.2897	6.2347	1.7855	2.3971
New.ReferenceOTU1995	2.9063	3.2763	4.2564	4.3202	3.885	4.5803	1.0738	2.97	2.78	3.8581	3.9628	3.0906	3.0023	3.4452	2.9975	1.9227	3.728	1.8203	4.4954	3.991	3.7997	2.9661	1.5862	3.364	1.039	2.7127	2.2412	3.8759	0.0	4.0807	1.3287	1.2717	4.1594	4.8173	0.88275	2.9838	3.4327	1.5716	3.6392	2.273	4.2233	1.7201	2.7468	3.2849	0.0	3.6346	1.6318	4.6144	2.1878
New.ReferenceOTU3778	4.2378	1.7526	4.0643	2.2197	5.422	4.23	6.2918	2.6934	2.5097	5.2096	3.7023	4.6083	5.1725	4.0257	5.5207	7.3416	5.4788	4.1256	4.4453	4.7367	4.9797	6.8472	6.2687	5.2296	3.2386	2.5512	4.9459	5.3712	6.0912	5.2784	6.9653	2.573	4.2817	5.3636	6.3578	3.8613	4.7203	4.2289	6.2091	5.3663	4.7206	3.5867	5.8333	4.5693	2.2116	3.9331	4.9452	5.5246	4.3864
New.ReferenceOTU3779	4.969	2.0564	5.7136	5.3897	6.0804	6.2384	1.6825	0.0	3.0076	2.2017	4.5433	3.5681	5.2543	6.4778	4.3896	5.9637	7.2921	5.857	4.3934	5.3772	5.8132	3.8707	1.2235	3.8359	4.0723	2.9255	4.2255	5.0121	4.5139	5.2784	2.4686	4.5626	1.0386	4.8486	2.6001	2.4112	3.5077	5.8132	4.2999	5.7726	5.9477	0.54491	6.5355	6.3989	0.0	5.3815	5.4256	5.2555	5.8196
New.ReferenceOTU73	2.6813	1.7526	4.7409	5.2142	4.2196	4.6804	1.0738	1.9008	3.0076	3.0358	2.8091	2.1183	1.2646	2.2007	2.3196	0.0	4.7156	0.0	6.3681	0.87012	0.0	1.83	0.73774	1.2191	1.039	4.9477	2.5008	2.4752	0.0	2.8012	0.81218	2.573	5.0046	7.1299	0.0	1.9558	2.6293	2.7902	3.4923	2.6486	2.8378	3.0605	1.7636	1.7365	0.0	2.4013	2.8673	4.7778	3.0201
New.ReferenceOTU1867	0.0	5.688	0.56232	0.75349	0.63317	0.65358	1.6825	0.0	1.743	3.8581	3.2606	0.0	1.2646	3.3209	0.99856	3.1171	5.5434	2.6001	0.0	5.6151	1.1211	3.1154	2.6646	2.8024	4.0723	1.2563	0.95007	0.72375	0.62868	2.8012	1.7082	2.1814	3.155	2.5715	4.8504	2.7567	1.7249	1.5716	2.3846	2.8538	2.4885	1.9083	2.861	0.66274	5.0998	0.77718	0.0	2.1461	2.3971
New.ReferenceOTU1863	2.087	0.83987	0.0	2.0706	0.0	2.3252	1.0738	2.5322	2.78	0.92607	0.89404	0.87611	2.3806	0.0	0.0	0.7637	2.1264	0.0	0.0	2.1081	1.1211	1.4349	1.5862	1.8703	1.039	1.0297	1.518	1.8503	2.2699	0.99641	0.81218	1.2717	0.61084	0.0	2.6001	1.4476	2.3319	0.99001	2.8138	0.0	0.82264	0.0	1.6831	1.9692	1.1445	1.9468	0.87942	0.98474	1.6479
New.ReferenceOTU3356	0.0	3.3894	0.0	2.0706	0.0	0.0	0.0	7.3119	0.0	3.3221	3.9628	1.8099	0.0	0.0	1.9978	0.0	3.179	1.8203	0.82361	3.079	1.7442	0.0	2.809	3.8359	0.0	0.42999	0.95007	0.72375	0.0	0.0	0.0	0.0	1.3682	1.161	1.8203	0.0	0.0	4.5657	0.0	0.0	4.0332	0.0	3.9765	0.0	0.0	0.0	1.8151	0.0	1.943
New.ReferenceOTU3355	6.263	3.4942	8.4819	0.0	5.945	0.0	0.0	0.0	3.3771	4.8974	2.1484	3.349	3.0023	4.1033	3.8047	3.1171	5.9614	1.18	6.1508	5.7094	4.6824	0.0	0.0	2.111	4.3952	0.0	4.6028	4.922	0.0	5.4524	3.4364	6.121	6.9644	0.0	0.0	0.0	4.1469	4.9348	0.0	5.1102	2.8378	7.3283	2.9323	1.459	8.5534	0.77718	5.3534	6.0466	4.4814
New.ReferenceOTU3604	1.8903	1.7526	0.96591	0.0	0.0	0.0	0.0	0.75149	0.0	3.0358	2.1484	1.8099	0.0	0.0	0.0	0.0	0.0	6.9809	8.2087	0.0	5.6873	0.88892	0.0	1.8703	0.0	0.0	0.0	0.0	2.0966	7.3937	0.0	0.0	4.0257	0.0	0.0	0.65615	0.0	1.5716	0.0	0.0	0.0	0.93949	6.9095	0.0	2.0096	5.2791	0.0	0.0	0.0
New.ReferenceOTU3591	4.8656	4.8795	7.3493	5.1413	0.0	9.6488	5.9489	0.0	6.205	7.2241	6.8689	0.0	5.0857	4.4385	6.0195	6.1735	7.3293	6.0623	7.2901	4.6912	7.8316	0.0	0.73774	6.9446	4.8291	8.839	7.5642	7.8019	0.0	0.0	2.4686	6.2473	10.087	9.5988	5.6902	4.965	7.2751	7.4063	7.263	5.9395	5.9832	0.54491	0.0	6.0383	6.7648	6.8118	7.1375	5.9123	7.2323
New.ReferenceOTU3592	2.6813	1.7526	0.0	1.5003	1.0717	0.0	1.0738	0.0	2.1767	3.4464	1.838	0.0	0.0	1.8867	1.9978	1.9227	2.0322	1.18	0.0	2.1081	0.0	0.0	1.8759	0.0	1.039	0.76081	0.0	1.2035	1.6711	0.99641	1.7082	1.2717	0.61084	0.69425	2.9544	1.8446	1.1062	2.3059	2.3846	0.96961	0.82264	0.93949	2.1702	2.1695	1.4936	1.2795	1.6318	0.57481	1.2765
New.ReferenceOTU4255	3.1892	0.83987	0.56232	1.3787	0.63317	0.0	2.9317	1.2431	2.78	0.0	0.89404	4.0766	2.5629	1.4847	0.0	3.3323	2.5902	0.0	0.0	0.0	1.7442	2.6113	2.809	2.4978	1.6368	0.76081	2.2412	1.5629	2.4247	1.9946	4.2004	3.8517	0.0	2.0322	0.0	2.3309	4.0992	2.9825	3.9519	2.273	0.82264	1.249	1.6831	1.459	1.7745	2.1918	1.4218	0.98474	1.6479
New.ReferenceOTU1738	4.725	4.0702	5.3077	4.6309	3.029	2.9776	4.7824	2.5322	3.7981	5.606	3.3843	2.1183	3.5259	3.8569	5.5821	3.2287	2.2981	3.6314	2.987	2.7644	4.2193	4.5849	4.7919	5.1776	5.776	5.1727	5.6008	3.5939	6.1808	4.6935	4.6973	4.4736	0.61084	5.9728	2.7881	5.6753	3.8907	2.7902	5.0429	4.5558	2.8378	3.6929	5.4872	4.4201	0.0	4.4863	3.7197	3.7789	4.9146
New.ReferenceOTU1730	1.6625	2.3073	2.267	0.0	1.9087	1.7191	0.0	0.0	2.5097	0.0	0.0	1.8099	2.1719	1.8867	1.583	1.9227	4.7307	0.0	2.0283	3.4507	1.7442	0.88892	0.0	0.0	1.6368	1.2563	1.518	0.72375	0.62868	0.0	0.0	1.2717	0.0	3.0732	0.88275	0.0	1.1062	0.0	1.1416	2.273	1.7251	1.249	1.5072	2.9995	3.4175	0.77718	2.1238	1.7855	1.2765
New.ReferenceOTU1731	3.3511	0.83987	3.6369	1.8135	3.029	1.1017	0.0	2.5322	1.1202	5.5791	2.1484	1.8099	0.76661	2.2007	1.583	1.6292	2.55	3.4759	0.0	4.1339	3.6725	1.83	2.6646	4.6763	3.0676	1.0297	3.7132	1.8503	5.3721	2.579	3.2195	2.8807	3.5934	1.161	0.88275	3.3525	2.4882	4.3029	1.4903	4.8948	3.3538	2.0747	1.3069	0.66274	0.68287	2.8922	2.691	0.98474	1.2765
New.ReferenceOTU95	2.087	0.0	1.2809	0.0	2.1063	0.0	2.7059	1.6091	0.0	0.0	0.0	0.87611	0.0	2.6771	0.0	3.4289	0.6844	0.0	2.4903	0.0	2.7815	1.4349	4.7919	2.3173	4.8817	2.2689	0.95007	0.72375	3.0179	0.0	0.0	1.6423	1.3682	1.161	0.0	3.6787	0.65661	0.0	0.6809	1.2854	2.8378	0.54491	2.8971	0.0	0.0	1.2795	4.4027	1.977	2.5798
New.ReferenceOTU98	6.1355	5.1601	6.8741	6.6471	6.9332	6.2815	5.0463	5.5055	5.7182	6.3257	5.1776	4.878	4.9935	4.9391	5.3895	4.7823	6.8021	4.9124	6.4966	6.2542	4.5439	5.8807	5.0168	5.3042	4.2428	5.7489	4.3626	4.922	4.548	5.3505	4.779	6.3257	7.0757	6.196	5.2529	5.2963	5.7087	3.8882	6.7677	5.0065	5.5582	6.0679	5.6011	5.772	6.1043	5.5882	5.9014	6.8644	5.5398
New.ReferenceOTU1282	0.0	0.83987	0.0	0.29704	0.0	2.3252	2.4383	0.0	0.0	2.6782	0.0	1.8099	2.7247	0.0	0.99856	4.6681	0.63399	0.0	4.3395	0.0	1.1211	1.83	0.0	0.73466	0.0	0.42999	4.1518	1.2035	0.0	0.0	0.0	0.0	1.6363	0.0	0.0	1.2867	0.0	0.0	3.8945	0.56477	3.6473	3.7918	1.3069	0.66274	2.3888	0.0	1.176	1.977	1.6479
New.ReferenceOTU1281	3.101	0.0	2.1165	2.9743	1.0717	1.4432	2.7059	1.9008	2.1767	2.2017	2.4038	1.4173	1.634	0.0	0.0	1.9227	2.2654	3.3017	2.8397	0.0	1.1211	0.0	0.73774	2.3173	1.6368	1.2563	2.7207	0.72375	2.5645	0.0	3.0974	1.2717	2.3833	2.0322	4.1601	2.0591	0.65661	0.0	0.6809	0.0	0.0	0.0	2.861	1.9692	2.0096	1.2795	3.4136	4.6144	0.77504
New.ReferenceOTU491	3.101	0.0	6.0817	4.3528	3.9888	0.65358	2.9317	0.75149	2.1767	0.0	4.3135	0.0	2.5629	2.6771	0.0	0.0	2.5086	1.8203	0.0	1.4091	2.5111	0.88892	2.809	0.0	2.0582	2.3692	3.9049	0.72375	2.8089	2.579	2.817	0.0	3.8257	4.3334	2.3839	1.4476	2.9848	5.4722	2.0056	4.6689	3.891	1.5037	3.2443	3.3687	5.7939	2.7464	3.4136	2.6745	4.613
New.ReferenceOTU1289	3.4966	4.4288	3.7938	6.9381	5.3844	6.2709	4.4591	5.7813	2.1767	0.0	4.1135	3.2256	3.8404	4.1768	6.6554	3.9685	4.3287	5.1876	4.2836	6.7521	4.3075	0.88892	2.3235	1.8703	7.4341	5.0267	1.518	3.8759	3.2837	3.1635	4.6107	1.6423	2.3833	3.0732	4.4096	2.4872	4.0992	0.0	1.7708	5.0901	2.4885	5.5371	4.6198	5.9043	0.0	2.5841	1.6318	1.977	1.2765
New.ReferenceOTU1041	3.0069	1.3672	4.3267	5.2836	4.9934	3.2624	4.2234	4.3319	3.0076	6.6178	2.1484	1.4173	4.8949	2.4585	2.5826	4.1496	3.9657	3.8996	3.3558	3.4507	3.533	5.5012	2.9403	3.8359	4.5973	3.4225	2.5008	2.7789	5.3335	1.5802	0.81218	4.0495	5.0046	3.8676	4.2902	2.6283	5.2215	4.2289	2.3846	0.96961	1.7251	3.6929	3.9765	4.0144	0.0	1.9468	4.4027	3.7789	5.4487
New.ReferenceOTU1514	2.4145	3.2763	2.8473	2.9743	1.6798	0.65358	2.1093	2.1433	2.5097	1.8876	2.9758	0.87611	0.0	3.4452	2.3196	1.9227	1.4963	0.0	1.7266	2.9303	2.178	2.3948	1.2235	1.2191	3.3914	1.2563	1.518	0.0	3.508	1.5802	4.4201	0.0	3.067	1.5131	3.4759	2.4872	2.6293	2.5683	1.1416	0.96961	0.0	2.3591	1.6831	1.9692	4.5851	2.4013	2.691	2.8803	0.77504
New.ReferenceOTU4035	1.6625	2.5209	3.7434	4.5058	5.2021	3.4252	1.0738	2.97	4.0231	2.6782	4.1135	3.0906	2.1719	2.2007	4.3192	3.3323	3.5078	1.18	2.6755	2.9303	2.7815	4.2394	3.371	5.5893	4.2428	3.8273	2.5008	4.5329	1.8995	0.0	3.2195	1.2717	2.0576	2.0322	5.01	2.5595	3.3536	1.5716	1.1416	2.9464	2.0266	2.8924	3.3261	1.459	3.3334	1.2795	3.2321	2.1461	4.7336
New.ReferenceOTU1511	3.2724	2.7069	3.8426	3.3098	2.9282	2.6224	0.0	3.0906	1.1202	3.945	1.838	2.7757	1.634	1.8867	1.9978	2.557	3.6853	1.18	1.7266	2.577	2.5111	3.1154	0.73774	3.0538	0.0	2.0444	1.518	2.4752	0.62868	1.9946	0.0	2.3905	3.5289	3.3605	0.0	1.5924	2.8758	0.0	3.8348	3.6438	2.6737	2.9789	0.63486	0.66274	3.3334	1.9468	1.4218	1.7855	1.2765
New.ReferenceOTU1049	0.0	2.7069	2.6423	7.8967	3.029	2.4814	2.4383	1.6091	1.743	0.0	2.9758	0.0	1.634	2.2007	0.99856	0.7637	1.6049	1.8203	1.7266	1.8005	0.0	0.88892	3.9087	0.73466	2.0582	6.2213	0.0	2.635	3.3624	1.9946	1.7082	1.9369	1.0386	2.7142	6.1506	0.89825	0.65661	2.7902	1.7708	1.5443	0.82264	1.249	2.389	0.66274	3.7122	1.6514	1.176	2.1461	1.6479
New.ReferenceOTU302	0.0	0.0	0.0	0.0	1.9087	5.2574	0.0	0.0	0.0	2.2017	0.89404	2.588	0.0	1.4847	0.0	0.0	4.3869	0.0	0.0	0.0	0.0	0.0	0.0	0.0	0.0	0.0	3.0799	0.0	0.0	2.9937	6.0445	3.013	5.0512	2.0322	0.0	0.0	0.0	0.0	0.0	6.2155	2.0266	3.9285	0.24399	0.0	0.0	0.0	0.0	2.1461	3.6299
New.ReferenceOTU656	2.087	0.83987	4.426	2.3548	1.0717	3.4252	2.1093	1.2431	2.78	0.0	4.1833	2.1183	2.3806	4.1768	3.3193	3.2287	4.4791	3.6314	2.2777	2.577	2.178	3.3743	3.0606	0.0	2.8736	3.7549	1.518	4.4917	1.3997	2.3162	0.81218	2.573	1.8622	4.8792	4.7179	3.0353	2.6293	0.0	0.0	3.4037	3.1188	1.5037	1.9123	1.9692	2.8183	5.1689	5.3534	1.977	1.943
New.ReferenceOTU654	0.0	3.7696	2.9398	3.3427	3.1233	2.4814	0.0	1.2431	1.1202	0.0	1.4419	0.0	2.7247	2.4585	0.0	0.7637	4.5108	0.0	1.7266	0.0	1.1211	2.1398	0.0	0.0	2.0582	2.5512	3.6069	0.72375	1.0651	3.1635	1.3287	2.3905	1.6363	1.161	0.88275	0.65615	0.65661	0.0	2.5423	0.0	0.82264	0.54491	0.24399	0.0	0.68287	1.9468	2.378	1.7855	1.2765
New.ReferenceOTU1466	0.0	0.0	4.426	0.93696	0.0	1.1017	0.0	0.0	0.0	0.0	0.89404	0.0	0.0	0.0	0.0	0.0	0.0	0.0	0.0	0.0	0.0	0.0	0.0	0.0	0.0	0.42999	0.0	0.0	0.0	4.5167	0.0	0.0	0.0	0.0	0.0	0.0	0.0	4.9806	0.0	0.0	0.0	0.0	0.0	0.0	0.0	0.0	0.0	0.0	0.0
New.ReferenceOTU1469	3.3511	3.7696	1.2809	3.6091	2.9282	2.9776	2.9317	3.806	2.5097	4.3786	3.6039	2.7757	3.5259	1.4847	3.9042	3.6047	4.5385	3.4759	3.2431	5.2883	3.0091	3.6921	3.6263	2.3173	3.2386	3.3259	3.4921	3.9385	2.4247	3.3155	5.2493	3.9207	4.4302	3.5999	1.8203	3.9446	4.1469	3.7887	3.7074	4.4649	3.2411	3.9714	3.7383	2.8903	1.7745	4.6994	3.4693	3.6721	4.0572
New.ReferenceOTU2412	2.4145	0.83987	2.8473	2.0706	2.575	0.65358	0.0	0.0	1.743	2.868	3.2606	1.4173	4.9614	0.92545	1.9978	0.0	2.8661	3.8996	2.4903	2.7644	3.3786	0.88892	1.2235	0.0	1.6368	0.0	0.0	3.8104	2.0966	0.99641	2.0084	5.417	0.61084	1.5131	1.8203	0.89825	0.65661	3.3039	6.4066	4.3678	2.4885	2.4827	2.8971	3.8491	0.0	1.6514	0.5057	0.57481	3.6299
New.ReferenceOTU1190	1.8903	4.0007	7.0452	5.6015	6.2255	4.9177	4.3063	2.5322	2.5097	2.2017	4.0401	2.7757	2.3806	3.0346	3.4568	4.7823	2.7288	1.18	4.0353	2.3615	3.0091	3.1154	3.9087	2.6581	0.0	4.4253	2.5008	0.0	4.1197	2.3162	4.4201	2.3905	3.2379	6.1211	4.1601	3.9713	1.1062	0.99001	3.1442	2.4094	2.6737	5.8326	5.1329	4.3802	5.8705	2.1918	3.6247	5.9006	4.2312
New.ReferenceOTU1196	2.4145	6.64	2.1165	1.0997	1.4076	2.7507	4.8938	5.8513	3.7981	5.1376	3.3843	2.9417	3.5259	2.6771	2.5826	3.1171	3.716	4.572	2.8397	4.2004	2.7815	4.7308	0.73774	4.5181	3.2386	3.7173	2.2412	4.9527	3.8732	1.5802	2.6533	0.0	1.6363	6.1211	3.7717	1.724	3.0862	3.9812	2.9325	3.6438	4.0332	2.3591	4.2523	4.4966	0.0	1.2795	3.4693	2.6745	0.77504
New.ReferenceOTU2569	0.0	0.0	3.5218	2.5921	1.0717	5.5847	0.0	3.5773	0.0	0.92607	1.4419	0.0	3.0023	0.0	0.0	1.6292	0.0	3.1035	5.5367	0.0	1.7442	0.0	0.0	0.73466	1.6368	5.3551	0.0	2.9097	0.62868	0.99641	0.0	0.0	3.155	0.0	0.0	3.8029	2.6293	2.7902	2.3846	0.0	0.0	0.0	0.63486	1.7365	0.0	2.4013	0.87942	2.1461	0.0
New.ReferenceOTU4641	0.0	0.83987	2.9398	3.1331	2.8198	1.1017	5.6646	3.7337	3.5315	2.4595	3.9628	3.4627	4.7891	3.8569	4.5822	4.5867	0.47123	1.8203	3.1207	4.2004	4.2193	3.2506	4.4392	4.1375	4.1601	0.42999	0.95007	3.0297	1.8995	1.5802	0.81218	4.1099	1.6363	1.7958	0.0	5.7154	3.181	3.7887	2.5423	3.1155	0.0	2.9789	0.79664	3.7274	0.0	3.7916	0.0	2.9732	2.1878
New.ReferenceOTU2968	2.4145	5.7945	4.5777	2.2888	2.435	1.9506	4.5298	4.0034	1.743	3.6669	2.1484	2.3721	2.8701	4.2468	5.2826	4.5004	2.0706	3.3017	2.4903	0.87012	3.533	3.1154	4.0893	4.3403	6.3615	0.42999	2.5008	0.72375	2.9172	4.0807	4.9651	1.9369	2.9732	5.8698	5.5149	2.4872	4.4806	3.8882	2.0056	4.3339	2.0266	4.7875	2.861	3.523	1.1445	0.77718	5.881	3.0604	1.943
New.ReferenceOTU2966	4.1525	1.3672	4.6341	4.4616	2.1063	6.064	5.6328	5.3927	5.2244	5.959	4.0401	6.011	4.0381	5.4049	1.9978	3.5195	3.3912	5.1366	2.8397	4.4393	3.533	3.5937	5.5968	4.1375	5.2845	3.5131	2.9115	5.5014	6.7555	3.1635	6.2872	0.0	5.5008	2.2352	0.88275	5.9552	5.4856	4.3732	2.5423	3.9868	4.8797	2.2239	8.5173	4.4589	0.0	4.3414	3.8928	0.0	6.1866
New.ReferenceOTU2960	2.6813	1.7526	1.2809	0.0	1.6798	1.4432	1.0738	1.2431	1.1202	6.7802	0.0	0.0	0.0	0.0	0.0	0.0	3.3682	0.0	0.0	0.0	2.7815	1.4349	4.1982	2.3173	2.3839	1.6245	0.0	0.0	3.5757	0.0	0.81218	0.0	2.5221	1.5131	2.9544	2.4112	2.3319	4.3732	1.7708	2.4094	2.0266	0.0	0.79664	1.7365	0.0	1.2795	4.4027	0.0	0.77504
New.ReferenceOTU270	1.0585	0.0	3.6911	4.5904	5.0181	3.9909	1.0738	0.0	1.1202	0.92607	2.1484	0.0	0.76661	0.92545	0.99856	0.0	0.63399	0.0	4.7642	0.87012	0.0	1.4349	0.73774	0.0	0.0	4.171	0.95007	0.72375	2.0966	0.99641	0.0	0.0	2.0576	3.8052	1.8203	0.89825	1.1062	0.0	0.0	0.0	0.0	0.93949	0.63486	1.9692	3.3334	0.77718	0.87942	3.7265	0.77504
New.ReferenceOTU277	0.0	0.0	0.0	4.7087	0.63317	0.0	0.0	0.75149	3.5315	0.0	4.9955	0.87611	4.8949	0.0	7.31	1.6292	0.52755	5.6902	0.0	0.0	4.0247	0.0	0.0	0.0	0.0	0.0	0.0	0.0	0.0	0.0	0.0	0.0	0.0	0.0	0.0	0.0	0.0	4.3732	0.0	3.6438	6.2541	0.0	0.0	6.2072	0.0	0.0	0.0	2.9732	3.1414
New.ReferenceOTU276	0.0	0.0	0.0	0.54325	0.0	0.0	0.0	0.75149	1.1202	0.0	0.0	0.0	0.0	0.0	0.0	0.0	2.1445	0.0	0.0	4.4933	0.0	0.0	1.5862	3.9015	3.2386	0.0	0.0	0.0	0.0	1.5802	2.0084	2.3905	0.0	0.0	0.0	2.7567	2.7578	0.99001	0.0	1.7637	0.0	0.0	0.0	1.1152	0.0	2.1918	4.4861	0.0	0.0
New.ReferenceOTU2982	3.0069	3.2763	3.3968	3.554	3.2951	4.3155	3.1268	3.4018	2.5097	2.6782	2.4038	3.0906	3.4353	2.8669	1.9978	3.5195	5.1561	4.4096	2.4903	2.1081	3.0091	4.364	3.6263	2.3173	2.8736	2.5512	2.9115	3.8759	3.8732	3.8007	3.8684	3.3496	2.2296	2.7142	4.7634	3.225	3.0862	3.8882	3.4923	3.8968	3.2411	3.9714	2.1702	3.7895	4.9942	5.3312	3.933	3.1427	1.2765
New.ReferenceOTU2745	5.7565	3.8508	7.4588	6.8523	6.6304	7.1783	2.9317	7.3904	5.4347	6.0402	4.1833	7.0278	5.8176	6.0585	3.1674	6.0268	4.612	0.0	6.0028	5.1268	4.3907	5.4738	0.73774	4.5181	5.5348	6.3061	5.2229	4.0562	4.8777	6.1014	4.0766	6.3257	5.4143	6.9826	7.6328	6.9569	3.8335	4.0686	6.3859	4.112	3.3538	6.3776	6.8782	4.5334	6.9171	7.9623	6.6389	5.8153	4.4814
New.ReferenceOTU2277	0.0	0.0	2.267	2.7475	2.28	1.9506	0.0	2.5322	0.0	3.186	0.89404	0.0	0.76661	0.0	0.0	1.6292	0.95467	1.8203	3.6493	3.556	1.1211	0.0	1.5862	2.4978	2.0582	4.9314	1.518	0.0	0.62868	1.5802	3.0974	0.77164	2.0576	2.4131	1.4264	0.0	3.0862	2.3059	0.0	0.0	1.3433	5.0093	1.1953	2.502	0.68287	0.0	2.2565	3.2205	0.0
New.ReferenceOTU3843	1.0585	1.3672	2.8473	3.2064	2.7026	2.8686	1.0738	1.2431	0.0	3.186	2.1484	0.0	1.634	2.4585	0.0	1.6292	1.5242	0.0	3.558	2.1081	1.1211	1.4349	1.5862	1.8703	0.0	3.4685	1.518	0.0	2.8089	2.579	2.2568	0.0	3.7142	4.2421	2.1295	1.2867	0.65661	0.0	0.0	0.56477	0.82264	2.0747	1.6831	1.9692	2.9371	0.77718	1.6318	3.7789	1.943
New.ReferenceOTU1158	4.9937	4.8403	4.1443	5.4958	5.3262	4.862	4.3847	3.4018	3.5315	6.3257	3.7945	3.349	0.76661	3.9438	5.2066	5.0488	6.4662	2.8736	3.1207	4.2639	3.9166	4.103	3.9087	4.0243	4.6589	4.9149	3.3673	3.4292	4.795	3.1635	5.3056	4.8723	5.0281	4.5003	7.8114	4.7808	3.774	3.3039	3.9519	3.7504	3.6473	5.1086	4.5758	3.3687	4.2137	3.2578	3.0245	2.2974	5.3004
New.ReferenceOTU4131	4.4312	1.3672	1.5393	2.5921	0.63317	1.7191	0.0	3.806	1.1202	2.2017	3.7023	2.7757	3.235	2.2007	2.8049	1.6292	4.4755	2.6001	0.82361	0.0	1.1211	2.9661	3.7744	1.5811	2.0582	2.4631	0.95007	2.0899	2.0966	1.9946	2.2568	4.0495	2.3833	3.3605	3.9398	1.724	4.2378	2.3059	4.1114	0.96961	3.9639	1.9083	3.3524	1.459	3.0468	1.9468	3.8514	1.7855	2.3971
New.ReferenceOTU1986	3.101	2.7069	0.0	2.6975	0.63317	0.0	2.4383	1.2431	1.1202	4.7604	1.838	3.6663	3.5259	0.0	4.5208	3.9027	3.8763	3.1035	1.7266	2.9303	0.0	2.6113	1.2235	3.0538	2.0582	3.2224	1.518	5.3015	3.8732	1.9946	4.0766	1.2717	2.3833	0.0	3.1035	2.9303	2.1565	0.99001	0.0	2.273	4.8797	1.249	2.2838	0.66274	3.5724	2.7464	1.176	0.0	0.77504
New.ReferenceOTU1988	4.969	3.6835	3.7938	4.0878	4.89	3.5002	5.8693	4.8592	4.3891	2.6782	4.4892	5.6522	4.4153	4.8961	5.9041	5.8461	4.0108	4.572	3.8931	2.577	3.3786	3.4882	7.0858	5.5074	4.321	2.7872	3.992	3.2432	4.5139	5.2409	3.7918	5.6174	3.8783	3.2709	8.2356	5.03	5.1056	6.17	4.1114	4.4649	0.82264	5.4489	3.4284	4.0655	0.0	4.2897	4.2519	5.6138	4.3365
New.ReferenceOTU1115	0.0	0.83987	0.0	0.93696	0.0	0.65358	1.0738	0.75149	0.0	3.4464	4.6458	0.0	1.2646	2.2007	4.3896	2.1665	2.776	0.0	0.0	0.0	2.178	0.0	5.0751	2.8024	0.0	0.76081	1.518	0.72375	1.6711	0.0	3.7918	0.0	4.5323	6.4819	2.6001	0.0	0.0	1.5716	0.0	0.0	0.0	0.0	0.24399	0.0	1.7745	0.77718	1.4218	0.98474	0.0
New.ReferenceOTU69	2.9063	0.0	0.56232	3.5818	2.8198	1.9506	3.8339	5.1082	4.3059	0.0	0.0	2.7757	4.714	2.8669	2.5826	0.7637	1.7774	3.7717	2.0283	0.0	4.3075	5.3588	2.5041	4.4319	0.0	4.5588	3.6069	5.9137	2.2699	2.3162	1.7082	1.9369	0.61084	3.9849	0.88275	0.0	2.4882	0.99001	0.6809	0.96961	4.1627	2.8924	0.24399	0.0	7.1254	2.7464	0.87942	2.7811	1.943
New.ReferenceOTU62	4.0143	3.2763	0.96591	4.5488	1.9087	3.7043	0.0	0.0	2.1767	2.6782	2.8091	1.4173	2.7247	0.0	2.5826	2.9961	2.1801	1.8203	2.4903	3.2138	1.1211	2.1398	2.117	1.8703	1.6368	2.5512	0.95007	4.2164	1.0651	0.0	2.817	0.0	2.2296	2.2352	0.0	5.2642	2.8758	1.5716	1.1416	4.4958	1.7251	3.472	3.3524	1.459	2.3888	1.2795	0.87942	3.8294	2.3971
New.ReferenceOTU1871	1.8903	0.0	4.6062	2.4179	2.1063	1.7191	1.0738	6.1016	1.743	4.982	0.89404	0.0	2.1719	0.92545	0.0	2.1665	1.9726	2.2623	3.3558	3.746	0.0	3.2506	0.0	1.8703	2.0582	1.9175	3.9049	1.5629	0.0	0.99641	1.7082	0.77164	4.5648	3.1755	0.88275	0.0	0.0	2.7902	2.5423	1.9542	2.9851	0.93949	1.7636	2.7721	5.1743	2.7464	1.8151	3.8294	0.0
New.ReferenceOTU1873	0.0	1.7526	4.3605	2.6458	0.63317	1.9506	2.1093	3.0906	0.0	0.92607	0.89404	0.0	0.76661	0.92545	0.0	0.7637	3.3371	0.0	0.0	0.0	1.1211	0.0	4.0316	1.2191	2.3839	2.9255	0.95007	1.8503	1.3997	0.99641	1.7082	1.2717	1.3682	2.0322	3.3621	2.5595	0.0	1.985	1.1416	0.96961	0.82264	2.9789	1.9123	1.9692	5.7459	0.77718	3.2321	2.4344	3.0201
New.ReferenceOTU1874	8.3092	8.326	6.9483	3.9236	3.2117	5.4399	3.8339	6.8039	9.0412	0.92607	6.2581	6.3134	3.8404	3.6657	5.5821	6.6044	6.4111	3.8996	3.7352	5.9602	3.533	5.2007	5.8006	5.3042	3.879	2.6342	6.0697	7.1601	5.0059	2.8012	7.3263	6.287	2.5221	6.5213	3.3621	4.0486	4.4429	5.2659	8.4496	4.2636	2.4885	4.6883	4.8306	5.8323	5.4387	8.007	4.8643	3.0604	4.5266
New.ReferenceOTU3581	4.3569	2.8717	2.9398	1.6124	0.63317	1.1017	2.9317	5.1915	2.5097	3.945	2.1484	1.4173	3.3386	4.0257	2.9975	2.864	3.4433	1.8203	0.82361	0.87012	1.1211	4.4786	1.8759	0.73466	2.8736	0.0	0.95007	0.0	3.0179	3.6938	1.7082	0.0	0.0	2.5715	5.5672	0.65615	4.2378	3.4412	0.0	1.7637	0.82264	1.249	0.9421	2.3453	0.68287	2.8922	3.2952	0.0	0.77504
New.ReferenceOTU3291	0.0	1.7526	0.0	3.3098	2.1063	2.6224	0.0	0.75149	1.1202	0.0	2.1484	0.0	1.2646	0.0	0.99856	1.6292	0.0	3.3017	0.82361	0.0	1.7442	2.1398	2.117	1.5811	2.0582	1.6245	0.0	1.5629	0.0	2.579	0.81218	0.0	2.3833	2.0322	0.0	2.2458	0.65661	2.3059	0.6809	0.0	0.0	1.9083	0.9421	1.459	0.0	0.77718	0.87942	1.7855	3.357
New.ReferenceOTU1017	3.6906	4.0007	3.6369	4.2175	3.5873	3.1736	2.1093	3.3054	3.5315	5.3435	3.6039	3.4627	4.3172	3.3209	3.9042	2.9961	4.4611	4.9124	3.8163	2.3615	4.3075	2.9661	2.117	2.3173	1.039	2.9255	2.7207	3.5139	3.2004	4.3855	2.0084	4.3287	3.9291	5.0771	2.1295	1.9558	4.7515	0.99001	3.7074	3.9868	3.9639	2.4827	2.579	2.3453	2.3888	3.7153	2.8673	2.8803	1.6479
New.ReferenceOTU48	5.9833	5.5489	5.4561	7.7077	6.8392	3.4252	5.1842	0.0	3.671	7.9677	5.2445	4.6569	4.7891	5.3423	0.99856	5.5348	5.2194	0.0	7.6073	5.0568	5.7198	6.8996	6.3298	7.6924	6.6461	7.5043	4.1518	4.7923	7.1037	6.8258	4.3144	4.0495	7.6758	7.359	6.3578	5.8072	5.4856	5.5951	6.7189	5.8703	3.5559	3.3475	5.9411	5.5919	1.4936	3.7153	4.984	4.7518	6.5017
New.ReferenceOTU1016	7.2536	7.678	7.9028	8.5683	7.1163	7.8505	10.259	6.6256	8.3336	6.19	6.8582	8.727	9.2081	7.4251	8.0084	8.9351	8.5863	8.4475	7.7483	10.104	7.5443	7.484	8.9551	6.9524	9.1932	7.2549	6.8417	8.1384	8.5987	7.7275	9.1476	8.3313	4.7458	7.1299	9.8795	9.3231	8.4404	8.1348	8.6707	8.7509	8.0097	7.217	6.4948	9.2808	6.4321	6.8921	7.4392	7.6664	8.6541
New.ReferenceOTU4513	0.62426	4.0007	6.4075	1.2459	6.6778	4.9975	1.0738	0.0	1.1202	0.0	3.8811	4.7936	2.7247	0.0	0.0	0.0	2.9509	2.6001	6.521	0.0	2.7815	2.9661	0.0	3.2679	5.3971	3.1108	2.7207	2.7789	5.1236	1.9946	1.3287	1.2717	1.6363	0.69425	3.2386	0.0	1.9567	1.985	0.6809	0.56477	0.0	5.8092	3.5917	0.66274	2.2116	1.2795	0.0	0.0	3.2532
New.ReferenceOTU4299	0.62426	3.3894	4.6616	2.0706	0.0	0.0	1.6825	2.3508	5.2244	0.0	0.0	3.0906	2.5629	1.4847	0.99856	3.4289	2.3459	0.0	1.7266	0.0	1.1211	0.0	1.2235	2.111	0.0	4.7571	3.9049	0.72375	2.0966	0.0	4.0766	0.0	2.5221	6.7784	5.1192	1.2867	3.4327	2.5683	2.6844	0.0	0.0	0.0	0.0	1.7365	3.7122	0.77718	0.5057	1.977	2.5798
New.ReferenceOTU697	1.8903	2.0564	0.0	0.29704	0.0	0.0	2.1093	2.97	1.1202	1.8876	2.4038	0.87611	2.3806	0.0	2.3196	1.6292	2.2148	1.18	0.0	2.7644	2.178	0.0	3.6263	3.0538	3.3914	0.0	0.0	0.72375	2.2699	1.9946	3.332	1.2717	1.0386	0.0	2.1295	3.225	0.65661	2.9825	0.6809	2.7549	2.4885	3.9714	3.2993	3.9614	4.2137	1.2795	2.948	0.0	3.2532
New.ReferenceOTU1729	1.0585	3.3894	5.0205	5.0447	3.2951	2.3252	2.4383	1.6091	2.1767	0.0	3.1252	2.1183	4.367	0.0	3.5823	0.7637	3.9243	1.8203	4.8437	2.1081	2.178	3.4882	0.0	1.2191	2.8736	4.0851	3.3673	2.4752	1.6711	1.5802	0.0	3.9207	2.7652	3.7399	4.892	2.9303	3.647	0.99001	0.0	0.96961	2.8378	1.7201	4.3071	1.1152	4.8503	3.3616	1.6318	4.2563	2.1878
New.ReferenceOTU1728	2.7982	2.5209	3.33	2.6975	2.28	1.7191	1.0738	2.8383	2.1767	0.0	3.1252	0.87611	3.6112	1.4847	3.5823	2.7187	3.728	3.3017	1.3446	1.8005	3.2056	3.1154	2.117	1.2191	1.039	3.4685	2.2412	1.5629	1.8995	3.3155	2.6533	4.5188	2.0576	1.5131	3.1035	4.2366	3.7119	1.5716	0.0	4.6958	4.2815	0.93949	2.4389	2.3453	4.4317	3.1459	1.9777	3.3646	3.7868
New.ReferenceOTU1725	0.0	0.0	0.0	6.1674	3.029	0.0	3.5909	2.8383	1.1202	1.4855	0.0	3.5681	1.2646	2.4585	0.0	0.0	0.87008	3.7717	0.0	4.5454	0.0	0.0	2.117	3.5391	0.0	0.76081	0.0	3.3392	1.3997	0.0	1.3287	0.0	2.2296	3.0732	0.0	0.89825	3.9457	0.99001	2.0056	5.1102	0.0	0.54491	2.389	2.1695	0.68287	2.1918	0.0	3.2205	4.613
New.ReferenceOTU1727	4.0619	4.5793	5.2903	4.4616	3.029	4.2734	5.2694	3.3054	4.6808	6.6824	5.1075	5.8109	5.6261	5.7322	4.2452	4.9217	6.4008	3.3017	3.6493	3.9139	4.3075	4.8634	3.7744	3.6192	5.2449	4.2782	4.6028	5.8002	3.9769	5.3505	2.0084	0.0	2.3833	3.1755	4.5199	5.1401	5.7087	3.3039	4.5054	5.5837	5.8161	5.0697	4.3468	4.3393	0.68287	4.6593	5.6229	4.3284	4.3365
New.ReferenceOTU80	2.26	3.6835	0.56232	1.9899	2.435	0.65358	4.0417	3.4018	3.3771	3.5608	1.838	2.3721	1.2646	0.0	3.4568	2.1665	1.5516	1.8203	2.6755	1.4091	1.7442	2.6113	3.5461	3.0538	3.3914	2.6342	2.2412	2.4752	2.5645	3.4529	2.0084	2.1814	0.61084	1.7958	1.8203	1.8446	2.1565	1.985	3.8348	3.4676	1.3433	0.54491	2.4871	3.4479	3.4175	3.2578	3.1662	2.1461	2.5798
New.ReferenceOTU1299	3.0069	1.7526	0.0	2.2197	0.0	1.4432	1.0738	0.0	3.0076	0.0	1.838	1.8099	0.0	0.0	0.99856	0.7637	3.4795	1.18	1.7266	0.87012	1.7442	0.0	1.2235	2.4978	1.6368	2.3692	0.0	1.2035	1.6711	2.9937	1.3287	0.77164	1.3682	0.69425	0.0	3.5779	1.7249	1.5716	0.0	1.9542	3.1188	1.9083	3.0332	2.502	0.0	3.7153	0.87942	0.0	3.0201
New.ReferenceOTU1051	0.0	3.0195	1.5393	2.2197	2.1063	2.15	2.1093	2.1433	1.1202	0.0	0.0	2.3721	2.7247	2.4585	0.99856	2.3749	1.8455	1.8203	2.0283	0.0	1.1211	1.4349	2.9403	2.111	1.6368	1.2563	2.7207	0.0	2.8089	1.5802	1.7082	2.573	2.9732	2.7142	1.8203	2.4872	1.7249	1.5716	0.0	3.0334	2.6737	0.0	1.3069	1.7365	6.7075	0.0	0.5057	0.57481	1.2765
New.ReferenceOTU1050	3.1892	0.0	2.267	1.3787	2.7026	2.6224	1.0738	0.0	1.1202	0.0	0.89404	0.0	0.76661	0.0	0.0	0.7637	1.6564	2.6001	2.2777	1.8005	3.2056	1.4349	0.0	3.4542	1.6368	4.0553	0.0	4.9527	0.62868	0.0	3.625	0.77164	3.5934	1.7958	3.9398	0.0	0.0	2.7902	0.6809	0.56477	2.9851	3.4111	1.5978	3.1959	0.0	1.9468	0.0	2.5594	0.0
New.ReferenceOTU1056	2.554	0.0	0.56232	5.7742	1.0717	0.0	2.4383	0.0	0.0	0.0	1.838	0.87611	3.235	0.92545	1.583	0.0	0.077495	0.0	0.82361	1.8005	1.7442	2.9661	5.1312	0.0	0.0	0.0	0.0	0.0	0.0	0.0	1.3287	0.0	1.3682	2.4131	0.0	0.36506	0.0	4.3029	0.0	0.96961	2.276	0.54491	0.79664	1.1152	0.0	0.0	0.0	0.57481	0.0
New.ReferenceOTU1506	0.62426	3.2763	1.2809	2.4783	2.8198	1.4432	4.0417	2.8383	1.1202	1.4855	3.3843	1.8099	4.714	0.92545	2.8049	2.557	3.2052	2.6001	2.6755	0.87012	2.178	2.6113	4.2995	2.8024	2.0582	3.375	2.9115	2.2954	3.9769	2.8012	2.0084	2.573	2.5221	1.161	0.88275	3.5066	2.6293	4.6812	5.1692	4.0297	3.1188	4.3739	3.2443	1.1152	4.9383	1.2795	2.8673	0.0	3.9283
New.ReferenceOTU1687	6.1466	2.0564	6.6182	6.5624	5.7372	5.7929	5.3498	3.7337	4.4677	2.868	4.8313	4.0034	5.6862	3.7645	4.2452	3.9685	7.139	5.2845	5.6067	6.106	5.3139	2.3948	5.7298	5.0959	4.321	4.4253	5.807	3.9385	4.4432	5.2784	4.7387	2.1814	2.5221	2.7142	3.5814	5.6589	3.9987	5.4722	6.6599	2.273	3.5559	4.5253	3.7969	6.6457	7.4981	5.1689	4.5392	5.4778	5.0446
New.ReferenceOTU1611	0.0	0.0	0.0	5.0841	2.7026	0.0	0.0	0.0	2.5097	0.0	0.0	3.2256	0.0	0.0	0.0	0.0	0.0	0.0	7.2173	4.6912	0.0	0.0	6.5718	0.0	5.0747	0.0	0.0	0.0	0.0	0.0	7.1223	0.0	0.0	0.0	0.0	0.0	0.0	0.0	0.0	0.0	0.0	0.0	5.4328	0.0	0.0	0.0	0.0	7.0781	0.0
New.ReferenceOTU1618	0.0	0.0	0.56232	0.29704	0.0	8.2968	0.0	0.0	0.0	0.0	0.0	0.0	0.0	0.0	0.0	0.0	0.0	0.0	0.82361	0.0	0.0	0.0	0.0	2.111	0.0	0.42999	3.2308	6.9404	0.0	0.0	0.0	6.15	0.61084	0.0	0.0	0.0	0.0	0.0	0.0	0.56477	0.0	0.0	0.0	0.0	0.0	0.0	0.0	0.0	0.0
New.ReferenceOTU3837	5.827	3.2763	4.0226	1.6124	4.4553	1.4432	2.7059	0.0	2.5097	0.0	1.4419	0.0	3.235	0.0	2.3196	2.9961	5.7835	2.2623	2.0283	4.6442	0.0	3.9524	2.6646	3.9642	1.039	4.3779	3.0799	4.4494	5.2112	0.0	1.3287	4.1678	4.8549	4.1942	0.0	3.5779	4.9529	2.7902	5.8352	5.3994	2.8378	2.0747	4.2383	0.0	4.012	4.9196	2.948	2.4344	1.2765
New.ReferenceOTU3834	1.6625	0.0	0.0	1.9044	2.575	0.0	2.4383	2.6934	1.743	1.4855	3.1252	0.0	1.634	2.4585	1.9978	3.3323	2.2654	1.8203	2.2777	4.2639	0.0	2.9661	3.8431	3.2679	3.0676	2.7127	0.0	0.72375	2.4247	0.0	2.6533	3.013	2.7652	0.0	4.3512	1.9558	1.4484	1.985	2.2075	1.5443	0.0	0.0	2.7468	0.66274	0.0	0.0	0.0	0.0	0.0
New.ReferenceOTU3833	2.4145	3.1536	0.0	2.4179	1.9087	3.938	5.1842	1.2431	4.2177	1.4855	4.8741	4.3958	5.0249	4.2468	4.4567	4.9545	6.1923	4.8504	3.2431	0.0	2.178	2.1398	4.9247	3.2679	4.3952	3.5563	4.2957	3.7418	5.1681	3.6938	3.5338	6.2201	2.3833	2.0322	3.1035	4.5343	3.9987	4.5044	0.0	4.9405	4.0332	3.2809	2.2838	4.7676	0.0	5.2791	1.4218	3.0604	1.2765
New.ReferenceOTU3832	2.087	0.0	0.0	0.0	0.0	3.4252	3.7175	0.0	3.5315	0.0	5.5121	6.048	4.8605	5.7564	2.9975	0.0	0.0	2.2623	0.0	4.6442	5.7828	0.88892	3.2747	5.844	0.0	3.9619	0.0	0.0	0.0	0.99641	1.3287	2.735	0.61084	5.5272	0.88275	1.1055	0.0	0.0	0.0	0.56477	0.0	0.0	5.6913	1.1152	0.0	0.0	6.9881	0.0	2.5798
New.ReferenceOTU317	0.0	0.0	0.0	0.0	0.0	0.0	0.0	0.0	0.0	0.0	0.0	0.0	0.0	0.0	0.0	0.0	8.832	0.0	0.0	0.0	0.0	0.0	0.0	0.0	0.0	0.0	0.0	0.0	0.0	0.0	0.0	0.0	0.0	0.0	0.0	0.0	0.0	0.0	0.0	0.0	0.0	0.0	0.0	0.0	0.0	0.0	0.0	0.0	0.0
New.ReferenceOTU1136	9.9042	8.8649	8.0733	8.5438	7.3437	7.4387	7.2305	8.1038	7.5243	8.8983	7.1648	8.3597	8.3442	5.3099	7.2918	7.7822	8.6805	8.3613	8.3101	8.7805	7.2423	7.3698	8.3373	7.3952	7.9096	8.5141	7.667	8.0596	7.8203	8.5397	8.1132	8.1706	6.8894	8.905	10.872	7.9257	8.5925	8.0407	9.2402	8.1187	8.2362	6.814	8.408	7.4919	9.0599	8.0735	9.3884	7.7343	8.1823
New.ReferenceOTU647	0.0	0.0	0.96591	0.0	1.0717	0.0	1.6825	0.0	0.0	0.0	0.0	0.0	0.0	0.0	0.0	0.0	0.41263	5.3306	0.0	0.0	0.0	0.0	0.0	0.0	0.0	0.0	0.0	0.0	0.0	0.0	0.0	0.0	0.0	0.0	0.0	0.0	0.0	0.0	0.0	0.0	0.0	2.8924	0.0	0.0	0.0	0.0	0.0	0.98474	4.1755
New.ReferenceOTU4117	1.3919	2.0564	0.0	1.9899	1.9087	2.15	2.1093	0.75149	3.7981	1.4855	2.6206	5.6522	4.2655	4.8961	0.0	5.4452	3.2971	0.0	1.3446	5.4878	2.5111	3.1154	0.73774	4.7133	0.0	6.9931	3.2308	5.1242	4.3302	4.851	0.0	1.2717	0.0	1.5131	6.6029	0.0	5.6269	6.9343	3.3287	5.5546	4.8797	4.3739	1.9812	1.1152	0.0	1.2795	3.0971	0.98474	3.0201
New.ReferenceOTU1471	1.3919	3.3894	1.5393	0.93696	0.63317	1.4432	1.6825	0.0	2.1767	0.0	2.6206	0.0	1.9279	0.0	1.583	0.0	0.15104	2.8736	2.0283	0.0	0.0	0.0	0.0	3.0538	1.6368	0.0	1.518	2.7789	0.62868	0.99641	0.0	0.0	1.6363	3.2709	0.0	0.0	2.8758	0.0	0.0	0.96961	0.0	3.8844	0.0	1.9692	2.9371	0.0	1.4218	1.3036	2.5798
New.ReferenceOTU4112	0.0	0.83987	0.0	2.2888	0.63317	1.4432	1.0738	1.6091	0.0	1.4855	0.89404	0.0	0.76661	0.0	0.0	0.7637	0.913	1.18	0.82361	0.0	0.0	0.88892	1.8759	1.8703	1.039	1.7784	0.0	2.0899	0.62868	1.5802	0.81218	0.0	1.8622	1.161	2.3839	0.0	1.1062	1.985	0.0	0.96961	0.0	0.0	1.5072	1.459	0.0	0.0	0.87942	1.3036	1.2765
New.ReferenceOTU2402	0.0	3.2763	2.9398	0.0	1.0717	0.0	1.0738	0.0	0.0	0.0	0.0	0.87611	3.0023	1.4847	0.0	1.2604	0.0	0.0	0.0	0.0	3.533	0.0	0.0	2.111	0.0	0.76081	0.0	0.0	0.62868	4.851	0.0	0.0	0.0	0.0	0.0	0.0	0.0	1.5716	4.2551	2.7549	1.3433	3.5867	0.0	1.9692	0.0	2.7464	0.0	3.0604	0.0
New.ReferenceOTU1188	0.62426	1.3672	1.9486	0.29704	0.63317	0.0	1.0738	0.0	0.0	2.2017	0.0	0.0	0.0	0.0	2.3196	1.2604	4.3207	0.0	0.0	0.0	1.1211	0.0	1.2235	0.0	1.6368	0.42999	0.0	2.635	3.5757	0.0	1.7082	1.2717	1.0386	0.0	0.88275	2.0591	2.1565	2.5683	0.0	1.5443	0.0	3.1378	1.0742	0.66274	0.0	0.0	1.6318	0.0	3.7105
New.ReferenceOTU1182	0.0	4.2606	5.5324	1.8135	0.0	7.9067	0.0	0.0	5.6856	0.0	0.89404	2.9417	4.3172	0.0	6.83	1.6292	8.0654	0.0	0.0	3.8324	2.178	0.0	2.809	1.5811	2.0582	5.8908	5.6552	6.0043	5.3529	0.99641	7.9241	7.0883	6.883	0.69425	6.2338	0.0	5.6269	0.0	0.0	4.1514	6.325	7.8311	5.6913	4.9957	8.2549	6.0743	7.9655	7.3402	0.0
New.ReferenceOTU2572	1.3919	0.0	0.96591	0.0	0.0	0.0	0.0	0.0	0.0	0.0	0.0	0.0	0.0	0.0	0.0	0.0	0.22102	0.0	0.0	1.8005	0.0	0.0	0.0	0.0	0.0	0.0	0.0	0.0	0.0	0.0	0.0	0.0	0.0	0.0	0.0	0.0	0.0	0.0	1.4903	0.0	0.0	0.0	0.24399	0.0	0.68287	0.0	0.0	0.0	0.0
New.ReferenceOTU2978	1.0585	2.8717	0.0	0.75349	1.9087	1.1017	3.2986	0.0	1.1202	2.2017	0.89404	0.0	0.0	0.0	0.99856	2.557	1.4678	1.8203	2.987	0.0	4.8087	1.83	2.9403	2.3173	3.3914	1.6245	1.9244	1.5629	2.5645	2.579	2.0084	2.573	1.3682	0.69425	0.0	2.9838	2.4882	1.5716	2.2075	3.4037	1.7251	3.472	2.2281	2.1695	0.0	2.5841	0.0	0.57481	3.2532
New.ReferenceOTU464	2.4145	2.7069	0.56232	3.0157	0.63317	1.4432	2.9317	1.2431	2.5097	1.4855	3.4983	3.0906	2.3806	0.92545	2.8049	1.9227	2.6421	3.7717	0.82361	2.1081	0.0	2.6113	2.117	3.4542	1.6368	2.2689	1.518	2.2954	1.8995	0.0	3.4364	1.9369	2.5221	2.2352	0.0	3.6123	2.1565	2.5683	0.0	2.534	2.0266	1.249	2.6653	3.1959	0.0	3.8641	3.2321	0.57481	2.8877
New.ReferenceOTU465	5.5045	0.0	0.0	4.7087	2.435	3.0789	0.0	0.0	3.7981	1.4855	2.1484	3.8447	3.8404	1.8867	2.3196	2.9961	0.0	1.18	4.5906	3.6541	3.2056	3.6921	0.73774	1.8703	0.0	1.6245	3.0799	3.3392	2.0966	2.3162	2.4686	3.3496	5.0964	4.6849	0.0	0.65615	3.181	1.5716	4.1114	2.1224	1.3433	0.0	1.4105	1.7365	2.5466	3.4585	0.87942	3.5569	0.0
New.ReferenceOTU468	0.0	0.0	3.1087	0.29704	5.7071	3.0789	1.0738	0.0	4.4677	4.0269	6.9311	0.87611	0.0	0.0	0.0	2.1665	0.0	2.2623	0.0	3.8324	1.7442	0.0	6.039	6.1576	5.5016	3.7915	1.9244	4.2661	4.9811	0.0	4.7387	1.6423	3.3164	1.5131	0.0	3.7421	1.1062	0.0	0.0	1.5443	0.0	0.0	1.4105	1.9692	0.0	6.6775	0.0	0.57481	2.5798
New.ReferenceOTU265	1.6625	1.3672	3.4607	1.6124	0.0	2.15	0.0	2.1433	0.0	1.4855	3.1252	0.0	0.0	0.0	0.0	1.6292	2.1624	1.18	0.82361	2.1081	1.1211	0.88892	2.3235	0.0	0.0	3.2751	0.95007	0.72375	0.62868	0.99641	3.332	0.0	0.0	0.69425	0.0	0.0	0.65661	0.99001	1.7708	0.0	0.0	0.54491	0.63486	1.459	0.0	0.0	0.87942	0.0	1.943
New.ReferenceOTU262	0.0	5.0949	1.7584	3.3427	1.9087	1.9506	0.0	0.0	3.5315	0.0	2.6206	2.588	2.1719	1.4847	2.9975	0.0	2.4945	0.0	0.0	0.87012	1.1211	0.88892	4.8263	0.0	4.0723	0.0	0.0	2.0899	1.0651	0.0	4.3682	1.2717	5.5824	6.6152	1.4264	3.0353	0.65661	0.99001	0.6809	3.9868	0.0	4.4963	2.6228	5.5566	2.9371	0.0	0.5057	2.7811	5.8905
New.ReferenceOTU2997	3.6287	3.592	0.0	3.0157	0.63317	3.5715	2.7059	0.0	0.0	0.0	2.6206	2.588	0.0	2.4585	0.99856	0.0	0.0	0.0	0.0	0.0	1.1211	0.88892	0.73774	2.6581	2.0582	2.4631	1.518	2.4752	3.112	2.9937	0.0	0.0	0.0	0.0	0.88275	1.2867	2.1565	4.0686	1.1416	0.96961	4.3374	0.93949	0.0	0.0	3.3334	0.0	3.1662	2.1461	0.0
New.ReferenceOTU2996	0.0	0.0	0.0	0.0	0.0	0.0	3.9415	0.75149	2.1767	2.2017	3.9628	0.0	0.0	0.0	0.0	0.0	0.0	0.0	2.0283	0.0	0.0	0.88892	2.3235	1.8703	0.0	0.0	0.0	3.0297	1.8995	0.0	2.817	3.013	2.5221	0.0	0.0	0.65615	1.1062	0.0	0.0	2.9464	0.0	0.0	3.2993	0.0	0.0	0.0	0.0	3.4316	0.0
New.ReferenceOTU2992	0.0	0.0	0.56232	3.2417	4.1317	4.0913	0.0	3.202	0.0	5.0225	1.4419	0.0	1.2646	1.4847	1.583	0.7637	3.7869	0.0	2.4903	1.4091	2.5111	2.6113	0.0	0.73466	0.0	1.4521	2.9115	1.8503	1.0651	3.3155	2.0084	1.2717	1.0386	0.0	0.0	1.1055	0.0	1.5716	2.2075	2.4094	0.0	0.93949	3.4529	2.502	0.0	2.5841	1.176	1.7855	1.2765
New.ReferenceOTU866	2.087	3.2763	0.56232	7.687	1.4076	2.4814	3.9415	5.2445	7.2067	6.1539	3.7023	6.6736	5.8176	4.7591	3.9042	5.6793	10.51	4.1256	1.3446	0.0	5.901	3.2506	3.5461	5.9408	5.1192	4.5799	0.95007	5.9747	7.3457	4.748	2.0084	2.573	3.7142	3.7399	5.5927	4.671	6.2021	4.8386	2.6844	4.0714	1.7251	0.54491	5.5679	6.3378	0.0	5.3054	2.7819	0.57481	7.6138
New.ReferenceOTU2753	0.0	0.0	1.5393	0.0	2.1063	1.4432	0.0	0.0	0.0	0.0	0.0	0.0	3.5259	1.8867	0.0	0.0	2.8441	0.0	2.0283	0.0	0.0	0.0	0.0	1.2191	0.0	2.3692	0.0	0.0	0.0	0.99641	0.81218	0.0	0.0	0.0	1.4264	3.0353	3.774	0.0	3.8945	2.1224	0.0	0.0	0.0	0.0	0.0	0.0	2.2565	4.0156	1.943
New.ReferenceOTU2756	6.1243	4.3748	4.7409	3.9664	2.8198	3.6394	1.0738	2.6934	4.3059	5.3435	4.4892	3.9262	3.5259	4.1033	2.8049	1.9227	6.2707	3.3017	5.2461	5.0568	3.6725	4.5327	0.73774	3.6192	1.6368	5.3428	2.9115	4.758	1.3997	4.3855	0.81218	4.1099	5.1401	4.6849	1.8203	3.2687	4.4429	2.9825	5.6741	4.2636	4.0994	2.9789	3.6773	3.7274	4.5851	4.4863	2.8673	4.5556	3.2532
New.ReferenceOTU4177	0.0	0.0	0.0	3.554	0.0	0.0	1.0738	0.0	0.0	0.0	0.0	2.3721	2.1719	0.0	0.0	3.1171	0.52755	2.2623	2.987	3.556	0.0	0.0	0.0	0.0	0.0	2.6342	0.0	0.0	0.0	0.99641	0.0	0.0	0.0	0.0	0.0	1.724	0.0	1.985	0.0	0.0	0.0	0.0	0.0	4.0144	0.0	0.0	2.691	3.3646	0.0
New.ReferenceOTU26	1.6625	0.0	0.0	0.75349	0.0	3.6394	0.0	0.75149	2.1767	0.0	0.0	0.0	0.0	0.0	0.0	0.0	2.3459	2.2623	1.7266	0.0	1.1211	0.0	1.2235	0.73466	2.0582	0.42999	0.0	0.0	0.0	0.99641	1.7082	1.2717	2.3833	0.0	1.4264	0.89825	1.7249	0.0	0.6809	0.0	0.82264	0.93949	4.6305	1.1152	4.1658	1.9468	0.0	1.5646	0.77504
[truncated: 376 more columns]
