# Supplementary material for: Breeding farm, level of feeding and presence of antibiotics in the feed influence rabbit cecal microbiota
Source: Anim Microbiome. 2020 Nov 2;2:40. doi: 10.1186/s42523-020-00059-z (PMC7807820; doi:10.1186/s42523-020-00059-z)
Supplement: Supplementary file 4 — Additional file 4. Taxonomic assignments for all OTUs in Additional file 2. [file 42523_2020_59_MOESM4_ESM.txt]

1040889	k__Bacteria;	p__Firmicutes;	c__Clostridia;	o__Clostridiales;	f__;	g__;	s__
105659	k__Bacteria;	p__Firmicutes;	c__Clostridia;	o__Clostridiales;	f__Lachnospiraceae;	g__;	s__
1105026	k__Bacteria;	p__Tenericutes;	c__Mollicutes;	o__RF39;	f__;	g__;	s__
1105343	k__Bacteria;	p__Firmicutes;	c__Clostridia;	o__Clostridiales;	f__Ruminococcaceae;	g__;	s__
1105454	k__Bacteria;	p__Firmicutes;	c__Clostridia;	o__Clostridiales;	f__Ruminococcaceae;	g__;	s__
1105984	k__Bacteria;	p__Bacteroidetes;	c__Bacteroidia;	o__Bacteroidales;	f__Bacteroidaceae;	g__Bacteroides;	s__
1106362	k__Bacteria;	p__Firmicutes;	c__Clostridia;	o__Clostridiales;	f__Ruminococcaceae;	g__;	s__
1108356	k__Bacteria;	p__Tenericutes;	c__Mollicutes;	o__RF39;	f__;	g__;	s__
1108422	k__Bacteria;	p__Bacteroidetes;	c__Bacteroidia;	o__Bacteroidales;	f__S24-7;	g__;	s__
1110312	k__Bacteria;	p__Firmicutes;	c__Clostridia;	o__Clostridiales;	f__;	g__;	s__
1110378	k__Bacteria;	p__Firmicutes;	c__Clostridia;	o__Clostridiales;	f__Ruminococcaceae;	g__Oscillospira;	s__
1110988	k__Bacteria;	p__Firmicutes;	c__Clostridia;	o__Clostridiales;	f__Ruminococcaceae;	g__Ruminococcus;	s__flavefaciens
1113282	k__Bacteria;	p__Tenericutes;	c__Mollicutes;	o__RF39;	f__;	g__;	s__
111712	k__Bacteria;	p__Cyanobacteria;	c__4C0d-2;	o__YS2;	f__;	g__;	s__
112924	k__Bacteria;	p__Firmicutes;	c__Clostridia;	o__Clostridiales;	f__Lachnospiraceae;	g__;	s__
112931	k__Bacteria;	p__Firmicutes;	c__Clostridia;	o__Clostridiales;	f__;	g__;	s__
113941	k__Bacteria;	p__Firmicutes;	c__Clostridia;	o__Clostridiales;	f__;	g__;	s__
124470	k__Bacteria;	p__Bacteroidetes;	c__Bacteroidia;	o__Bacteroidales;	f__[Odoribacteraceae];	g__Butyricimonas;	s__
1517779	k__Bacteria;	p__Bacteroidetes;	c__Bacteroidia;	o__Bacteroidales;	f__Rikenellaceae;	g__;	s__
15698	k__Bacteria;	p__Tenericutes;	c__Mollicutes;	o__RF39;	f__;	g__;	s__
157017	k__Bacteria;	p__Firmicutes;	c__Clostridia;	o__Clostridiales;	f__;	g__;	s__
157382	k__Bacteria;	p__Firmicutes;	c__Clostridia;	o__Clostridiales;	f__Ruminococcaceae;	g__;	s__
157802	k__Bacteria;	p__Firmicutes;	c__Clostridia;	o__Clostridiales;	f__;	g__;	s__
1652947	k__Bacteria;	p__Bacteroidetes;	c__Bacteroidia;	o__Bacteroidales;	f__S24-7;	g__;	s__
168068	k__Bacteria;	p__Firmicutes;	c__Clostridia;	o__Clostridiales;	f__Ruminococcaceae;	g__;	s__
172163	k__Bacteria;	p__Firmicutes;	c__Clostridia;	o__Clostridiales;	f__;	g__;	s__
173245	k__Bacteria;	p__Firmicutes;	c__Clostridia;	o__Clostridiales;	f__;	g__;	s__
178839	k__Bacteria;	p__Firmicutes;	c__Clostridia;	o__Clostridiales;	f__[Mogibacteriaceae];	g__;	s__
190844	k__Bacteria;	p__Bacteroidetes;	c__Bacteroidia;	o__Bacteroidales;	f__Rikenellaceae;	g__;	s__
192364	k__Bacteria;	p__Firmicutes;	c__Clostridia;	o__Clostridiales;	f__Ruminococcaceae;	g__;	s__
197832	k__Bacteria;	p__Firmicutes;	c__Clostridia;	o__Clostridiales;	f__Lachnospiraceae;	g__Coprococcus;	s__eutactus
198167	k__Bacteria;	p__Tenericutes;	c__RF3;	o__ML615J-28;	f__;	g__;	s__
198530	k__Bacteria;	p__Bacteroidetes;	c__Bacteroidia;	o__Bacteroidales;	f__Bacteroidaceae;	g__Bacteroides;	s__
204542	k__Bacteria;	p__Firmicutes;	c__Clostridia;	o__Clostridiales;	f__;	g__;	s__
205846	k__Bacteria;	p__Firmicutes;	c__Clostridia;	o__Clostridiales;	f__;	g__;	s__
206151	k__Bacteria;	p__Firmicutes;	c__Clostridia;	o__Clostridiales;	f__Lachnospiraceae;	g__Coprococcus;	s__
207207	k__Bacteria;	p__Firmicutes;	c__Clostridia;	o__Clostridiales;	f__;	g__;	s__
207340	k__Bacteria;	p__Firmicutes;	c__Clostridia;	o__Clostridiales;	f__[Mogibacteriaceae];	g__;	s__
207532	k__Bacteria;	p__Tenericutes;	c__Mollicutes;	o__RF39;	f__;	g__;	s__
207713	k__Bacteria;	p__Firmicutes;	c__Clostridia;	o__Clostridiales;	f__;	g__;	s__
207770	k__Bacteria;	p__Firmicutes;	c__Clostridia;	o__Clostridiales;	f__Ruminococcaceae;	g__Ruminococcus;	s__
208042	k__Bacteria;	p__Firmicutes;	c__Clostridia;	o__Clostridiales;	f__;	g__;	s__
208479	k__Bacteria;	p__Bacteroidetes;	c__Bacteroidia;	o__Bacteroidales;	f__[Odoribacteraceae];	g__Butyricimonas;	s__
208769	k__Bacteria;	p__Firmicutes;	c__Clostridia;	o__Clostridiales;	f__Ruminococcaceae;	g__;	s__
209031	k__Bacteria;	p__Tenericutes;	c__Mollicutes;	o__RF39;	f__;	g__;	s__
209492	k__Bacteria;	p__Firmicutes;	c__Clostridia;	o__Clostridiales;	f__Ruminococcaceae;	g__;	s__
209524	k__Bacteria;	p__Firmicutes;	c__Clostridia;	o__Clostridiales;	f__Lachnospiraceae;	g__Coprococcus;	s__
209947	k__Bacteria;	p__Firmicutes;	c__Clostridia;	o__Clostridiales;	f__;	g__;	s__
210102	k__Bacteria;	p__Tenericutes;	c__Mollicutes;	o__RF39;	f__;	g__;	s__
210867	k__Bacteria;	p__Firmicutes;	c__Clostridia;	o__Clostridiales;	f__;	g__;	s__
210895	k__Bacteria;	p__Firmicutes;	c__Clostridia;	o__Clostridiales;	f__;	g__;	s__
210945	k__Bacteria;	p__Firmicutes;	c__Clostridia;	o__Clostridiales;	f__Clostridiaceae;	g__;	s__
211066	k__Bacteria;	p__Firmicutes;	c__Clostridia;	o__Clostridiales;	f__Ruminococcaceae;	g__;	s__
211458	k__Bacteria;	p__Firmicutes;	c__Clostridia;	o__Clostridiales;	f__Ruminococcaceae;	g__;	s__
213084	k__Bacteria;	p__Firmicutes;	c__Clostridia;	o__Clostridiales;	f__Ruminococcaceae;	g__;	s__
213671	k__Bacteria;	p__Bacteroidetes;	c__Bacteroidia;	o__Bacteroidales;	f__Rikenellaceae;	g__;	s__
214031	k__Bacteria;	p__Bacteroidetes;	c__Bacteroidia;	o__Bacteroidales;	f__Rikenellaceae;	g__;	s__
214295	k__Bacteria;	p__Firmicutes;	c__Clostridia;	o__Clostridiales;	f__Lachnospiraceae;	g__;	s__
214519	k__Bacteria;	p__Firmicutes;	c__Clostridia;	o__Clostridiales;	f__Ruminococcaceae;	g__;	s__
214684	k__Bacteria;	p__Firmicutes;	c__Clostridia;	o__Clostridiales;	f__;	g__;	s__
215311	k__Bacteria;	p__Firmicutes;	c__Clostridia;	o__Clostridiales;	f__Ruminococcaceae;	g__;	s__
215918	k__Bacteria;	p__Firmicutes;	c__Clostridia;	o__Clostridiales;	f__;	g__;	s__
216136	k__Bacteria;	p__Firmicutes;	c__Clostridia;	o__Clostridiales;	f__;	g__;	s__
216140	k__Bacteria;	p__Firmicutes;	c__Clostridia;	o__Clostridiales;	f__Ruminococcaceae;	g__;	s__
216356	k__Bacteria;	p__Firmicutes;	c__Clostridia;	o__Clostridiales;	f__;	g__;	s__
216710	k__Bacteria;	p__Firmicutes;	c__Clostridia;	o__Clostridiales;	f__Ruminococcaceae;	g__;	s__
216941	k__Bacteria;	p__Verrucomicrobia;	c__Verrucomicrobiae;	o__Verrucomicrobiales;	f__Verrucomicrobiaceae;	g__Akkermansia;	s__
229874	k__Bacteria;	p__Tenericutes;	c__Mollicutes;	o__RF39;	f__;	g__;	s__
230132	k__Bacteria;	p__Tenericutes;	c__Mollicutes;	o__RF39;	f__;	g__;	s__
234488	k__Bacteria;	p__Bacteroidetes;	c__Bacteroidia;	o__Bacteroidales;	f__Bacteroidaceae;	g__Bacteroides;	s__
239562	k__Bacteria;	p__Firmicutes;	c__Clostridia;	o__Clostridiales;	f__;	g__;	s__
258404	k__Bacteria;	p__Firmicutes;	c__Clostridia;	o__Clostridiales;	f__Ruminococcaceae;	g__Ruminococcus;	s__
258980	k__Bacteria;	p__Firmicutes;	c__Clostridia;	o__Clostridiales;	f__;	g__;	s__
259677	k__Bacteria;	p__Tenericutes;	c__Mollicutes;	o__RF39;	f__;	g__;	s__
260290	k__Bacteria;	p__Firmicutes;	c__Clostridia;	o__Clostridiales;	f__;	g__;	s__
261715	k__Bacteria;	p__Firmicutes;	c__Clostridia;	o__Clostridiales;	f__;	g__;	s__
261966	k__Bacteria;	p__Firmicutes;	c__Clostridia;	o__Clostridiales;	f__;	g__;	s__
266198	k__Bacteria;	p__Tenericutes;	c__Mollicutes;	o__RF39;	f__;	g__;	s__
267220	k__Bacteria;	p__Bacteroidetes;	c__Bacteroidia;	o__Bacteroidales;	f__S24-7;	g__;	s__
268220	k__Bacteria;	p__Firmicutes;	c__Clostridia;	o__Clostridiales;	f__;	g__;	s__
268410	k__Bacteria;	p__Firmicutes;	c__Clostridia;	o__Clostridiales;	f__;	g__;	s__
268538	k__Bacteria;	p__Firmicutes;	c__Clostridia;	o__Clostridiales;	f__Lachnospiraceae;	g__;	s__
273232	k__Bacteria;	p__Verrucomicrobia;	c__Verrucomicrobiae;	o__Verrucomicrobiales;	f__Verrucomicrobiaceae;	g__Akkermansia;	s__muciniphila
275194	k__Bacteria;	p__Firmicutes;	c__Clostridia;	o__Clostridiales;	f__;	g__;	s__
276484	k__Bacteria;	p__Bacteroidetes;	c__Bacteroidia;	o__Bacteroidales;	f__Bacteroidaceae;	g__Bacteroides;	s__
277047	k__Bacteria;	p__Tenericutes;	c__Mollicutes;	o__RF39;	f__;	g__;	s__
277202	k__Bacteria;	p__Firmicutes;	c__Clostridia;	o__Clostridiales;	f__;	g__;	s__
278675	k__Bacteria;	p__Bacteroidetes;	c__Bacteroidia;	o__Bacteroidales;	f__S24-7;	g__;	s__
278912	k__Bacteria;	p__Bacteroidetes;	c__Bacteroidia;	o__Bacteroidales;	f__S24-7;	g__;	s__
279048	k__Bacteria;	p__Cyanobacteria;	c__4C0d-2;	o__YS2;	f__;	g__;	s__
279179	k__Bacteria;	p__Tenericutes;	c__Mollicutes;	o__RF39;	f__;	g__;	s__
279340	k__Bacteria;	p__Firmicutes;	c__Clostridia;	o__Clostridiales;	f__;	g__;	s__
284123	k__Bacteria;	p__Proteobacteria;	c__Epsilonproteobacteria;	o__Campylobacterales;	f__Campylobacteraceae;	g__Campylobacter;	s__
288193	k__Bacteria;	p__Firmicutes;	c__Clostridia;	o__Clostridiales;	f__;	g__;	s__
288379	k__Bacteria;	p__Firmicutes;	c__Clostridia;	o__Clostridiales;	f__;	g__;	s__
288843	k__Bacteria;	p__Bacteroidetes;	c__Bacteroidia;	o__Bacteroidales;	f__[Barnesiellaceae];	g__;	s__
289538	k__Bacteria;	p__Firmicutes;	c__Clostridia;	o__Clostridiales;	f__;	g__;	s__
290079	k__Bacteria;	p__Firmicutes;	c__Clostridia;	o__Clostridiales;	f__Lachnospiraceae;	g__Blautia	0.67
291090	k__Bacteria;	p__Bacteroidetes;	c__Bacteroidia;	o__Bacteroidales;	f__Porphyromonadaceae;	g__Parabacteroides;	s__distasonis
292871	k__Bacteria;	p__Firmicutes;	c__Clostridia;	o__Clostridiales;	f__;	g__;	s__
293097	k__Bacteria;	p__Firmicutes;	c__Clostridia;	o__Clostridiales;	f__;	g__;	s__
293101	k__Bacteria;	p__Firmicutes;	c__Clostridia;	o__Clostridiales;	f__Ruminococcaceae;	g__;	s__
294747	k__Bacteria;	p__Firmicutes;	c__Clostridia;	o__Clostridiales;	f__Ruminococcaceae;	g__;	s__
294923	k__Bacteria;	p__Verrucomicrobia;	c__Verrucomicrobiae;	o__Verrucomicrobiales;	f__Verrucomicrobiaceae;	g__Akkermansia;	s__
295339	k__Bacteria;	p__Firmicutes;	c__Clostridia;	o__Clostridiales;	f__Ruminococcaceae;	g__Ruminococcus;	s__
295427	k__Bacteria;	p__Firmicutes;	c__Clostridia;	o__Clostridiales;	f__;	g__;	s__
297038	k__Bacteria;	p__Firmicutes;	c__Clostridia;	o__Clostridiales;	f__Ruminococcaceae;	g__Ruminococcus;	s__
297502	k__Bacteria;	p__Firmicutes;	c__Clostridia;	o__Clostridiales;	f__Lachnospiraceae;	g__;	s__
297503	k__Bacteria;	p__Firmicutes;	c__Clostridia;	o__Clostridiales;	f__;	g__;	s__
298149	k__Bacteria;	p__Firmicutes;	c__Clostridia;	o__Clostridiales;	f__;	g__;	s__
298385	k__Bacteria;	p__Firmicutes;	c__Clostridia;	o__Clostridiales;	f__Ruminococcaceae;	g__Ruminococcus;	s__
298788	k__Bacteria;	p__Firmicutes;	c__Clostridia;	o__Clostridiales;	f__Lachnospiraceae;	g__;	s__
299422	k__Bacteria;	p__Verrucomicrobia;	c__Verrucomicrobiae;	o__Verrucomicrobiales;	f__Verrucomicrobiaceae;	g__Akkermansia;	s__
299902	k__Bacteria;	p__Firmicutes;	c__Clostridia;	o__Clostridiales;	f__Lachnospiraceae;	g__Blautia;	s__
300766	k__Bacteria;	p__Firmicutes;	c__Clostridia;	o__Clostridiales;	f__;	g__;	s__
300774	k__Bacteria;	p__Firmicutes;	c__Clostridia;	o__Clostridiales;	f__Ruminococcaceae;	g__;	s__
301109	k__Bacteria;	p__Tenericutes;	c__Mollicutes;	o__RF39;	f__;	g__;	s__
301294	k__Bacteria;	p__Tenericutes;	c__RF3;	o__ML615J-28;	f__;	g__;	s__
301464	k__Bacteria;	p__Firmicutes;	c__Clostridia;	o__Clostridiales;	f__;	g__;	s__
301639	k__Bacteria;	p__Cyanobacteria;	c__4C0d-2;	o__YS2;	f__;	g__;	s__
303313	k__Bacteria;	p__Firmicutes;	c__Clostridia;	o__Clostridiales;	f__Lachnospiraceae;	g__Blautia;	s__
303919	k__Bacteria;	p__Firmicutes;	c__Clostridia;	o__Clostridiales;	f__;	g__;	s__
304037	k__Bacteria;	p__Firmicutes;	c__Clostridia;	o__Clostridiales;	f__;	g__;	s__
305608	k__Bacteria;	p__Firmicutes;	c__Clostridia;	o__Clostridiales;	f__Veillonellaceae;	g__Phascolarctobacterium;	s__
308760	k__Bacteria;	p__Tenericutes;	c__Mollicutes;	o__RF39;	f__;	g__;	s__
310781	k__Bacteria;	p__Cyanobacteria;	c__4C0d-2;	o__YS2;	f__;	g__;	s__
313524	k__Bacteria;	p__Firmicutes;	c__Clostridia;	o__Clostridiales;	f__Ruminococcaceae;	g__;	s__
313834	k__Bacteria;	p__Firmicutes;	c__Clostridia;	o__Clostridiales;	f__;	g__;	s__
314029	k__Bacteria;	p__Firmicutes;	c__Clostridia;	o__Clostridiales;	f__;	g__;	s__
314586	k__Bacteria;	p__Firmicutes;	c__Clostridia;	o__Clostridiales;	f__Ruminococcaceae;	g__;	s__
314921	k__Bacteria;	p__Firmicutes;	c__Clostridia;	o__Clostridiales;	f__;	g__;	s__
317315	k__Bacteria;	p__Firmicutes;	c__Clostridia;	o__Clostridiales;	f__;	g__;	s__
319784	k__Bacteria;	p__Firmicutes;	c__Clostridia;	o__Clostridiales;	f__Lachnospiraceae;	g__;	s__
320120	k__Bacteria;	p__Bacteroidetes;	c__Bacteroidia;	o__Bacteroidales;	f__Bacteroidaceae;	g__Bacteroides;	s__
321135	k__Bacteria;	p__Firmicutes;	c__Clostridia;	o__Clostridiales;	f__Ruminococcaceae;	g__;	s__
321979	k__Bacteria;	p__Firmicutes;	c__Clostridia;	o__Clostridiales;	f__;	g__;	s__
322258	k__Bacteria;	p__Firmicutes;	c__Clostridia;	o__Clostridiales;	f__Ruminococcaceae;	g__;	s__
324112	k__Bacteria;	p__Firmicutes;	c__Clostridia;	o__Clostridiales;	f__;	g__;	s__
325279	k__Bacteria;	p__Firmicutes;	c__Clostridia;	o__Clostridiales;	f__Lachnospiraceae;	g__Coprococcus;	s__
326013	k__Bacteria;	p__Firmicutes;	c__Clostridia;	o__Clostridiales;	f__;	g__;	s__
327058	k__Bacteria;	p__Firmicutes;	c__Clostridia;	o__Clostridiales;	f__Ruminococcaceae;	g__;	s__
328083	k__Bacteria;	p__Firmicutes;	c__Clostridia;	o__Clostridiales;	f__Clostridiaceae;	g__Clostridium;	s__
328625	k__Bacteria;	p__Firmicutes;	c__Clostridia;	o__Clostridiales;	f__Ruminococcaceae;	g__Ruminococcus;	s__
330578	k__Bacteria;	p__Firmicutes;	c__Clostridia;	o__Clostridiales;	f__Ruminococcaceae;	g__;	s__
330792	k__Bacteria;	p__Firmicutes;	c__Clostridia;	o__Clostridiales;	f__;	g__;	s__
331086	k__Bacteria;	p__Firmicutes;	c__Clostridia;	o__Clostridiales;	f__Ruminococcaceae;	g__Ruminococcus;	s__
332043	k__Bacteria;	p__Firmicutes;	c__Clostridia;	o__Clostridiales;	f__Ruminococcaceae;	g__Ruminococcus;	s__flavefaciens
332732	k__Bacteria;	p__Bacteroidetes;	c__Bacteroidia;	o__Bacteroidales;	f__Bacteroidaceae;	g__Bacteroides;	s__
333197	k__Bacteria;	p__Firmicutes;	c__Clostridia;	o__Clostridiales;	f__Ruminococcaceae;	g__;	s__
333387	k__Bacteria;	p__Firmicutes;	c__Clostridia;	o__Clostridiales;	f__;	g__;	s__
333768	k__Bacteria;	p__Firmicutes;	c__Clostridia;	o__Clostridiales;	f__Ruminococcaceae;	g__Oscillospira;	s__
334383	k__Bacteria;	p__Firmicutes;	c__Clostridia;	o__Clostridiales;	f__Veillonellaceae;	g__Phascolarctobacterium;	s__
336627	k__Bacteria;	p__Firmicutes;	c__Clostridia;	o__Clostridiales;	f__;	g__;	s__
337392	k__Bacteria;	p__Firmicutes;	c__Clostridia;	o__Clostridiales;	f__[Mogibacteriaceae];	g__;	s__
337724	k__Bacteria;	p__Bacteroidetes;	c__Bacteroidia;	o__Bacteroidales;	f__S24-7;	g__;	s__
338243	k__Bacteria;	p__Firmicutes;	c__Clostridia;	o__Clostridiales;	f__;	g__;	s__
339013	k__Bacteria;	p__Bacteroidetes;	c__Bacteroidia;	o__Bacteroidales;	f__Bacteroidaceae;	g__Bacteroides;	s__
339336	k__Bacteria;	p__Firmicutes;	c__Clostridia;	o__Clostridiales;	f__;	g__;	s__
341902	k__Bacteria;	p__Firmicutes;	c__Clostridia;	o__Clostridiales;	f__Ruminococcaceae;	g__Oscillospira;	s__
342182	k__Bacteria;	p__Firmicutes;	c__Clostridia;	o__Clostridiales;	f__;	g__;	s__
342543	k__Bacteria;	p__Firmicutes;	c__Clostridia;	o__Clostridiales;	f__Ruminococcaceae;	g__;	s__
345556	k__Bacteria;	p__Firmicutes;	c__Clostridia;	o__Clostridiales;	f__Ruminococcaceae;	g__;	s__
346669	k__Bacteria;	p__Firmicutes;	c__Clostridia;	o__Clostridiales;	f__Ruminococcaceae;	g__;	s__
346794	k__Bacteria;	p__Firmicutes;	c__Clostridia;	o__Clostridiales;	f__;	g__;	s__
346918	k__Bacteria;	p__Firmicutes;	c__Clostridia;	o__Clostridiales;	f__Ruminococcaceae;	g__;	s__
347523	k__Bacteria;	p__Firmicutes;	c__Clostridia;	o__Clostridiales;	f__;	g__;	s__
347587	k__Bacteria;	p__Tenericutes;	c__Mollicutes;	o__RF39;	f__;	g__;	s__
347791	k__Bacteria;	p__Firmicutes;	c__Clostridia;	o__Clostridiales;	f__Ruminococcaceae;	g__;	s__
348602	k__Bacteria;	p__Firmicutes;	c__Clostridia;	o__Clostridiales;	f__;	g__;	s__
348609	k__Bacteria;	p__Firmicutes;	c__Clostridia;	o__Clostridiales;	f__Christensenellaceae;	g__;	s__
349019	k__Bacteria;	p__Firmicutes;	c__Clostridia;	o__Clostridiales;	f__Ruminococcaceae;	g__;	s__
349809	k__Bacteria;	p__Bacteroidetes;	c__Bacteroidia;	o__Bacteroidales;	f__Bacteroidaceae;	g__Bacteroides;	s__eggerthii
349892	k__Bacteria;	p__Tenericutes;	c__Mollicutes;	o__RF39;	f__;	g__;	s__
350127	k__Bacteria;	p__Firmicutes;	c__Clostridia;	o__Clostridiales;	f__;	g__;	s__
350277	k__Bacteria;	p__Bacteroidetes;	c__Bacteroidia;	o__Bacteroidales;	f__Bacteroidaceae;	g__Bacteroides;	s__uniformis
350438	k__Bacteria;	p__Firmicutes;	c__Clostridia;	o__Clostridiales;	f__;	g__;	s__
351231	k__Bacteria;	p__Bacteroidetes;	c__Bacteroidia;	o__Bacteroidales;	f__Bacteroidaceae;	g__Bacteroides;	s__fragilis
351253	k__Bacteria;	p__Firmicutes;	c__Clostridia;	o__Clostridiales;	f__;	g__;	s__
351272	k__Bacteria;	p__Bacteroidetes;	c__Bacteroidia;	o__Bacteroidales;	f__Bacteroidaceae;	g__Bacteroides;	s__
351287	k__Bacteria;	p__Firmicutes;	c__Clostridia;	o__Clostridiales;	f__;	g__;	s__
351768	k__Bacteria;	p__Firmicutes;	c__Clostridia;	o__Clostridiales;	f__Ruminococcaceae;	g__;	s__
351960	k__Bacteria;	p__Firmicutes;	c__Clostridia;	o__Clostridiales;	f__Ruminococcaceae;	g__Ruminococcus;	s__
352222	k__Bacteria;	p__Firmicutes;	c__Clostridia;	o__Clostridiales;	f__;	g__;	s__
352489	k__Bacteria;	p__Firmicutes;	c__Clostridia;	o__Clostridiales;	f__Lachnospiraceae;	g__;	s__
352533	k__Bacteria;	p__Firmicutes;	c__Clostridia;	o__Clostridiales;	f__;	g__;	s__
353339	k__Bacteria;	p__Firmicutes;	c__Clostridia;	o__Clostridiales;	f__;	g__;	s__
353910	k__Bacteria;	p__Firmicutes;	c__Clostridia;	o__Clostridiales;	f__;	g__;	s__
355312	k__Bacteria;	p__Firmicutes;	c__Clostridia;	o__Clostridiales;	f__;	g__;	s__
355494	k__Bacteria;	p__Firmicutes;	c__Clostridia;	o__Clostridiales;	f__;	g__;	s__
355534	k__Bacteria;	p__Firmicutes;	c__Clostridia;	o__Clostridiales;	f__;	g__;	s__
356011	k__Bacteria;	p__Firmicutes;	c__Clostridia;	o__Clostridiales;	f__Ruminococcaceae;	g__Ruminococcus;	s__
356167	k__Bacteria;	p__Firmicutes;	c__Clostridia;	o__Clostridiales;	f__Ruminococcaceae;	g__;	s__
356180	k__Bacteria;	p__Firmicutes;	c__Clostridia;	o__Clostridiales;	f__;	g__;	s__
3579707	k__Bacteria;	p__Bacteroidetes;	c__Bacteroidia;	o__Bacteroidales;	f__[Odoribacteraceae];	g__Odoribacter;	s__
359445	k__Bacteria;	p__Firmicutes;	c__Clostridia;	o__Clostridiales;	f__Ruminococcaceae;	g__;	s__
359950	k__Bacteria;	p__Firmicutes;	c__Clostridia;	o__Clostridiales;	f__Ruminococcaceae;	g__Ruminococcus;	s__
360315	k__Bacteria;	p__Firmicutes;	c__Clostridia;	o__Clostridiales;	f__;	g__;	s__
361679	k__Bacteria;	p__Firmicutes;	c__Clostridia;	o__Clostridiales;	f__;	g__;	s__
364179	k__Bacteria;	p__Bacteroidetes;	c__Bacteroidia;	o__Bacteroidales;	f__Bacteroidaceae;	g__Bacteroides;	s__
385545	k__Bacteria;	p__Firmicutes;	c__Clostridia;	o__Clostridiales;	f__;	g__;	s__
392918	k__Bacteria;	p__Firmicutes;	c__Clostridia;	o__Clostridiales;	f__Ruminococcaceae;	g__;	s__
400443	k__Bacteria;	p__Firmicutes;	c__Clostridia;	o__Clostridiales;	f__;	g__;	s__
408513	k__Bacteria;	p__Firmicutes;	c__Clostridia;	o__Clostridiales;	f__Ruminococcaceae;	g__Oscillospira;	s__
422283	k__Bacteria;	p__Firmicutes;	c__Clostridia;	o__Clostridiales;	f__Ruminococcaceae;	g__Oscillospira;	s__
423830	k__Bacteria;	p__Firmicutes;	c__Clostridia;	o__Clostridiales;	f__;	g__;	s__
42395	k__Bacteria;	p__Tenericutes;	c__Mollicutes;	o__RF39;	f__;	g__;	s__
4299126	k__Bacteria;	p__Proteobacteria;	c__Alphaproteobacteria;	o__RF32;	f__;	g__;	s__
4306036	k__Bacteria;	p__Firmicutes;	c__Clostridia;	o__Clostridiales;	f__;	g__;	s__
4331760	k__Bacteria;	p__Bacteroidetes;	c__Bacteroidia;	o__Bacteroidales;	f__Rikenellaceae;	g__;	s__
4343981	k__Bacteria;	p__Tenericutes;	c__Mollicutes;	o__RF39;	f__;	g__;	s__
4346168	k__Bacteria;	p__Tenericutes;	c__Mollicutes;	o__RF39;	f__;	g__;	s__
4349573	k__Bacteria;	p__Tenericutes;	c__Mollicutes;	o__RF39;	f__;	g__;	s__
4359749	k__Bacteria;	p__Firmicutes;	c__Clostridia;	o__Clostridiales;	f__;	g__;	s__
4375017	k__Bacteria;	p__Firmicutes;	c__Clostridia;	o__Clostridiales;	f__;	g__;	s__
4377150	k__Bacteria;	p__Firmicutes;	c__Clostridia;	o__Clostridiales;	f__;	g__;	s__
4402042	k__Bacteria;	p__Firmicutes;	c__Clostridia;	o__Clostridiales;	f__;	g__;	s__
443620	k__Bacteria;	p__Firmicutes;	c__Clostridia;	o__Clostridiales;	f__Ruminococcaceae;	g__Oscillospira;	s__
4446053	k__Bacteria;	p__Proteobacteria;	c__Alphaproteobacteria;	o__;	f__;	g__;	s__
4446732	k__Bacteria;	p__Tenericutes;	c__Mollicutes;	o__RF39;	f__;	g__;	s__
449353	k__Bacteria;	p__Firmicutes;	c__Clostridia;	o__Clostridiales;	f__Dehalobacteriaceae;	g__Dehalobacterium;	s__
449833	k__Bacteria;	p__Bacteroidetes;	c__Bacteroidia;	o__Bacteroidales;	f__S24-7;	g__;	s__
450576	k__Bacteria;	p__Firmicutes;	c__Clostridia;	o__Clostridiales;	f__Ruminococcaceae;	g__;	s__
452014	k__Bacteria;	p__Firmicutes;	c__Clostridia;	o__Clostridiales;	f__Ruminococcaceae;	g__Oscillospira;	s__
48899	k__Bacteria;	p__Firmicutes;	c__Clostridia;	o__Clostridiales;	f__;	g__;	s__
511724	k__Bacteria;	p__Tenericutes;	c__Mollicutes;	o__RF39;	f__;	g__;	s__
514061	k__Bacteria;	p__Tenericutes;	c__Mollicutes;	o__RF39;	f__;	g__;	s__
522353	k__Bacteria;	p__Firmicutes;	c__Erysipelotrichi;	o__Erysipelotrichales;	f__Erysipelotrichaceae;	g__Coprobacillus;	s__
522433	k__Bacteria;	p__Firmicutes;	c__Clostridia;	o__Clostridiales;	f__;	g__;	s__
523099	k__Bacteria;	p__Firmicutes;	c__Clostridia;	o__Clostridiales;	f__;	g__;	s__
524318	k__Bacteria;	p__Bacteroidetes;	c__Bacteroidia;	o__Bacteroidales;	f__Bacteroidaceae;	g__Bacteroides;	s__
524842	k__Bacteria;	p__Firmicutes;	c__Clostridia;	o__Clostridiales;	f__Clostridiaceae;	g__;	s__
527988	k__Bacteria;	p__Firmicutes;	c__Clostridia;	o__Clostridiales;	f__Eubacteriaceae;	g__Anaerofustis;	s__
531052	k__Bacteria;	p__Firmicutes;	c__Clostridia;	o__Clostridiales;	f__Lachnospiraceae;	g__Coprococcus;	s__
531238	k__Bacteria;	p__Firmicutes;	c__Clostridia;	o__Clostridiales;	f__Ruminococcaceae;	g__;	s__
533198	k__Bacteria;	p__Proteobacteria;	c__Betaproteobacteria;	o__Burkholderiales;	f__Oxalobacteraceae;	g__Oxalobacter	0.67
537219	k__Bacteria;	p__Firmicutes;	c__Clostridia;	o__Clostridiales;	f__;	g__;	s__
537548	k__Bacteria;	p__Firmicutes;	c__Clostridia;	o__Clostridiales;	f__;	g__;	s__
538805	k__Bacteria;	p__Firmicutes;	c__Clostridia;	o__Clostridiales;	f__Ruminococcaceae;	g__;	s__
542830	k__Bacteria;	p__Cyanobacteria;	c__4C0d-2;	o__YS2;	f__;	g__;	s__
550894	k__Bacteria;	p__Cyanobacteria;	c__4C0d-2;	o__YS2;	f__;	g__;	s__
551955	k__Bacteria;	p__Firmicutes;	c__Clostridia;	o__Clostridiales;	f__Ruminococcaceae;	g__;	s__
554303	k__Bacteria;	p__Firmicutes;	c__Clostridia;	o__Clostridiales;	f__Lachnospiraceae;	g__;	s__
556126	k__Bacteria;	p__Bacteroidetes;	c__Bacteroidia;	o__Bacteroidales;	f__Bacteroidaceae;	g__Bacteroides;	s__
559149	k__Bacteria;	p__Cyanobacteria;	c__4C0d-2;	o__YS2;	f__;	g__;	s__
560906	k__Bacteria;	p__Firmicutes;	c__Clostridia;	o__Clostridiales;	f__;	g__;	s__
561607	k__Bacteria;	p__Firmicutes;	c__Clostridia;	o__Clostridiales;	f__Ruminococcaceae;	g__;	s__
563490	k__Bacteria;	p__Firmicutes;	c__Clostridia;	o__Clostridiales;	f__Ruminococcaceae;	g__;	s__
565357	k__Bacteria;	p__Firmicutes;	c__Clostridia;	o__Clostridiales;	f__;	g__;	s__
569030	k__Bacteria;	p__Bacteroidetes;	c__Bacteroidia;	o__Bacteroidales;	f__Rikenellaceae;	g__Rikenella;	s__
571111	k__Bacteria;	p__Firmicutes;	c__Clostridia;	o__Clostridiales;	f__Ruminococcaceae;	g__Ruminococcus;	s__flavefaciens
573287	k__Bacteria;	p__Firmicutes;	c__Clostridia;	o__Clostridiales;	f__;	g__;	s__
575041	k__Bacteria;	p__Bacteroidetes;	c__Bacteroidia;	o__Bacteroidales;	f__Rikenellaceae;	g__;	s__
575101	k__Bacteria;	p__Firmicutes;	c__Clostridia;	o__Clostridiales;	f__Dehalobacteriaceae;	g__;	s__
576853	k__Bacteria;	p__Firmicutes;	c__Clostridia;	o__Clostridiales;	f__;	g__;	s__
577377	k__Bacteria;	p__Bacteroidetes;	c__Bacteroidia;	o__Bacteroidales;	f__Bacteroidaceae;	g__Bacteroides;	s__
577562	k__Bacteria;	p__Firmicutes;	c__Clostridia;	o__Clostridiales;	f__;	g__;	s__
578960	k__Bacteria;	p__Firmicutes;	c__Clostridia;	o__Clostridiales;	f__Lachnospiraceae;	g__;	s__
579293	k__Bacteria;	p__Firmicutes;	c__Clostridia;	o__Clostridiales;	f__Ruminococcaceae;	g__;	s__
579750	k__Bacteria;	p__Firmicutes;	c__Clostridia;	o__Clostridiales;	f__;	g__;	s__
580907	k__Bacteria;	p__Firmicutes;	c__Clostridia;	o__Clostridiales;	f__Ruminococcaceae;	g__;	s__
581079	k__Bacteria;	p__Firmicutes;	c__Clostridia;	o__Clostridiales;	f__Ruminococcaceae;	g__Oscillospira;	s__
581388	k__Bacteria;	p__Cyanobacteria;	c__4C0d-2;	o__YS2;	f__;	g__;	s__
581933	k__Bacteria;	p__Firmicutes;	c__Clostridia;	o__Clostridiales;	f__Ruminococcaceae;	g__Oscillospira;	s__
584107	k__Bacteria;	p__Firmicutes;	c__Clostridia;	o__Clostridiales;	f__;	g__;	s__
584263	k__Bacteria;	p__Firmicutes;	c__Clostridia;	o__Clostridiales;	f__;	g__;	s__
585480	k__Bacteria;	p__Firmicutes;	c__Clostridia;	o__Clostridiales;	f__Lachnospiraceae;	g__Anaerostipes;	s__
585989	k__Bacteria;	p__Firmicutes;	c__Clostridia;	o__Clostridiales;	f__Veillonellaceae;	g__Phascolarctobacterium;	s__
587510	k__Bacteria;	p__Tenericutes;	c__Mollicutes;	o__RF39;	f__;	g__;	s__
589277	k__Bacteria;	p__Bacteroidetes;	c__Bacteroidia;	o__Bacteroidales;	f__Bacteroidaceae;	g__Bacteroides;	s__
589410	k__Bacteria;	p__Cyanobacteria;	c__4C0d-2;	o__YS2;	f__;	g__;	s__
589822	k__Bacteria;	p__Firmicutes;	c__Clostridia;	o__Clostridiales;	f__Lachnospiraceae;	g__Blautia;	s__
590015	k__Bacteria;	p__Firmicutes;	c__Clostridia;	o__Clostridiales;	f__;	g__;	s__
592649	k__Bacteria;	p__Firmicutes;	c__Clostridia;	o__Clostridiales;	f__;	g__;	s__
593733	k__Bacteria;	p__Firmicutes;	c__Clostridia;	o__Clostridiales;	f__;	g__;	s__
594119	k__Bacteria;	p__Firmicutes;	c__Clostridia;	o__Clostridiales;	f__Ruminococcaceae;	g__;	s__
610842	k__Bacteria;	p__Firmicutes;	c__Clostridia;	o__Clostridiales;	f__;	g__;	s__
613697	k__Bacteria;	p__Tenericutes;	c__Mollicutes;	o__RF39;	f__;	g__;	s__
621649	k__Bacteria;	p__Firmicutes;	c__Clostridia;	o__Clostridiales;	f__;	g__;	s__
629361	k__Bacteria;	p__Firmicutes;	c__Clostridia;	o__Clostridiales;	f__;	g__;	s__
640999	k__Bacteria;	p__Firmicutes;	c__Clostridia;	o__Clostridiales;	f__;	g__;	s__
641783	k__Bacteria;	p__Firmicutes;	c__Clostridia;	o__Clostridiales;	f__Ruminococcaceae;	g__;	s__
644244	k__Bacteria;	p__Firmicutes;	c__Clostridia;	o__Clostridiales	1.00	3	NA
646499	k__Bacteria;	p__Firmicutes;	c__Clostridia;	o__Clostridiales;	f__;	g__;	s__
647215	k__Bacteria;	p__Firmicutes;	c__Clostridia;	o__Clostridiales;	f__Ruminococcaceae;	g__Oscillospira;	s__
661055	k__Bacteria;	p__Firmicutes;	c__Clostridia;	o__Clostridiales;	f__;	g__;	s__
674324	k__Bacteria;	p__Firmicutes;	c__Clostridia;	o__Clostridiales;	f__Ruminococcaceae;	g__;	s__
696563	k__Bacteria;	p__Firmicutes;	c__Clostridia;	o__Clostridiales;	f__Lachnospiraceae	0.67	3
715152	k__Bacteria;	p__Firmicutes;	c__Clostridia;	o__Clostridiales;	f__Ruminococcaceae;	g__;	s__
720944	k__Bacteria;	p__Firmicutes;	c__Clostridia;	o__Clostridiales;	f__Ruminococcaceae;	g__Oscillospira;	s__
73753	k__Bacteria;	p__Bacteroidetes;	c__Bacteroidia;	o__Bacteroidales;	f__[Odoribacteraceae];	g__Odoribacter;	s__
754283	k__Bacteria;	p__Firmicutes;	c__Clostridia;	o__Clostridiales;	f__;	g__;	s__
769075	k__Bacteria;	p__Firmicutes;	c__Clostridia;	o__Clostridiales;	f__;	g__;	s__
772972	k__Bacteria;	p__Firmicutes;	c__Clostridia;	o__Clostridiales;	f__;	g__;	s__
798164	k__Bacteria;	p__Firmicutes;	c__Clostridia;	o__Clostridiales;	f__;	g__;	s__
799034	k__Bacteria;	p__Firmicutes;	c__Clostridia;	o__Clostridiales;	f__;	g__;	s__
803010	k__Bacteria;	p__Firmicutes;	c__Clostridia;	o__Clostridiales;	f__Ruminococcaceae;	g__;	s__
821538	k__Bacteria;	p__Firmicutes;	c__Clostridia;	o__Clostridiales;	f__Ruminococcaceae;	g__Ruminococcus;	s__
823634	k__Bacteria;	p__Firmicutes;	c__Clostridia;	o__Clostridiales;	f__Ruminococcaceae;	g__Ruminococcus;	s__
825939	k__Bacteria;	p__Firmicutes;	c__Clostridia;	o__Clostridiales;	f__;	g__;	s__
827794	k__Bacteria;	p__Firmicutes;	c__Clostridia;	o__Clostridiales;	f__Ruminococcaceae;	g__;	s__
830189	k__Bacteria;	p__Firmicutes;	c__Clostridia;	o__Clostridiales;	f__;	g__;	s__
833458	k__Bacteria;	p__Firmicutes;	c__Clostridia;	o__Clostridiales;	f__;	g__;	s__
837859	k__Bacteria;	p__Firmicutes;	c__Clostridia;	o__Clostridiales;	f__Ruminococcaceae;	g__;	s__
847728	k__Bacteria;	p__Firmicutes;	c__Clostridia;	o__Clostridiales;	f__Ruminococcaceae;	g__Ruminococcus;	s__
849147	k__Bacteria;	p__Firmicutes;	c__Clostridia;	o__Clostridiales;	f__;	g__;	s__
849440	k__Archaea;	p__Euryarchaeota;	c__Methanobacteria;	o__Methanobacteriales;	f__Methanobacteriaceae;	g__Methanobrevibacter;	s__
850066	k__Bacteria;	p__Firmicutes;	c__Clostridia;	o__Clostridiales;	f__Ruminococcaceae;	g__;	s__
851323	k__Bacteria;	p__Bacteroidetes;	c__Bacteroidia;	o__Bacteroidales;	f__Porphyromonadaceae;	g__Parabacteroides;	s__
857827	k__Bacteria;	p__Bacteroidetes;	c__Bacteroidia;	o__Bacteroidales;	f__;	g__;	s__
860192	k__Bacteria;	p__Firmicutes;	c__Erysipelotrichi;	o__Erysipelotrichales;	f__Erysipelotrichaceae;	g__Coprobacillus;	s__
870421	k__Bacteria;	p__Firmicutes;	c__Clostridia;	o__Clostridiales;	f__Ruminococcaceae;	g__;	s__
874627	k__Bacteria;	p__Tenericutes;	c__Mollicutes;	o__RF39;	f__;	g__;	s__
921020	k__Bacteria;	p__Tenericutes;	c__Mollicutes;	o__RF39;	f__;	g__;	s__
953855	k__Bacteria;	p__Bacteroidetes;	c__Bacteroidia;	o__Bacteroidales;	f__Rikenellaceae;	g__;	s__
976470	k__Bacteria;	p__Firmicutes;	c__Clostridia;	o__Clostridiales;	f__;	g__;	s__
988375	k__Bacteria;	p__Bacteroidetes;	c__Bacteroidia;	o__Bacteroidales;	f__[Odoribacteraceae];	g__Butyricimonas;	s__
New.ReferenceOTU0	k__Bacteria;	p__Firmicutes;	c__Clostridia;	o__Clostridiales;	f__Ruminococcaceae;	g__;	s__
New.ReferenceOTU10	k__Bacteria;	p__Firmicutes;	c__Clostridia;	o__Clostridiales;	f__Lachnospiraceae	0.67	3
New.ReferenceOTU1008	k__Bacteria;	p__Firmicutes;	c__Clostridia;	o__Clostridiales;	f__Ruminococcaceae;	g__;	s__
New.ReferenceOTU1009	k__Bacteria;	p__Firmicutes;	c__Clostridia;	o__Clostridiales;	f__Ruminococcaceae;	g__;	s__
New.ReferenceOTU1016	k__Bacteria;	p__Firmicutes;	c__Clostridia;	o__Clostridiales;	f__Lachnospiraceae;	g__;	s__
New.ReferenceOTU1017	k__Bacteria;	p__Firmicutes;	c__Clostridia;	o__Clostridiales;	f__Ruminococcaceae;	g__;	s__
New.ReferenceOTU1033	k__Bacteria;	p__Firmicutes;	c__Clostridia;	o__Clostridiales;	f__Lachnospiraceae;	g__Blautia;	s__
New.ReferenceOTU1041	Unassigned	1.00	1	NA	NA
New.ReferenceOTU1049	k__Bacteria;	p__Firmicutes;	c__Clostridia;	o__Clostridiales;	f__Ruminococcaceae;	g__;	s__
New.ReferenceOTU1050	k__Bacteria;	p__Firmicutes;	c__Clostridia;	o__Clostridiales;	f__Ruminococcaceae;	g__;	s__
New.ReferenceOTU1051	k__Bacteria;	p__Firmicutes;	c__Clostridia;	o__Clostridiales;	f__Lachnospiraceae;	g__Blautia;	s__
New.ReferenceOTU1056	k__Bacteria;	p__Firmicutes;	c__Clostridia;	o__Clostridiales;	f__;	g__;	s__
New.ReferenceOTU106	k__Bacteria;	p__Firmicutes;	c__Clostridia;	o__Clostridiales;	f__Ruminococcaceae;	g__;	s__
New.ReferenceOTU1063	k__Bacteria;	p__Firmicutes;	c__Clostridia;	o__Clostridiales;	f__;	g__;	s__
New.ReferenceOTU1065	k__Bacteria;	p__Tenericutes;	c__Mollicutes;	o__RF39;	f__;	g__;	s__
New.ReferenceOTU107	k__Bacteria;	p__Firmicutes;	c__Clostridia;	o__Clostridiales;	f__Lachnospiraceae;	g__;	s__
New.ReferenceOTU1071	k__Bacteria;	p__Firmicutes;	c__Clostridia;	o__Clostridiales;	f__Ruminococcaceae;	g__;	s__
New.ReferenceOTU1072	k__Bacteria;	p__Firmicutes;	c__Clostridia;	o__Clostridiales;	f__Ruminococcaceae;	g__;	s__
New.ReferenceOTU1073	k__Bacteria;	p__Firmicutes;	c__Clostridia;	o__Clostridiales;	f__Ruminococcaceae;	g__;	s__
New.ReferenceOTU1074	k__Bacteria;	p__Firmicutes;	c__Clostridia;	o__Clostridiales;	f__Ruminococcaceae;	g__;	s__
New.ReferenceOTU1077	k__Bacteria;	p__Firmicutes;	c__Clostridia;	o__Clostridiales;	f__;	g__;	s__
New.ReferenceOTU1080	k__Bacteria;	p__Firmicutes;	c__Clostridia;	o__Clostridiales;	f__Lachnospiraceae;	g__Blautia;	s__
New.ReferenceOTU1081	Unassigned	1.00	1	NA	NA
New.ReferenceOTU1085	k__Bacteria;	p__Firmicutes;	c__Clostridia;	o__Clostridiales;	f__Ruminococcaceae;	g__;	s__
New.ReferenceOTU1089	k__Bacteria;	p__Firmicutes;	c__Clostridia;	o__Clostridiales;	f__Ruminococcaceae;	g__Ruminococcus;	s__
New.ReferenceOTU1091	k__Bacteria;	p__Actinobacteria;	c__Coriobacteriia;	o__Coriobacteriales;	f__Coriobacteriaceae;	g__Adlercreutzia;	s__
New.ReferenceOTU1097	k__Bacteria;	p__Firmicutes;	c__Clostridia;	o__Clostridiales;	f__Ruminococcaceae;	g__;	s__
New.ReferenceOTU1098	k__Bacteria;	p__Firmicutes;	c__Clostridia;	o__Clostridiales;	f__Lachnospiraceae;	g__Coprococcus;	s__
New.ReferenceOTU1100	k__Bacteria;	p__Firmicutes;	c__Clostridia;	o__Clostridiales;	f__;	g__;	s__
New.ReferenceOTU1101	k__Bacteria;	p__Firmicutes;	c__Clostridia;	o__Clostridiales;	f__Ruminococcaceae;	g__;	s__
New.ReferenceOTU1111	k__Bacteria;	p__Firmicutes;	c__Clostridia;	o__Clostridiales;	f__Ruminococcaceae;	g__Ruminococcus;	s__
New.ReferenceOTU1115	k__Bacteria;	p__Firmicutes;	c__Clostridia;	o__Clostridiales;	f__;	g__;	s__
New.ReferenceOTU1121	k__Bacteria;	p__Firmicutes;	c__Clostridia;	o__Clostridiales;	f__Ruminococcaceae;	g__;	s__
New.ReferenceOTU1122	k__Bacteria;	p__Firmicutes;	c__Clostridia;	o__Clostridiales;	f__Ruminococcaceae;	g__Ruminococcus;	s__
New.ReferenceOTU1135	k__Bacteria;	p__Firmicutes;	c__Clostridia;	o__Clostridiales;	f__Lachnospiraceae;	g__;	s__
New.ReferenceOTU1136	k__Bacteria;	p__Firmicutes;	c__Clostridia;	o__Clostridiales;	f__Ruminococcaceae;	g__;	s__
New.ReferenceOTU1139	k__Bacteria;	p__Firmicutes;	c__Clostridia;	o__Clostridiales;	f__Lachnospiraceae	0.67	3
New.ReferenceOTU1142	k__Bacteria;	p__Firmicutes;	c__Clostridia;	o__Clostridiales;	f__Lachnospiraceae;	g__;	s__
New.ReferenceOTU1150	k__Bacteria;	p__Proteobacteria;	c__Deltaproteobacteria;	o__Desulfovibrionales;	f__Desulfovibrionaceae;	g__;	s__
New.ReferenceOTU1153	k__Bacteria;	p__Firmicutes;	c__Clostridia;	o__Clostridiales;	f__Lachnospiraceae;	g__Blautia;	s__
New.ReferenceOTU1154	k__Bacteria;	p__Firmicutes;	c__Clostridia;	o__Clostridiales;	f__Lachnospiraceae;	g__;	s__
New.ReferenceOTU1158	k__Bacteria;	p__Firmicutes;	c__Clostridia;	o__Clostridiales;	f__;	g__;	s__
New.ReferenceOTU1168	k__Bacteria;	p__Firmicutes;	c__Clostridia;	o__Clostridiales;	f__Ruminococcaceae;	g__;	s__
New.ReferenceOTU1174	k__Bacteria;	p__Firmicutes;	c__Clostridia;	o__Clostridiales;	f__;	g__;	s__
New.ReferenceOTU1178	k__Bacteria;	p__Firmicutes;	c__Clostridia;	o__Clostridiales;	f__;	g__;	s__
New.ReferenceOTU1182	k__Bacteria;	p__Proteobacteria;	c__Deltaproteobacteria;	o__Desulfovibrionales;	f__Desulfovibrionaceae;	g__Desulfovibrio;	s__
New.ReferenceOTU1188	Unassigned	1.00	1	NA	NA
New.ReferenceOTU1190	k__Bacteria;	p__Firmicutes;	c__Clostridia;	o__Clostridiales;	f__Ruminococcaceae;	g__;	s__
New.ReferenceOTU1196	k__Bacteria;	p__Firmicutes;	c__Clostridia;	o__Clostridiales;	f__;	g__;	s__
New.ReferenceOTU1211	k__Bacteria;	p__Firmicutes;	c__Clostridia;	o__Clostridiales;	f__Ruminococcaceae;	g__;	s__
New.ReferenceOTU1217	k__Bacteria;	p__Firmicutes;	c__Clostridia;	o__Clostridiales;	f__Lachnospiraceae;	g__Blautia;	s__
New.ReferenceOTU1229	k__Bacteria;	p__Firmicutes;	c__Clostridia;	o__Clostridiales;	f__Ruminococcaceae;	g__;	s__
New.ReferenceOTU1231	k__Bacteria;	p__Firmicutes;	c__Clostridia;	o__Clostridiales;	f__Ruminococcaceae;	g__;	s__
New.ReferenceOTU1233	k__Bacteria;	p__Firmicutes;	c__Clostridia;	o__Clostridiales;	f__Ruminococcaceae;	g__;	s__
New.ReferenceOTU1234	k__Bacteria;	p__Firmicutes;	c__Clostridia;	o__Clostridiales;	f__;	g__;	s__
New.ReferenceOTU1237	k__Bacteria;	p__Firmicutes;	c__Clostridia;	o__Clostridiales;	f__Ruminococcaceae;	g__Ruminococcus;	s__
New.ReferenceOTU1239	k__Bacteria;	p__Firmicutes;	c__Clostridia;	o__Clostridiales;	f__Lachnospiraceae;	g__;	s__
New.ReferenceOTU1247	k__Bacteria;	p__Firmicutes;	c__Clostridia;	o__Clostridiales;	f__Ruminococcaceae;	g__;	s__
New.ReferenceOTU1251	k__Bacteria;	p__Firmicutes;	c__Clostridia;	o__Clostridiales;	f__;	g__;	s__
New.ReferenceOTU1262	k__Bacteria;	p__Firmicutes;	c__Clostridia;	o__Clostridiales;	f__Ruminococcaceae;	g__;	s__
New.ReferenceOTU1263	k__Bacteria;	p__Firmicutes;	c__Clostridia;	o__Clostridiales;	f__Ruminococcaceae;	g__Oscillospira;	s__
New.ReferenceOTU1266	k__Bacteria;	p__Firmicutes;	c__Clostridia;	o__Clostridiales;	f__Ruminococcaceae;	g__;	s__
New.ReferenceOTU1272	k__Bacteria;	p__Firmicutes;	c__Clostridia;	o__Clostridiales;	f__Ruminococcaceae;	g__;	s__
New.ReferenceOTU1281	k__Bacteria;	p__Firmicutes;	c__Clostridia;	o__Clostridiales;	f__Ruminococcaceae;	g__;	s__
New.ReferenceOTU1282	k__Bacteria;	p__Firmicutes;	c__Clostridia;	o__Clostridiales;	f__Lachnospiraceae;	g__Blautia;	s__
New.ReferenceOTU1289	k__Bacteria;	p__Firmicutes;	c__Clostridia;	o__Clostridiales;	f__Clostridiaceae;	g__Clostridium;	s__
New.ReferenceOTU1299	k__Bacteria;	p__Firmicutes;	c__Clostridia;	o__Clostridiales;	f__Lachnospiraceae;	g__;	s__
New.ReferenceOTU1305	Unassigned	1.00	1	NA	NA
New.ReferenceOTU1306	k__Bacteria;	p__Bacteroidetes;	c__Bacteroidia;	o__Bacteroidales;	f__S24-7;	g__;	s__
New.ReferenceOTU1309	k__Bacteria;	p__Firmicutes;	c__Clostridia;	o__Clostridiales;	f__Lachnospiraceae;	g__Blautia;	s__
New.ReferenceOTU1310	k__Bacteria;	p__Firmicutes;	c__Clostridia;	o__Clostridiales;	f__;	g__;	s__
New.ReferenceOTU1319	k__Bacteria;	p__Firmicutes;	c__Clostridia;	o__Clostridiales;	f__;	g__;	s__
New.ReferenceOTU1320	k__Bacteria;	p__Firmicutes;	c__Clostridia;	o__Clostridiales;	f__Lachnospiraceae;	g__;	s__
New.ReferenceOTU1322	k__Bacteria;	p__Firmicutes;	c__Clostridia;	o__Clostridiales;	f__Lachnospiraceae;	g__;	s__
New.ReferenceOTU1326	k__Bacteria;	p__Firmicutes;	c__Clostridia;	o__Clostridiales;	f__Lachnospiraceae;	g__Blautia;	s__
New.ReferenceOTU1336	k__Bacteria;	p__Tenericutes;	c__Mollicutes;	o__Anaeroplasmatales;	f__Anaeroplasmataceae;	g__Anaeroplasma;	s__
New.ReferenceOTU1337	k__Bacteria;	p__Firmicutes;	c__Clostridia;	o__Clostridiales;	f__Ruminococcaceae;	g__;	s__
New.ReferenceOTU1340	k__Bacteria;	p__Firmicutes;	c__Clostridia;	o__Clostridiales;	f__Lachnospiraceae;	g__;	s__
New.ReferenceOTU1343	k__Bacteria;	p__Verrucomicrobia;	c__Verrucomicrobiae;	o__Verrucomicrobiales;	f__Verrucomicrobiaceae;	g__Akkermansia;	s__
New.ReferenceOTU1346	k__Bacteria;	p__Firmicutes;	c__Clostridia;	o__Clostridiales;	f__Lachnospiraceae;	g__Blautia;	s__
New.ReferenceOTU1350	k__Bacteria;	p__Firmicutes;	c__Clostridia;	o__Clostridiales;	f__;	g__;	s__
New.ReferenceOTU1353	Unassigned	1.00	1	NA	NA
New.ReferenceOTU1360	k__Bacteria;	p__Firmicutes;	c__Clostridia;	o__Clostridiales;	f__;	g__;	s__
New.ReferenceOTU1363	k__Bacteria;	p__Firmicutes;	c__Clostridia;	o__Clostridiales;	f__Lachnospiraceae;	g__;	s__
New.ReferenceOTU1366	k__Bacteria;	p__Tenericutes;	c__Mollicutes;	o__RF39;	f__;	g__;	s__
New.ReferenceOTU1378	k__Bacteria;	p__Firmicutes;	c__Clostridia;	o__Clostridiales;	f__Lachnospiraceae;	g__Coprococcus;	s__
New.ReferenceOTU1379	k__Bacteria;	p__Tenericutes;	c__Mollicutes;	o__RF39;	f__;	g__;	s__
New.ReferenceOTU1383	Unassigned	1.00	1	NA	NA
New.ReferenceOTU1384	k__Bacteria;	p__Firmicutes;	c__Clostridia;	o__Clostridiales;	f__Lachnospiraceae;	g__;	s__
New.ReferenceOTU1391	k__Bacteria;	p__Firmicutes;	c__Clostridia;	o__Clostridiales;	f__Lachnospiraceae;	g__;	s__
New.ReferenceOTU1394	k__Bacteria;	p__Firmicutes;	c__Clostridia;	o__Clostridiales;	f__;	g__;	s__
New.ReferenceOTU1396	Unassigned	1.00	1	NA	NA
New.ReferenceOTU1405	k__Bacteria;	p__Firmicutes;	c__Clostridia;	o__Clostridiales;	f__Lachnospiraceae	0.67	3
New.ReferenceOTU1411	k__Bacteria;	p__Firmicutes;	c__Clostridia;	o__Clostridiales;	f__;	g__;	s__
New.ReferenceOTU1425	k__Bacteria;	p__Firmicutes;	c__Clostridia;	o__Clostridiales;	f__Lachnospiraceae;	g__;	s__
New.ReferenceOTU1428	k__Bacteria;	p__Firmicutes;	c__Clostridia;	o__Clostridiales;	f__Ruminococcaceae;	g__;	s__
New.ReferenceOTU1442	k__Bacteria;	p__Firmicutes;	c__Clostridia;	o__Clostridiales;	f__;	g__;	s__
New.ReferenceOTU1449	k__Bacteria;	p__Firmicutes;	c__Clostridia;	o__Clostridiales;	f__;	g__;	s__
New.ReferenceOTU145	k__Bacteria;	p__Firmicutes;	c__Clostridia;	o__Clostridiales;	f__Lachnospiraceae;	g__Blautia;	s__
New.ReferenceOTU1452	k__Bacteria;	p__Firmicutes;	c__Clostridia;	o__Clostridiales;	f__;	g__;	s__
New.ReferenceOTU1457	k__Bacteria;	p__Firmicutes;	c__Clostridia;	o__Clostridiales;	f__;	g__;	s__
New.ReferenceOTU146	k__Bacteria;	p__Firmicutes;	c__Clostridia;	o__Clostridiales;	f__;	g__;	s__
New.ReferenceOTU1466	k__Bacteria;	p__Bacteroidetes;	c__Bacteroidia;	o__Bacteroidales;	f__S24-7;	g__;	s__
New.ReferenceOTU1469	k__Bacteria;	p__Firmicutes;	c__Clostridia;	o__Clostridiales;	f__Ruminococcaceae;	g__;	s__
New.ReferenceOTU1471	k__Bacteria;	p__Firmicutes;	c__Clostridia;	o__Clostridiales;	f__Clostridiaceae;	g__Clostridium;	s__
New.ReferenceOTU1474	k__Bacteria;	p__Firmicutes;	c__Clostridia;	o__Clostridiales;	f__Lachnospiraceae;	g__Blautia	0.67
New.ReferenceOTU1482	k__Bacteria;	p__Firmicutes;	c__Clostridia;	o__Clostridiales;	f__Clostridiaceae;	g__Clostridium;	s__
New.ReferenceOTU1490	k__Bacteria;	p__Firmicutes;	c__Clostridia;	o__Clostridiales;	f__Ruminococcaceae;	g__;	s__
New.ReferenceOTU1497	k__Bacteria;	p__Firmicutes;	c__Clostridia;	o__Clostridiales;	f__;	g__;	s__
New.ReferenceOTU1502	k__Bacteria;	p__Firmicutes;	c__Clostridia;	o__Clostridiales;	f__Lachnospiraceae;	g__Blautia;	s__
New.ReferenceOTU1506	k__Bacteria;	p__Firmicutes;	c__Clostridia;	o__Clostridiales;	f__Lachnospiraceae;	g__;	s__
New.ReferenceOTU151	k__Bacteria;	p__Firmicutes;	c__Clostridia;	o__Clostridiales;	f__;	g__;	s__
New.ReferenceOTU1511	k__Bacteria;	p__Actinobacteria;	c__Coriobacteriia;	o__Coriobacteriales;	f__Coriobacteriaceae;	g__Adlercreutzia;	s__
New.ReferenceOTU1514	k__Bacteria;	p__Firmicutes;	c__Clostridia;	o__Clostridiales;	f__Ruminococcaceae;	g__Ruminococcus;	s__
New.ReferenceOTU1518	Unassigned	1.00	1	NA	NA
New.ReferenceOTU1521	k__Bacteria;	p__Firmicutes;	c__Clostridia;	o__Clostridiales;	f__Ruminococcaceae;	g__;	s__
New.ReferenceOTU1522	k__Bacteria;	p__Firmicutes;	c__Clostridia;	o__Clostridiales;	f__Ruminococcaceae;	g__;	s__
New.ReferenceOTU1532	k__Bacteria;	p__Firmicutes;	c__Clostridia;	o__Clostridiales;	f__Ruminococcaceae;	g__Ruminococcus;	s__
New.ReferenceOTU1537	k__Bacteria;	p__Firmicutes;	c__Clostridia;	o__Clostridiales;	f__;	g__;	s__
New.ReferenceOTU1552	k__Bacteria;	p__Firmicutes;	c__Clostridia;	o__Clostridiales;	f__;	g__;	s__
New.ReferenceOTU1554	k__Bacteria;	p__Bacteroidetes;	c__Bacteroidia;	o__Bacteroidales;	f__Rikenellaceae;	g__;	s__
New.ReferenceOTU1555	k__Bacteria;	p__Firmicutes;	c__Clostridia;	o__Clostridiales;	f__Ruminococcaceae;	g__Ruminococcus;	s__
New.ReferenceOTU1557	k__Bacteria;	p__Firmicutes;	c__Clostridia;	o__Clostridiales;	f__Ruminococcaceae;	g__Ruminococcus;	s__
New.ReferenceOTU1564	k__Bacteria;	p__Firmicutes;	c__Clostridia;	o__Clostridiales;	f__;	g__;	s__
New.ReferenceOTU1589	k__Bacteria;	p__Firmicutes;	c__Clostridia;	o__Clostridiales;	f__;	g__;	s__
New.ReferenceOTU1597	k__Bacteria;	p__Firmicutes;	c__Clostridia;	o__Clostridiales;	f__Lachnospiraceae;	g__Butyrivibrio;	s__
New.ReferenceOTU161	k__Bacteria;	p__Firmicutes;	c__Clostridia;	o__Clostridiales;	f__Lachnospiraceae;	g__;	s__
New.ReferenceOTU1611	Unassigned	1.00	1	NA	NA
New.ReferenceOTU1618	Unassigned	1.00	1	NA	NA
New.ReferenceOTU162	k__Bacteria;	p__Bacteroidetes;	c__Bacteroidia;	o__Bacteroidales;	f__S24-7;	g__;	s__
New.ReferenceOTU1620	k__Bacteria;	p__Tenericutes;	c__Mollicutes;	o__RF39;	f__;	g__;	s__
New.ReferenceOTU1628	k__Bacteria;	p__Firmicutes;	c__Clostridia;	o__Clostridiales;	f__Ruminococcaceae;	g__;	s__
New.ReferenceOTU1631	k__Bacteria;	p__Firmicutes;	c__Clostridia;	o__Clostridiales;	f__Ruminococcaceae;	g__Ruminococcus;	s__
New.ReferenceOTU1636	k__Bacteria;	p__Firmicutes;	c__Clostridia;	o__Clostridiales;	f__Lachnospiraceae;	g__Blautia	0.67
New.ReferenceOTU1639	k__Bacteria;	p__Firmicutes;	c__Clostridia;	o__Clostridiales;	f__Ruminococcaceae;	g__;	s__
New.ReferenceOTU1642	k__Bacteria;	p__Firmicutes;	c__Clostridia;	o__Clostridiales;	f__;	g__;	s__
New.ReferenceOTU1644	k__Bacteria;	p__Tenericutes;	c__Mollicutes;	o__RF39;	f__;	g__;	s__
New.ReferenceOTU1646	k__Bacteria;	p__Firmicutes;	c__Clostridia;	o__Clostridiales;	f__;	g__;	s__
New.ReferenceOTU1648	k__Bacteria;	p__Firmicutes;	c__Clostridia;	o__Clostridiales;	f__;	g__;	s__
New.ReferenceOTU1649	k__Bacteria;	p__Firmicutes;	c__Clostridia;	o__Clostridiales;	f__Ruminococcaceae;	g__Ruminococcus;	s__
New.ReferenceOTU165	k__Bacteria;	p__Firmicutes;	c__Clostridia;	o__Clostridiales;	f__Lachnospiraceae;	g__;	s__
New.ReferenceOTU1661	k__Bacteria;	p__Firmicutes;	c__Clostridia;	o__Clostridiales;	f__Lachnospiraceae;	g__Blautia;	s__
New.ReferenceOTU1673	k__Bacteria;	p__Firmicutes;	c__Clostridia;	o__Clostridiales;	f__;	g__;	s__
New.ReferenceOTU1678	Unassigned	1.00	1	NA	NA
New.ReferenceOTU1683	k__Bacteria;	p__Firmicutes;	c__Clostridia;	o__Clostridiales;	f__Christensenellaceae;	g__;	s__
New.ReferenceOTU1684	k__Bacteria;	p__Firmicutes;	c__Erysipelotrichi;	o__Erysipelotrichales;	f__Erysipelotrichaceae	1.00	3
New.ReferenceOTU1687	k__Bacteria;	p__Firmicutes;	c__Clostridia;	o__Clostridiales;	f__Ruminococcaceae;	g__;	s__
New.ReferenceOTU1689	k__Bacteria;	p__Tenericutes;	c__RF3;	o__ML615J-28;	f__;	g__;	s__
New.ReferenceOTU1693	k__Bacteria;	p__Firmicutes;	c__Clostridia;	o__Clostridiales;	f__;	g__;	s__
New.ReferenceOTU1695	k__Bacteria;	p__Firmicutes;	c__Clostridia;	o__Clostridiales;	f__;	g__;	s__
New.ReferenceOTU1698	k__Bacteria;	p__Firmicutes;	c__Clostridia;	o__Clostridiales;	f__;	g__;	s__
New.ReferenceOTU1705	Unassigned	1.00	1	NA	NA
New.ReferenceOTU1713	k__Bacteria;	p__Firmicutes;	c__Clostridia;	o__Clostridiales;	f__;	g__;	s__
New.ReferenceOTU1725	k__Bacteria;	p__Tenericutes;	c__Mollicutes;	o__RF39;	f__;	g__;	s__
New.ReferenceOTU1727	k__Bacteria;	p__Firmicutes;	c__Clostridia;	o__Clostridiales;	f__Lachnospiraceae;	g__Blautia;	s__
New.ReferenceOTU1728	k__Bacteria;	p__Firmicutes;	c__Clostridia;	o__Clostridiales;	f__Lachnospiraceae;	g__Coprococcus;	s__
New.ReferenceOTU1729	k__Bacteria;	p__Tenericutes;	c__Mollicutes;	o__RF39;	f__;	g__;	s__
New.ReferenceOTU1730	k__Bacteria;	p__Firmicutes;	c__Clostridia;	o__Clostridiales;	f__Lachnospiraceae;	g__Blautia;	s__
New.ReferenceOTU1731	k__Bacteria;	p__Firmicutes;	c__Clostridia;	o__Clostridiales;	f__Ruminococcaceae;	g__;	s__
New.ReferenceOTU1738	k__Bacteria;	p__Tenericutes;	c__Mollicutes;	o__RF39;	f__;	g__;	s__
New.ReferenceOTU174	k__Bacteria;	p__Firmicutes;	c__Clostridia;	o__Clostridiales;	f__Ruminococcaceae;	g__Oscillospira;	s__
New.ReferenceOTU1749	k__Bacteria;	p__Actinobacteria;	c__Coriobacteriia;	o__Coriobacteriales;	f__Coriobacteriaceae;	g__;	s__
New.ReferenceOTU1753	k__Bacteria;	p__Firmicutes;	c__Clostridia;	o__Clostridiales;	f__;	g__;	s__
New.ReferenceOTU1755	k__Bacteria;	p__Tenericutes;	c__Mollicutes;	o__RF39;	f__;	g__;	s__
New.ReferenceOTU1762	k__Bacteria;	p__Firmicutes;	c__Clostridia;	o__Clostridiales;	f__Ruminococcaceae;	g__;	s__
New.ReferenceOTU177	k__Bacteria;	p__Firmicutes;	c__Clostridia;	o__Clostridiales;	f__Ruminococcaceae;	g__Ruminococcus;	s__
New.ReferenceOTU1771	k__Bacteria;	p__Tenericutes;	c__Mollicutes;	o__RF39;	f__;	g__;	s__
New.ReferenceOTU1774	Unassigned	1.00	1	NA	NA
New.ReferenceOTU1794	k__Bacteria;	p__Firmicutes;	c__Clostridia;	o__Clostridiales;	f__;	g__;	s__
New.ReferenceOTU1799	k__Bacteria;	p__Tenericutes;	c__Mollicutes;	o__RF39;	f__;	g__;	s__
New.ReferenceOTU180	k__Bacteria;	p__Firmicutes;	c__Clostridia;	o__Clostridiales;	f__Ruminococcaceae;	g__;	s__
New.ReferenceOTU1804	k__Bacteria;	p__Firmicutes;	c__Clostridia;	o__Clostridiales;	f__;	g__;	s__
New.ReferenceOTU1806	k__Bacteria;	p__Firmicutes;	c__Clostridia;	o__Clostridiales;	f__;	g__;	s__
New.ReferenceOTU1809	k__Bacteria;	p__Firmicutes;	c__Clostridia;	o__Clostridiales;	f__Lachnospiraceae;	g__Blautia;	s__
New.ReferenceOTU181	k__Bacteria;	p__Firmicutes;	c__Clostridia;	o__Clostridiales;	f__;	g__;	s__
New.ReferenceOTU1813	k__Bacteria;	p__Firmicutes;	c__Clostridia;	o__Clostridiales;	f__;	g__;	s__
New.ReferenceOTU1823	k__Bacteria;	p__Firmicutes;	c__Clostridia;	o__Clostridiales;	f__;	g__;	s__
New.ReferenceOTU1824	k__Bacteria;	p__Firmicutes;	c__Clostridia;	o__Clostridiales;	f__;	g__;	s__
New.ReferenceOTU1835	k__Bacteria;	p__Firmicutes;	c__Erysipelotrichi;	o__Erysipelotrichales;	f__Erysipelotrichaceae;	g__Coprobacillus;	s__
New.ReferenceOTU1836	k__Bacteria;	p__Firmicutes;	c__Clostridia;	o__Clostridiales;	f__[Mogibacteriaceae];	g__;	s__
New.ReferenceOTU1847	k__Bacteria;	p__Firmicutes;	c__Clostridia;	o__Clostridiales;	f__Ruminococcaceae;	g__;	s__
New.ReferenceOTU1848	Unassigned	1.00	1	NA	NA
New.ReferenceOTU1858	k__Bacteria;	p__Firmicutes;	c__Clostridia;	o__Clostridiales;	f__;	g__;	s__
New.ReferenceOTU1859	k__Bacteria;	p__Firmicutes;	c__Clostridia;	o__Clostridiales;	f__;	g__;	s__
New.ReferenceOTU1863	k__Bacteria;	p__Firmicutes;	c__Clostridia;	o__Clostridiales;	f__;	g__;	s__
New.ReferenceOTU1867	k__Bacteria;	p__Cyanobacteria;	c__4C0d-2;	o__YS2;	f__;	g__;	s__
New.ReferenceOTU187	k__Bacteria;	p__Firmicutes;	c__Clostridia;	o__Clostridiales;	f__;	g__;	s__
New.ReferenceOTU1871	k__Bacteria;	p__Firmicutes;	c__Clostridia;	o__Clostridiales;	f__;	g__;	s__
New.ReferenceOTU1873	k__Bacteria;	p__Firmicutes;	c__Clostridia;	o__Clostridiales;	f__;	g__;	s__
New.ReferenceOTU1874	k__Bacteria;	p__Firmicutes;	c__Clostridia;	o__Clostridiales;	f__Ruminococcaceae;	g__;	s__
New.ReferenceOTU188	k__Bacteria;	p__Firmicutes;	c__Clostridia;	o__Clostridiales;	f__;	g__;	s__
New.ReferenceOTU1881	k__Bacteria;	p__Firmicutes;	c__Clostridia;	o__Clostridiales;	f__Ruminococcaceae;	g__;	s__
New.ReferenceOTU1883	Unassigned	1.00	1	NA	NA
New.ReferenceOTU1893	k__Bacteria;	p__Firmicutes;	c__Clostridia;	o__Clostridiales;	f__Ruminococcaceae;	g__Ruminococcus;	s__
New.ReferenceOTU19	k__Bacteria;	p__Firmicutes;	c__Clostridia;	o__Clostridiales;	f__Lachnospiraceae;	g__;	s__
New.ReferenceOTU1905	k__Bacteria;	p__Firmicutes;	c__Clostridia;	o__Clostridiales;	f__;	g__;	s__
New.ReferenceOTU1907	k__Bacteria;	p__Firmicutes;	c__Clostridia;	o__Clostridiales;	f__;	g__;	s__
New.ReferenceOTU1917	k__Bacteria;	p__Tenericutes;	c__Mollicutes;	o__RF39;	f__;	g__;	s__
New.ReferenceOTU1919	k__Bacteria;	p__Tenericutes;	c__Mollicutes;	o__RF39;	f__;	g__;	s__
New.ReferenceOTU1922	k__Bacteria;	p__Firmicutes;	c__Clostridia;	o__Clostridiales;	f__Lachnospiraceae	0.67	3
New.ReferenceOTU1937	k__Bacteria;	p__Firmicutes;	c__Clostridia;	o__Clostridiales;	f__;	g__;	s__
New.ReferenceOTU1947	k__Bacteria;	p__Tenericutes;	c__Mollicutes;	o__RF39;	f__;	g__;	s__
New.ReferenceOTU1951	k__Bacteria;	p__Firmicutes;	c__Clostridia;	o__Clostridiales;	f__;	g__;	s__
New.ReferenceOTU1954	k__Bacteria;	p__Firmicutes;	c__Clostridia;	o__Clostridiales;	f__;	g__;	s__
New.ReferenceOTU1955	k__Bacteria;	p__Firmicutes;	c__Clostridia;	o__Clostridiales;	f__Lachnospiraceae;	g__;	s__
New.ReferenceOTU1957	k__Bacteria;	p__Bacteroidetes;	c__Bacteroidia;	o__Bacteroidales;	f__[Odoribacteraceae];	g__Odoribacter;	s__
New.ReferenceOTU1962	k__Bacteria;	p__Firmicutes;	c__Clostridia;	o__Clostridiales;	f__;	g__;	s__
New.ReferenceOTU1964	k__Bacteria;	p__Tenericutes;	c__Mollicutes;	o__RF39;	f__;	g__;	s__
New.ReferenceOTU1966	k__Bacteria;	p__Firmicutes;	c__Clostridia;	o__Clostridiales;	f__;	g__;	s__
New.ReferenceOTU1973	k__Bacteria;	p__Bacteroidetes;	c__Bacteroidia;	o__Bacteroidales;	f__[Barnesiellaceae];	g__;	s__
New.ReferenceOTU1979	k__Bacteria;	p__Firmicutes;	c__Clostridia;	o__Clostridiales;	f__Lachnospiraceae;	g__;	s__
New.ReferenceOTU1986	k__Bacteria;	p__Firmicutes;	c__Clostridia;	o__Clostridiales;	f__Ruminococcaceae;	g__;	s__
New.ReferenceOTU1988	k__Bacteria;	p__Firmicutes;	c__Clostridia;	o__Clostridiales;	f__;	g__;	s__
New.ReferenceOTU199	k__Bacteria;	p__Firmicutes;	c__Clostridia;	o__Clostridiales;	f__Ruminococcaceae;	g__Ruminococcus;	s__
New.ReferenceOTU1995	k__Bacteria;	p__Actinobacteria;	c__Coriobacteriia;	o__Coriobacteriales;	f__Coriobacteriaceae;	g__Adlercreutzia;	s__
New.ReferenceOTU2000	k__Bacteria;	p__Tenericutes;	c__RF3;	o__ML615J-28;	f__;	g__;	s__
New.ReferenceOTU2010	k__Bacteria;	p__Tenericutes;	c__Mollicutes;	o__RF39;	f__;	g__;	s__
New.ReferenceOTU2012	k__Bacteria;	p__Firmicutes;	c__Clostridia;	o__Clostridiales;	f__;	g__;	s__
New.ReferenceOTU2019	k__Bacteria;	p__Firmicutes;	c__Clostridia;	o__Clostridiales;	f__Ruminococcaceae;	g__Ruminococcus;	s__
New.ReferenceOTU2035	k__Bacteria;	p__Firmicutes;	c__Clostridia;	o__Clostridiales;	f__;	g__;	s__
New.ReferenceOTU2040	k__Bacteria;	p__Firmicutes;	c__Clostridia;	o__Clostridiales;	f__Lachnospiraceae;	g__;	s__
New.ReferenceOTU2046	k__Bacteria;	p__Firmicutes;	c__Clostridia;	o__Clostridiales;	f__;	g__;	s__
New.ReferenceOTU2049	k__Bacteria;	p__Tenericutes;	c__Mollicutes;	o__RF39;	f__;	g__;	s__
New.ReferenceOTU2056	k__Bacteria;	p__Firmicutes;	c__Clostridia;	o__Clostridiales;	f__Ruminococcaceae;	g__Ruminococcus;	s__
New.ReferenceOTU2072	k__Bacteria;	p__Cyanobacteria;	c__Chloroplast;	o__CAB-I;	f__;	g__;	s__
New.ReferenceOTU2088	k__Bacteria;	p__Tenericutes;	c__RF3;	o__ML615J-28;	f__;	g__;	s__
New.ReferenceOTU2091	k__Bacteria;	p__Firmicutes;	c__Clostridia;	o__Clostridiales;	f__;	g__;	s__
New.ReferenceOTU2107	k__Bacteria;	p__Firmicutes;	c__Clostridia;	o__Clostridiales;	f__Ruminococcaceae;	g__;	s__
New.ReferenceOTU2118	k__Bacteria;	p__Firmicutes;	c__Clostridia;	o__Clostridiales;	f__Lachnospiraceae;	g__;	s__
New.ReferenceOTU2121	k__Bacteria;	p__Firmicutes;	c__Clostridia;	o__Clostridiales;	f__;	g__;	s__
New.ReferenceOTU2128	k__Bacteria;	p__Firmicutes;	c__Clostridia;	o__Clostridiales;	f__Ruminococcaceae;	g__;	s__
New.ReferenceOTU2136	k__Bacteria;	p__Firmicutes;	c__Clostridia;	o__Clostridiales;	f__;	g__;	s__
New.ReferenceOTU2138	k__Bacteria;	p__Firmicutes;	c__Clostridia;	o__Clostridiales;	f__Lachnospiraceae;	g__;	s__
New.ReferenceOTU2140	k__Bacteria;	p__Firmicutes;	c__Clostridia;	o__Clostridiales;	f__;	g__;	s__
New.ReferenceOTU2147	k__Bacteria;	p__Firmicutes;	c__Clostridia;	o__Clostridiales;	f__;	g__;	s__
New.ReferenceOTU2153	k__Bacteria;	p__Firmicutes;	c__Clostridia;	o__Clostridiales;	f__Lachnospiraceae;	g__Coprococcus;	s__
New.ReferenceOTU2165	k__Bacteria;	p__Firmicutes;	c__Clostridia;	o__Clostridiales;	f__;	g__;	s__
New.ReferenceOTU2172	Unassigned	1.00	1	NA	NA
New.ReferenceOTU2176	k__Bacteria;	p__Firmicutes;	c__Clostridia;	o__Clostridiales;	f__;	g__;	s__
New.ReferenceOTU218	k__Bacteria;	p__Firmicutes;	c__Clostridia;	o__Clostridiales;	f__Lachnospiraceae;	g__;	s__
New.ReferenceOTU222	k__Bacteria;	p__Tenericutes;	c__Mollicutes;	o__RF39;	f__;	g__;	s__
New.ReferenceOTU2222	Unassigned	1.00	1	NA	NA
New.ReferenceOTU2233	k__Bacteria;	p__Firmicutes;	c__Clostridia;	o__Clostridiales;	f__Lachnospiraceae;	g__Blautia;	s__
New.ReferenceOTU2237	k__Bacteria;	p__Bacteroidetes;	c__Bacteroidia;	o__Bacteroidales;	f__S24-7;	g__;	s__
New.ReferenceOTU2258	k__Bacteria;	p__Firmicutes;	c__Clostridia;	o__Clostridiales;	f__;	g__;	s__
New.ReferenceOTU2264	k__Bacteria;	p__Firmicutes;	c__Clostridia;	o__Clostridiales;	f__Ruminococcaceae;	g__;	s__
New.ReferenceOTU2265	k__Bacteria;	p__Firmicutes;	c__Clostridia;	o__Clostridiales;	f__Clostridiaceae;	g__Clostridium;	s__
New.ReferenceOTU2269	k__Bacteria;	p__Firmicutes;	c__Clostridia;	o__Clostridiales;	f__Ruminococcaceae;	g__Ruminococcus;	s__
New.ReferenceOTU2277	k__Bacteria;	p__Firmicutes;	c__Clostridia;	o__Clostridiales;	f__;	g__;	s__
New.ReferenceOTU2285	k__Bacteria;	p__Firmicutes;	c__Clostridia;	o__Clostridiales;	f__Lachnospiraceae;	g__;	s__
New.ReferenceOTU229	k__Bacteria;	p__Firmicutes;	c__Clostridia;	o__Clostridiales;	f__Lachnospiraceae	0.67	3
New.ReferenceOTU2294	k__Bacteria;	p__Firmicutes;	c__Clostridia;	o__Clostridiales;	f__;	g__;	s__
New.ReferenceOTU2299	k__Bacteria;	p__Firmicutes;	c__Clostridia;	o__Clostridiales;	f__Ruminococcaceae;	g__Ruminococcus;	s__
New.ReferenceOTU2303	k__Bacteria;	p__Firmicutes;	c__Clostridia;	o__Clostridiales;	f__;	g__;	s__
New.ReferenceOTU2309	k__Bacteria;	p__Firmicutes;	c__Clostridia;	o__Clostridiales;	f__Lachnospiraceae;	g__Coprococcus;	s__
New.ReferenceOTU2322	k__Bacteria;	p__Firmicutes;	c__Clostridia;	o__Clostridiales;	f__;	g__;	s__
New.ReferenceOTU2330	k__Bacteria;	p__Bacteroidetes;	c__Bacteroidia;	o__Bacteroidales;	f__[Barnesiellaceae];	g__;	s__
New.ReferenceOTU235	k__Bacteria;	p__Firmicutes;	c__Clostridia;	o__Clostridiales;	f__;	g__;	s__
New.ReferenceOTU2352	k__Bacteria;	p__Firmicutes;	c__Clostridia;	o__Clostridiales;	f__Lachnospiraceae;	g__;	s__
New.ReferenceOTU2377	k__Bacteria;	p__Firmicutes;	c__Clostridia;	o__Clostridiales;	f__;	g__;	s__
New.ReferenceOTU2379	k__Bacteria;	p__Actinobacteria;	c__Coriobacteriia;	o__Coriobacteriales;	f__Coriobacteriaceae;	g__Adlercreutzia;	s__
New.ReferenceOTU238	k__Bacteria;	p__Firmicutes;	c__Clostridia;	o__Clostridiales;	f__;	g__;	s__
New.ReferenceOTU2393	k__Bacteria;	p__Firmicutes;	c__Clostridia;	o__Clostridiales;	f__Ruminococcaceae;	g__Ruminococcus;	s__
New.ReferenceOTU24	k__Bacteria;	p__Firmicutes;	c__Clostridia;	o__Clostridiales;	f__Ruminococcaceae;	g__Ruminococcus;	s__
New.ReferenceOTU2402	k__Bacteria;	p__Firmicutes;	c__Clostridia;	o__Clostridiales;	f__;	g__;	s__
New.ReferenceOTU241	Unassigned	1.00	1	NA	NA
New.ReferenceOTU2412	k__Bacteria;	p__Firmicutes;	c__Clostridia;	o__Clostridiales;	f__;	g__;	s__
New.ReferenceOTU2427	k__Bacteria;	p__Firmicutes;	c__Clostridia;	o__Clostridiales;	f__Lachnospiraceae;	g__;	s__
New.ReferenceOTU243	k__Bacteria;	p__Firmicutes;	c__Clostridia;	o__Clostridiales;	f__Ruminococcaceae;	g__;	s__
New.ReferenceOTU2439	k__Bacteria;	p__Firmicutes;	c__Clostridia;	o__Clostridiales;	f__Lachnospiraceae	0.67	3
New.ReferenceOTU2451	k__Bacteria;	p__Tenericutes;	c__Mollicutes;	o__RF39;	f__;	g__;	s__
New.ReferenceOTU246	k__Bacteria;	p__Firmicutes;	c__Clostridia;	o__Clostridiales;	f__;	g__;	s__
New.ReferenceOTU2461	k__Bacteria;	p__Firmicutes;	c__Clostridia;	o__Clostridiales;	f__Lachnospiraceae;	g__;	s__
New.ReferenceOTU2465	k__Bacteria;	p__Bacteroidetes;	c__Bacteroidia;	o__Bacteroidales;	f__[Barnesiellaceae];	g__;	s__
New.ReferenceOTU2473	k__Bacteria;	p__Tenericutes;	c__Mollicutes;	o__RF39;	f__;	g__;	s__
New.ReferenceOTU2476	k__Bacteria;	p__Tenericutes;	c__Mollicutes;	o__RF39;	f__;	g__;	s__
New.ReferenceOTU2503	k__Bacteria;	p__Firmicutes;	c__Clostridia;	o__Clostridiales;	f__Lachnospiraceae;	g__;	s__
New.ReferenceOTU2508	k__Bacteria;	p__Firmicutes;	c__Clostridia;	o__Clostridiales;	f__Ruminococcaceae;	g__Ruminococcus;	s__
New.ReferenceOTU2509	k__Bacteria;	p__Firmicutes;	c__Clostridia;	o__Clostridiales;	f__;	g__;	s__
New.ReferenceOTU251	k__Bacteria;	p__Firmicutes;	c__Clostridia;	o__Clostridiales;	f__Lachnospiraceae;	g__Coprococcus;	s__
New.ReferenceOTU2510	k__Bacteria;	p__Firmicutes;	c__Clostridia;	o__Clostridiales;	f__Lachnospiraceae;	g__;	s__
New.ReferenceOTU2520	k__Bacteria;	p__Firmicutes;	c__Clostridia;	o__Clostridiales;	f__[Mogibacteriaceae];	g__;	s__
New.ReferenceOTU253	k__Bacteria;	p__Firmicutes;	c__Clostridia;	o__Clostridiales;	f__;	g__;	s__
New.ReferenceOTU2543	k__Bacteria;	p__Firmicutes;	c__Clostridia;	o__Clostridiales;	f__;	g__;	s__
New.ReferenceOTU2544	k__Bacteria;	p__Firmicutes;	c__Clostridia;	o__Clostridiales;	f__;	g__;	s__
New.ReferenceOTU2545	k__Bacteria;	p__Firmicutes;	c__Clostridia;	o__Clostridiales;	f__Ruminococcaceae;	g__Ruminococcus;	s__
New.ReferenceOTU2554	k__Bacteria;	p__Firmicutes;	c__Clostridia;	o__Clostridiales;	f__Ruminococcaceae;	g__;	s__
New.ReferenceOTU2569	k__Bacteria;	p__Tenericutes;	c__Mollicutes;	o__RF39;	f__;	g__;	s__
New.ReferenceOTU2572	k__Bacteria;	p__Firmicutes;	c__Erysipelotrichi;	o__Erysipelotrichales;	f__Erysipelotrichaceae;	g__Coprobacillus;	s__
New.ReferenceOTU2585	k__Bacteria;	p__Firmicutes;	c__Clostridia;	o__Clostridiales;	f__Ruminococcaceae;	g__;	s__
New.ReferenceOTU26	k__Bacteria;	p__Firmicutes;	c__Clostridia;	o__Clostridiales;	f__;	g__;	s__
New.ReferenceOTU2604	k__Bacteria;	p__Firmicutes;	c__Clostridia;	o__Clostridiales;	f__Ruminococcaceae;	g__;	s__
New.ReferenceOTU2607	k__Bacteria;	p__Firmicutes;	c__Clostridia;	o__Clostridiales;	f__Lachnospiraceae;	g__;	s__
New.ReferenceOTU2616	k__Bacteria;	p__Firmicutes;	c__Clostridia;	o__Clostridiales;	f__;	g__;	s__
New.ReferenceOTU262	k__Bacteria;	p__Firmicutes;	c__Clostridia;	o__Clostridiales;	f__Lachnospiraceae;	g__Coprococcus;	s__
New.ReferenceOTU2626	Unassigned	1.00	1	NA	NA
New.ReferenceOTU2627	k__Bacteria;	p__Firmicutes;	c__Clostridia;	o__Clostridiales;	f__;	g__;	s__
New.ReferenceOTU2631	k__Bacteria;	p__Firmicutes;	c__Clostridia;	o__Clostridiales;	f__Lachnospiraceae;	g__Coprococcus;	s__
New.ReferenceOTU2637	k__Bacteria;	p__Firmicutes;	c__Clostridia;	o__Clostridiales;	f__Ruminococcaceae;	g__Ruminococcus;	s__
New.ReferenceOTU265	k__Bacteria;	p__Firmicutes;	c__Clostridia;	o__Clostridiales;	f__;	g__;	s__
New.ReferenceOTU2650	k__Bacteria;	p__Firmicutes;	c__Clostridia;	o__Clostridiales;	f__Lachnospiraceae;	g__;	s__
New.ReferenceOTU2653	Unassigned	1.00	1	NA	NA
New.ReferenceOTU2664	k__Bacteria;	p__Firmicutes;	c__Clostridia;	o__Clostridiales;	f__;	g__;	s__
New.ReferenceOTU2668	k__Bacteria;	p__Firmicutes;	c__Clostridia;	o__Clostridiales;	f__Lachnospiraceae;	g__;	s__
New.ReferenceOTU2680	k__Bacteria;	p__Firmicutes;	c__Clostridia;	o__Clostridiales;	f__Ruminococcaceae;	g__;	s__
New.ReferenceOTU2683	k__Bacteria;	p__Actinobacteria;	c__Coriobacteriia;	o__Coriobacteriales;	f__Coriobacteriaceae;	g__Adlercreutzia;	s__
New.ReferenceOTU2688	k__Bacteria;	p__Firmicutes;	c__Clostridia;	o__Clostridiales;	f__;	g__;	s__
New.ReferenceOTU2693	k__Bacteria;	p__Firmicutes;	c__Clostridia;	o__Clostridiales;	f__;	g__;	s__
New.ReferenceOTU270	k__Bacteria;	p__Bacteroidetes;	c__Bacteroidia;	o__Bacteroidales;	f__;	g__;	s__
New.ReferenceOTU2716	k__Bacteria;	p__Firmicutes;	c__Clostridia;	o__Clostridiales;	f__Ruminococcaceae;	g__;	s__
New.ReferenceOTU2723	k__Bacteria;	p__Bacteroidetes;	c__Bacteroidia;	o__Bacteroidales;	f__S24-7;	g__;	s__
New.ReferenceOTU2737	k__Bacteria;	p__Firmicutes;	c__Clostridia;	o__Clostridiales;	f__;	g__;	s__
New.ReferenceOTU2739	k__Bacteria;	p__Firmicutes;	c__Clostridia;	o__Clostridiales;	f__;	g__;	s__
New.ReferenceOTU2745	k__Bacteria;	p__Firmicutes;	c__Clostridia;	o__Clostridiales;	f__Ruminococcaceae;	g__Ruminococcus;	s__
New.ReferenceOTU2753	k__Bacteria;	p__Tenericutes;	c__Mollicutes;	o__RF39;	f__;	g__;	s__
New.ReferenceOTU2756	k__Bacteria;	p__Actinobacteria;	c__Coriobacteriia;	o__Coriobacteriales;	f__Coriobacteriaceae;	g__Adlercreutzia;	s__
New.ReferenceOTU276	k__Bacteria;	p__Firmicutes;	c__Clostridia;	o__Clostridiales;	f__;	g__;	s__
New.ReferenceOTU2761	k__Bacteria;	p__Firmicutes;	c__Clostridia;	o__Clostridiales;	f__Ruminococcaceae;	g__Ruminococcus;	s__
New.ReferenceOTU2762	k__Bacteria;	p__Tenericutes;	c__Mollicutes;	o__RF39;	f__;	g__;	s__
New.ReferenceOTU2764	k__Bacteria;	p__Firmicutes;	c__Clostridia;	o__Clostridiales;	f__;	g__;	s__
New.ReferenceOTU277	k__Bacteria;	p__Firmicutes;	c__Clostridia;	o__Clostridiales;	f__;	g__;	s__
New.ReferenceOTU2776	k__Bacteria;	p__Firmicutes;	c__Erysipelotrichi;	o__Erysipelotrichales;	f__Erysipelotrichaceae;	g__;	s__
New.ReferenceOTU2793	k__Bacteria;	p__Firmicutes;	c__Clostridia;	o__Clostridiales;	f__Ruminococcaceae;	g__;	s__
New.ReferenceOTU2797	k__Bacteria;	p__Firmicutes;	c__Clostridia;	o__Clostridiales;	f__;	g__;	s__
New.ReferenceOTU2805	k__Bacteria;	p__Firmicutes;	c__Clostridia;	o__Clostridiales;	f__Ruminococcaceae;	g__;	s__
New.ReferenceOTU2809	k__Bacteria;	p__Firmicutes;	c__Clostridia;	o__Clostridiales;	f__;	g__;	s__
New.ReferenceOTU2810	k__Bacteria;	p__Proteobacteria;	c__Alphaproteobacteria;	o__;	f__;	g__;	s__
New.ReferenceOTU2811	k__Bacteria;	p__Firmicutes;	c__Clostridia;	o__Clostridiales;	f__Lachnospiraceae;	g__Dorea;	s__
New.ReferenceOTU2816	k__Bacteria;	p__Firmicutes;	c__Clostridia;	o__Clostridiales;	f__;	g__;	s__
New.ReferenceOTU2823	k__Bacteria;	p__Tenericutes;	c__Mollicutes;	o__RF39;	f__;	g__;	s__
New.ReferenceOTU2828	k__Bacteria;	p__Firmicutes;	c__Clostridia;	o__Clostridiales;	f__Ruminococcaceae;	g__;	s__
New.ReferenceOTU2836	k__Bacteria;	p__Firmicutes;	c__Clostridia;	o__Clostridiales;	f__;	g__;	s__
New.ReferenceOTU2839	k__Bacteria;	p__Proteobacteria;	c__Deltaproteobacteria;	o__Desulfovibrionales;	f__Desulfovibrionaceae;	g__;	s__
New.ReferenceOTU2845	k__Bacteria;	p__Firmicutes;	c__Clostridia;	o__Clostridiales;	f__;	g__;	s__
New.ReferenceOTU2846	k__Bacteria;	p__Firmicutes;	c__Clostridia;	o__Clostridiales;	f__Clostridiaceae;	g__Clostridium;	s__
New.ReferenceOTU2859	k__Bacteria;	p__Firmicutes;	c__Clostridia;	o__Clostridiales;	f__Lachnospiraceae;	g__Blautia;	s__
New.ReferenceOTU2864	k__Bacteria;	p__Firmicutes;	c__Clostridia;	o__Clostridiales;	f__;	g__;	s__
New.ReferenceOTU2872	k__Bacteria;	p__Firmicutes;	c__Clostridia;	o__Clostridiales;	f__;	g__;	s__
New.ReferenceOTU2875	k__Bacteria;	p__Firmicutes;	c__Clostridia;	o__Clostridiales;	f__;	g__;	s__
New.ReferenceOTU2877	k__Bacteria;	p__Firmicutes;	c__Clostridia;	o__Clostridiales;	f__;	g__;	s__
New.ReferenceOTU2892	k__Bacteria;	p__Firmicutes;	c__Clostridia;	o__Clostridiales;	f__;	g__;	s__
New.ReferenceOTU2893	k__Bacteria;	p__Firmicutes;	c__Clostridia;	o__Clostridiales;	f__;	g__;	s__
New.ReferenceOTU2895	k__Bacteria;	p__Firmicutes;	c__Clostridia;	o__Clostridiales;	f__Ruminococcaceae;	g__Oscillospira;	s__
New.ReferenceOTU2906	k__Bacteria;	p__Firmicutes;	c__Clostridia;	o__Clostridiales;	f__;	g__;	s__
New.ReferenceOTU2911	k__Bacteria;	p__Firmicutes;	c__Clostridia;	o__Clostridiales;	f__Ruminococcaceae;	g__;	s__
New.ReferenceOTU2932	k__Bacteria;	p__Firmicutes;	c__Clostridia;	o__Clostridiales;	f__;	g__;	s__
New.ReferenceOTU2943	k__Bacteria;	p__Firmicutes;	c__Clostridia;	o__Clostridiales;	f__;	g__;	s__
New.ReferenceOTU2945	Unassigned	1.00	1	NA	NA
New.ReferenceOTU2960	k__Bacteria;	p__Firmicutes;	c__Clostridia;	o__Clostridiales;	f__;	g__;	s__
New.ReferenceOTU2966	k__Bacteria;	p__Firmicutes;	c__Clostridia;	o__Clostridiales;	f__;	g__;	s__
New.ReferenceOTU2968	k__Bacteria;	p__Firmicutes;	c__Clostridia;	o__Clostridiales;	f__;	g__;	s__
New.ReferenceOTU2978	k__Bacteria;	p__Firmicutes;	c__Clostridia;	o__Clostridiales;	f__;	g__;	s__
New.ReferenceOTU2982	k__Bacteria;	p__Firmicutes;	c__Clostridia;	o__Clostridiales;	f__Lachnospiraceae;	g__;	s__
New.ReferenceOTU2992	Unassigned	1.00	1	NA	NA
New.ReferenceOTU2996	k__Bacteria;	p__Firmicutes;	c__Clostridia;	o__Clostridiales;	f__;	g__;	s__
New.ReferenceOTU2997	k__Bacteria;	p__Firmicutes;	c__Clostridia;	o__Clostridiales;	f__;	g__;	s__
New.ReferenceOTU3003	k__Bacteria;	p__Firmicutes;	c__Clostridia;	o__Clostridiales;	f__Ruminococcaceae;	g__;	s__
New.ReferenceOTU3011	k__Bacteria;	p__Firmicutes;	c__Clostridia;	o__Clostridiales;	f__;	g__;	s__
New.ReferenceOTU302	k__Bacteria;	p__Tenericutes;	c__Mollicutes;	o__Anaeroplasmatales;	f__Anaeroplasmataceae;	g__Anaeroplasma;	s__
New.ReferenceOTU3032	k__Bacteria;	p__Firmicutes;	c__Clostridia;	o__Clostridiales;	f__Ruminococcaceae;	g__Oscillospira;	s__
New.ReferenceOTU3044	k__Bacteria;	p__Firmicutes;	c__Clostridia;	o__Clostridiales;	f__Lachnospiraceae;	g__;	s__
New.ReferenceOTU3047	k__Bacteria;	p__Bacteroidetes;	c__Bacteroidia;	o__Bacteroidales;	f__S24-7;	g__;	s__
New.ReferenceOTU3054	k__Bacteria;	p__Firmicutes;	c__Clostridia;	o__Clostridiales;	f__Ruminococcaceae;	g__;	s__
New.ReferenceOTU3060	k__Bacteria;	p__Firmicutes;	c__Clostridia;	o__Clostridiales;	f__;	g__;	s__
New.ReferenceOTU3063	k__Bacteria;	p__Firmicutes;	c__Clostridia;	o__Clostridiales;	f__;	g__;	s__
New.ReferenceOTU3066	k__Bacteria;	p__Firmicutes;	c__Clostridia;	o__Clostridiales;	f__Lachnospiraceae;	g__Blautia;	s__
New.ReferenceOTU3074	k__Bacteria;	p__Bacteroidetes;	c__Bacteroidia;	o__Bacteroidales;	f__[Barnesiellaceae];	g__;	s__
New.ReferenceOTU3104	k__Bacteria;	p__Bacteroidetes;	c__Bacteroidia;	o__Bacteroidales;	f__S24-7;	g__;	s__
New.ReferenceOTU3111	k__Bacteria;	p__Firmicutes;	c__Clostridia;	o__Clostridiales;	f__Lachnospiraceae;	g__;	s__
New.ReferenceOTU3113	k__Bacteria;	p__Verrucomicrobia;	c__Verrucomicrobiae;	o__Verrucomicrobiales;	f__Verrucomicrobiaceae;	g__Akkermansia;	s__
New.ReferenceOTU3143	k__Bacteria;	p__Firmicutes;	c__Clostridia;	o__Clostridiales;	f__;	g__;	s__
New.ReferenceOTU3153	k__Bacteria;	p__Firmicutes;	c__Clostridia;	o__Clostridiales;	f__Ruminococcaceae;	g__;	s__
New.ReferenceOTU317	k__Bacteria;	p__Bacteroidetes;	c__Bacteroidia;	o__Bacteroidales;	f__S24-7;	g__;	s__
New.ReferenceOTU3176	Unassigned	1.00	1	NA	NA
New.ReferenceOTU3181	k__Bacteria;	p__Firmicutes;	c__Clostridia;	o__Clostridiales;	f__Ruminococcaceae;	g__;	s__
New.ReferenceOTU3211	Unassigned	1.00	1	NA	NA
New.ReferenceOTU3219	k__Bacteria;	p__Firmicutes;	c__Clostridia;	o__Clostridiales;	f__Lachnospiraceae;	g__;	s__
New.ReferenceOTU322	k__Bacteria;	p__Firmicutes;	c__Clostridia;	o__Clostridiales;	f__[Mogibacteriaceae];	g__;	s__
New.ReferenceOTU3244	k__Bacteria;	p__Firmicutes;	c__Clostridia;	o__Clostridiales;	f__;	g__;	s__
New.ReferenceOTU3245	k__Bacteria;	p__Firmicutes;	c__Clostridia;	o__Clostridiales;	f__Ruminococcaceae;	g__Ruminococcus;	s__
New.ReferenceOTU3252	k__Bacteria;	p__Bacteroidetes;	c__Bacteroidia;	o__Bacteroidales;	f__;	g__;	s__
New.ReferenceOTU3262	k__Bacteria;	p__Firmicutes;	c__Clostridia;	o__Clostridiales;	f__;	g__;	s__
New.ReferenceOTU3271	k__Bacteria;	p__Firmicutes;	c__Clostridia;	o__Clostridiales;	f__;	g__;	s__
New.ReferenceOTU328	k__Bacteria;	p__Firmicutes;	c__Clostridia;	o__Clostridiales;	f__;	g__;	s__
New.ReferenceOTU3291	k__Bacteria;	p__Firmicutes;	c__Clostridia;	o__Clostridiales;	f__Lachnospiraceae;	g__Blautia	0.67
New.ReferenceOTU330	k__Bacteria;	p__Firmicutes;	c__Clostridia;	o__Clostridiales;	f__Ruminococcaceae;	g__;	s__
New.ReferenceOTU3301	k__Bacteria;	p__Actinobacteria;	c__Coriobacteriia;	o__Coriobacteriales;	f__Coriobacteriaceae;	g__Adlercreutzia;	s__
New.ReferenceOTU3302	k__Bacteria;	p__Firmicutes;	c__Clostridia;	o__Clostridiales;	f__;	g__;	s__
New.ReferenceOTU331	k__Bacteria;	p__Proteobacteria;	c__Alphaproteobacteria;	o__;	f__;	g__;	s__
New.ReferenceOTU3316	k__Bacteria;	p__Firmicutes;	c__Clostridia;	o__Clostridiales;	f__Ruminococcaceae;	g__;	s__
New.ReferenceOTU3320	k__Bacteria;	p__Firmicutes;	c__Clostridia;	o__Clostridiales;	f__;	g__;	s__
New.ReferenceOTU3326	k__Bacteria;	p__Proteobacteria;	c__Deltaproteobacteria;	o__Desulfovibrionales;	f__Desulfovibrionaceae;	g__Desulfovibrio;	s__
New.ReferenceOTU3327	k__Bacteria;	p__Bacteroidetes;	c__Bacteroidia;	o__Bacteroidales;	f__Rikenellaceae;	g__;	s__
New.ReferenceOTU3332	k__Bacteria;	p__Bacteroidetes;	c__Bacteroidia;	o__Bacteroidales;	f__S24-7;	g__;	s__
New.ReferenceOTU3335	k__Bacteria;	p__Firmicutes;	c__Erysipelotrichi;	o__Erysipelotrichales;	f__Erysipelotrichaceae;	g__;	s__
New.ReferenceOTU3338	k__Bacteria;	p__Firmicutes;	c__Clostridia;	o__Clostridiales;	f__Ruminococcaceae;	g__;	s__
New.ReferenceOTU3355	Unassigned	1.00	1	NA	NA
New.ReferenceOTU3356	k__Bacteria;	p__Firmicutes;	c__Clostridia;	o__Clostridiales;	f__Ruminococcaceae;	g__;	s__
New.ReferenceOTU3360	k__Bacteria;	p__Firmicutes;	c__Clostridia;	o__Clostridiales;	f__;	g__;	s__
New.ReferenceOTU3362	k__Bacteria;	p__Firmicutes;	c__Clostridia;	o__Clostridiales;	f__Ruminococcaceae;	g__;	s__
New.ReferenceOTU3368	k__Bacteria;	p__Firmicutes;	c__Clostridia;	o__Clostridiales;	f__;	g__;	s__
New.ReferenceOTU3370	k__Bacteria;	p__Tenericutes;	c__Mollicutes;	o__RF39;	f__;	g__;	s__
New.ReferenceOTU3379	k__Bacteria;	p__Tenericutes;	c__Mollicutes;	o__RF39;	f__;	g__;	s__
New.ReferenceOTU3380	k__Bacteria;	p__Actinobacteria;	c__Coriobacteriia;	o__Coriobacteriales;	f__Coriobacteriaceae;	g__;	s__
New.ReferenceOTU3386	k__Bacteria;	p__Firmicutes;	c__Clostridia;	o__Clostridiales;	f__Ruminococcaceae;	g__Ruminococcus;	s__
New.ReferenceOTU3387	k__Bacteria;	p__Firmicutes;	c__Clostridia;	o__Clostridiales;	f__;	g__;	s__
New.ReferenceOTU3393	k__Bacteria;	p__Firmicutes;	c__Clostridia;	o__Clostridiales;	f__Ruminococcaceae;	g__;	s__
New.ReferenceOTU3399	k__Bacteria;	p__Tenericutes;	c__Mollicutes;	o__RF39;	f__;	g__;	s__
New.ReferenceOTU3402	k__Bacteria;	p__Firmicutes;	c__Clostridia;	o__Clostridiales;	f__Ruminococcaceae;	g__Oscillospira;	s__
New.ReferenceOTU3415	k__Bacteria;	p__Tenericutes;	c__Mollicutes;	o__RF39;	f__;	g__;	s__
New.ReferenceOTU3422	k__Bacteria;	p__Firmicutes;	c__Clostridia;	o__Clostridiales;	f__;	g__;	s__
New.ReferenceOTU3424	k__Bacteria;	p__Firmicutes;	c__Clostridia;	o__Clostridiales;	f__Lachnospiraceae;	g__Epulopiscium;	s__
New.ReferenceOTU3430	k__Bacteria;	p__Firmicutes;	c__Clostridia;	o__Clostridiales;	f__;	g__;	s__
New.ReferenceOTU3436	k__Bacteria;	p__Firmicutes;	c__Clostridia;	o__Clostridiales;	f__Ruminococcaceae;	g__;	s__
New.ReferenceOTU344	k__Bacteria;	p__Firmicutes;	c__Clostridia;	o__Clostridiales;	f__;	g__;	s__
New.ReferenceOTU3444	k__Bacteria;	p__Firmicutes;	c__Clostridia;	o__Clostridiales;	f__;	g__;	s__
New.ReferenceOTU3445	k__Bacteria;	p__Firmicutes;	c__Clostridia;	o__Clostridiales;	f__Lachnospiraceae;	g__Blautia;	s__
New.ReferenceOTU3465	k__Bacteria;	p__Firmicutes;	c__Clostridia;	o__Clostridiales;	f__;	g__;	s__
New.ReferenceOTU3467	k__Bacteria;	p__Tenericutes;	c__RF3;	o__ML615J-28;	f__;	g__;	s__
New.ReferenceOTU3468	k__Bacteria;	p__Firmicutes;	c__Clostridia;	o__Clostridiales;	f__Lachnospiraceae	0.67	3
New.ReferenceOTU3476	k__Bacteria;	p__Firmicutes;	c__Clostridia;	o__Clostridiales;	f__Lachnospiraceae;	g__Coprococcus;	s__
New.ReferenceOTU3490	k__Bacteria;	p__Firmicutes;	c__Clostridia;	o__Clostridiales;	f__Ruminococcaceae;	g__;	s__
New.ReferenceOTU3506	k__Bacteria;	p__Firmicutes;	c__Clostridia;	o__Clostridiales;	f__Lachnospiraceae;	g__;	s__
New.ReferenceOTU3516	k__Bacteria;	p__Firmicutes;	c__Clostridia;	o__Clostridiales;	f__Lachnospiraceae;	g__;	s__
New.ReferenceOTU3517	k__Bacteria;	p__Firmicutes;	c__Clostridia;	o__Clostridiales;	f__;	g__;	s__
New.ReferenceOTU352	k__Bacteria;	p__Firmicutes;	c__Clostridia;	o__Clostridiales;	f__Ruminococcaceae;	g__;	s__
New.ReferenceOTU3525	Unassigned	1.00	1	NA	NA
New.ReferenceOTU3526	k__Bacteria;	p__Firmicutes;	c__Clostridia;	o__Clostridiales;	f__Lachnospiraceae;	g__;	s__
New.ReferenceOTU3530	k__Bacteria;	p__Firmicutes;	c__Clostridia;	o__Clostridiales;	f__;	g__;	s__
New.ReferenceOTU3532	k__Bacteria;	p__Firmicutes;	c__Erysipelotrichi;	o__Erysipelotrichales;	f__Erysipelotrichaceae;	g__;	s__
New.ReferenceOTU354	k__Bacteria;	p__Firmicutes;	c__Clostridia;	o__Clostridiales;	f__;	g__;	s__
New.ReferenceOTU3545	k__Bacteria;	p__Firmicutes;	c__Clostridia;	o__Clostridiales;	f__;	g__;	s__
New.ReferenceOTU3555	k__Bacteria;	p__Bacteroidetes;	c__Bacteroidia;	o__Bacteroidales;	f__Rikenellaceae;	g__Rikenella;	s__
New.ReferenceOTU3560	k__Bacteria;	p__Firmicutes;	c__Clostridia;	o__Clostridiales;	f__Ruminococcaceae;	g__Oscillospira;	s__
New.ReferenceOTU3572	k__Bacteria;	p__Firmicutes;	c__Clostridia;	o__Clostridiales;	f__Ruminococcaceae;	g__;	s__
New.ReferenceOTU3576	k__Bacteria;	p__Tenericutes;	c__Mollicutes;	o__RF39;	f__;	g__;	s__
New.ReferenceOTU3581	k__Bacteria;	p__Firmicutes;	c__Clostridia;	o__Clostridiales;	f__;	g__;	s__
New.ReferenceOTU3591	k__Bacteria;	p__Bacteroidetes;	c__Bacteroidia;	o__Bacteroidales;	f__Bacteroidaceae;	g__Bacteroides;	s__
New.ReferenceOTU3592	k__Bacteria;	p__Firmicutes;	c__Clostridia;	o__Clostridiales;	f__Lachnospiraceae;	g__Coprococcus;	s__
New.ReferenceOTU3604	k__Bacteria;	p__Firmicutes;	c__Clostridia;	o__Clostridiales;	f__;	g__;	s__
New.ReferenceOTU3611	k__Bacteria;	p__Firmicutes;	c__Erysipelotrichi;	o__Erysipelotrichales;	f__Erysipelotrichaceae;	g__;	s__
New.ReferenceOTU362	k__Bacteria;	p__Firmicutes;	c__Clostridia;	o__Clostridiales;	f__Ruminococcaceae;	g__;	s__
New.ReferenceOTU3624	k__Bacteria;	p__Bacteroidetes;	c__Bacteroidia;	o__Bacteroidales;	f__S24-7;	g__;	s__
New.ReferenceOTU3628	k__Bacteria;	p__Firmicutes;	c__Clostridia;	o__Clostridiales;	f__;	g__;	s__
New.ReferenceOTU3632	k__Bacteria;	p__Firmicutes;	c__Clostridia;	o__Clostridiales;	f__;	g__;	s__
New.ReferenceOTU3633	k__Bacteria;	p__Firmicutes;	c__Clostridia;	o__Clostridiales;	f__;	g__;	s__
New.ReferenceOTU3649	k__Bacteria;	p__Firmicutes;	c__Clostridia;	o__Clostridiales;	f__;	g__;	s__
New.ReferenceOTU3659	k__Bacteria;	p__Firmicutes;	c__Clostridia;	o__Clostridiales;	f__Lachnospiraceae;	g__Blautia;	s__
New.ReferenceOTU3660	k__Bacteria;	p__Firmicutes;	c__Clostridia;	o__Clostridiales;	f__;	g__;	s__
New.ReferenceOTU3674	k__Bacteria;	p__Firmicutes;	c__Clostridia;	o__Clostridiales;	f__;	g__;	s__
New.ReferenceOTU3675	k__Bacteria;	p__Bacteroidetes;	c__Bacteroidia;	o__Bacteroidales;	f__S24-7;	g__;	s__
New.ReferenceOTU3685	k__Bacteria;	p__Firmicutes;	c__Clostridia;	o__Clostridiales;	f__Ruminococcaceae;	g__;	s__
New.ReferenceOTU369	k__Bacteria;	p__Proteobacteria;	c__Deltaproteobacteria;	o__Desulfovibrionales;	f__Desulfovibrionaceae;	g__Desulfovibrio;	s__
New.ReferenceOTU3699	k__Bacteria;	p__Tenericutes;	c__Mollicutes;	o__RF39;	f__;	g__;	s__
New.ReferenceOTU370	k__Bacteria;	p__Firmicutes;	c__Clostridia;	o__Clostridiales;	f__;	g__;	s__
New.ReferenceOTU3702	k__Bacteria;	p__Firmicutes;	c__Clostridia;	o__Clostridiales;	f__;	g__;	s__
New.ReferenceOTU3714	k__Bacteria;	p__Firmicutes;	c__Clostridia;	o__Clostridiales;	f__Lachnospiraceae;	g__Blautia;	s__
New.ReferenceOTU3727	k__Bacteria;	p__Firmicutes;	c__Clostridia;	o__Clostridiales;	f__;	g__;	s__
New.ReferenceOTU3728	Unassigned	1.00	1	NA	NA
New.ReferenceOTU3739	k__Bacteria;	p__Firmicutes;	c__Clostridia;	o__Clostridiales;	f__;	g__;	s__
New.ReferenceOTU3745	k__Bacteria;	p__Firmicutes;	c__Clostridia;	o__Clostridiales;	f__Lachnospiraceae;	g__Coprococcus;	s__
New.ReferenceOTU3747	k__Bacteria;	p__Firmicutes;	c__Clostridia;	o__Clostridiales;	f__;	g__;	s__
New.ReferenceOTU3778	k__Bacteria;	p__Firmicutes;	c__Clostridia;	o__Clostridiales;	f__Ruminococcaceae;	g__;	s__
New.ReferenceOTU3779	k__Bacteria;	p__Firmicutes;	c__Clostridia;	o__Clostridiales;	f__;	g__;	s__
New.ReferenceOTU3784	k__Bacteria;	p__Firmicutes;	c__Clostridia;	o__Clostridiales;	f__;	g__;	s__
New.ReferenceOTU3794	k__Bacteria;	p__Tenericutes;	c__Mollicutes;	o__RF39;	f__;	g__;	s__
New.ReferenceOTU3796	k__Bacteria;	p__Firmicutes;	c__Clostridia;	o__Clostridiales;	f__Lachnospiraceae;	g__Dorea;	s__
New.ReferenceOTU381	k__Bacteria;	p__Firmicutes;	c__Clostridia;	o__Clostridiales;	f__Lachnospiraceae;	g__;	s__
New.ReferenceOTU3810	k__Bacteria;	p__Firmicutes;	c__Clostridia;	o__Clostridiales;	f__Ruminococcaceae;	g__Oscillospira;	s__
New.ReferenceOTU3813	k__Bacteria;	p__Firmicutes;	c__Clostridia;	o__Clostridiales;	f__Ruminococcaceae;	g__;	s__
New.ReferenceOTU3815	k__Bacteria;	p__Firmicutes;	c__Clostridia;	o__Clostridiales;	f__;	g__;	s__
New.ReferenceOTU3816	k__Bacteria;	p__Firmicutes;	c__Clostridia;	o__Clostridiales;	f__Ruminococcaceae;	g__;	s__
New.ReferenceOTU3820	k__Bacteria;	p__Firmicutes;	c__Clostridia;	o__Clostridiales;	f__;	g__;	s__
New.ReferenceOTU3832	k__Bacteria;	p__Firmicutes;	c__Clostridia;	o__Clostridiales;	f__;	g__;	s__
New.ReferenceOTU3833	k__Bacteria;	p__Firmicutes;	c__Clostridia;	o__Clostridiales;	f__Lachnospiraceae;	g__;	s__
New.ReferenceOTU3834	k__Bacteria;	p__Firmicutes;	c__Clostridia;	o__Clostridiales;	f__;	g__;	s__
New.ReferenceOTU3837	k__Bacteria;	p__Firmicutes;	c__Clostridia;	o__Clostridiales;	f__Clostridiaceae;	g__;	s__
New.ReferenceOTU3841	k__Bacteria;	p__Firmicutes;	c__Clostridia;	o__Clostridiales;	f__;	g__;	s__
New.ReferenceOTU3843	k__Bacteria;	p__Firmicutes;	c__Clostridia;	o__Clostridiales;	f__Ruminococcaceae;	g__;	s__
New.ReferenceOTU3849	k__Bacteria;	p__Firmicutes;	c__Clostridia;	o__Clostridiales;	f__Lachnospiraceae;	g__Anaerostipes;	s__
New.ReferenceOTU3854	k__Bacteria;	p__Firmicutes;	c__Clostridia;	o__Clostridiales;	f__;	g__;	s__
New.ReferenceOTU3855	k__Bacteria;	p__Firmicutes;	c__Clostridia;	o__Clostridiales;	f__;	g__;	s__
New.ReferenceOTU3868	k__Bacteria;	p__Firmicutes;	c__Clostridia;	o__Clostridiales;	f__Ruminococcaceae;	g__;	s__
New.ReferenceOTU3869	k__Bacteria;	p__Proteobacteria;	c__Deltaproteobacteria;	o__Desulfovibrionales;	f__Desulfovibrionaceae;	g__;	s__
New.ReferenceOTU3871	k__Bacteria;	p__Firmicutes;	c__Clostridia;	o__Clostridiales;	f__Ruminococcaceae;	g__;	s__
New.ReferenceOTU3880	k__Bacteria;	p__Firmicutes;	c__Clostridia;	o__Clostridiales;	f__;	g__;	s__
New.ReferenceOTU3889	k__Bacteria;	p__Firmicutes;	c__Clostridia;	o__Clostridiales;	f__;	g__;	s__
New.ReferenceOTU389	k__Bacteria;	p__Bacteroidetes;	c__Bacteroidia;	o__Bacteroidales;	f__S24-7;	g__;	s__
New.ReferenceOTU3891	k__Bacteria;	p__Firmicutes;	c__Clostridia;	o__Clostridiales;	f__;	g__;	s__
New.ReferenceOTU3893	k__Bacteria;	p__Firmicutes;	c__Clostridia;	o__Clostridiales;	f__;	g__;	s__
New.ReferenceOTU3930	k__Bacteria;	p__Firmicutes;	c__Clostridia;	o__Clostridiales;	f__Lachnospiraceae;	g__Coprococcus;	s__
New.ReferenceOTU3932	k__Bacteria;	p__Verrucomicrobia;	c__Verrucomicrobiae;	o__Verrucomicrobiales;	f__Verrucomicrobiaceae;	g__Akkermansia;	s__
New.ReferenceOTU3941	k__Bacteria;	p__Firmicutes;	c__Clostridia;	o__Clostridiales;	f__Christensenellaceae;	g__;	s__
New.ReferenceOTU3945	k__Bacteria;	p__Firmicutes;	c__Clostridia;	o__Clostridiales;	f__;	g__;	s__
New.ReferenceOTU3962	k__Bacteria;	p__Firmicutes;	c__Clostridia;	o__Clostridiales;	f__Ruminococcaceae;	g__;	s__
New.ReferenceOTU3977	k__Bacteria;	p__Firmicutes;	c__Clostridia;	o__Clostridiales;	f__Lachnospiraceae;	g__;	s__
New.ReferenceOTU3982	k__Bacteria;	p__Verrucomicrobia;	c__Verrucomicrobiae;	o__Verrucomicrobiales;	f__Verrucomicrobiaceae;	g__Akkermansia;	s__
New.ReferenceOTU3985	Unassigned	1.00	1	NA	NA
New.ReferenceOTU3993	k__Bacteria;	p__Firmicutes;	c__Clostridia;	o__Clostridiales;	f__Ruminococcaceae;	g__;	s__
New.ReferenceOTU3999	k__Bacteria;	p__Firmicutes;	c__Clostridia;	o__Clostridiales;	f__;	g__;	s__
New.ReferenceOTU4000	k__Bacteria;	p__Firmicutes;	c__Clostridia;	o__Clostridiales;	f__;	g__;	s__
New.ReferenceOTU4035	k__Bacteria;	p__Firmicutes;	c__Clostridia;	o__Clostridiales;	f__;	g__;	s__
New.ReferenceOTU4056	k__Bacteria;	p__Firmicutes;	c__Clostridia;	o__Clostridiales;	f__;	g__;	s__
New.ReferenceOTU4057	k__Bacteria;	p__Firmicutes;	c__Clostridia;	o__Clostridiales;	f__;	g__;	s__
New.ReferenceOTU4059	k__Bacteria;	p__Bacteroidetes;	c__Bacteroidia;	o__Bacteroidales;	f__S24-7;	g__;	s__
New.ReferenceOTU4073	k__Bacteria;	p__Firmicutes;	c__Clostridia;	o__Clostridiales;	f__;	g__;	s__
New.ReferenceOTU4080	k__Bacteria;	p__Firmicutes;	c__Clostridia;	o__Clostridiales;	f__Ruminococcaceae;	g__;	s__
New.ReferenceOTU4083	k__Bacteria;	p__Firmicutes;	c__Clostridia;	o__Clostridiales;	f__Lachnospiraceae;	g__;	s__
New.ReferenceOTU4112	k__Bacteria;	p__Firmicutes;	c__Clostridia;	o__Clostridiales;	f__Lachnospiraceae;	g__Blautia;	s__
New.ReferenceOTU4116	k__Bacteria;	p__Firmicutes;	c__Clostridia;	o__Clostridiales;	f__Ruminococcaceae;	g__Ruminococcus;	s__
New.ReferenceOTU4117	k__Bacteria;	p__Firmicutes;	c__Clostridia;	o__Clostridiales;	f__;	g__;	s__
New.ReferenceOTU4121	Unassigned	1.00	1	NA	NA
New.ReferenceOTU413	k__Bacteria;	p__Firmicutes;	c__Clostridia;	o__Clostridiales;	f__Ruminococcaceae;	g__;	s__
New.ReferenceOTU4130	k__Bacteria;	p__Firmicutes;	c__Clostridia;	o__Clostridiales;	f__Christensenellaceae;	g__;	s__
New.ReferenceOTU4131	k__Bacteria;	p__Firmicutes;	c__Clostridia;	o__Clostridiales;	f__;	g__;	s__
New.ReferenceOTU4135	k__Bacteria;	p__Firmicutes;	c__Clostridia;	o__Clostridiales;	f__;	g__;	s__
New.ReferenceOTU4137	k__Bacteria;	p__Firmicutes;	c__Clostridia;	o__Clostridiales;	f__;	g__;	s__
New.ReferenceOTU4152	k__Bacteria;	p__Firmicutes;	c__Clostridia;	o__Clostridiales;	f__Lachnospiraceae;	g__;	s__
New.ReferenceOTU4158	k__Bacteria;	p__Bacteroidetes;	c__Bacteroidia;	o__Bacteroidales;	f__Rikenellaceae;	g__Rikenella;	s__
New.ReferenceOTU4166	k__Bacteria;	p__Firmicutes;	c__Clostridia;	o__Clostridiales;	f__;	g__;	s__
New.ReferenceOTU4170	k__Bacteria;	p__Firmicutes;	c__Clostridia;	o__Clostridiales;	f__;	g__;	s__
New.ReferenceOTU4177	k__Bacteria;	p__Firmicutes;	c__Clostridia;	o__Clostridiales;	f__Ruminococcaceae;	g__;	s__
New.ReferenceOTU4178	k__Bacteria;	p__Firmicutes;	c__Clostridia;	o__Clostridiales;	f__Ruminococcaceae;	g__;	s__
New.ReferenceOTU4181	k__Bacteria;	p__Firmicutes;	c__Clostridia;	o__Clostridiales;	f__Ruminococcaceae;	g__;	s__
New.ReferenceOTU4187	k__Bacteria;	p__Firmicutes;	c__Clostridia;	o__Clostridiales;	f__Ruminococcaceae;	g__;	s__
New.ReferenceOTU4209	k__Bacteria;	p__Firmicutes;	c__Clostridia;	o__Clostridiales;	f__;	g__;	s__
New.ReferenceOTU4214	k__Bacteria;	p__Firmicutes;	c__Clostridia;	o__Clostridiales;	f__;	g__;	s__
New.ReferenceOTU423	k__Bacteria;	p__Firmicutes;	c__Clostridia;	o__Clostridiales;	f__Lachnospiraceae;	g__;	s__
New.ReferenceOTU4255	k__Bacteria;	p__Firmicutes;	c__Clostridia;	o__Clostridiales;	f__Lachnospiraceae;	g__;	s__
New.ReferenceOTU4269	k__Bacteria;	p__Firmicutes;	c__Clostridia;	o__Clostridiales;	f__Lachnospiraceae;	g__;	s__
New.ReferenceOTU4273	k__Bacteria;	p__Firmicutes;	c__Clostridia;	o__Clostridiales;	f__;	g__;	s__
New.ReferenceOTU4274	k__Bacteria;	p__Actinobacteria;	c__Coriobacteriia;	o__Coriobacteriales;	f__Coriobacteriaceae;	g__Adlercreutzia;	s__
New.ReferenceOTU4276	k__Bacteria;	p__Firmicutes;	c__Clostridia;	o__Clostridiales;	f__Lachnospiraceae;	g__Coprococcus;	s__
New.ReferenceOTU4280	k__Bacteria;	p__Firmicutes;	c__Clostridia;	o__Clostridiales;	f__Lachnospiraceae;	g__[Ruminococcus];	s__gnavus
New.ReferenceOTU4284	k__Bacteria;	p__Firmicutes;	c__Clostridia;	o__Clostridiales;	f__;	g__;	s__
New.ReferenceOTU4290	k__Bacteria;	p__Firmicutes;	c__Clostridia;	o__Clostridiales;	f__Ruminococcaceae;	g__Oscillospira;	s__
New.ReferenceOTU4291	k__Bacteria;	p__Firmicutes;	c__Clostridia;	o__Clostridiales;	f__;	g__;	s__
New.ReferenceOTU4298	k__Bacteria;	p__Actinobacteria;	c__Coriobacteriia;	o__Coriobacteriales;	f__Coriobacteriaceae;	g__Adlercreutzia;	s__
New.ReferenceOTU4299	k__Bacteria;	p__Firmicutes;	c__Clostridia;	o__Clostridiales	1.00	3	NA
New.ReferenceOTU430	k__Bacteria;	p__Actinobacteria;	c__Coriobacteriia;	o__Coriobacteriales;	f__Coriobacteriaceae;	g__;	s__
New.ReferenceOTU4308	k__Bacteria;	p__Firmicutes;	c__Clostridia;	o__Clostridiales;	f__;	g__;	s__
New.ReferenceOTU4315	k__Bacteria;	p__Firmicutes;	c__Erysipelotrichi;	o__Erysipelotrichales;	f__Erysipelotrichaceae;	g__p-75-a5;	s__
New.ReferenceOTU432	k__Bacteria;	p__Firmicutes;	c__Clostridia;	o__Clostridiales;	f__Lachnospiraceae;	g__Coprococcus;	s__
New.ReferenceOTU4338	k__Bacteria;	p__Bacteroidetes;	c__Bacteroidia;	o__Bacteroidales;	f__Rikenellaceae;	g__Rikenella;	s__
New.ReferenceOTU4343	k__Bacteria;	p__Firmicutes;	c__Clostridia;	o__Clostridiales;	f__;	g__;	s__
New.ReferenceOTU4349	k__Bacteria;	p__Firmicutes;	c__Clostridia;	o__Clostridiales;	f__;	g__;	s__
New.ReferenceOTU436	k__Bacteria;	p__Firmicutes;	c__Clostridia;	o__Clostridiales;	f__;	g__;	s__
New.ReferenceOTU4362	k__Bacteria;	p__Firmicutes;	c__Clostridia;	o__Clostridiales;	f__Ruminococcaceae;	g__;	s__
New.ReferenceOTU4373	Unassigned	1.00	1	NA	NA
New.ReferenceOTU438	k__Bacteria;	p__Firmicutes;	c__Clostridia;	o__Clostridiales;	f__Ruminococcaceae;	g__;	s__
New.ReferenceOTU4381	k__Bacteria;	p__Bacteroidetes;	c__Bacteroidia;	o__Bacteroidales;	f__S24-7;	g__;	s__
New.ReferenceOTU4382	k__Bacteria;	p__Firmicutes;	c__Clostridia;	o__Clostridiales;	f__Ruminococcaceae;	g__Faecalibacterium;	s__prausnitzii
New.ReferenceOTU4395	k__Bacteria;	p__Firmicutes;	c__Clostridia;	o__Clostridiales;	f__;	g__;	s__
New.ReferenceOTU4411	k__Bacteria;	p__Firmicutes;	c__Clostridia;	o__Clostridiales;	f__Lachnospiraceae;	g__;	s__
New.ReferenceOTU4438	k__Bacteria;	p__Bacteroidetes;	c__Bacteroidia;	o__Bacteroidales;	f__S24-7;	g__;	s__
New.ReferenceOTU4439	k__Bacteria;	p__Firmicutes;	c__Clostridia;	o__Clostridiales;	f__;	g__;	s__
New.ReferenceOTU4449	k__Bacteria;	p__Bacteroidetes;	c__Bacteroidia;	o__Bacteroidales;	f__S24-7;	g__;	s__
New.ReferenceOTU4450	k__Bacteria;	p__Firmicutes;	c__Clostridia;	o__Clostridiales;	f__Ruminococcaceae;	g__;	s__
New.ReferenceOTU4464	k__Bacteria;	p__Firmicutes;	c__Clostridia;	o__Clostridiales;	f__Lachnospiraceae;	g__;	s__
New.ReferenceOTU4465	k__Bacteria;	p__Firmicutes;	c__Clostridia;	o__Clostridiales;	f__Ruminococcaceae;	g__;	s__
New.ReferenceOTU447	k__Bacteria;	p__Firmicutes;	c__Clostridia;	o__Clostridiales;	f__;	g__;	s__
New.ReferenceOTU4513	k__Bacteria;	p__Verrucomicrobia;	c__Verrucomicrobiae;	o__Verrucomicrobiales;	f__Verrucomicrobiaceae;	g__Akkermansia;	s__
New.ReferenceOTU4514	Unassigned	1.00	1	NA	NA
New.ReferenceOTU4516	k__Bacteria;	p__Tenericutes;	c__Mollicutes;	o__RF39;	f__;	g__;	s__
New.ReferenceOTU4525	k__Bacteria;	p__Firmicutes;	c__Clostridia;	o__Clostridiales;	f__;	g__;	s__
New.ReferenceOTU4534	k__Bacteria;	p__Firmicutes;	c__Clostridia;	o__Clostridiales;	f__Ruminococcaceae;	g__;	s__
New.ReferenceOTU4546	k__Bacteria;	p__Firmicutes;	c__Clostridia;	o__Clostridiales;	f__Ruminococcaceae;	g__;	s__
New.ReferenceOTU4565	k__Bacteria;	p__Firmicutes;	c__Clostridia;	o__Clostridiales;	f__Ruminococcaceae;	g__;	s__
New.ReferenceOTU4568	k__Bacteria;	p__Firmicutes;	c__Clostridia;	o__Clostridiales;	f__Lachnospiraceae;	g__;	s__
New.ReferenceOTU4578	k__Bacteria;	p__Actinobacteria;	c__Coriobacteriia;	o__Coriobacteriales;	f__Coriobacteriaceae;	g__Adlercreutzia;	s__
New.ReferenceOTU4593	k__Bacteria;	p__Firmicutes;	c__Clostridia;	o__Clostridiales;	f__;	g__;	s__
New.ReferenceOTU4594	k__Bacteria;	p__Firmicutes;	c__Clostridia;	o__Clostridiales;	f__;	g__;	s__
New.ReferenceOTU46	k__Bacteria;	p__Bacteroidetes;	c__Bacteroidia;	o__Bacteroidales;	f__S24-7;	g__;	s__
New.ReferenceOTU4606	k__Bacteria;	p__Firmicutes;	c__Clostridia;	o__Clostridiales;	f__Lachnospiraceae;	g__Dorea;	s__
New.ReferenceOTU461	k__Bacteria;	p__Firmicutes;	c__Erysipelotrichi;	o__Erysipelotrichales;	f__Erysipelotrichaceae;	g__Coprobacillus;	s__
New.ReferenceOTU4611	k__Bacteria;	p__Firmicutes;	c__Clostridia;	o__Clostridiales;	f__Ruminococcaceae;	g__;	s__
New.ReferenceOTU4621	k__Bacteria;	p__Firmicutes;	c__Clostridia;	o__Clostridiales;	f__;	g__;	s__
New.ReferenceOTU4624	k__Bacteria;	p__Firmicutes;	c__Clostridia;	o__Clostridiales;	f__Ruminococcaceae;	g__;	s__
New.ReferenceOTU4631	k__Bacteria;	p__Firmicutes;	c__Clostridia;	o__Clostridiales;	f__;	g__;	s__
New.ReferenceOTU464	k__Bacteria;	p__Firmicutes;	c__Clostridia;	o__Clostridiales;	f__Lachnospiraceae;	g__;	s__
New.ReferenceOTU4641	k__Bacteria;	p__Firmicutes;	c__Clostridia;	o__Clostridiales;	f__;	g__;	s__
New.ReferenceOTU4649	k__Bacteria;	p__Firmicutes;	c__Clostridia;	o__Clostridiales;	f__Ruminococcaceae;	g__;	s__
New.ReferenceOTU465	k__Bacteria;	p__Firmicutes;	c__Erysipelotrichi;	o__Erysipelotrichales;	f__Erysipelotrichaceae;	g__;	s__
New.ReferenceOTU4651	k__Bacteria;	p__Firmicutes;	c__Clostridia;	o__Clostridiales;	f__Ruminococcaceae;	g__Ruminococcus;	s__
New.ReferenceOTU4661	k__Bacteria;	p__Firmicutes;	c__Clostridia;	o__Clostridiales;	f__;	g__;	s__
New.ReferenceOTU4663	k__Bacteria;	p__Firmicutes;	c__Clostridia;	o__Clostridiales;	f__;	g__;	s__
New.ReferenceOTU4673	k__Bacteria;	p__Actinobacteria;	c__Coriobacteriia;	o__Coriobacteriales;	f__Coriobacteriaceae;	g__;	s__
New.ReferenceOTU468	k__Bacteria;	p__Firmicutes;	c__Clostridia;	o__Clostridiales;	f__;	g__;	s__
New.ReferenceOTU48	k__Bacteria;	p__Proteobacteria;	c__Deltaproteobacteria;	o__Desulfovibrionales;	f__Desulfovibrionaceae;	g__Desulfovibrio;	s__
New.ReferenceOTU491	k__Bacteria;	p__Firmicutes;	c__Clostridia;	o__Clostridiales;	f__;	g__;	s__
New.ReferenceOTU501	Unassigned	1.00	1	NA	NA
New.ReferenceOTU503	k__Bacteria;	p__Firmicutes;	c__Clostridia;	o__Clostridiales;	f__;	g__;	s__
New.ReferenceOTU516	k__Bacteria;	p__Firmicutes;	c__Clostridia;	o__Clostridiales;	f__Lachnospiraceae;	g__;	s__
New.ReferenceOTU570	k__Bacteria;	p__Firmicutes;	c__Clostridia;	o__Clostridiales;	f__Veillonellaceae;	g__Phascolarctobacterium;	s__
New.ReferenceOTU573	k__Bacteria;	p__Firmicutes;	c__Clostridia;	o__Clostridiales;	f__;	g__;	s__
New.ReferenceOTU575	k__Bacteria;	p__Firmicutes;	c__Clostridia;	o__Clostridiales;	f__Lachnospiraceae;	g__Blautia;	s__
New.ReferenceOTU58	Unassigned	1.00	1	NA	NA
New.ReferenceOTU591	k__Bacteria;	p__Firmicutes;	c__Clostridia;	o__Clostridiales;	f__Peptococcaceae;	g__rc4-4;	s__
New.ReferenceOTU6	k__Bacteria;	p__Firmicutes;	c__Clostridia;	o__Clostridiales;	f__;	g__;	s__
New.ReferenceOTU605	k__Bacteria;	p__Firmicutes;	c__Clostridia;	o__Clostridiales;	f__Ruminococcaceae;	g__;	s__
New.ReferenceOTU606	k__Bacteria;	p__Firmicutes;	c__Clostridia;	o__Clostridiales;	f__Ruminococcaceae;	g__Oscillospira;	s__
New.ReferenceOTU62	k__Bacteria;	p__Tenericutes;	c__Mollicutes;	o__RF39;	f__;	g__;	s__
New.ReferenceOTU629	k__Bacteria;	p__Firmicutes;	c__Clostridia;	o__Clostridiales;	f__Ruminococcaceae;	g__;	s__
New.ReferenceOTU630	k__Bacteria;	p__Firmicutes;	c__Clostridia;	o__Clostridiales;	f__Lachnospiraceae;	g__Coprococcus;	s__
New.ReferenceOTU647	k__Bacteria;	p__Firmicutes;	c__Clostridia;	o__Clostridiales;	f__;	g__;	s__
New.ReferenceOTU654	k__Bacteria;	p__Tenericutes;	c__Mollicutes;	o__RF39;	f__;	g__;	s__
New.ReferenceOTU656	k__Bacteria;	p__Firmicutes;	c__Clostridia;	o__Clostridiales;	f__;	g__;	s__
New.ReferenceOTU669	k__Archaea;	p__Euryarchaeota;	c__Methanobacteria;	o__Methanobacteriales;	f__Methanobacteriaceae;	g__Methanobrevibacter;	s__
New.ReferenceOTU69	k__Bacteria;	p__Firmicutes;	c__Clostridia;	o__Clostridiales;	f__Lachnospiraceae;	g__;	s__
New.ReferenceOTU696	k__Bacteria;	p__Firmicutes;	c__Clostridia;	o__Clostridiales;	f__;	g__;	s__
New.ReferenceOTU697	k__Bacteria;	p__Firmicutes;	c__Clostridia;	o__Clostridiales;	f__Ruminococcaceae;	g__;	s__
New.ReferenceOTU703	k__Bacteria;	p__Firmicutes;	c__Clostridia;	o__Clostridiales;	f__;	g__;	s__
New.ReferenceOTU706	k__Bacteria;	p__Firmicutes;	c__Clostridia;	o__Clostridiales;	f__;	g__;	s__
New.ReferenceOTU708	k__Bacteria;	p__Bacteroidetes;	c__Bacteroidia;	o__Bacteroidales;	f__Rikenellaceae;	g__;	s__
New.ReferenceOTU719	k__Bacteria;	p__Firmicutes;	c__Clostridia;	o__Clostridiales;	f__;	g__;	s__
New.ReferenceOTU73	k__Bacteria;	p__Firmicutes;	c__Clostridia;	o__Clostridiales;	f__;	g__;	s__
New.ReferenceOTU733	k__Bacteria;	p__Bacteroidetes;	c__Bacteroidia;	o__Bacteroidales;	f__S24-7;	g__;	s__
New.ReferenceOTU741	k__Bacteria;	p__Firmicutes;	c__Clostridia;	o__Clostridiales;	f__;	g__;	s__
New.ReferenceOTU744	k__Bacteria;	p__Firmicutes;	c__Clostridia;	o__Clostridiales;	f__;	g__;	s__
New.ReferenceOTU747	k__Bacteria;	p__Firmicutes;	c__Clostridia;	o__Clostridiales;	f__Lachnospiraceae;	g__Blautia;	s__
New.ReferenceOTU759	Unassigned	1.00	1	NA	NA
New.ReferenceOTU761	k__Bacteria;	p__Firmicutes;	c__Clostridia;	o__Clostridiales;	f__Ruminococcaceae;	g__Ruminococcus;	s__
New.ReferenceOTU763	k__Bacteria;	p__Firmicutes;	c__Clostridia;	o__Clostridiales;	f__Ruminococcaceae;	g__Oscillospira;	s__
New.ReferenceOTU767	k__Bacteria;	p__Firmicutes;	c__Clostridia;	o__Clostridiales;	f__Lachnospiraceae;	g__;	s__
New.ReferenceOTU768	k__Bacteria;	p__Firmicutes;	c__Clostridia;	o__Clostridiales;	f__;	g__;	s__
New.ReferenceOTU771	k__Bacteria;	p__Firmicutes;	c__Clostridia;	o__Clostridiales;	f__;	g__;	s__
New.ReferenceOTU776	k__Bacteria;	p__Firmicutes;	c__Clostridia;	o__Clostridiales;	f__Lachnospiraceae;	g__;	s__
New.ReferenceOTU780	Unassigned	1.00	1	NA	NA
New.ReferenceOTU782	Unassigned	1.00	1	NA	NA
New.ReferenceOTU787	k__Bacteria;	p__Proteobacteria;	c__Alphaproteobacteria;	o__RF32;	f__;	g__;	s__
New.ReferenceOTU794	k__Bacteria;	p__Firmicutes;	c__Clostridia;	o__Clostridiales;	f__;	g__;	s__
New.ReferenceOTU799	k__Bacteria;	p__Firmicutes;	c__Clostridia;	o__Clostridiales;	f__;	g__;	s__
New.ReferenceOTU80	k__Bacteria;	p__Firmicutes;	c__Clostridia;	o__Clostridiales;	f__Lachnospiraceae;	g__Coprococcus;	s__
New.ReferenceOTU800	k__Bacteria;	p__Firmicutes;	c__Clostridia;	o__Clostridiales;	f__;	g__;	s__
New.ReferenceOTU806	k__Bacteria;	p__Firmicutes;	c__Clostridia;	o__Clostridiales;	f__Clostridiaceae;	g__Clostridium;	s__
New.ReferenceOTU839	k__Bacteria;	p__Bacteroidetes;	c__Bacteroidia;	o__Bacteroidales;	f__S24-7;	g__;	s__
New.ReferenceOTU866	k__Bacteria;	p__Firmicutes;	c__Clostridia;	o__Clostridiales;	f__;	g__;	s__
New.ReferenceOTU892	k__Bacteria;	p__Firmicutes;	c__Clostridia;	o__Clostridiales;	f__;	g__;	s__
New.ReferenceOTU897	k__Bacteria;	p__Actinobacteria;	c__Coriobacteriia;	o__Coriobacteriales;	f__Coriobacteriaceae;	g__;	s__
New.ReferenceOTU898	k__Bacteria;	p__Firmicutes;	c__Clostridia;	o__Clostridiales;	f__Christensenellaceae;	g__;	s__
New.ReferenceOTU918	k__Bacteria;	p__Firmicutes;	c__Clostridia;	o__Clostridiales;	f__;	g__;	s__
New.ReferenceOTU940	k__Bacteria;	p__Firmicutes;	c__Clostridia;	o__Clostridiales;	f__;	g__;	s__
New.ReferenceOTU945	k__Bacteria;	p__Firmicutes;	c__Clostridia;	o__Clostridiales;	f__;	g__;	s__
New.ReferenceOTU95	k__Bacteria;	p__Firmicutes;	c__Clostridia;	o__Clostridiales;	f__Ruminococcaceae;	g__Ruminococcus	0.67
New.ReferenceOTU951	k__Bacteria;	p__Firmicutes;	c__Clostridia;	o__Clostridiales;	f__;	g__;	s__
New.ReferenceOTU98	k__Bacteria;	p__Proteobacteria;	c__Betaproteobacteria;	o__Burkholderiales	0.67	3	NA
New.ReferenceOTU984	Unassigned	1.00	1	NA	NA
