# Supplementary material for: Breeding farm, level of feeding and presence of antibiotics in the feed influence rabbit cecal microbiota
Source: Anim Microbiome. 2020 Nov 2;2:40. doi: 10.1186/s42523-020-00059-z (PMC7807820; doi:10.1186/s42523-020-00059-z)
Supplement: Supplementary file 5 — Additional file 5. Relative abundances phyla table built from the collapse of the filtered and CSS-normalized OTU table at phylum level. [file 42523_2020_59_MOESM5_ESM.txt]

# Constructed from biom file
#OTU ID	113151S36	114772S94	115196reseqS87	115143reseqS26	116538reseqS78	116643reseqS68	113072S93	101018S77	113166S65	113177S2	113179S33	113202S75	113165S79	113174S23	113122S16	113150S62	113247S30	113227S74	113232reseqS55	113105S91	113171S41	113157S73	114534S11	114546S4	114574S10	114599reseqS27	114645S56	114652S46	114663S32	114792S62	114539S12	114540S80	114571reseqS37	114564reseqS14	114612S31	114533S1	114545S84	114760S93	114683S19	114651S93	115060S35	115061S11	115204S84	115287S44	115157S32	115285S71	115159S90	116004reseqS29	115746S95
U;n	0,040468535	0,045430479	0,059784312	0,043038828	0,049856013	0,051044265	0,035400739	0,046429363	0,043387232	0,056098937	0,047186511	0,037408924	0,041661683	0,046616673	0,045484035	0,040896684	0,056371192	0,039756063	0,06039948	0,053512414	0,046250811	0,051364503	0,034211575	0,038566675	0,04723611	0,050533354	0,049355613	0,052956911	0,040722338	0,044251021	0,040336386	0,050719885	0,064303214	0,052377162	0,035237119	0,039453363	0,043987381	0,041501344	0,043627767	0,044504837	0,048556938	0,04395884	0,04466285	0,037306142	0,040421659	0,047270007	0,043913848	0,053556306	0,036864325
k__Archaea;p__Euryarchaeota	0,002386628	0,003301587	0,002997024	0	0,000255731	0	0,001132505	0,005517613	0	0,001440235	0	0	0,000695542	0	0	0	0,002379082	0,000590405	0,000575355	0,00379646	0,00334026	0,004638313	0,0013395	0,000329725	0,000471402	0	0,001426269	0	0,004823189	0,000471345	0	0	0	0,001585761	0,002467711	0,000152018	0	0	0,003397738	0,002634472	0	0	9,55E+10	0	0,006214959	0,000366844	0	0,001961855	0,000900231
k__Bacteria;p__Actinobacteria	0,019306355	0,0214818	0,023911878	0,018229377	0,017560665	0,0215862	0,008632316	0,019387921	0,017924938	0,026737239	0,019952491	0,019973254	0,016401464	0,017713931	0,016057237	0,011170086	0,021259893	0,016720466	0,022284644	0,023431816	0,01676764	0,019118647	0,008539721	0,015483269	0,009043712	0,016741215	0,013357355	0,016913284	0,009856145	0,020250106	0,006014825	0,016662749	0,022370172	0,021749537	0,011190699	0,016416341	0,019638271	0,012270429	0,027906608	0,018301705	0,022215727	0,016447764	0,01432103	0,014128057	0,022777679	0,02067018	0,012833612	0,019251536	0,011673933
k__Bacteria;p__Bacteroidetes	0,064491325	0,056467897	0,080480924	0,059527503	0,078904746	0,087529062	0,06309433	0,043800428	0,066067093	0,077557287	0,052264071	0,051789977	0,080041346	0,055801708	0,054279896	0,070474108	0,070646941	0,066907982	0,088985219	0,069660413	0,064520974	0,069385713	0,063840389	0,069737459	0,070275165	0,075467052	0,066626791	0,059004089	0,063506961	0,059564993	0,067090508	0,061531852	0,084445487	0,07378696	0,073277292	0,071339153	0,060554613	0,06094123	0,057421072	0,049378731	0,051040801	0,059565085	0,054203264	0,060612629	0,09343473	0,063026893	0,068680389	0,087837138	0,065995026
k__Bacteria;p__Cyanobacteria	0,009942605	0,014884949	0,009151382	0,014158423	0,011773916	0,006518899	0,003476893	0,013512626	0,004198358	0,009560942	0,008769949	0,002825436	0,004767028	0,008757938	0,008578777	0,005713615	0,018635396	0,008483317	0,006606317	0,012164853	0,01016385	0,012131495	0,013413	0,006299721	0,0089174	0,007835367	0,004862951	0,00477914	0,004400245	0,006203082	0,008409765	0,007106012	0,008874765	0,012808856	0,017831276	0,009670747	0,007306844	0,009060714	0,007248131	0,006284066	0,007458995	0,007292082	0,012730488	0,003380638	0,017032426	0,00369084	0,006598528	0,012281214	0,00474789
k__Bacteria;p__Firmicutes	0,746876852	0,743016365	0,690099638	0,739622693	0,715380604	0,711753639	0,793103195	0,772588163	0,768174126	0,715686986	0,758555254	0,78250395	0,74632528	0,747741524	0,769331596	0,787623366	0,727390938	0,779647193	0,692697541	0,731536805	0,750294071	0,735753477	0,798647805	0,762432825	0,770731328	0,723573986	0,759456371	0,766420987	0,776381517	0,768806151	0,786336557	0,757697599	0,688046486	0,701652972	0,754125085	0,756112069	0,764240768	0,791498621	0,767334774	0,767646542	0,777402397	0,76320671	0,754274502	0,783327838	0,712288295	0,760863355	0,751203954	0,701322114	0,777962402
k__Bacteria;p__Proteobacteria	0,017252913	0,016063202	0,021877887	0,016102955	0,016340596	0,019414504	0,014629767	0,008054131	0,015375845	0,026562656	0,016352947	0,011274675	0,013838013	0,015220314	0,016958829	0,01350722	0,016189778	0,009864665	0,018966059	0,019542207	0,016574038	0,013522571	0,014878642	0,019539681	0,017735983	0,021827572	0,018616053	0,017756766	0,018937467	0,010752346	0,01683532	0,019191174	0,024989703	0,018198847	0,025636564	0,014768534	0,01310392	0,018693171	0,018644855	0,013732422	0,014883942	0,016932748	0,019678487	0,017453655	0,030488061	0,012106573	0,022041459	0,025462149	0,014664293
k__Bacteria;p__Tenericutes	0,08607712	0,08566674	0,092758658	0,09203507	0,092747852	0,085085837	0,065352837	0,079669499	0,075535832	0,068296555	0,084133664	0,078351833	0,085556043	0,097547876	0,077744675	0,059103255	0,072069657	0,064514691	0,087473698	0,076771579	0,078527519	0,083977829	0,054984937	0,066050904	0,057490541	0,085412714	0,073394909	0,070076202	0,058182562	0,076906216	0,063204872	0,076611815	0,089342469	0,097483403	0,064234493	0,078715266	0,075553267	0,054675025	0,069352283	0,085643496	0,068616929	0,075475918	0,086489507	0,068580354	0,061997325	0,077678867	0,07878218	0,084709581	0,070578468
k__Bacteria;p__Verrucomicrobia	0,013197669	0,01368698	0,018938298	0,017285152	0,017179878	0,017067595	0,015177418	0,011040257	0,009336575	0,018059164	0,012785113	0,015871949	0,0107136	0,010600037	0,011564956	0,011511665	0,015057124	0,013515218	0,022011686	0,009583453	0,013560837	0,010107452	0,01014443	0,021559742	0,018098359	0,018608741	0,012903688	0,012092622	0,023189575	0,01279474	0,011771766	0,010478916	0,017627703	0,020356502	0,01599976	0,01337251	0,015614936	0,011359466	0,005066773	0,011873728	0,009824272	0,017120853	0,013544363	0,015210688	0,015344865	0,014326441	0,015946029	0,013618107	0,016613432
[truncated: 376 more columns]
