# Supplementary material for: Breeding farm, level of feeding and presence of antibiotics in the feed influence rabbit cecal microbiota
Source: Anim Microbiome. 2020 Nov 2;2:40. doi: 10.1186/s42523-020-00059-z (PMC7807820; doi:10.1186/s42523-020-00059-z)
Supplement: Supplementary file 6 — Additional file 6. Relative abundances genera table built from the collapse of the filtered and CSS-normalized OTU table at genus level. [file 42523_2020_59_MOESM6_ESM.txt]

# Constructed from biom file
#OTU ID	113151S36	114772S94	115196reseqS87	115143reseqS26	116538reseqS78	116643reseqS68	113072S93	101018S77	113166S65	113177S2	113179S33	113202S75	113165S79	113174S23	113122S16	113150S62	113247S30	113227S74	113232reseqS55	113105S91	113171S41	113157S73	114534S11	114546S4	114574S10	114599reseqS27	114645S56	114652S46	114663S32	114792S62	114539S12	114540S80	114571reseqS37	114564reseqS14	114612S31	114533S1	114545S84	114760S93	114683S19	114651S93	115060S35	115061S11	115204S84	115287S44	115157S32	115285S71	115159S90	116004reseqS29	115746S95
U;n;a;s;s;i	0,040468535	0,045430479	0,059784312	0,043038828	0,049856013	0,051044265	0,035400739	0,046429363	0,043387232	0,056098937	0,047186511	0,037408924	0,041661683	0,046616673	0,045484035	0,040896684	0,056371192	0,039756063	0,06039948	0,053512414	0,046250811	0,051364503	0,034211575	0,038566675	0,04723611	0,050533354	0,049355613	0,052956911	0,040722338	0,044251021	0,040336386	0,050719885	0,064303214	0,052377162	0,035237119	0,039453363	0,043987381	0,041501344	0,043627767	0,044504837	0,048556938	0,04395884	0,04466285	0,037306142	0,040421659	0,047270007	0,043913848	0,053556306	0,036864325
k__Archaea;p__Euryarchaeota;c__Methanobacteria;o__Methanobacteriales;f__Methanobacteriaceae;g__Methanobrevibacter	0,002386628	0,003301587	0,002997024	0	0,000255731	0	0,001132505	0,005517613	0	0,001440235	0	0	0,000695542	0	0	0	0,002379082	0,000590405	0,000575355	0,00379646	0,00334026	0,004638313	0,0013395	0,000329725	0,000471402	0	0,001426269	0	0,004823189	0,000471345	0	0	0	0,001585761	0,002467711	0,000152018	0	0	0,003397738	0,002634472	0	0	9,55E+10	0	0,006214959	0,000366844	0	0,001961855	0,000900231
k__Bacteria;p__Actinobacteria;c__Coriobacteriia;o__Coriobacteriales;f__Coriobacteriaceae;g__	0,008217047	0,008573605	0,009800024	0,007368309	0,007014468	0,009592783	0,005657649	0,007481436	0,007059239	0,008321497	0,007896527	0,008188414	0,007426718	0,007418525	0,00758436	0,005971275	0,010070483	0,008058626	0,009433072	0,009528648	0,008653537	0,007841829	0,005537525	0,007123418	0,00521342	0,007458373	0,005687754	0,007297879	0,004615007	0,007996376	0,004020222	0,008476116	0,007964317	0,009878819	0,005754536	0,007617865	0,008075748	0,005871469	0,011414583	0,007431739	0,008870062	0,007412996	0,006228844	0,006921495	0,011131088	0,00787361	0,005782106	0,008439832	0,006185801
k__Bacteria;p__Actinobacteria;c__Coriobacteriia;o__Coriobacteriales;f__Coriobacteriaceae;g__Adlercreutzia	0,011089308	0,012908194	0,014111854	0,010861068	0,010546197	0,011993417	0,002974667	0,011906484	0,010865699	0,018415742	0,012055964	0,01178484	0,008974746	0,010295405	0,008472877	0,005198811	0,01118941	0,00866184	0,012851571	0,013903168	0,008114103	0,011276818	0,003002196	0,008359851	0,003830292	0,009282842	0,007669601	0,009615405	0,005241138	0,01225373	0,001994603	0,008186632	0,014405855	0,011870718	0,005436164	0,008798476	0,011562522	0,00639896	0,016492025	0,010869966	0,013345665	0,009034768	0,008092185	0,007206562	0,011646591	0,012796571	0,007051505	0,010811703	0,005488132
k__Bacteria;p__Bacteroidetes;c__Bacteroidia;o__Bacteroidales;f__;g__	0,006481241	0,005802489	0,007602464	0,007704943	0,008889282	0,008873471	0,009195851	0	0,008043333	0,008095693	0,007282731	0,000410172	0,00508708	0,004533584	0,004685713	0,006006705	0,004663726	0,005869175	0,009262982	0,005069227	0,00391742	0,007522975	0,006516845	0,006333642	0,006509936	0,008445054	0,006739964	0,006309025	0,008113096	0,004773866	0,006102179	0,006610332	0,006352315	0,008189535	0,009752157	0,006513379	0,005761252	0,006386326	0,005019194	0,005010359	0,005657922	0,005931921	0,005731331	0,006044497	0,010161669	0,006246503	0,007841697	0,007697286	0,007055298
k__Bacteria;p__Bacteroidetes;c__Bacteroidia;o__Bacteroidales;f__Bacteroidaceae;g__Bacteroides	0,021669284	0,018836709	0,022507279	0,014516597	0,014386648	0,024612519	0,020182401	0,005167848	0,013003393	0,020666793	0,01729987	0,012686305	0,019653322	0,015795778	0,020385365	0,024412275	0,01574419	0,02171299	0,026953084	0,017007814	0,014268403	0,018363926	0,017943226	0,020307196	0,019396508	0,02570765	0,018575401	0,023196369	0,022329565	0,011424901	0,015726535	0,015806425	0,01918798	0,019182147	0,024156564	0,020891808	0,020246592	0,016687552	0,017232623	0,018859395	0,01377009	0,015871457	0,006999455	0,023064883	0,017735603	0,022072134	0,01657368	0,023056665	0,016547392
k__Bacteria;p__Bacteroidetes;c__Bacteroidia;o__Bacteroidales;f__Porphyromonadaceae;g__Parabacteroides	0,00264853	0,002431566	0,004884305	0,003812175	0,004827164	0,005005392	0,000781462	0	0,00350826	0,002472443	0,000628218	0,002302668	0,003643762	0,0018703	0,002093208	0,000329166	0,001311914	0,000910775	0,004083842	0,004755175	0,00114416	0,003351003	0,002905844	0,000709617	0,001081594	0,00315538	0,00178969	0,002638811	0,002736042	0,003366604	0,003966938	0,003705415	0,003785439	0,003808355	0	0,003932275	0	0,00331194	0,001010863	0,002425584	0,002434991	0,003811182	0	0,001448775	0,002065173	0,000918927	0,001251418	0,004150774	0,003748953
k__Bacteria;p__Bacteroidetes;c__Bacteroidia;o__Bacteroidales;f__Rikenellaceae;g__	0,012187575	0,0101311	0,00886192	0,00785216	0,013637849	0,013312615	0,010267186	0,011504888	0,008984513	0,011327437	0,009484956	0,006780722	0,010253325	0,008815175	0,01057093	0,012088147	0,008830061	0,007577847	0,008404056	0,01104186	0,006196446	0,011077462	0,013218921	0,010890373	0,016896623	0,006802602	0,007451875	0,009073324	0,013133933	0,011249071	0,012217196	0,015334609	0,016323733	0,008994303	0,012910838	0,012944557	0,012332891	0,008862688	0,008916937	0,010662865	0,009452342	0,007408819	0,009676491	0,007661472	0,017179558	0,009579864	0,013581983	0,012028915	0,010008956
k__Bacteria;p__Bacteroidetes;c__Bacteroidia;o__Bacteroidales;f__Rikenellaceae;g__Rikenella	0,006307623	0,003111742	0,004443575	0,001931931	0,003705148	0,003245768	0,003988176	0,000607847	0,006374323	0,009111047	0,004458737	0,000410172	0,005925812	0,006461911	0	0,00321567	0,002695149	0,003331384	0,004089448	0,003272214	0,006310721	0,006913053	0,00133922	0,006015928	0,001538705	0,004000664	0,00391361	0,003087082	0,003662608	0,004339607	0,004418042	0,003028997	0,006970286	0,004887542	0,003380751	0,003860427	0,006124215	0,006478822	0,001403761	0,002043895	0,002783512	0,00216448	0,002937074	0,002919329	0,003126056	0,003934279	0,001246975	0,004087066	0,001132036
k__Bacteria;p__Bacteroidetes;c__Bacteroidia;o__Bacteroidales;f__S24-7;g__	0,001372871	0,008279115	0,012628328	0,009065674	0,017118527	0,016169352	0,010637551	0,016863632	0,016986398	0,012818994	0,007745553	0,021790519	0,027216884	0,008006185	0,004132913	0,011189525	0,027245224	0,017490244	0,015766949	0,019201248	0,023725143	0,008895776	0,012401142	0,011927731	0,015824602	0,012831183	0,020966099	0,004647488	0,006142587	0,015775341	0,016500574	0,009843509	0,016597908	0,017226822	0,010657613	0,012308645	0,005877402	0,012638755	0,011555669	0,001193087	0,006618807	0,015387234	0,017982931	0,009233737	0,019663258	0,006826293	0,01277264	0,016692023	0,018877917
k__Bacteria;p__Bacteroidetes;c__Bacteroidia;o__Bacteroidales;f__[Barnesiellaceae];g__	0,004161822	0,003383391	0,013264848	0,008507656	0,010467843	0,010043868	0,007542959	0	0,0064493	0,006046173	0,005364008	0,004014173	0,005178811	0,007719417	0,009077387	0,008084712	0,007057181	0,005152984	0,013323717	0,006046457	0,00679288	0,00850936	0,005836165	0,007771862	0,006152595	0,011216928	0,003725193	0,005927041	0,005212075	0,005208782	0,005548206	0,003589351	0,008049102	0,008276136	0,008733016	0,006004146	0,005693837	0,004992791	0,006233696	0,005405722	0,006814561	0,007447949	0,006749242	0,004452844	0,01180576	0,006263496	0,006799764	0,012800043	0,005220802
k__Bacteria;p__Bacteroidetes;c__Bacteroidia;o__Bacteroidales;f__[Odoribacteraceae];g__Butyricimonas	0,004944531	0,003705764	0,002531378	0,004052308	0,004320808	0,002455993	0	0,005342755	0	0,003075877	0	0,00228469	0	0	0,000952663	0,001934867	0,002520753	0,00427218	0	0,001161437	0,00137107	0,000426604	0,000926331	0,001894886	0,001405224	0,002267535	0,002352909	0,001409792	0,001464919	0,001930349	0,001206957	0,000582477	0,001476984	0,001874965	0,002451493	0,001395541	0,003568444	0	0,002321208	0,002022603	0	0,001149665	0,000552145	0,003671202	0,004126468	0,004358105	0,00278264	0,002240562	0,002503441
k__Bacteria;p__Bacteroidetes;c__Bacteroidia;o__Bacteroidales;f__[Odoribacteraceae];g__Odoribacter	0,004717849	0,00078602	0,003756827	0,002084059	0,001551476	0,003810084	0,000498743	0,004313459	0,002717573	0,00394283	0	0,001110556	0,003082349	0,002599357	0,002381716	0,003213041	0,000578743	0,000590405	0,007101141	0,002104981	0,000794729	0,004325553	0,002752695	0,003886223	0,001469378	0,001040056	0,00111205	0,002715157	0,000712136	0,001496473	0,001403881	0,003030737	0,00570174	0,001347154	0,001234861	0,003488374	0,000949982	0,001582356	0,003727121	0,001755222	0,003508576	0,000392378	0,003574595	0,00211589	0,007571186	0,002827291	0,005829591	0,005083803	0,000900231
k__Bacteria;p__Cyanobacteria;c__4C0d-2;o__YS2;f__;g__	0,009942605	0,012314442	0,009151382	0,014158423	0,010273952	0,006518899	0,003476893	0,013512626	0,004198358	0,009560942	0,008769949	0,001978088	0,003753683	0,008757938	0,008578777	0,005713615	0,017628479	0,008483317	0,006606317	0,012164853	0,01016385	0,012131495	0,013413	0,006299721	0,0089174	0,007835367	0,004862951	0,00477914	0,003074072	0,004706608	0,007550349	0,007106012	0,008874765	0,012317682	0,016108213	0,008902622	0,005800674	0,008177999	0,007248131	0,005875249	0,007458995	0,007292082	0,012634978	0,003380638	0,01501292	0,00369084	0,006598528	0,012281214	0,004407796
k__Bacteria;p__Cyanobacteria;c__Chloroplast;o__CAB-I;f__;g__	0	0,002570507	0	0	0,001499964	0	0	0	0	0	0	0,000847349	0,001013346	0	0	0	0,001006917	0	0	0	0	0	0	0	0	0	0	0	0,001326173	0,001496473	0,000859416	0	0	0,000491174	0,001723062	0,000768124	0,001506171	0,000882716	0	0,000408817	0	0	9,55E+10	0	0,002019506	0	0	0	0,000340093
k__Bacteria;p__Firmicutes;c__Clostridia;o__Clostridiales;Other;Other	0,000584747	0,003529643	0,002660595	0,001291176	0,000255731	0,001021588	0,001761159	0,001757333	0,002553541	0,00284702	0,000628218	0,002294288	0,002783019	0,001379553	0,001582285	0,002501522	0,001884282	0,000590405	0,001804415	0,000635072	0,002050248	0,002034544	0,002477815	0,002698485	0,001303775	0,003310782	0,002892411	0,002156574	0,002609178	0,001219979	0,003613621	0,001578554	0,001971013	0,00395558	0,003818175	0,002094082	0,003010795	0,002543822	0,002517748	0,001406938	0,001482702	0,001740891	0,001791212	0,002516508	0,003223463	0,001401415	0,002033352	0,001940933	0,001855147
k__Bacteria;p__Firmicutes;c__Clostridia;o__Clostridiales;f__;g__	0,304420869	0,324955493	0,314406316	0,317693768	0,31600792	0,315929293	0,381272044	0,322584757	0,317577827	0,300135466	0,338529015	0,333792258	0,342329555	0,350326298	0,333321129	0,352507561	0,308138022	0,348470163	0,304696744	0,327711421	0,353411039	0,31898209	0,35654739	0,341916705	0,369326503	0,310598157	0,322471784	0,344904014	0,342500976	0,337633036	0,351830371	0,316676786	0,307579787	0,294565262	0,31163258	0,321662072	0,351112561	0,364331564	0,314839928	0,348961228	0,331684946	0,335242892	0,346723756	0,322658459	0,230657245	0,336874002	0,328741263	0,31025741	0,347504643
k__Bacteria;p__Firmicutes;c__Clostridia;o__Clostridiales;f__Christensenellaceae;g__	0,004058035	0,000376671	0,004264752	0,004006602	0,004875146	0,00365551	0,003645029	0,004669185	0,004104464	0,006129199	0,004830613	0,003050717	0,004796817	0,002164617	0,003569173	0,006575946	0,000859487	0,001501179	0,004770537	0,001977336	0,004496176	0,003953918	0,001681617	0,003743231	0,001081594	0,004475843	0,004177153	0,005897933	0,003512783	0,004880107	0,001622552	0,00754201	0,004249063	0,001880634	0	0,001558277	0,007650695	0,004451733	0,001342857	0,005097594	0,000963461	0,004406667	0,002655537	0,000933036	0,002167753	0,00281111	0,001132137	0,003050556	0,004994508
k__Bacteria;p__Firmicutes;c__Clostridia;o__Clostridiales;f__Clostridiaceae;g__	0,006343498	0,005072127	0,003196734	0,002455229	0,003493764	0,002181563	0,002513592	0,002589425	0,003644676	0,006417115	0,002973627	0,001957905	0,003085924	0,001703047	0,00244365	0,002943786	0,004051172	0,003160117	0,001572758	0,003413777	0,003028783	0,00493941	0,004427879	0,00505143	0,002830275	0,003396838	0,002954469	0,004235111	0,006126734	0,002461009	0,004055482	0,004817099	0,005260805	0,004381688	0,002332669	0,003609531	0,004937081	0,003914233	0,004847107	0,004674067	0,001740201	0,002212919	0,003655078	0,001555647	0,005454335	0,004291268	0,004922528	0,002582291	0,003106231
k__Bacteria;p__Firmicutes;c__Clostridia;o__Clostridiales;f__Clostridiaceae;g__Clostridium	0,010086876	0,009729569	0,008737821	0,00903496	0,009757268	0,012277943	0,013334467	0,008265564	0,010344472	0,004412082	0,009771063	0,008630933	0,009921266	0,008916456	0,011265061	0,00855232	0,007762401	0,012629461	0,010211424	0,010223888	0,009955622	0,006510896	0,007897529	0,011153619	0,011795768	0,007810586	0,007745483	0,012968423	0,010500754	0,009543195	0,011339371	0,008832638	0,007147506	0,008849553	0,011448677	0,009847158	0,013649056	0,008002745	0,009237162	0,008951514	0,010671572	0,013725651	0,007379012	0,013110366	0,008716421	0,011038828	0,008642477	0,007318679	0,010164733
k__Bacteria;p__Firmicutes;c__Clostridia;o__Clostridiales;f__Dehalobacteriaceae;g__	0,000885326	0,001034796	0	0,000111191	0,001182669	0	0,000781462	0,00131701	0,001226672	0,001067305	0,001047305	0,000663543	0,001634736	0,001409845	0	0,001291363	2,90E+10	0	0,000867911	0,000635072	0,000794729	0,001026918	0	0,000329725	0,000742629	0,000665392	0,000753209	0,001189552	0	0,001568376	0,000965709	0,001380044	0,000253377	0,001457361	0,000403275	0,000374047	0,000281942	0,001142105	0,001393091	0,001203248	0,001594422	0,00162232	0,000420499	0,001448775	0,001656744	0,001484925	0,001581981	0,00098296	0,001592828
k__Bacteria;p__Firmicutes;c__Clostridia;o__Clostridiales;f__Dehalobacteriaceae;g__Dehalobacterium	0	0,001936929	0,002015753	0	0,00156911	0,001965102	0,000498743	0,002015268	0,001856406	0,002374084	0,001726542	0	0,001013346	0	0	0	0,001949657	0	0	0	0,000794729	0,001495122	0,000926331	0	0	0,00168521	0	0	0	0,001568376	0	0	0	0	0	0,000273233	0	0	0	0	0	0,001278218	0,00122427	0,001076034	0	0,001484925	0	0	0
k__Bacteria;p__Firmicutes;c__Clostridia;o__Clostridiales;f__Eubacteriaceae;g__Anaerofustis	0,001699509	0	0,001139	0,00141755	0,001040015	0,001260333	0	0,00131701	0,00085193	0,001544459	0,000389522	0,001446939	0,000820646	0,001142194	0,001429377	0,000828712	0,001259703	0	0,00127814	0,001064312	0,000510819	0,000426604	0,000926331	0,000547147	0,000742629	0,00097042	0,000753209	0,001059548	0,000453891	0,001416151	0,001135376	0,000353434	0,000772444	0,001343431	0,001535941	0,001173007	0,000925979	0,000440251	0,000682442	0,00082395	0,000820126	0,00112849	0,000954715	0,000933036	0,002167753	0,001427669	0,00071219	0,001272106	0,000723111
k__Bacteria;p__Firmicutes;c__Clostridia;o__Clostridiales;f__Lachnospiraceae;Other	0,008621169	0,007756613	0,006952823	0,008519523	0,008058118	0,007618876	0,009628686	0,010611185	0,012125412	0,005511949	0,010797786	0,011148685	0,007480608	0,006041945	0,007154131	0,011045868	0,007835503	0,00870647	0,007386864	0,012919404	0,009393088	0,006618444	0,011404477	0,006732439	0,009418566	0,006094817	0,010681375	0,007980515	0,009279797	0,010395038	0,005901403	0,009604445	0,007050028	0,007430648	0,01102674	0,009615171	0,009638045	0,009445641	0,006348314	0,008525322	0,010809526	0,010842826	0,008221576	0,009793817	0,007884404	0,006488224	0,006212135	0,007820359	0,010261472
k__Bacteria;p__Firmicutes;c__Clostridia;o__Clostridiales;f__Lachnospiraceae;g__	0,046396643	0,047683466	0,04652353	0,06479109	0,057537428	0,054327659	0,080845767	0,062320151	0,066270813	0,041554324	0,051717824	0,060499371	0,067373707	0,058671921	0,065437311	0,067581871	0,063585419	0,06546109	0,056133455	0,054475879	0,049364071	0,055665629	0,066751956	0,058681178	0,059315626	0,066050079	0,06026173	0,05550859	0,060058314	0,068962471	0,064262531	0,068371749	0,043111352	0,050044699	0,059775898	0,072740062	0,063487144	0,067050543	0,053333109	0,063794388	0,063172759	0,071749607	0,055480881	0,078602451	0,063541527	0,054804905	0,060809433	0,047506358	0,068925664
k__Bacteria;p__Firmicutes;c__Clostridia;o__Clostridiales;f__Lachnospiraceae;g__Anaerostipes	0,001944831	0,002328369	0,001856242	0,001395423	0,000688579	0,001352729	0,001961622	0,001565703	0,002198155	0,001516231	0,002162403	0,002410067	0,002109739	0,00288947	0,002518182	0,001157877	0,001663521	0,000910775	0,000704847	0,001779842	0,001539429	0,00142347	0,002216981	0,001522713	0,001538705	0,001996259	0,002452181	0,002527471	0,001166027	0,000747503	0,002144937	0,001240592	0,001135063	0,001421697	0,002986909	0,002138597	0,000925979	0,001240783	0,002344562	0,001718818	0,00237257	0,001084428	0,002449676	0,002229652	0,001731837	0,001789708	0,00071219	0,002035789	0,001325243
k__Bacteria;p__Firmicutes;c__Clostridia;o__Clostridiales;f__Lachnospiraceae;g__Blautia	0,015310751	0,023110205	0,019125712	0,030681792	0,025463059	0,033731493	0,037896588	0,023582602	0,035607739	0,026333905	0,024948526	0,034288669	0,033221253	0,02958778	0,027667494	0,035460341	0,029659046	0,032666401	0,029610489	0,020940699	0,030071085	0,027812994	0,027191089	0,026043154	0,02663596	0,025308526	0,030699255	0,03267505	0,02640581	0,031478646	0,021261202	0,025783313	0,023369231	0,021031517	0,018502739	0,037382959	0,025696411	0,031567212	0,030062689	0,028303078	0,035856268	0,030451607	0,019886713	0,030715225	0,028949643	0,024334663	0,030273975	0,02701196	0,041442853
k__Bacteria;p__Firmicutes;c__Clostridia;o__Clostridiales;f__Lachnospiraceae;g__Butyrivibrio	0,001452359	0,001130593	0	0,001408528	0,000920868	0	0,001667848	0,000786812	0,00085193	0,000915041	0,000936031	0,000410172	0,001277984	0,000689777	0,001510394	0,000543251	0,001653375	0,000910775	0,001387725	0,001161437	0,000992386	0,001149296	0	0	0,001538705	0,000728429	0,0015282	0,001467923	0,001828389	0,000471345	0	0,001435511	0,001191725	0,000859745	0,00097284	0	0,001068408	0,002030335	0	0,000894868	0,001349112	0,0010369	0,000914983	0,00188379	0	0,001484925	0,001882866	0,001594411	0,001203211
k__Bacteria;p__Firmicutes;c__Clostridia;o__Clostridiales;f__Lachnospiraceae;g__Coprococcus	0,019274048	0,018971349	0,01397972	0,018168525	0,017512683	0,015668601	0,014862464	0,021696971	0,026543458	0,013707406	0,019022473	0,021964774	0,017290008	0,018265747	0,025092489	0,011587136	0,016836669	0,023865666	0,013784618	0,018566068	0,0175754	0,022109571	0,020873136	0,018013207	0,018674205	0,017169622	0,02087492	0,019973911	0,018813254	0,023007292	0,017121601	0,025880699	0,020609945	0,022062666	0,016026233	0,023596571	0,018608826	0,023022311	0,019231316	0,022019607	0,019505485	0,01678226	0,020140453	0,026274852	0,019283625	0,022836843	0,015602085	0,015968521	0,016954008
k__Bacteria;p__Firmicutes;c__Clostridia;o__Clostridiales;f__Lachnospiraceae;g__Dorea	0,003240574	0,006546037	0,002823633	0,003489016	0,004094267	0,003729199	0,002513592	0,005019981	0,003992438	0,005388106	0,003908481	0,005004923	0,00480192	0,004636236	0,004118416	0,004781804	0,004675249	0,004391612	0,003044942	0,004867172	0,003326545	0,0052204	0,004334021	0,004530224	0,003905154	0,003196381	0,00435839	0,002971097	0,003767961	0,005664318	0,005418634	0,006509153	0,00308571	0,005005872	0,006862326	0,005836679	0,004095133	0,005095916	0,006478135	0,004803507	0,00493169	0,00385278	0,002758337	0,005232827	0,007426721	0,0040721	0,005832385	0,004505511	0,005527221
k__Bacteria;p__Firmicutes;c__Clostridia;o__Clostridiales;f__Lachnospiraceae;g__Epulopiscium	0,002291271	0,002589478	0,00240473	0,000603569	0,000850712	0,001308223	0,002466356	0	0,00214527	0,002663876	0,000628218	0	0	0,00211551	0,002093208	0,000543251	0,0013498	0,002064216	0,002120377	0,001387685	0,003145336	0,003987311	0,002440228	0,001588392	0,002140548	0,00140185	0,002721823	0,002259074	0,001523778	0,001416151	0	0	0,0015161	0,001148273	0,00097284	0,000857446	0	0,002030335	0,001288502	0,002401016	0,002915628	0,002194542	0,001291522	0	0,003489706	0	0,001132137	0	0
k__Bacteria;p__Firmicutes;c__Clostridia;o__Clostridiales;f__Lachnospiraceae;g__[Ruminococcus]	0,001728499	0,001936929	0,001964738	0,001723415	0,001985722	0,001877538	0	0,003140306	0,00106391	0,00257468	0,001141762	0,001621147	0,001692074	0,001243754	0,001231529	0,001102104	0,00128506	0,001131926	0,001632998	0,000950107	0,00137107	0,001026918	0,001551659	0,001420402	0	0,001719739	0,000954858	0,001538425	0,001147149	0,001747328	0,000965709	0,002306959	0,001233288	0,001421697	0,00108906	0,001065821	0,001694243	0,001240783	0,001288502	0,001855553	0,00222391	0,001169545	0,001322408	0,001192196	0,00189036	0,001034572	0,001537595	0,000918225	0,001515554
k__Bacteria;p__Firmicutes;c__Clostridia;o__Clostridiales;f__Peptococcaceae;g__rc4-4	0,001493668	0,001287922	0,001701123	0,001664495	0,001630905	0,001654742	0,001256796	0,002670546	0,002349577	0,002394881	0,001690946	0,001670493	0,001837695	0,001791877	0,000754863	0,001621218	0,000467761	0,001651983	0,001561538	0,001448438	0,001673342	0,002479615	0,00138779	0,001192989	0,001081594	0,000785404	0,001240859	0,00173632	0	0,002106274	0,000568565	0,001435511	0,001191725	0,001343431	0	0,001412739	0,001620517	0,00069888	0,001633684	0,001278973	0,002007789	0,00154234	0,001522558	0,0018662	0,00189036	0,001753693	0,001251418	0,001754387	0,000852603
k__Bacteria;p__Firmicutes;c__Clostridia;o__Clostridiales;f__Ruminococcaceae;g__	0,224916487	0,193926807	0,176998812	0,188741698	0,175751174	0,171606825	0,171589284	0,202267018	0,192647507	0,2043507	0,194022573	0,194240033	0,179253178	0,176578499	0,198706104	0,196171048	0,1836333	0,187803586	0,175144137	0,179611665	0,178050481	0,18411946	0,205877529	0,208700622	0,185492811	0,185622689	0,186577882	0,174907895	0,206064958	0,184670885	0,216120892	0,190321167	0,174807256	0,188848241	0,197451415	0,185718501	0,186196684	0,18231079	0,210639211	0,177913515	0,188121615	0,187449517	0,191265304	0,204657509	0,231664438	0,206571894	0,191417373	0,184164262	0,192031046
k__Bacteria;p__Firmicutes;c__Clostridia;o__Clostridiales;f__Ruminococcaceae;g__Faecalibacterium	0,003005508	0,002342227	0,002280279	0,002367187	0,002151195	0,001948538	0,001532085	0,002439554	0,001913543	0,002508219	0,001979458	0,001874289	0,001989956	0,001022423	0,001861742	0,001812502	0,001858962	0,002324994	0,002638607	0,002295021	0,00114416	0,001560006	0,002081378	0,001880973	0,001759933	0,002366085	0,002021507	0,002036737	0,001966163	0,002594549	0,001953541	0,002109273	0,001956703	0,002857271	0,003455398	0,002218549	0,002270141	0,002081697	0,002113769	0,002023277	0,002283051	0,00154234	0,002081592	0,001965116	0,002701789	0,00252837	0,002386174	0,002207745	0,001628196
k__Bacteria;p__Firmicutes;c__Clostridia;o__Clostridiales;f__Ruminococcaceae;g__Oscillospira	0,022581708	0,026317246	0,018577356	0,019693714	0,020543913	0,023868867	0,011235596	0,031977408	0,020271387	0,027684613	0,023848572	0,023670061	0,014975676	0,020555827	0,018390857	0,023005875	0,025286826	0,023763846	0,014803342	0,021410132	0,019273848	0,023765022	0,022719445	0,021587281	0,018386327	0,016476782	0,025826946	0,029575896	0,017444329	0,019265186	0,018989971	0,023524979	0,019657933	0,014415728	0,027594237	0,018801724	0,016680904	0,023091994	0,027230669	0,018814049	0,02818508	0,017190726	0,027903786	0,020433253	0,029286077	0,015790437	0,023679401	0,025931855	0,019885752
k__Bacteria;p__Firmicutes;c__Clostridia;o__Clostridiales;f__Ruminococcaceae;g__Ruminococcus	0,046061996	0,04857345	0,046510948	0,042031989	0,040029155	0,039512531	0,0454101	0,048272878	0,045155561	0,034413514	0,048782895	0,05276944	0,033254145	0,046330555	0,041519547	0,041872846	0,045675991	0,033853665	0,038080403	0,043846115	0,046677793	0,044510978	0,04097253	0,032476568	0,041341674	0,046629678	0,049936943	0,039969696	0,045345953	0,045315743	0,041777676	0,042814739	0,037875393	0,047423284	0,059057106	0,039339007	0,036859051	0,039872411	0,048907427	0,045287138	0,04785032	0,041770433	0,039614985	0,040152084	0,037494514	0,040532424	0,0421932	0,033642276	0,032238591
k__Bacteria;p__Firmicutes;c__Clostridia;o__Clostridiales;f__Veillonellaceae;g__Phascolarctobacterium	0,003951204	0	0	0,003249894	0,006154939	0	0	0	0	0	0	0,006812357	0	0,002883431	0,007147531	0,002872798	0	0,007958958	0,003319911	0,00390377	0,002360221	0	0,003424274	0,003561238	0,003129041	0	0,003848808	0,00340308	0,002433221	0	0,005389579	0,003218575	0,007727258	0,006763692	0,003645581	0,005419245	0,002617861	0,003357388	0,003603482	0,002894028	0,003618233	0	9,55E+10	0	0,004159966	0	0,003213935	0,003996279	0,002896218
k__Bacteria;p__Firmicutes;c__Clostridia;o__Clostridiales;f__[Mogibacteriaceae];g__	0,008430128	0,006945895	0,004938926	0,006896784	0,005064207	0,004959418	0,004170014	0,009009102	0,006701262	0,01299745	0,006777464	0,006270637	0,007029357	0,005828443	0,005123963	0,005875331	0,008259281	0,007807204	0,004662026	0,006635071	0,005428554	0,007357031	0,005504768	0,005395489	0,005855553	0,005907511	0,006072744	0,006356541	0,005174199	0,006913489	0,00595378	0,006573506	0,006883344	0,005769286	0,005002166	0,006615739	0,007612913	0,006357292	0,005481925	0,006977686	0,006680448	0,006910897	0,005646448	0,005852789	0,008278726	0,007365047	0,00725515	0,005601259	0,005174068
k__Bacteria;p__Firmicutes;c__Erysipelotrichi;o__Erysipelotrichales;f__Erysipelotrichaceae;Other	0,001408287	0,000613172	0	0,000282054	0	0,001208533	0	0,000367461	0,001856406	0,001067305	0,000628218	0	0	0	0,000952663	0,001391617	0,002050412	0,000590405	0	0,000635072	0	0	0,001016689	0,000947443	0	0,000728429	0	0	0,000712136	0	0,000730957	0,000353434	0,000430813	0,000640134	0	0	0	0	0	0	0	0	0,000954715	0,000846893	0	0,000603948	0,001251418	0,000918225	0,002005526
k__Bacteria;p__Firmicutes;c__Erysipelotrichi;o__Erysipelotrichales;f__Erysipelotrichaceae;g__	0,002578043	0,001411467	0,002678457	0,001762607	0,004415803	0,004416701	0	0,001977471	0,002708336	0,003737823	0,002410527	0,00380209	0,003572591	0,000876542	0,002058779	0,001993572	0,002395519	0,00304829	0,007476667	0,002917022	0,001460603	0,004329105	0,000322811	0,001549032	0,000933821	0,004364432	0,004793842	0,007084017	0,006146422	0,002191327	0,001787298	0,003698728	0,005340945	0,001982	0,004948625	0,000733583	0,001365889	0,003891687	0,006239832	0,003357906	0,003103224	0,003669686	0,004893871	0,004610301	0,003916896	0,004407903	0,004408929	0,002997827	0,001855147
k__Bacteria;p__Firmicutes;c__Erysipelotrichi;o__Erysipelotrichales;f__Erysipelotrichaceae;g__Coprobacillus	0,002578183	0,001987639	0,002749659	0,004287271	0,002477902	0,002833047	0,001280205	0,000367461	0,000547523	0,000720117	0,002319163	0,001799989	0,001358946	0	0,001905546	0,000658332	0,001843961	0,003083064	0,002667319	0,00467689	0,000794729	0,002221806	0,001789783	0,000329725	0	0,002591446	0,002103179	0,00079205	0	0	0	0,000582477	0,000772444	0,003017865	0,001821077	0,001130679	0,000563883	0,000440251	0,004960809	0,002177425	0,001917414	0,001024583	0,001891025	0,001374287	0,002792574	0,002429813	0,001004355	0,003505223	0,001575714
k__Bacteria;p__Firmicutes;c__Erysipelotrichi;o__Erysipelotrichales;f__Erysipelotrichaceae;g__p-75-a5	0,001532635	0,00092227	0,001611981	0,001853644	0,001868352	0,001838787	0,000979696	0	0,00106391	0,000720117	0,000936031	0,000410172	0,001421136	0,000689777	0,00047617	0,001343515	0,001441579	0,001300942	0,00133535	0,001448438	0,00160978	0,001026918	0,00190237	0,000839414	0,001759933	0,001522599	0,000753209	0,001245543	0,001399343	0,001568376	0,001425799	0,000752222	0,001866234	0,001731717	0,001762579	0,000897589	0,001670627	0,001845921	0,001288502	0,001487849	0,001540844	0,001583645	0,001134079	0,001412735	0,001861419	0,001219745	0,001381871	0,001836707	0,000723111
k__Bacteria;p__Proteobacteria;c__Alphaproteobacteria;o__;f__;g__	0,00049575	0,001399192	0,00515339	0,00144379	0,001784626	0,004021062	0,004133228	0,003974207	0,001470031	0,004297386	0,003203347	0,000991733	0,002438232	0,002932004	0,002660905	0,002060206	0,000894643	0,002853757	0,002876434	0,003840268	0,004543198	0,003207605	0,001249142	0,001121044	0,004138587	0,004548506	0,00158346	0,002983447	0,002590513	0,000942691	0,001078498	0,002373877	0,005267484	0,002259909	0,002670913	0,001242508	0,000740654	0,006202979	0,002344562	0,001948902	0,001183052	0,000928812	0,004486172	0,002994617	0,002344214	0,000366844	0,00343495	0,00518435	0,001132036
k__Bacteria;p__Proteobacteria;c__Alphaproteobacteria;o__RF32;f__;g__	0,001430534	0,00078602	0,001717493	0,001085777	0,000568515	0	0,001951032	0	0	0,003377934	0,000628218	0,000410172	0,001692074	0,001243754	0,002213137	0,000702209	0,001493266	0,001300942	0,002667319	0,001875786	0,00114416	0,002149339	0,000322811	0,001690811	0,0027031	0,000885142	0,002103179	0,002328164	0,001902326	0,000471345	0,000730957	0,000887158	0,00067874	0,000491174	0,003129786	0,001197076	0,001001294	0,00069888	0,002113769	0,001367183	0	0,00062802	0,001043341	0,001293666	0,006418179	0	0,00044142	0,002044218	0,000960023
k__Bacteria;p__Proteobacteria;c__Betaproteobacteria;o__Burkholderiales;Other;Other	0,002873573	0,002314242	0,002848784	0,002488208	0,002800246	0,002759807	0,00234383	0,002692061	0,002794897	0,003066473	0,002255815	0,002283754	0,002125574	0,002294656	0,002570017	0,002061241	0,002543978	0,002457885	0,0027799	0,002818726	0,002070388	0,002822225	0,00219519	0,002380591	0,001924991	0,002354739	0,002164657	0,00210694	0,001938122	0,00253102	0,002044986	0,002897359	0,002935012	0,002621288	0,002399733	0,002205474	0,002451257	0,001729056	0,003099081	0,002110892	0,002642411	0,002534259	0,002192569	0,002482361	0,002959257	0,002637737	0,002575635	0,002936985	0,002430906
k__Bacteria;p__Proteobacteria;c__Betaproteobacteria;o__Burkholderiales;f__Oxalobacteraceae;g__Oxalobacter	0,001452359	0,001130593	0,001288316	0,00141755	0,001392853	0,000944613	0	0,001387863	0,001650633	0,002025393	0,001223889	0,000663543	0	0,000689777	0,001106116	0	0,001327397	0,001300942	0,000738813	0,001064312	0,001267366	0,000688627	0	0,000709617	0	0,001362283	0,000954858	0,000894615	0,00059648	0,000943533	0,001135376	0,001319446	0,000253377	0,000859745	0,001535941	0,000152018	0,000281942	0,000440251	0,000810889	0,00082395	0,000820126	0,000866499	0,000894001	0,001289993	0,001766547	0,001034572	0,00071219	0,001468236	0,000960023
k__Bacteria;p__Proteobacteria;c__Deltaproteobacteria;o__Desulfovibrionales;f__Desulfovibrionaceae;g__	0,005092765	0,004289951	0,003703159	0,004300488	0,003177478	0,004580536	0,001755539	0	0,002940063	0,006026637	0,003690158	0,002520655	0,001917252	0,003408743	0,003569441	0,003712932	0,00395934	0,001951138	0,004230526	0,003963902	0,002928725	0,001343565	0,004991992	0,005378928	0,004548693	0,00537188	0,004840632	0,003219739	0,003236971	0,002163512	0,004090262	0,004143109	0,005054483	0,005069501	0,005984783	0,004456754	0,003293295	0,004083665	0,00468111	0,002023277	0,003306337	0,004885545	0,003887793	0,002702728	0,007380424	0,003446542	0,006126243	0,005150421	0,004882086
k__Bacteria;p__Proteobacteria;c__Deltaproteobacteria;o__Desulfovibrionales;f__Desulfovibrionaceae;g__Desulfovibrio	0,004711761	0,006143206	0,005682903	0,004900764	0,005766167	0,00647441	0,003664676	0	0,005972698	0,006297184	0,004723303	0,004404817	0,004202584	0,004651381	0,003733098	0,003416954	0,005971153	0	0,004698436	0,005979213	0,004620201	0,003311209	0,005796696	0,007419275	0,004420611	0,005798235	0,006969266	0,005914049	0,008673055	0,003700246	0,007024284	0,006987748	0,00945752	0,006137498	0,007955475	0,004510638	0,005053536	0,004396236	0,004306942	0,005458219	0,005968554	0,005881603	0,006862764	0,005843397	0,006833929	0,004620878	0,007464382	0,006941437	0,004299218
k__Bacteria;p__Proteobacteria;c__Epsilonproteobacteria;o__Campylobacterales;f__Campylobacteraceae;g__Campylobacter	0,001196171	0	0,001483841	0,000466378	0,000850712	0,000634077	0,000781462	0	0,000547523	0,001471647	0,000628218	0	0,001462298	0	0,001106116	0,001553678	0	0	0,00097463	0	0	0	0,000322811	0,000839414	0	0,001506789	0	0,000309813	0	0	0,000730957	0,000582477	0,001343086	0,000759733	0,001959934	0,001004067	0,000281942	0,001142105	0,001288502	0	0,000963461	0,001208011	0,000311847	0,000846893	0,002785511	0	0,001286639	0,001736503	0
k__Bacteria;p__Tenericutes;c__Mollicutes;o__Anaeroplasmatales;f__Anaeroplasmataceae;g__Anaeroplasma	0,001310542	0,00146938	0,003040414	0,002986179	0,002133546	0,002793901	0,002297477	0,001149486	0,00085193	0,001067305	0,004385776	0,001621807	0,001692074	0,001119731	0	0,00284211	0,00362607	0	0,001983748	0	0	0,000688627	0,000322811	0	0,002415087	0,002892664	0,002483059	0,003062168	0,00059648	0,002163654	0,002586507	0,004265632	0,002348624	0,001153455	0,000831585	0,003042224	0	0,002743756	0,001288502	0,002620643	0,000963461	0,00295124	0,002391619	0	0,005431502	0,00113346	0,002253669	0,001164162	0,003373158
k__Bacteria;p__Tenericutes;c__Mollicutes;o__RF39;f__;g__	0,077406147	0,078081332	0,086237954	0,083861784	0,084708083	0,078179014	0,058057763	0,072439152	0,072361941	0,062290971	0,075495693	0,071078836	0,078163374	0,090020962	0,072702177	0,050348359	0,061814594	0,059980281	0,083000633	0,072457768	0,075161242	0,079183726	0,046976992	0,057867229	0,048045207	0,075290228	0,067491513	0,063349855	0,049864369	0,065321852	0,053530152	0,070341249	0,07524102	0,09069638	0,055441882	0,070116779	0,07356545	0,046748406	0,063244562	0,078287254	0,062017937	0,070165753	0,077879769	0,063110429	0,053238243	0,073588018	0,062997635	0,075379373	0,065319929
k__Bacteria;p__Tenericutes;c__RF3;o__ML615J-28;f__;g__	0,007360431	0,006116027	0,00348029	0,005187107	0,005906224	0,004112922	0,004997598	0,00608086	0,002321961	0,004938279	0,004252195	0,005651191	0,005700595	0,006407183	0,005042497	0,005912787	0,006628993	0,004534409	0,002489317	0,004313811	0,003366277	0,004105475	0,007685133	0,008183674	0,007030248	0,007229821	0,003420337	0,003664178	0,007721713	0,00942071	0,007088214	0,002004934	0,011752825	0,005633568	0,007961026	0,005556263	0,001987817	0,005182862	0,00481922	0,004735599	0,005635531	0,002358925	0,006218118	0,005469924	0,00332758	0,002957389	0,013530876	0,008166046	0,001885381
k__Bacteria;p__Verrucomicrobia;c__Verrucomicrobiae;o__Verrucomicrobiales;f__Verrucomicrobiaceae;g__Akkermansia	0,013197669	0,01368698	0,018938298	0,017285152	0,017179878	0,017067595	0,015177418	0,011040257	0,009336575	0,018059164	0,012785113	0,015871949	0,0107136	0,010600037	0,011564956	0,011511665	0,015057124	0,013515218	0,022011686	0,009583453	0,013560837	0,010107452	0,01014443	0,021559742	0,018098359	0,018608741	0,012903688	0,012092622	0,023189575	0,01279474	0,011771766	0,010478916	0,017627703	0,020356502	0,01599976	0,01337251	0,015614936	0,011359466	0,005066773	0,011873728	0,009824272	0,017120853	0,013544363	0,015210688	0,015344865	0,014326441	0,015946029	0,013618107	0,016613432
[truncated: 376 more columns]
