# Supplementary material for: Breeding farm, level of feeding and presence of antibiotics in the feed influence rabbit cecal microbiota
Source: Anim Microbiome. 2020 Nov 2;2:40. doi: 10.1186/s42523-020-00059-z (PMC7807820; doi:10.1186/s42523-020-00059-z)
Supplement: Supplementary file 7 — Additional file 7: Table S1. OTUs differentially represented between farms. [file 42523_2020_59_MOESM7_ESM.xlsx]

## Sheet: All
OTU ID	Sequence	Kingdom	Phylum	Class	Order	Family	Genus	Species	Estimated difference farm B - farm A	Standard error of the difference	P value
1040889	GTGTCAGCAGCCGCGGTAATACGTAGGGGGCAAGCGTTATCCGGATTTACTGGGTGTAAAGGGAGCGTAGACGGCAAGGCAAGTCTGAAGTGAAAACCCAGTGCTTAACGGTGGGATTGCTTTGGAAACTGTTTAGCTGGAGTGCCGGAGAGGTAAGCGGAATTCCTAGTGTAGCGGTGAAATGCGTAGATATTAGGAAGAACACCAGTGGCGAAGGCGGCTTACTGGACGGTAACTGACGTTGAGGCTCGAAAGCGTGGGGAGCAAACAGGATTAGATACCCTGGTAGTCCACGCGGTAAACGATGATTGCTAGGTGTAGGTGGGTATGGACCCATCGGTGCCGCAGCTAACGCAATAAGCAATCCACCTGGGGAGTACGTTCGCAAGAATGAAACTC…	Bacteria	Firmicutes	Clostridia	Clostridiales				-0.821686	0.25809	0.00362452
1105026	GTGTCAGCAGCCGCGGTAATACGTAGGGGGCGAGCGTTATCCGGATTTATTGGGCGTAAAGCGTGTGTAGGCGGTTTGTTAAGTCTAAAATAAAAGCCTGGGGCTTAACCCCAGTTCGTTTTAGAAACTGGCAGACTTGAGTGTGGTAGAGGCAAGTGGAATTTCTAGTGTAGCGGTTAAATGCGTAGATATTAGAAGGAACACCAGTGGCGAAGGCGGCTTGCTGGGCCATTACTGACGCTGAGACACGAAAGCGTGGGGAGCAAATAGGATTAGATACCCTAGTAGTCCACGCCGTAAACGATGAGTACTAAGTGTCGGGAAACCGGTGCTGAAGTTAACACATTAAGTACTCCGCCTGAGTAGTACGGTCGCAAGGCTGAAACTCAAATAAATTGA…	Bacteria	Tenericutes	Mollicutes	RF39				0.749602	0.247345	0.00362452
1105343	GTGTCAGCAGCCGCGGTAATACGTAGGTGACAAGCGTTGTCCGGATTTACTGGGTGTAAAGGGCGCGTAGGCGGACTATCAAGTCAGTCGTGAAATACCGGGGCTTAACCCCGGGGCTGCGATTGAAACTGACAGCCTTGAGTATCGGAGAGGAAAGCGGAATTCCCAGTGTAGCGGTGAAATGCGTAGATATTGGGAGGAACACCAGTGGCGAAGGCGGCTTTCTGGACGACAACTGACGCTGAGGCGCGAAAGTGTGGGGAGCAAACAGGATTAGATACCCTGGTAGTCCACACCGTAAACGATGGATACTAGGTGTAGGAGGTATCGACTCCTTCTGTGCCGCAGTTAACACAATAAGTATCCCACCTGGGGAGTACGACCGCAAGGTTGAAACTC…	Bacteria	Firmicutes	Clostridia	Clostridiales	Ruminococcaceae			0.930925	0.236269	0
1105454	GTGTCAGCAGCCGCGGTAATACGTAGGTGGCAAGCGTTGTCCGGAATTACTGGGTGTAAAGGGAGCGCAGGCGGGACTGCAAGTTGGATGTGAAATACCGAGGCTCAACCTCGGAGCTGCATCCAAAACTGTAGTTCTTGAGTGAAGTAGAGGTAGGCGGAATTCCGAGTGTAGCGGTGAAATGCGTAGATATTCGGAGGAACACCAGTGGCGAAGGCGGCCTACTGGGCTTTAACTGACGCTGAGGCTCGAAAGTGTGGGGAGCAAACAGGATTAGATACCCTGGTAGTCCACACTGTAAACGATGATAGCTAGGTGTGGGGGGTCTGACCCCTTCCGTGCCGGAGTTAACGCAATAAGCTATCCACCTGGGGAGTACGGCCGCAAGGTTGAAACTCA…	Bacteria	Firmicutes	Clostridia	Clostridiales	Ruminococcaceae			-1.30449	0.283184	0
1105984	GTGTCAGCAGCCGCGGTAATACGGAGGATCCGAGCGTTATCCGGATTTATTGGGTTTAAAGGGAGCGTAGGCGGGGTATTAAGTCAGTTGTGAAAGTTTGCGGCTCAACCGTAAAATTGCAGTTGATACTGGTATCCTTGAGTGCAGCAGAGGTGGGCGGAATTCGTGGTGTAGCGGTGAAATGCTTAGATATCACGAAGAACTCCGATTGCGAAGGCAGCTCACTGGAGTGTAACTGACGCTGATGCTCGAAAGTGTGGGTATCAAACAGGATTAGATACCCTGGTAGTCCACACAGTAAACGATGAATACTCGCTGTTGGCGATACAATGTCAGCGGCCAAGCGAAAGCATTAAGTATTCCACCTGGGGAGTACGCCGGCAACGGTGAAACTCAAAG…	Bacteria	Bacteroidetes	Bacteroidia	Bacteroidales	Bacteroidaceae	Bacteroides		1.61385	0.169429	0
1108422	GTGTCAGCAGCCGCGGTAATACGGAGGATGCGAGCGTTATCCGGATTTATTGGGTTTAAAGGGTGCGCAGGCGGAAAGTGCAAGTCAGCGGTCAAACGACGGGGCTCAACCCCGTCTCGCCGTTGAAACTGTCTTTCTAGAGTGAGCGAGAAGTATGCGGAATGCGTGGTGTAGCGGTGAAATGCATAGATATCACGCAGAACTCCGATTGCGAAGGCAGCATACCGGCGCTCAACTGACGCTCATGCACGAAAGCGTGGGTATCGAACAGGATTAGATACCCTGGTAGTCCACGCAGTAAACGATGAATACTAATTGTCCGGGCAGAATGGTGCCTGGGTGATACAGCGAAAGCGTTAAGTATTCCACCTGGGGAGTACGCCGGCAACGGTGAAACTC…	Bacteria	Bacteroidetes	Bacteroidia	Bacteroidales	S24-7			-1.21836	0.349824	0
1110312	GTGTCAGCAGCCGCGGTAATACGTAGGGAGCAAGCGTTATCCGGATTTATTGGGTGTAAAGGGTGCGTAGACGGGATAATAAGTTAGTTGTGAAATCCCTCGGCTTAACTGAGGAACTGCAACTAAAACTGTTATTCTTGAGTGCTGGAGAGGAAAGTGGAATTCCTAGTGTAGCGGTAAAATGCGTAAATATTAGGAGGAACACCAGTGGCGAAGGCGACTTTCTGGACAGTAACTGACGTTGAGGCACGAAAGTGTGGGGAGCAAACAGGATTAGATACCCTGGTAGTCCACACCGTAAACGATGGATACTAGGTGTAGGGTGTGATAAACGCTCTGTGCCGTCGCAAACGCAATAAGTATCCCACCTGGGGAGTACGGCCGCAAGGTTGAAACTCA…	Bacteria	Firmicutes	Clostridia	Clostridiales				-0.819706	0.170102	0
1110378	GTGTCAGCAGCCGCGGTAATACGTAGGTGGCAAGCGTTGTCCGGATTTACTGGGTGTAAAGGGCGTGCAGCCGGAGAGGCAAGTCAGATGTGAAATCCGCGGGCTCAACCCGCGAACTGCATTTGAAACTGCTTCCCTTGAGTATCGGAGAGGTAACCGGAATTCCTAGTGTAGCGGTGAAATGCGTAGATATTAGGAAGAACACCAGTGGCGAAGGCGGGTTACTGGACGACAACTGACGGTGAGGCGCGAAAGCGTGGGGAGCAAACAGGATTAGATACCCTGGTAGTCCACGCTGTAAACGATCGATACTAGGTGTGCGGGGACTGACCCCCTGCGTGCCGGAGTTAACACAATAAGTATCGCACCTGGGGAGTACGATCGCAAGGTTGAAACTCA…	Bacteria	Firmicutes	Clostridia	Clostridiales	Ruminococcaceae	Oscillospira		1.11712	0.270314	0
1110988	GTGTCAGCAGCCGCGGTAATACGTAGGGAGCGAGCGTTGTCCGGAATTACTGGGTGTAAAGGGAGCGTAGGCGGGATCGCAAGTCAGATGTGAAATACATAGGCTTAACCTATGGGCTGCATTTGAAACTGCGGTTCTTGAGTGAAGTAGAGGTAAGCGGAATTCCTGGTGTAGCGGTGAAATGCGTAGATATCAGGAGGAACACCGGTGGCGAAGGCGGCTTACTGGGCTTTAACTGACGCTGAGGCTCGAAAGCGTGGGTAGCAAACAGGATTAGATACCCTGGTAGTCCACGCTGTAAACGATGATTACTAGGTGTGGGGGGACTGACCCCTTCCGTGCCGCAGTTAACACAATAAGTAATCCACCTGGGGAGTACGGCCGCAAGGTTGAAACTCA…	Bacteria	Firmicutes	Clostridia	Clostridiales	Ruminococcaceae	Ruminococcus	flavefaciens	3.16478	0.288531	0
1113282	GTGTCAGCAGCCGCGGTAATACGTAGGTGGCGAGCGTTATCCGGATTTATTGGGCGTAAAGCGTGCGCAGGCGGCTTGTTAAGTCTAAGATTAAAGCCCGGAGCTCAACTCCGGTTCGTCTTAGAAACTGGCAGGCTCGAGTATGGTAGAGGCAAATGGAATTCCTAGTGTAGCGGTGGAATGCGTAGATATTAGGAGGAACACCAGTGGCGAAGGCGGTTTGCTGGGCCATCACTGACGCTCATGCACGAAAGCGTGGGGAGCAAATAGGATTAGATACCCTAGTAGTCCACGCCGTAAACGATGAGTACTAAGTGTCGGGTTACCGGTGCTGAAGTTAACACATTAAGTACTCCGCCTGAGTAGTACGGTCGCAAGGCTGAAACTCAAATAAATTGA…	Bacteria	Tenericutes	Mollicutes	RF39				0.987945	0.154309	0
111712	GTGTCAGCAGCCGCGGTAATACGGAGGGTGCAAGCGTTGTCCGGAATCATTGGGCGTAAAGAGTTCGTAGGCGGTATGTAAAGTCCGGTGTTAAATCCTGAGGCTTAACCTCAGTTCGGCACTGGATACTTGCAAACTAGAATGCGGTAGAGGTAAAGGGAATTCCTGGTGTAGCGGTGAAATGCGTAGATATCAGGAGGAACATCGGTGGCGTAAGCGCTTTACTGGGCCGTTATTGACGCTGAGGAACGAAAGCCGGGGTAGCAAATGGGATTAGATACCCCAGTAGTCCCGGCCGTAAACGATGGATACTAGGTGTTGCGGGTATCGACCCCTGCAGTGCCGCAGCCAACGCGTTAAGTATCCCGCCTGGGGAGTACGCACGCAAGTGTGAAACTC…	Bacteria	Cyanobacteria	4C0d-2	YS2				1.93364	0.142799	0
112924	GTGTCAGCAGCCGCGGTAATACGTAGGGGGCAAGCGTTATCCGGATTTACTGGGTGTAAAGGGAGCGCAGACGGACATGCAAGTCTGGAGTGAAAGGCGGGGGCCCAACCCCCGGACTGCTCTGGAAACTGTGTATCTAGAGTGCAGGAGAGGCAGGCGGAATTCCTGGTGTAGCGGTGAAATGCGTAGATATCAGGAGGAACACCGGTGGCGAAGGCGGCCTGCTGGACTGTAACTGACGTTGAGGCTCGAAAGCGTGGGGAGCAAACAGGATTAGATACCCTGGTAGTCCACGCGGTAAACGATGATCACTAGGTGTGGGCGGGTATGGACCCGTCGGTGCCGAAGCAAACGCATTAAGTGATCCACCTGGGGAGTACGTTCGCAAGAATGAAACTC…	Bacteria	Firmicutes	Clostridia	Clostridiales	Lachnospiraceae			1.00417	0.256583	0
112931	GTGTCAGCAGCCGCGGTAATACATAGGGGGCAAGCGTTATCCGGAATTATTGGGTGTAAAGGGTGCGTAGATGGAGGAGCAAGTTGGTTGTGAAATCCCTCGGCTTAACTGAGGAACTGCAACCAAAACTACTTCCCTTGAGTGTCGGAGAGGAAAGTGGAATTCCTAGTGTAGCGGTGAAATGCGTAGATATTAGGAGGAACACCAGTGGCGAAGGCGACTTTCTGGACGATAACTGACATTGAGGCACGAAAGTGTGGGGAGCAAACAGGATTAGATACCCTGGTAGTCCACACTGTAAACGATGGATACTAGGTGTAGGATGTATTAAGCATTCTGTGCCGCCGCTAACGCATTAAGTATCCCACCTGGGGAGTACGACCGCAAGGTTGAAACTCA…	Bacteria	Firmicutes	Clostridia	Clostridiales				-2.73969	0.38211	0
113941	GTGTCAGCAGCCGCGGTAATACGTAGGGGGCAAGCGTTATCCGGATTTACTGGGTGTAAAGGGAGCGTAGACGGCATGGCAAGTCTGAAGTGAAAGCCTGCGGCTTAACCGCAGGACTGCTTTGGAAACTGCTGAGCTGGAGTGCCGGAGAGGTAAGCGGAATTCCTGGTGTAGCGGTGAAATGCGTAGATATCAGGAAGAACACCAGTGGCGAAGGCGGCTTACTGGACGGTAACTGACGTTGAGGCTCGAAAGCGTGGGGAGCAAACAGGATTAGATACCCTGGTAGTCCACGCGGTAAACGATGATTGCTAGGTGTAGGTGGGTATGGACCCATCGGTGCCGCAGCCAACGCAGTAAGCAATCCACCTGGGGAGTACGTTCGCAAGAATGAAACTC…	Bacteria	Firmicutes	Clostridia	Clostridiales				0.526097	0.178581	0.00362452
124470	GTGTCAGCAGCCGCGGTAACACGGGGGATGCGAGCGTTATCCGGATTTATTGGGTTTAAAGGGCGCGTAGGCGGGATGCCAAGTCAGCGGTAAAAGACTGCAGCTAAACTGTAGCACGCCGTTGAAACTGGTGACCTCGAGACGAGTCGAGGATGGCGGAACAAGTGAAGTAGCGGTGAAATGCTTAGATATCACTTGGAACCCCGATAGCGAAGGCAGCTGTCCAGACTCGATCTGACGCTGATGCGCGAGAGCGTGGGTAGCGAACAGGATTAGATACCCTGGTAGTCCACGCCGTAAACGATGCTCACTGGATCTTGGCGATACACAGTCAGGGTTCAAGCGAAAGTATTAAGTGAGCCACCTGGGGAGTACGTCGGCAACGATGAAACTCAAAGG…	Bacteria	Bacteroidetes	Bacteroidia	Bacteroidales	[Odoribacteraceae]	Butyricimonas		4.64899	0.105982	0
1517779	GTGTCAGCAGCCGCGGTAATACGGAGGATCCAAGCGTTATCCGGATTTATTGGGTTTAAAGGGTGCGTAGGCGGTTTTATAAGTTAGAGGTGAAATCTCGGAGCTCAACTCCGAAATTGCCTCTAATACTGTAGGACTAGAGAGTAGTTGCGGTAGGCGGAATGTATGGTGTAGCGGTGAAATGCTTAGAGATCATACAGAACACCGATTGCGAAGGCAGCTTACCAAACTATATCTGACGTTGAGGCACGAAAGCGTGGGGAGCAAACAGGATTAGATACCCTGGTAGTCCACGCAGTAAACGATGATAACTCGTTGTCGGCGATACACAGTCGGTGACTAAGCGAAAGCGATAAGTTATCCACCTGGGGAGTACGTTCGCAAGAATGAAACTCAAAG…	Bacteria	Bacteroidetes	Bacteroidia	Bacteroidales	Rikenellaceae			1.91326	0.147697	0
15698	GTGTCAGCAGCCGCGGTAATACGTAGGGGGCGAGCGTTATCCGGATTTATTGGGCGTAAAGCGTGTGTAGGCGGTTTGTTAAGTTCGAGATGAAAGGCTATGGCTTAACCATAGTTTGTTTCGAATACTGGCAGACTAGAGTGCAGTAGAGGCAATTGGAATTCATAGTGTAGCGGTGGAATGCGTAGATATTATGAGGAACATCAGTGGCGAAGGCGAATTGCTGGGCTGTTACTGACGCTGAGACACGAAAGCGTGGGGAGCAAATAGGATTAGATACCCTAGTAGTCCACGCTGTAAACGATGAGCACTAAGTGTCGGGTAACCGGTGCTGAAGTTAACACATTAAGTGCTCCGCCTGAGTAGTACGGTCGCAAGACTGAAACTCAAATAAATTGA…	Bacteria	Tenericutes	Mollicutes	RF39				0.396567	0.170397	0.0347018
157017	GTGCCAGCAGCCGCGGTAATACGTAGGGTGCAAGCGTTATCCGGATTTACTGGGTGTAAAGGGCGAGTAGACGGCGTTGCAAGTCAGATGTGAAAACCTAGGGCTTAACCTTAGGACTGCATCTGAAACTGTAGTGCTAGAGTGCAGGAGAGGTAAGCGGAATTCCTAGTGTAGCGGTGAAATGCGTAGATATTAGGAGGAACATCAGTGGCGAAGGCGGCTTACTGGACTGTAACTGACGTTGAGGCGCGAAAGCGTGGGGAGCAAACAGGATTAGATACCCTGGTAGTCCACGCCGTAAACGATGGATACTAGGTGTAGGCTCGAACGAGTCTGTGCCGTCGCAAACGCAATAAGTATCCCACCTGGGGAGTACGGCCGCAAGGTTGAAACTCAAAG…	Bacteria	Firmicutes	Clostridia	Clostridiales				-1.5295	0.208898	0
157382	GTGTCAGCCGCGGTAATACGTAGGGAGCGAGCGTTATCCGGAATTACTGGGTGTAAAGGGAGTGTAGGCGGGACTGTAAGTCAGATGTGAAAATTATGGGCTCAACCCATAACCTGCATTTGAAACTGTAGTTCTTGAGTGAAGTAGAGGTAAGCGGAATTCCTTGTGTAGCGGTGAAATGCGTAGATATAAGGAGGAACATCAGTGGCGAAGGCGGCTTACTGGGCTTTTACTGACGCTGAGGCTCGAAAGCGTGGGGAGCAAACAGGATTAGATACCCTGGTAGTCCACGCTGTAAACGATGATTACTAGGTGTGGGGGGACTGACCCCTTCCGTGCCGGAGTTAACACAATAAGTAATCCACCTGGGGAGTACGGTCGCAAGACTGAAACTCAAAG…	Bacteria	Firmicutes	Clostridia	Clostridiales	Ruminococcaceae			-0.761696	0.137707	0
157802	GTGTCAGCAGCCGCGGTAATACGTAGGGAGCGAGCGTTATCCGGATTTATTGGGTGTAAAGGGTGCGTAGACGGGAGAACAAGTTAGTTGTGAAATCCCTCGGCTTAACTGAGGAACTGCAGCTAAAACTATTTTTCTTGAGTACGGGAGAGGAAAGCGGAATTCCTAGTGTAGCGGTGAAATGCGTAGATATTAGGAGGAACACCAGTGGCGAAGGCGGCTTTCTGGACCGAAACTGACGTTGAGGCACGAAAGTGTGGGGAGCAAACAGGATTAGATACCCTGGTAGTCCACACTGTAAACGATGGATACTAGGTGTAGGGTGTATTAAGCATTCTGTGCCGTCGCAAACGCAGTAAGTATCCCACCTGGGGAGTACGGCCGCAAGGTTGAAACTCA…	Bacteria	Firmicutes	Clostridia	Clostridiales				-0.959186	0.2049	0
1652947	GTGTCAGCAGCCGCGGTAATACGGAGGATGCGAGCGTTATCCGGATTTATTGGGTTTAAAGGGTGCGTAGGCGGCGGTGCAAGTCAGCGGTAAAAGCCCGGGGCTCAACCCCGGCGAGCCGTTGAAACTGCAGTGCTAGAGAAGGCGAGAGGTACGCGGAATGCGCAGTGTAGCGGTGAAATGCTTAGATATTGCGCAGAACTCCGATTGCGAAGGCAGCGTACTGGCGCCTGACTGACGCTGAGGCACGAAAGCGTGGGGATCGAACAGGATTAGATACCCTGGTAGTCCACGCAGTAAACGATGAATGCCGGCTGTTCGGTTCGATTGAGGACTGAGCGGCGAAGCGAAAGCGATAAGCATTCCACCTGGGGAGTACGCCGGCAACGGTGAAACTCA…	Bacteria	Bacteroidetes	Bacteroidia	Bacteroidales	S24-7			-1.02555	0.247364	0.00191886
172163	GTGTCAGCAGCCGCGGTAATACGTAGGGGGCGAGCGTTGTCCGGAATGACTGGGCGTAAAGGGTGTGTAGGTGGTTTGCTAAGTTAGATGTGTAATACCCAGGGCTTAACTCGGGTGCTGCATCTAAAACTGGTAGACTTGAGTGCTGGAGAGGATAGCGGAATTCCTAGTGTAGCGGTGGAATGCGTAGATATTAGGAGGAACATCAGTGGCGAAGGCGGCTATCTGGACAGTAACTGACACTGAGGCACGAAAGCGTGGGGAGCAAACAGGATTAGATACCCTGGTAGTCCACGCTGTAAACGATGGATACTAGATGCGGGGGGTATTCACTCCTTCCGTGTCGCAGCAAACGCAATAAGTATCCCGCCTGGGGAGTACGGCCGCAAGGTTGAAACT…	Bacteria	Firmicutes	Clostridia	Clostridiales				1.47419	0.189155	0
173245	GTGTCAGCAGCCGCGGTAATACGTAGGGAGCGAGCGTTATCCGGAATTATTGGGTGTAAAGGGTGCGTAGACGGGTTAGCAAGTTAGTTGTGAAATCCCTTGGCTTAACTGAGGAACTGCAACTAAAACTACTGATCTTGAGTGCAGGAGAGGTAAGTGGAATTCCTAGTGTAGCGGTGAAATGCGTAGATATTAGGAGGAACACCAGTGGCGAAGGCGACTTACTGGACTGTAACTGACGTTGAGGCACGAAAGTGTGGGGAGCAAACAGGATTAGATACCCTGGTAGTCCACACTGTAAACGATGGATACTAGGTGTAGGAGATATTAAGTCTTCTGTGCCGTCGCAAACGCAATAAGTATCCCACCTGGGGAGTACGGCCGCAAGGTTGAAACTCA…	Bacteria	Firmicutes	Clostridia	Clostridiales				-0.863743	0.218235	0
178839	GTGTCAGCAGCCGCGGTAATACGTAGGGGGCAAGCGTTATCCGGAATTATTGGGCGTAAAGGGTACGTAGGTGGTTACCTAAGCACAGGGTTTAAGGCAATGGCTTAACCATTGTTCGCCTTGTGAACTGGGCTACTTGAGTGCAGGAGAGGAAAGCGGAATTCCTAGTGTAGCGGTGAAATGCGTAGATATTAGGAGGAACACCAGTGGCGAAGGCGGCTTTCTGGACTGTAACTGACACTGAGGTACGAAAGCGTGGGGAGCAAACAGGATTAGATACCCTGGTAGTCCACGCCGTAAACGATGAGCACTAGGTGTCGGGGTCGCAAGACTTCGGTGCCGCAGTTAACGCAATAAGTGCTCCGCCTGGGGAGTACGTTCGCAAGAATGAAACTCAAA…	Bacteria	Firmicutes	Clostridia	Clostridiales	[Mogibacteriaceae]			0.728091	0.133076	0
190844	GTGTCAGCAGCCGCGGTAATACGGAGGATTCAAGCGTTATCCGGATTTATTGGGTTTAAAGGGTGCGTAGGCGGTTCGGTAAGTTAGAGGTGAAATTTCGGGGCTTAACCCCGGCATTGCCTCTGATACTGTCGGACTAGAGAGTAGTTGCGGTAGGCGGAATGTATGGTGTAGCGGTGAAATGCTTAGAGATCATACAGAACACCGATTGCGAAGGCAGCTTACCAAACTATATCTGACGTTGAGGCACGAAAGCGTGGGGAGCAAACAGGATTAGATACCCTGGTAGTCCACGCAGTAAACGATGATAGCTCGTTGTCGGCGATACACAGTCGGTGACTTAGAGAAATCGATAAGCTATCCACCTGGGGAGTACGTTCGCAAGAATGAAACTCAAAT…	Bacteria	Bacteroidetes	Bacteroidia	Bacteroidales	Rikenellaceae			0.964336	0.148097	0
197832	GTGTCAGCAGCCGCGGTAATACGTATGGTGCAAGCGTTATCCGGATTTACTGGGTGTAAAGGGTGCGTAGGTGGTGAGACAAGTCTGAAGTGAAAATCCGGGGCTCAACCCCGGAACTGCTTTGGAAACTGCCTGACTGGAGTACAGGAGAGGTAAGTGGAATTCCTAGTGTAGCGGTGAAATGCGTAGATATTAGGAGGAACACCAGTGGCGAAGGCGACTTACTGGACTGTAACTGACACTGAGGCACGAAAGCGTGGGGAGCAAACAGGATTAGATACCCTGGTAGTCCACGCCGTAAACGATGAATACTAGGTGTCGGGGCCCAAAGGGCTTCGGTGCCGCAGCAAACGCAATAAGTATTCCACCTGGGGAGTACGTTCGCAAGAATGAAACTCA…	Bacteria	Firmicutes	Clostridia	Clostridiales	Lachnospiraceae	Coprococcus	eutactus	-1.76933	0.167141	0
198167	GTGTCAGCAGCCGCGGTAATACATAGGGAGCAAGCGTTATCCGGAATTATTGGGCGTAAAGCGTGCGTAGGCGGCCGTTTAAGTCTGTCGTGAAAGCCCACAGCTTAACTGTGGAGGGTCGATGGAAACTGGAAGGCTTGAAACTAGAAGAGGTAAGTGGAATTCCATGTGTAGCGGTAAAATGCTTAGATATATGGAGGAACACCAGTGGCGAAGGCGGCTTACTGGTCTAGGATTGACGCTGAGGCACGAAAGCGTGGGTAGCAAACAGGATTAGATACCCTGGTAGTCCACGCTGTAAACGATGAGCACTAAGTGTCGGACGTAAGTTCGGTGCTGTAGTTAACGCAATAAGTGCTCCGCCTGGGGAGTACGGTCGCAAGACTGAAACTCAAAGGA…	Bacteria	Tenericutes	RF3	ML615J-28				2.23484	0.275306	0
198530	GTGTCAGCAGCCGCGGTAATACGGAGGATCCGAGCGTTATCCGGATTTATTGGGTTTAAAGGGAGCGTAGGCGGATGCTTAAGTCAGTTGTGAAAGTTTGCGGCTCAACCGTAAAATTGCAGTTGATACTGGGCGTCTTGAGTACAGTAGAGGCAGGCGGAATTCGTGGTGTAGCGGTGAAATGCTTAGATATCACGAAGAACTCCGATTGCGAAGGCAGCCTGCTGGACTGTCACTGACGCTGATGCTCGAAAGTGTGGGTATCAAACAGGATTAGATACCCTGGTAGTCCACACAGTAAACGATGAATACTCGCTGTTGGCGATACACAGTCAGCGGCCAAGCGAAAGCGTTAAGTATTCCACCTGGGGAGTACGCCGGCAACGGTGAAACTCAAAT…	Bacteria	Bacteroidetes	Bacteroidia	Bacteroidales	Bacteroidaceae	Bacteroides		3.89528	0.189422	0
204542	GTGTCAGCAGCCGCGGTAATACGTAGGGGGCAAGCGTTATCCGGAATTACTGGGTGTAAAGGGAGCGCAGACGGCAGGGCAAGTCCGGAGTGAAAGCCCGCGGCTCAACCGCGGAACTGCTTTGGAAACTGCCCGGCTGGAGTGCGGGAGAGGTAAGCGGAATTCCTGGTGTAGCGGTGAAATGCGTAGATATCAGGAGGAACACCGGTGGCGAAGGCGGCTTACTGGACCGTAACTGACGTTGAGGCTCGAAAGCGTGGGGAGCAAACAGGATTAGATACCCTGGTAGTCCACGCCGTAAACGATGATTACCAGGTGCCGGGGGGCCAAGGTTCTCCGGTGCCGGCGCAAACGCATTAAGTAATCCACCTGGGGAGTACGTTCGCAAGAATGAAACTC…	Bacteria	Firmicutes	Clostridia	Clostridiales				-0.435876	0.191911	0.0360381
205846	GTGTCAGCAGCCGCGGTAATACGTAGGTGGCAAGCGTTGTCCGGAATGACTGGGCGTAAAGGGAGCGTAGGCGGCGCAGCAAGTTAGGAGTGAAATCCCAAGGCTTAACCTTGGAACTGCTTTTAAAACTGTTGAGCTTGAGTGATGGAGAGGAAAGCGGAATTCCTAGTGTAGCGGTGGAATGCGTAGATATTAGGAGGAACACCAGAGGCGAAGGCGGCTTTCTGGACATTAACTGACGCTGAGGCTCGAAAGCGTGGGGAGCAAACAGGATTAGATACCCTGGTAGTCCACGCTGTAAACGATGGATACTAGATGCGGGAGGTATCGACTCCTTCCGTGTCGTCGCAAACGCAGTAAGTATCCCGCCTGGGGAGTACGGCCGCAAGGTTGAAACTC…	Bacteria	Firmicutes	Clostridia	Clostridiales				0.788235	0.196668	0
206151	GTGTCAGCAGCCGCGGTAATACGTATGGTGCAAGCGTTATCCGGATTTACTGGGTGTAAAGGGTGCGTAGGTGGCATGGCAAGTCAGAAGTGAAACTCCGGGGCTTAACCCCGGAACTGCTTTTGAAACTGTCAGGCTGGAGTACAGGAGAGGTAAGCGGAATTCCTAGTGTAGCGGTGAAATGCGTAGATATTAGGAGGAACACCAGTGGCGAAGGCGGCTTACTGGACTGGTACTGACACTGAGGCACGAAAGCGTGGGGAGCAAACAGGATTAGATACCCTGGTAGTCCACGCCGTAAACGATGAATACTAGGTGTCGGGGCCCAAAGGGCTCCGGTGCCGCAGCCAACGCAGTAAGTATTCCACCTGGGGAGTACGTTCGCAAGAATGAAACTCA…	Bacteria	Firmicutes	Clostridia	Clostridiales	Lachnospiraceae	Coprococcus		1.92566	0.226478	0
207340	GTGTCAGCAGCCGCGGTAATACGTAGGGGGCGAGCGTTATCCGGAATTATTGGGCGTAAAGAGTGCGTAGGTGGCTTTTTAAGCGCAGGGTATAAGGCAATGGCCCAACCATTGTTCGCCCTGCGAACTGGGGAGCTTGAGTGCAGGAGAGGGAAGCGGAATTCCTAGTGTAGCGGTGAAATGCGTAGATATTAGGAGGAACACCAGTGGCGAAGGCGGCTTTCTGGACTGTAACTGACACTGAGGCACGAAAGCGTGGGGAGCAAACAGGATTAGATACCCTGGTAGTCCACGCCGTAAACGATGAGCACTAGGTGTCGGGGTCGCAAGACTTCGGTGCCGGAGTTAACGCATTAAGTGCTCCGCCTGGGGAGTACGCACGCAAGTGTGAAACTCAAA…	Bacteria	Firmicutes	Clostridia	Clostridiales	[Mogibacteriaceae]			2.39256	0.138979	0
207532	GTGTCAGCAGCCGCGGTAATACGTAGGGAGCAAGCGTTATCCGGATTTATTGGGTGTAAAGGGTGCGTAGGCGGTTTTACAGGTCTGTGGTTTAAGTCCGAAGCTTAACTTCGGTTCGCCATAGAAACCGTATAACTTGAGTATGGTAGAGGCAAGTGGAATTTCTAGTGTAGCGGTGGAATGCGTAGATATTAGAAGGAACACCAGTGGCGAAGGCGACTTGCTGGGCCATCACTGACGCTGAGGCACGAAAGCGTGGGGAGCAAATAGGATTAGATACCCTAGTAGTCCACGCCGTAAACGATGGATACTAAGTGTCGGATTATTCGGTGCTGAAGTTAACACATTAAGTATCCCACCTGAGTAGTACGGTCGCAAGGCTGAAACTCAAATAAATTG…	Bacteria	Tenericutes	Mollicutes	RF39				-2.00735	0.211083	0
207713	GTGTCAGCAGCCGCGGTAATACATAGGGGGCGAGCGTTATCCGGAATTATTGGGTGTAAAGGGTGCGTAGACGGGAAATTAAGTTAGTAGTGAAATACCTAGGCTTAACTTGGGAATTGCTACTAAAACTGGTTTTCTTGAGTATTGGAGAGGAAAGTGGAATTTCTAGTGTAGCGGTGAAATGCGTAGATATTAGGAGGAACACCAGTGGCGAAGGCGACTTTCTGGACAAAAACTGACGTTGAGGCACGAAAGTGTGGGGAGCAAACAGGATTAGATACCCTGGTAGTCCACACCGTAAACGATGGATACTAGGTGTGGGGAGTAAATCTCCGTGCCGCCGCAAACGCAATAAGTATCCCACCTGGGGAGTACGGCCGCAAGGTTGAAACTCAAAGG…	Bacteria	Firmicutes	Clostridia	Clostridiales				1.25457	0.251446	0
207770	GTGTCAGCAGCCGCGGTAATACGTAGGTGGCGAGCGTTGTCCGGAATTACTGGGTGTAAAGGGAGTGTAGGCGGGAAGGCAAGTCAGAAGTGAAAATTACGGGCTCAACCCGTAACCTGCTTTTGAAACTGTTTTTCTTGAGTGAAGCAGAGGCAAGCGGAATTCCAAGTGTAGCGGTGAAATGCGTAGATATTTGGAGGAACACCAGTGGCGAAGGCGGCTTGCTGGGCTTTTACTGACGCTGAGGCTCGAAAGCGTGGGGAGCAAACAGGATTAGATACCCTGGTAGTCCACGCCGTAAACGATGATTACTAGGTGTGGGGAGAGACCCTTTCCGTGCCGGAGTTAACACAATAAGTAATCCACCTGGGGAGTACGACCGCAAGGTTGAAACTCAAA…	Bacteria	Firmicutes	Clostridia	Clostridiales	Ruminococcaceae	Ruminococcus		-2.14299	0.238923	0
208042	GTGTCAGCAGCCGCGGTAATACGTAGGGAGCGAGCGTTATCCGGATTTATTGGGTGTAAAGGGTGCGTAGACGGGGAGTCAAGTTGGTTGTGAAATCCCTCGGCTTAACTGAGGAACTGCAACCAAAACTGATTTTCTTGAGTGCTGGAGAGGAAAGTGGAATTCCTAGTGTAGCGGTGAAATGCGTAGATATTAGGAGGAACACCAGTGGCGAAGGCGACTTTCTGGACAGTAACTGACGTTGAGGCACGAAAGTGTGGGGAGCAAACAGGATTAGATACCCTGGTAGTCCACACCGTAAACGATGGATACTAGGTGTAGGGGATGAATAATCTTCTGTGCCGTCGCAAACGCAGTAAGTATCCCACCTGGGGAGTACGACCGCAAGGTTGAAACTCA…	Bacteria	Firmicutes	Clostridia	Clostridiales				-2.25302	0.214306	0
208769	GTGTCAGCAGCCGCGGTAATACGTAGGGAGCGAGCGTTGTCCGGATTTACTGGGTGTAAAGGGCGTGTAGGCGGGATTACAAGTCAGATGTGAAATCCCGGGGCTTAACCCCGGAACTGCATTTGAAACTGTAGTTCTTGAGTACTGGAGAGGCAGACGGAATTCCTAGTGTAGCGGTGAAATGCGTAGATATTAGGAGGAACACCAGTGGCGAAGGCGGTCTGCTGGACAGCAACTGACGCTGAGGCGCGAAAGCGTGGGGAGCAAACAGGATTAGATACCCTGGTAGTCCACGCTGTAAACGATGGATACTAGGTGTGCGGGGACTGACCCCCTGCGTGCCGCAGTTAACACAATAAGTATCCCACCTGGGGAGTACGATCGCAAGGTTGAAACTCA…	Bacteria	Firmicutes	Clostridia	Clostridiales	Ruminococcaceae			1.58922	0.157109	0
209031	GTGTCAGCAGCCGCGGTAATACGTAGGTGGCGAGCGTTATCCGGATTTATTGGGCGTAAAGCGTCCGCAGACGGTTTGTTAAGTCTAGAATCAAATCCCAGAGCTTAACTTTGGTTCGTTCTAGAAACTGGCAGACTTGAGTGTAGTAGAGGCAAGTGGAATTTCTAGTGTAGCGGTAGAATGCGTAGATATTAGAAGGAACACCAGTGGCGAAGGCGACTTGCTGGGCTAATACTGACGTTCATGGACGAAAGCGTGGGGAGCAAATAGGATTAGATACCCTAGTAGTCCACGCTGTAAACGATGAGTACTAAGTGTCGGGTTACCGGTGCTGAAGTTAACACATTAAGTACTCCGCCTGAGTAGTACGGTCGCAAGGCTGAAACTCAAATAAATTGA…	Bacteria	Tenericutes	Mollicutes	RF39				-1.11037	0.216794	0
209947	GTGTCAGCAGCCGCGGTAATACGTAGGGGGCAAGCGTTGTCCGGAATGACTGGGCGTAAAGGGAGTGTAGGCGGCACAGCAAGTTATATGTGAAAAGACGAGGCTCAACTTCGGACCTGCATATAAAACTACTGAGCTGGAGTGCAGGAGAGGTAAGCGGAATTCCTAGTGTAGCGGTGGAATGCGTAGATATTAGGAGGAACACCAGAGGCGAAGGCGGCTTACTGGACTGTAACTGACGCTGAGGCTCGAAAGCGTGGGGAGCAAACAGGATTAGATACCCTGGTAGTCCACGCCCTAAACGATGGATACTAGACGAAGGTGGACAAAAACATCTGTGTCGAAGCAAACGCGATAAGTATCCCGCCTGGGGAGTACGGCCGCAAGGTTGAAACTCAA…	Bacteria	Firmicutes	Clostridia	Clostridiales				0.853438	0.116788	0
210867	GTGTCAGCAGCCGCGGTAATACGTAGGGAGCAAGCGTTATCCGGATTTATTGGGTGTAAAGGGTGCGTAGACGGGATAATAAGTTAGTTGTGAAATCCCTCGGCTCAACTGAGGAACTGCAACTAAAACTGTTATTCTTGAGTGTTGGAGAGGAAAGCGGAATTCCTAGTGTAGCGGTGAAATGCGTAGATATTAGGAGGAACACCAGTGGCGAAGGCGGCTTTCTGGACAATAACTGACGTTGAGGCACGAAAGTGTGGGGAGCAAACAGGATTAGATACCCTGGTAGTCCACACCGTAAACGATGAATACTAGGTGTAGGTTGTGTCATGCAATCTGTGCCGTCGCAAACGCAGTAAGTATTCCACCTGGGGAGTACGGCCGCAAGGTTGAAACTCA…	Bacteria	Firmicutes	Clostridia	Clostridiales				-0.864917	0.194183	0
210945	GTGTCAGCAGCCGCGGTAATACGTAGGGGGCAAGCGTTATCCGGAATTATTGGGCGTAAAGAGTGCGTAGGTGGTAGCTTAAGCGCGGGGTGAAAGGCACTGGCTTAACCAATGTCAGCCCTGCGAACTGGGTTACTTGAGTGCAGGAGAGGAAAGCGGAATTCCTAGTGTAGCGGTGAAATGCGTAGATATTAGGAGGAACACCAGTGGCGAAGGCGGCTTTCTGGACTGAAACTGACACTGAGGCACGAAAGTGTGGGGAGCAAACAGGATTAGATACCCTGGTAGTCCACACCGTAAACGATGAGCACTAGGTGTCGGGAGCGCAAGCTTTCGGTGCCGGAGTTAACGCATTAAGTGCTCCGCCTGGGGAGTACGTACGCAAGTATGAAACTCAAA…	Bacteria	Firmicutes	Clostridia	Clostridiales	Clostridiaceae			1.60488	0.189961	0
211066	GTGTCAGCAGCCGCGGTAATACGTAGGTTGCAAGCGTTGTCCGGATTTACTGGGTGTAAAGGGCGTGTAGGCGGAACTGCAAGTCAGATGTGAAATACCGGGGCTCAACCCCGGGGCTGCATTTGAAACTGTAGTCCTTGAGTATCGGAGAGGCAAGCGGAATTCCTAGTGTAGCGGTGAAATGCGTAGATATTAGGAGGAACACCAGTGGCGAAGGCGGCTTGCTGGACGACAACTGACGCTGAGGCGCGAAAGCGTGGGGAGCAAACAGGATTAGATACCCTGGTAGTCCACGCTGTAAACGATGAATACTAGGTGTGGGGGGACTGA	Bacteria	Firmicutes	Clostridia	Clostridiales	Ruminococcaceae			0.837971	0.137632	0
213671	GTGTCAGCAGCCGCGGTAATACGGAGGGTCCAAGCGTTATCCGGATTTATTGGGTTTAAAGGGTGCGTAGGCGGTTAGATAAGTTAGAGGTGAAATACCGGTGCTTAACACCGGAACTGCCTCTAATACTGTTTAGCTAGAGAATAGTTGCGGTAGGCGGAATGTATGGTGTAGCGGTGAAATGCTTAGAGATCATACAGAACACCGATTGCGAAGGCAGCTTACCAAGCTATTTCTGACGTTGAGGCACGAAAGCGTGGGGAGCAAACAGGATTAGATACCCTGGTAGTCCACGCAGTAAACGATGATAACTCGCTGTCGGCGATACACAGTCGGCGGCTAAGCGAAAGCGATAAGTTATCCACCTGGGGAGTACGTTCGCAAGAATGAAACTCAAAT…	Bacteria	Bacteroidetes	Bacteroidia	Bacteroidales	Rikenellaceae			-1.20165	0.167148	0
214031	GTGTCAGCAGCCGCGGTAATACGGAGGATCCGAGCGTTATCCGGATTTATTGGGTTTAAAGGGTGCGTAGGCGGTTTGATAAGTTAGAGGTGAAAGCTCGATGCTCAACATCGAAATTGCCTCTGATACTGTCAGACTAGAGTGTAGTTGCGGAAGGCGGAATGTGTGGTGTAGCGGTGAAATGCTTAGATATCACACAGAACACCGATTGCGAAGGCAGCTTTCCAAGCTATTACTGACGCTGAGGCACGAAAGCGTGGGTAGCGAACAGGATTAGATACCCTGGTAGTCCACGCCGTAAACGATGATAACTCGTTGCCGGCGATATAGTGTCGGTGACTAAGCGAAAGCGATAAGTTATCCACCTGGGGAGTACGTTCGCAAGAATGAAACTCAAAT…	Bacteria	Bacteroidetes	Bacteroidia	Bacteroidales	Rikenellaceae			-1.14618	0.174482	0
214295	GTGTCAGCAGCCGCGGTAATACGTAGGGGGCAAGCGTTATCCGGATTTACTGGGTGTAAAGGGAGCGCAGACGGACATGCAAGTCTGGAGTGAAAGGCGGGGGCCCAACCCCCGGACTGCTCTGGAAACTGTGTATCTAGAGTGCAGGAGAGGCAGGCGGAATTCCTGGTGTAGCGGTGAAATGCGTAGATATCAGGAGGAACACCGGTGGCGAAGGCGGCCTGCTGGACTGTAACTGACGTTGAGGCTCGAAAGCGTGGGGAGCAAACAGGATTAGATACCCTGGTAGTCCACGCGGTAAACGATGATCACTAGGTGTGGGCGGGTATGGACCCGTCGGTGCCGAAGCAAACGCATTAAGTGATCCACCTGGGGAGTACGTTCGCAAGAATGAAACTC…	Bacteria	Firmicutes	Clostridia	Clostridiales	Lachnospiraceae			1.77941	0.320634	0
214519	GTGTCAGCAGCCGCGGTAATACGTAGGTGGCGAGCGTTATCCGGAATTACTGGGTGTAAAGGGTGTGTAGGCGGGGCGATAAGTCTGATGTGAAAATTAAAGGCTCAACTTTTAACGTGCATTAGAAACTACCGTTCTTGAGAGTCGGAGGGGTGAACGGAATTCCCGGTGTAGCGGTAATATGCGTAGATATCGGGAAGAACACCGGCGGCGAAGGCGGTTCACTGGACGACAACTGACGCTGAGACACGAAAGCGTGGGGAGCAAACAGGATTAGATACCCTGGTAGTCCACGCCCTAAACGATGAATACTAGGTGTGGGTGCGAAAAGCATCCGTGCCGGAGCTAACGCAATAAGTATTCCACCTGGGGAGTACGGCCGCAAGGTTAAAACTCAAA…	Bacteria	Firmicutes	Clostridia	Clostridiales	Ruminococcaceae			-1.05444	0.144964	0
214684	GTGTCAGCAGCCGCGGTAATACGTAGGGAGCAAGCGTTATCCGGATTTATTGGGTGTAAAGGGTGCGTAGACGGGATAACAAGTTGGTTGTGAAATCCCTCGGCTTAACTGAGGAACTGCAACCAAAACTATTATTCTTGAGTGCTGGAGAGGAAAGTGGAATTCCTAGTGTAGCGGTGAAATGCGTAGATATTAGGAGGAACACCAGTGGCGAAGGCGACTTTCTGGACAGTAACTGACGTTGAGGCACGAAAGTGTGGGGAGCAAACAGGATTAGATACCCTGGTAGTCCACACCGTAAACGATGGATACTAGGTGTAGGGGATGAATAATCTTCTGTGCCGTCGCAAACGCAGTAAGTATCCCACCTGGGGAGTACGGCCGCAAGGTTGAAACTCA…	Bacteria	Firmicutes	Clostridia	Clostridiales				-1.42937	0.199003	0
215311	GTGTCAGCCGCGGTAATACGTAGGGAGCAAGCGTTATCCGGAATTACTGGGTGTAAAGGGAGTGTAGGCGGGATTGCAAGTCAGATGTGAAAATTATGGGCTCAACTCATAACCTGCATTTGAAACTGTAATTCTTGAGTGAAGTAGAGGTAAGCGGAATTCCATGTGTAGCGGTGAAATGCGTAGATATATGGAGGAACATCAGTGGCGAAGGCGGCTTACTGGGCTTTTACTGACGCTGAGGCTCGAAAGCGTGGGGAGCAAACAGGATTAGATACCCTGGTAGTCCACGCTGTAAACGATGATTACTAGGTGTGGGGGGACTGACCCCTTCCGTGCCGGAGTTAACACAATAAGTAATCCACCTGGGGAGTACGGTCGCAAGACTGAAACTTAAAG…	Bacteria	Firmicutes	Clostridia	Clostridiales	Ruminococcaceae			-0.375956	0.147622	0.0132539
215918	GTGTCAGCAGCCGCGGTAATACATAGGGGGCGAGCGTTATCCGGAATTATTGGGTGTAAAGGGTGCGTAGACGGGAAGGCAAGTTAGTTGTGAAATCCCTCGGCTTAACTGAGGAACTGCAACTAAAACTATCTTTCTTGAGTGCGGGAGAGGAAAGTGGAATTCCTAGTGTAGCGGTGAAATGCGTAGATATTAGGAGGAACACCAGTGGCGAAGGCGACTTTCTGGACCGTAACTGACGTTGAGGCACGAAAGTGTGGGGAGCAAACAGGATTAGATACCCTGGTAGTCCACACCGTAAACGATGGATACTAGGTGTAGGGTGTGATTATACACTCTGTGCCGTCGCAAACGCAATAAGTATCCCACCTGGGGAGTACGGCCGCAAGGTTGAAACTC…	Bacteria	Firmicutes	Clostridia	Clostridiales				1.17887	0.189573	0
216136	GTGTCAGCAGCCGCGGTAATACGTAGGGGGCAAGCGTTATCCGGATTTACTGGGTGTAAAGGGAGCGTAGACGGAAAGGCAAGTCTGAAGTGAAAGGCGGGGGCTCAACCCCCGGACTGCTTTGGAAACTGTGATTCTGGAGTGCAGGAGAGGTAAGCGGAATTCCTAGTGTAGCGGTGAAATGCGTAGATATTAGGAGGAACACCAGTGGCGAAGGCGGCTTACTGGACTGTAACTGACGTTGAGGCTCGAAAGCGTGGGGAGCAAACAGGATTAGATACCCTGGTAGTCCACGCCGTAAACGATGATCACTAGGTGTAGGTGGGTATGGACCCATCGGTGCCGAAGCCAACGCATTAAGTGATCCACCTGGGGAGTACGTTCGCAAGAATGAAACTC…	Bacteria	Firmicutes	Clostridia	Clostridiales				0.682373	0.268982	0.0207037
216140	GTGTCAGCAGCCGCGGTGATACGTAGGGAGCAAGCGTTATCCGGAATTACTGGGTGTAAAGGGCGCGTAGGCGGGACTGCAAGTCAGATGTGAAATACCGGGGCTTAACTCCGGGGCTGCATTTGAAACTGTAGTTCTTGAGTGATGGAGAGGCAGACGGAATTCCCGGTGTAGCGGTGGAATGCGTAGATATCGGGAGGAACACCAGTGGCGAAGGCGGTCTGCTGGACATTAACTGACGCTGAGGCGCGAAAGCGTGGGGAGCAAACAGGATTAGATACCCTGGTAGTCCACGCTGTAAACGATGGATACTAGGTGTGCGGGGACTGACCCTCTGCGTGCCGCAGTAAACACAATAAGTATCCCACCTGGGGAGTACGGTCGCAAGACTGAAACTCA…	Bacteria	Firmicutes	Clostridia	Clostridiales	Ruminococcaceae			0.499904	0.176835	0.00362452
216356	GTGTCAGCAGCCGCGGTAATACGTAGGAGGCAAGCGTTATCCGGAATGACTGGGCGTAAAGGGTGCGTAGGTGGCTTAGCAAGTTAGTAGCGTAATTCCGGGGCTCAACTTCGGAACTACTACTAAAACTGTTGGGCTTGAGTGCAGGAGGGGTAAACGGAATTCCTAGTGTAGCGGTGGAATGCGTAGATATTAGGAAGAACACCAGCGGCGAAGGCGGTTTACTGGACTGTAACTGACACTGAGGCACGAAAGCGTGGGGAGCAAACAGGATTAGATACCCTGGTAGTCCACGCCGTAAACGATGAATACTAGGTGTAGGGGGTATCAACTCCCTCTGTGCCGTCGCAAACGCATTAAGTATTCCGCCTGGGGACTACGGCCGCAAGGTTGAAACCT…	Bacteria	Firmicutes	Clostridia	Clostridiales				0.560038	0.161253	0.00191886
216941	GTGTCAGCAGCCGCGGTAATACAGAGGTCTCAAGCGTTGTTCGGAATCACTGGGCGTAAAGGGTACGTAGGCGGCGGGGCAAGTTGCGCGTGAAAGGCAGGGGCTCAACCTCTGGAATGCGCGTGAAACTACTCTGCTAGAGTAATGGAGGGGGAACCGGAATTCTTGGTGTAGCAGTGAAATGCGTAGATATCAAGAAGAAGACTCGTGGCGAAGGCGGGTTCCTGGACATTAACTGACGCTGAGGTACGAAGGCCGGGGTAGCGAAAGGGATTAGATACCCCTGTAGTCCCGGCAGTAAACGGTGCACGCTTGGTGTGGGAGGAATCGACCCCTTCCGTGCCGGAGCCAACGCGATAAGCGTGCCGCCTGGGGAGTACGGTCGCAAGATTAAAACTC…	Bacteria	Verrucomicrobia	Verrucomicrobiae	Verrucomicrobiales	Verrucomicrobiaceae	Akkermansia		-2.1933	0.191016	0
229874	GTGTCAGCAGCCGCGGTAATACGTAGGGAGCGAGCGTTATCCGGAATTATTGGGTGTAAAGCGTGTGTAGGCGGTAAATTAAGTCTAAGGTCTAAGCCCGGAGCTCAACTCCGGTTCGCCTTAGAAACTGATTTTCTTGAGTATGGTAGAGGCAAACGGAATTTCTAGTGTAGCGGTAAAATGCGTAGATATTAGAAGGAACACCAGTGGCGAAGGCGGTTTGCTGGGCCATTACTGACGCTGAGACACGAAAGCGTGGGGAGCAAATAGGATTAGATACCCTAGTAGTCCACGCCGTAAACGATGGATACTAAGTGTCGGGCAACCGGTGCTGAAGTAAACACATTAAGTATCCCACCTGAGTAGTACGGTCGCAAGGCTGAAACTCAAAGAAATTGA…	Bacteria	Tenericutes	Mollicutes	RF39				0.702417	0.227935	0.00690511
230132	GTGTCAGCAGCCGCGGTAATACGTAGGTGGCGAGCGTTATCCGGATTTATTGGGCGTAAAGGGTGCGTAGGCGGTTTGTTAAGTATAAAATTAAAGCCCGAAGCTTAACTTCGGTTCGTTTTATAAACTGGCAGACTTGAGTACAGTAGAGGCAAATGGAATTCCTAGTGTAGTGGTAAAATGCGTAGATATTAGGAGGAACACCGGTGGCGAAGGCGATTTGCTGGGCTGTTACTGACGCTGAGGCACGAAAGCGTGGGGAGCAAATAGGATTAGATACCCTAGTAGTCCACGCCGTAAACGATGAGTACTAAGTGTCGGGTTTCCGGTGCTGAAGTTAACACATTAAGTACTCCGCCTGAGTAGTACGGTCGCAAGGCTGAAACTCAAATAAATTGA…	Bacteria	Tenericutes	Mollicutes	RF39				-1.08117	0.163127	0
234488	GTGTCAGCAGCCGCGGTAATACGGAGGATCCGAGCGTTATCCGGATTTATTGGGTTTAAAGGGAGCGTAGGTGGACAGTTAAGTCAGTTGTGAAAGTTTGCGGCTCAACCGTAAAATTGCAGTTGATACTGGCAGTCTTGAGTACAGTAGAGGTGGGCGGAATTCGTGGTGTAGCGGTGAAATGCTTAGATATCACGAAGAACTCCGATTGCGAAGGCAGCTCACTAGACTGGTCACTGACACTGAGGCTCGAAAGTGTGGGTATCAAACAGGATTAGATACCCTGGTAGTCCACACAGTAAACGATGAATACTCGCTGTTTGCAATATACCGCAAGCGGCCAAGCGAAAGCATTAAGTATTCCACCTGGGGAGTACGCCGGCAACGGTGAAACTCAAA…	Bacteria	Bacteroidetes	Bacteroidia	Bacteroidales	Bacteroidaceae	Bacteroides		-1.96713	0.222023	0
258980	GTGTCAGCAGCCGCGGTAATACATAGGGGGCAAGCGTTATCCGGAATTATTGGGTGTAAAGGGTGCGTAGACGGAGTAACAAGTTAGTTGTGAAATCCCTCGGCTCAACTGAGGAACTGCAACTAAAACTATTACCCTTGAGTGTCGGAGAGGAAAGTGGAATTCCTAGTGTAGCGGTGAAATGCGTAGATATTAGGAGGAACACCGGTGGCGAAGGCGACTTTCTGGACGATAACTGACGTTGAGGCACGAAAGTGTGGGGAGCAAACAGGATTAGATACCCTGGTAGTCCACACTGTAAACGATGGATACTAGGTGTAGGGTGTATTAAGCATTCTGTGCCGCCGCTAACGCATTAAGTATCCCACCTGGGGAGTACGACCGCAAGGTTGAAACTCA…	Bacteria	Firmicutes	Clostridia	Clostridiales				-0.382583	0.173155	0.0263639
261966	GTGTCAGCAGCCGCGGTAATACATAGGGAGCAAGCGTTATCCGGATTTATTGGGTGTAAAGGGTGCGTAGACGGAGAAGCAAGTTGGTTGTGAAAGCCCTCGGCTTAACTGAGGAACTGCAACCAAAACTACTTCCCTTGAGTGTTGGAGAGGAAAGTGGAATTCCTAGTGTAGCGGTGAAATGCGTAGATATTAGGAGGAACACCAGTGGCGAAGGCGACTTTCTGGACAATTACTGACGTTGAGGCACGAAAGTGTGGGGAGCAAACAGGATTAGATACCCTGGTAGTCCACACCGTAAACGATGGATACTAGGTGTAGGGAATATTAAGTTCTCTGTGCCGCCGCAAACGCATTAAGTATCCCACCTGGGGAGTACGACCGCAAGGTTGAAACTCA…	Bacteria	Firmicutes	Clostridia	Clostridiales				0.874704	0.274785	0.00526531
266198	GTGTCAGCAGCCGCGGTAATACGTAGGGGGCGAGCGTTATCCGGATTTATTGGGCGTAAAGCGTTCGTAGGCGGTTTGTTAAGTCTAAGATTCAAGCCCGAGGCTTAACCTCGGTTCGTTTTAGAAACTGGCAGACTTGAGTGTGGTAGAGGCAAGTGGAATTTCTAGTGTAGCGGTTAAATGCGTAGATATTAGAAGGAACACCAGTGGCGAAGGCGGCTTGCTGGGCCATTACTGACGCTGAGGAACGAAAGCGTGGGGAGCAAATAGGATTAGATACCCTAGTAGTCCACGCCGTAAACGATGAGTACTAAGTGTCGGGCAACCGGTGCTGAAGTTAACACATTAAGTACTCCGCCTGAGTAGTACGGTCGCAAGGCTGAAACTCAAATAAATTGA…	Bacteria	Tenericutes	Mollicutes	RF39				-0.379824	0.148698	0.0207037
267220	GTGTCAGCAGCCGCGGTAATACGGAGGATGCGAGCGTTATCCGGATTTATTGGGTTTAAAGGGTGCGTAGGCGGACTGCCAAGTCAGCGGTAAAATTGCGGGGCTCAACCCCGTCGAGCCGTTGAAACTGGTGGTCTTGAGTGGGCGAGAAGTACGCGGAATGTGTGGTGTAGCGGTGAAATGCATAGATATCACGCAGAACTCCGATTGCGAAGGCAGCGTACCGGCGCCCTACTGACGCTGAAGCACGAAAGCGTGGGTATCGAACAGGATTAGATACCCTGGTAGTCCACGCAGTAAACGATGAATGCTAGCTGTCCGGGACGAATGAGTCCTGGGTGGCACAGCGAAAGCGTTAAGCATTCCACCTGGGGAGTACGCCGGCAACGGTGAAACTCA…	Bacteria	Bacteroidetes	Bacteroidia	Bacteroidales	S24-7			-0.491147	0.23877	0.0456791
268220	GTGTCAGCAGCCGCGGTAATACATAGGGGGCAAGCGTTATCCGGAATTATTGGGTGTAAAGGGTGCGTAGACGGAGTAACAAGTTAGTTGTGAAATCCCTCGGCTCAACTGAGGAACTGCAACTAAAACTATTACCCTTGAGTGTCGGAGAGGAAAGTGGAATTCCTAGTGTAGCGGTGAAATGCGTAGATATTAGGAGGAACACCGGTGGCGAAGGCGACTTTCTGGACGATAACTGACGTTGAGGCACGAAAGTGTGGGGAGCAAACAGGATTAGATACCCTGGTAGTCCACACTGTAAACGATGGATACTAGGTGTAGGGTGTATTAAGCATTCTGTGCCGCCGCTAACGCATTAAGTATCCCACCTGGGGAGTACGACCGCAAGGTTGAAACTCA…	Bacteria	Firmicutes	Clostridia	Clostridiales				-0.680742	0.19991	0.00362452
268410	GTGTCAGCAGCCGCGGTAATACGTAGGGAGCAAGCGTTATCCGGAATTATTGGGTGTAAAGGGTGCGTAGACGGGATAACAAGTTGGTTGTGAAACCCCTCGGCTCAACTGAGGAACTGCAACCAAAACTATTATTCTTGAGTGCAGGAGAGGAAAGTGGAATTCCTAGTGTAGCGGTGAAATGCGTAGATATTAGGAAGAACACCGGTGGCGAAGGCGACTTTCTGGACTGTAACTGACGTTGAGGCACGAAAGTGTGGGGAGCAAACAGGATTAGATACCCTGGTAGTCCACACTGTAAACGATGGATACTAGGTGTAGGAGGTATTAATACTTCTGTGCCGTCGCAAACGCAATAAGTATCCCACCTGGGGAGTACGACCGCAAGGTTGAAACTCA…	Bacteria	Firmicutes	Clostridia	Clostridiales				-0.457961	0.180892	0.0221843
268538	GTGTCAGCAGCCGCGGTAATACGTAGGGGGCAAGCGTTATCCGGAATTACTGGGTGTAAAGGGTGCGTAGGCGGCACGCCAAGTCAGTTGTGAAACCCGTAGGCTCAACCTACGGCTTGCAATTGAAACTGGCGAGCTAGAGTACAGGAGAGGAAAGCGGAATTCCTAGTGTAGCGGTGAAATGCGTAGATATTAGGAAGAACACCGGTGGCGAAGGCGGCTTTCTGGACTGAAACTGACGCTGAGGCACGAAAGCGTGGGGAGCAAACAGGATTAGATACCCTGGTAGTCCACGCTGTAAACGATGAATGCTAGGTGTTGGCCCAAAAGGGTCGGTGCCGCAGTTAACGCAATAAGCATTCCACCTGGGGAGTACGACCGCAAGGTTGAAACTCAAAG…	Bacteria	Firmicutes	Clostridia	Clostridiales	Lachnospiraceae			-0.428099	0.162393	0.0147556
273232	GTGTCAGCAGCCGCGGTAATACAGAGGTCTCAAGCGTTGTTCGGAATCACTGGGCGTAAAGCGTGCGTAGGCTGTTTCGTAAGTCGTGTGTGAAAGGCGCGGGCTCAACCCGCGGACGGCACATGATACTGCGAGACTAGAGTAATGGAGGGGGAACCGGAATTCTCGGTGTAGCAGTGAAATGCGTAGATATCGAGAGGAACACTCGTGGCGAAGGCGGGTTCCTGGACATTAACTGACGCTGAGGCACGAAGGCCAGGGGAGCGAAAGGGATTAGATACCCCTGTAGTCCTGGCAGTAAACGGTGCACGCTTGGTGTGCGGGGAATCGACCCCCTGCGTGCCGGAGCTAACGCGTTAAGCGTGCCGCCTGGGGAGTACGGTCGCAAGATTAAAACTC…	Bacteria	Verrucomicrobia	Verrucomicrobiae	Verrucomicrobiales	Verrucomicrobiaceae	Akkermansia	muciniphila	1.12989	0.321235	0.00191886
275194	GTGTCAGCAGCCGCGGTAATACATAGGGGGCGAGCGTTATCCGGAATTATTGGGTGTAAAGGGTGCGTAGACGGAGAAGCAAGTTGGTTGTGAAATCCCTCGGCTCAACTGAGGAACTGCAACCAAAACTACTTCCCTTGAGTGTCGGAGAGGAAAGTGGAATTCCTAGTGTAGCGGTGAAATGCGTAGATATTAGGAGGAACACCGGTGGCGAAGGCGACTTTCTGGACGATAACTGACGTTGAGGCACGAAAGTGTGGGGAGCAAACAGGATTAGATACCCTGGTAGTCCACACCGTAAACGATGGATACTAGGTGTAGGGTGTATTAAGCATTCTGTGCCGCCGCTAACGCATTAAGTATCCCACCTGGGGAGTACGACCGCAAGGTTGAAACTCA…	Bacteria	Firmicutes	Clostridia	Clostridiales				0.633036	0.201448	0
276484	GTGTCAGCAGCCGCGGTAATACGGAGGATCCGAGCGTTATCCGGATTTATTGGGTTTAAAGGGAGCGTAGGTGGATTGTTAAGTCAGTTGTGAAAGTTTGCGGCTCAACCGTAAAATTGCAGTTGAAACTGGCAGTCTTGAGTACAGTAGAGGTGGGCGGAATTCGTGGTGTAGCGGTGAAATGCTTAGATATCACGAAGAACTCCGATTGCGAAGGCAGCTCACTGGACTGTTGACTGACACTGAGGCTCGAAAGTGTGGGTATCAAACAGGATTAGATACCCTGGTAGTCCACACAGTAAACGATGAATACTCGCTGTTTGCGATATACAGCAAGCGGCCAAGCGAAAGCATTAAGTATTCCACCTGGGGAGTACGCCGGCAACGGTGAAACTCAAA…	Bacteria	Bacteroidetes	Bacteroidia	Bacteroidales	Bacteroidaceae	Bacteroides		-0.682573	0.173989	0
277047	GTGTCAGCAGCCGCGGTAATACGTAGGTGGCGAGCGTTATCCGGATTTATTGGGCGTAAAGCGTCCGCAGACGGTTTGTTAAGTCTAGAATCAAATCCCAGAGCTTAACTTTGGTTCGTTCTAGAAACTGGCAGACTTGAGTGTAGTAGAGGCAAGTGGAATTTCTAGTGTAGCGGTAGAATGCGTAGATATTAGAAGGAACACCAGTGGCGAAGGCGACTTGCTGGGCTATTACTGACGTTCATGGACGAAAGCGTGGGGAGCAAATAGGATTAGATACCCTAGTAGTCCACGCTGTAAACGATGAGTACTAAGTGTCGGGTTACCGGTGCTGAAGTTAACACATTAAGTACTCCGCCTGAGTAGTACGGTCGCAAGGCTGAAACTCAAATAAATTGA…	Bacteria	Tenericutes	Mollicutes	RF39				-2.36084	0.244699	0
277202	GTGTCAGCAGCCGCGGTAATACATAGGTGGCAAGCGTTGTCCGGAATGACTGGGCGTAAAGGGAGCGTAGGCGGTCTGTTAAGTTGGGAGTGAAACCCCGGGGCTCAACCCCGGAACTGCTTTCAAGACTGACGGACTTGAGTGTAAGAGGGGTAAGCGGAATTCCTAGTGTAGCGGTGGAATGCGTAGATATTAGGAGGAACACCAGTGGCGAAGGCGGCTTACTGGATTATAACTGACGCTGAGGCTCGAAAGCGTGGGTAGCAAACAGGATTAGATACCCTGGTAGTCCACGCTGTAAACGATGGATACTAGATGCAGGGGGTATCGACTCCCTCTGTGTCGCAGCAAACGCAATAAGTATCCCGCCTGGGGAGTACGGCCGCAAGGTTGAAACTC…	Bacteria	Firmicutes	Clostridia	Clostridiales				0.342204	0.152682	0.043
278675	GTGTCAGCAGCCGCGGTAATACGGAGGATGCGAGCGTTATCCGGATTTATTGGGTTTAAAGGGTGCGCAGGCGGCCTGTTAAGTCAGCGGTCAAAGCCCGGGGCTCAACCCCGGCCCGCCGTTGAAACTGGGAGGCTCGAGTTGGAGAGAAGTATGCGGAATGCGCGGTGTAGCGGTGAAATGCATAGATATCGCGCAGAACTCCGATTGCGAAGGCAGCATACCGGCTCCAGACTGACGCTCAGGCACGAAAGCGTGGGTATCGAACAGGATTAGATACCCTGGTAGTCCACGCAGTAAACGATGAATGCTGGCTGTCCGGGGGGAATGACCCCTGGGTGGCGAAGCGAAAGCGATAAGCATTCCACCTGGGGAGTACGCCGGCAACGGTGAAACTCA…	Bacteria	Bacteroidetes	Bacteroidia	Bacteroidales	S24-7			-0.601238	0.209404	0.0177577
279048	GTGTCAGCAGCCGCGGTAATACGGAGGGTGCAAGCGTTGTCCGGAATCATTGGGCGTAAAGAGTTCGTAGGTGGCATGTAAAGTCTGGTGTTAAATGCAGAAGCTCAACTTCTGTTCGGCACTGGATACTTGCAAGCTAGAATGCGGTAGAGGTAAAGGGAATTCCTGGTGTAGCGGTGAAATGCGTAGATATCAGGAGGAACATCGGTGGCGTAAGCGCTTTACTGGGCCGTAATTGACACTGAGGAACGAAAGCCGGGGTAGCAAATGGGATTAGATACCCCAGTAGTCCCGGCCGTAAACGATGGATACTAGGTGTTGCGGGTATCGACCCCTGCAGTGCCGCAGCTAACGCGTTAAGTATCCCGCCTGGGGAGTACGCACGCAAGTGTGAAACTC…	Bacteria	Cyanobacteria	4C0d-2	YS2				1.16761	0.184177	0
279179	GTGTCAGCAGCCGCGGTAATACGTAGGGAGCGAGCGTTATCCGGATTTATTGGGCGTAAAGGGTGCGTAGGCGGTTTGTTAAGTATGAGATTTAAGCCCGAGGCTTAACCTCGGTTCGTTTCATAAACTGGCAGACTTGAGTATGGCAGAGGTAAACGGAATTTCTAGTGTAGCGGTTAAATGCGTAGATATTAGAAGGAACACCAGTGGCGAAGGCGGTTTACTGGGCCACAACTGACGCTGAGGCACGAAAGCGTGGGGAGCAAATAGGATTAGATACCCTAGTAGTCCACGCTGTAAACGATGAGTACTAAGTGTTGGGGCAACTCAGTGCTGAAGTTAACACATTAAGTACTCCGCCTGAGTAGTACGGTCGCAAGGCTGAAACTCAAAGAAATT…	Bacteria	Tenericutes	Mollicutes	RF39				-0.817878	0.232347	0
279340	GTGTCAGCAGCCGCGGTAATACGTAGGGGGCAAGCGTTATCCGGAATCACTGGGTGTAAAGGGAGCGTAGACGGTGATGCAAGTCTGGAGTGAAAGGCGGGGGCCCAACCCCCGGACTGCTCTGGAAACTGTGTAACTGGAGTGCAGGAGAGGCAGGCGGAATTCCTGGTGTAGCGGTGAAATGCGTAGATATCAGGAGGAACACCGGTGGCGAAGGCGGCCTGCTGGACTGTAACTGACGTTGAGGCTCGAAAGCGTGGGGAGCAAACAGGATTAGATACCCTGGTAGTCCACGCCGTAAACGATGATCACCAGGTGTCGGTGGGTATGGACCCATCGGTGCCGAAGCCAACGCATTAAGTGATCCACCTGGGGAGTACGTTCGCAAGAATGAAACTC…	Bacteria	Firmicutes	Clostridia	Clostridiales				-1.26281	0.212626	0
284123	GTGTCAGCAGCCGCGGTAATACGGAGGGTGCAAGCGTTACTCGGAATCACTGGGCGTAAAGGGCGCGTAGGCGGATTATCAAGTCTTTTGTGAAATCTAATGGCTTAACCATTAAACTGCTTGAGAAACTGATAGTCTAGAGTGGGGGAGAGGCAGATGGAATTGGTGGTGTAGGGGTAAAATCCGTAGATATCACCAAGAATACCCATTGCGAAGGCGATCTGCTGGAACTTAACTGACGCTAAGGCGCGAAAGCGTGGGGAGCAAACAGGATTAGATACCCTGGTAGTCCACGCCCTAAACGATGTATGCTAGTTGTTGGAGTGCTAGTCATTTCAGTAATGCAGCTAACGCATTAAGCATACCGCCTGGGGAGTACGGTCGCAAGATTAAAACTCA…	Bacteria	Proteobacteria	Epsilonproteobacteria	Campylobacterales	Campylobacteraceae	Campylobacter		-1.67978	0.191878	0
288193	GTGTCAGCAGCCGCGGTAATACGTAGGGAGCAAGCGTTATCCGGAATTATTGGGTGTAAAGGGTGCGTAGACGGGAGAACAAGTTAGTTGTGAAACCCCTCGGCTTAACTGAGGAACTGCAACTAAAACTATTCATCTTGAGTGCAGGAGGGGAAAGTGGAATTCCTAGTGTAGCGGTGAAATGCGTAGATATTAGGAAGAACACCAGTGGCGAAGGCGACTTTCTGGACTGTAACTGACGTTGAGGCACGAAAGTGTGGGGAGCAAACAGGATTAGATACCCTGGTAGTCCACACTGTAAACGATGGATACTAGGTGTAGGAGGTATTAAGCCTTCTGTGCCGTCGCAAACGCAGTAAGTATCCCACCTGGGGAGTACGACCGCAAGGTTGAAACTCA…	Bacteria	Firmicutes	Clostridia	Clostridiales				-0.755016	0.179218	0.00191886
288843	GTGTCAGCAGCCGCGGTAATACGGAAGATGCGAGCGTTATCCGGATTTATTGGGTTTAAAGGGTGCGTAGGCGGACCCGCAAGTCAGCGGTGAAAACGTGCGGCTTAACCGTGCGCTTGCCATTGAAACTGCGGGACTGGAGTTCGGAAGAGGTATGCGGAATGCGTGGTGTAGCGGTGAAATGCATAGATATCACGCAGAACCCCGATTGCGAAGGCAGCATACCATAGCGAGACTGACGCTGAAGCACGAAAGCGTGGGGATCGAACAGGATTAGATACCCTGGTAGTCCACGCAGTAAACGATGAATACTAACCGTTTGCGATAGAATGTAAGCGGTCGAGCGAAAGCGTTAAGTATTCCACCTGGGGAGTACGCCGGCAACGGTGAAACTCAAAT…	Bacteria	Bacteroidetes	Bacteroidia	Bacteroidales	[Barnesiellaceae]			-7.95286	0.229858	0
294923	GTGTCAGCAGCCGCGGTAATACAGAGGTCTCAAGCGTTGTTCGGAATCACTGGGCGTAAAGGGTACGTAGGCGGCGGGGCAAGTTGCGCGTGAAAGGCAGGGGCTCAACCTCTGGAATGCGCGTGAAACTACCCTGCTAGAGCGATGGAGGGGGAACCGGAATTCTTGGTGTAGCAGTGAAATGCGTAGATATCAAGAAGAAGACTCGTGGCGAAGGCGGGTTCCTGGACATGAGCTGACGCTGAGGTACGAAGGTCAGGGTAGCGAAAGGGATTAGATACCCCTGTAGTCCTGGCAGTAAACGGTGCACGCTTGGTGTGGGGGGAATCGACCCTTTCCGTGCCGAAGCCAACGCGATAAGCGTGCCGCCTGGGGAGTACGGTCGCAAGATTAAAACTC…	Bacteria	Verrucomicrobia	Verrucomicrobiae	Verrucomicrobiales	Verrucomicrobiaceae	Akkermansia		-3.03283	0.258038	0
295339	GTGTCAGCAGCCGCGGTAATACGTAGGTGGCAAGCGTTGTCCGGAATTACTGGGTGTAAAGGGAGCGTAGGCGGGGCATTAAGTCAGAAGTGAAAATTATGGGCTCAACTCATAACCTGCTTTTGAAACTGAAGCTCTTGAGTGAAGTAGAGGCAAGCGGAATTCCTAGTGTAGCGGTGAAATGCGTAGATATTAGGAGGAACACCAGTGGCGAAGGCGGCTTGCTGGGCTTTTACTGACGCTGAGGCTCGAAAGCGTGGGGAGCAAACAGGATTAGATACCCTGGTAGTCCACGCCGTAAACGATGATTACTAGGTGTGGGGGGATTGAACCCTTCCGTGCCGGAGTTAACACAATAAGTAATCCACCTGGGGAGTACGACCGCAAGGTTGAAACTCA…	Bacteria	Firmicutes	Clostridia	Clostridiales	Ruminococcaceae	Ruminococcus		1.15996	0.203934	0
295427	GTGTCAGCAGCCGCGGTAATACGTAGGGGGCGAGCGTTGTCCGGAATGACTGGGCGTAAAGGGCGTGTAGGCGGCCGATTAAGTCTGGAGTGAAAGTCCTGCTTTCAAGGTGGGAATCGCTTTGGAGACTGGTTGGCTTGAGTGCGGAAGAGGTAAGTGGAATTCCCAGTGTAGCGGTGAAATGCGTAGAGATTGGGAGGAACACCAGTGGCGAAGGCGACTTACTGGGCCGTAACTGACGCTGAGGCGCGAAAGCGTGGGGAGCGAACAGGATTAGATACCCTGGTAGTCCACGCTGTAAACGATGAATGCTAGGTGTAGCGGGTATCGACCCCTGCTGTGCCGGAGTAAACACAATAAGCATTCCGCCTGGGGAGTACGGCCGCAAGGTTGAAACTC…	Bacteria	Firmicutes	Clostridia	Clostridiales				-1.45654	0.227226	0
297503	GTGTCAGCAGCCGCGGTAATACGTAGGGGGCGAGCGTTGTCCGGAATCACTGGGCTTAAAGCGTCTGAAGGCGGCTAAGGGGAGTGGGCATTAAAAGACTGGTGAAACATCAGGGCGGTGCCCAGGACCCCCTAGCTAGAGAGCCGAAGAGGCAGGCAGAATTCCTGGTGTAGCGGTGAAATGCGCAGAGATCAGGAGGAATACCAGAGGCGAAGGCGGCCTGCTGGGCGGACTCGGACGCTAAAGGACGAAAGCGTGGGGAGCGAACAGGATTAGATACCCTGGTAGTCCACGCTGTAAACGATGAATGCCAGATTTCGGTTAGGGAATCGGGATCGAAGAGAAATCGGAAGCATTCCGCCTGGGGAGTACGGCCGCAAGGCTAAAACTCAAAGGAAT…	Bacteria	Firmicutes	Clostridia	Clostridiales				0.899895	0.302146	0.00362452
298149	GTGTCAGCAGCTGCGGTAAGACGTGGGGGGCAAGCGTTGTCCGGAATCATTGGGCGTAAAGGGCGCGCAGGCGGCCGTTTAGGCCGCCGGTGAAACCGCCGGGCCCAACCCGGCGGCTGCCGGCGGAACCGGGCGGCTCGAGTGCCAGAGAGGCAGGCGGAATTCCTGGTGTAGCGGTGAAATGCGCAGAGATCAGGAGGAACACCGGAGGCGAAGGCGGCCTGCTGGCTGGCGACTGACGCTCAGGCGCGAAAGCGTGGGGAGCGAACAGGATTAGATACCCTGGTAGTCCACGCCGTAAACGATGGACGTTAGGCCTTGGGAGTAGTTTCAGGGCCGAAGCCAACGCGGTAAACGTCCCGCCTGGGGAGTACGGCCGCAAGGCTGAAACTCAAAGGA…	Bacteria	Firmicutes	Clostridia	Clostridiales				1.39711	0.238151	0
298385	GTGTCAGCAGCCGCGGTAATACGTAGGGAGCGAGCGTTGTCCGGATTTACTGGGTGTAAAGGGTGCGTAGGCGGCTGTGTAAGTCGGGCGTGAAAGGCACAGGCTCAACCTGTGGACTGCGCTCGAAACTGTGCAGCTTGAGTGAAGTAGAGGCAGGCGGAATTCCCGGTGTAGCGGTGAAATGCGTAGAGATCGGGAGGAACACCAGTGGCGAAGGCGGCCTGCTGGGCTTTAACTGACGCTGAGGCACGAAAGCGTGGGTAGCAAACAGGATTAGATACCCTGGTAGTCCATGCCGTAAACGATGATTACTAGGTGTGGGGGGACTGACCCCCTCCGTGCCGGAGTTAACACAATAAGTAATCCACCTGGGGAGTACGGCCGCAAGGCTGAAACTCA…	Bacteria	Firmicutes	Clostridia	Clostridiales	Ruminococcaceae	Ruminococcus		0.590457	0.156458	0
299422	GTGTCAGCAGCCGCGGTAATACAGAGGTCTCAAGCGTTGTTCGGAATCACTGGGCGTAAAGGGTACGTAGGCGGTCGGGCAAGTTGCGCGTGAAAGGCAGGGGCTCAACCTCTGGAATGCGCGTGAAACTACGCGACTGGAGTAATGGAGAGGGAACCGGAATTCTTGGTGTAGCAGTGAAATGCGTAGATATCAAGAAGAAGACTCGAGGCGAAGGCGGGTTCCTGGACATTAACTGACGCTGAGGTACGAAGGCCGGGGTAGCGAAAGGGATTAGATACCCCTGTAGTCCTGGCAGTAAACGGTGCACGCTTGGTGTGGGGGGGATCGACCCCTTCCGTGCCGGAGCAAACGCGATAAGCGTGCCGCCTGGGGAGTACGGTCGCAAGATTAAAACTC…	Bacteria	Verrucomicrobia	Verrucomicrobiae	Verrucomicrobiales	Verrucomicrobiaceae	Akkermansia		-4.49043	0.253029	0
299902	GTGTCAGCAGCCGCGGTAATACGTAGGGGGCAAGCGTTATCCGGATTTACTGGGTGTAAAGGGAGCGTAGACGGCTGTGCAAGTCTGATGTGAAAGGCTGGGGCTTAACCCCGGGACTGCATTGGAAACTGCATGGCTTGAGTGCCGGAGGGGTAAGCGGAATTCCTGGTGTAGCGGTGAAATGCGTAGATATCAGGAGGAACACCGGTGGCGAAGGCGGCTTACTGGACGGTGACTGACGTTGAGGCTCGAAGGCGTGGGGAGCAAACAGGATTAGATACCCTGGTAGTCCACGCGGTAAACGATGAATACCAGGTGTCGGGGGACAGAGTCCTTCGGTGCCGCAGCAAACGCACTAAGTATTCCACCTGGGGAGTACGTTCGCAAGAATGAAACTCA…	Bacteria	Firmicutes	Clostridia	Clostridiales	Lachnospiraceae	Blautia		1.22112	0.278927	0
300766	GTGTCAGCAGCCGCGGTAATACGTAGGGGGCAAGCGTTATCCGGATTTACTGGGTGTAAAGGGAGCGTAGACGGCATGGCAAGTCTGAAGTGAAAGCCCGGCGCTTAACGCGGGGACTGCTTTGGAAACTGTGGTGCTGGAGTGCCGGAGAGGCAGGCGGAATTCCTAGTGTAGCGGTGAAATGCGTAGATATTAGGAAGAACACCAGTGGCGAAGGCGGCCTGCTGGACGGTAACTGACGTTGAGGCTCGAAAGCGTGGGGAGCAAACAGGATTAGATACCCTGGTAGTCCACGCGGTAAACGATGATTGCTAGGTGTAGGTGGGTATGGACCCATCGGTGCCGCAGCTAACGCAGTAAGCAATCCACCTGGGGAGTACGTTCGCAAGAATGAAACTC…	Bacteria	Firmicutes	Clostridia	Clostridiales				-1.11462	0.380639	0.00191886
300774	GTGTCAGCCGCCGCGGTAATACGTAGGTGGCAAGCGTTGTCCGGATTTACTGGGTGTAAAGGGCGTGTAGGCGGGATTACAAGTCAGATGTGAAATACCGGGGCTTAACTCCGGGGCTGCATTTGAAACTGTAGTTCTTGAGTGTCGGAGAGGAAAGCGGAATTCCTAGTGTAGCGGTGAAATGCGTAGATATTAGGAGGAACACCAGTGGCGAAGGCGGCTTTCTGGACGATAACTGACGCTGAGGCGCGAAAGCGTGGGGAGCAAACAGGATTAGATACCCTGGTAGTCCACGCCGTAAACGATGGATACTAGGTGTAGGAGGTATCGACCCCTTCTGTGCCGCAGTTAACACAATAAGTATCCCACCTGGGGAGTACGATCGCAAGATTGAAACTT…	Bacteria	Firmicutes	Clostridia	Clostridiales	Ruminococcaceae			-0.435827	0.141795	0.00191886
301294	GTGTCAGCAGCCGCGGTAATACATAGGGGGCAAGCGTTATCCGGAATTATTGGGCGTAAAGCGTGCGTAGGCTGTTTATTAAGTCTGATGTGAAATCCCATAGCTTAACTATGGAGGGTCATTGGAAACTGGTAAACTTGAGTACAGTAGGGGTAAGTGGAATTCCAAGTGGAGCGGTGGAATGCGTAGATATTTGGAGGAACACCAGTGGCGAAGGCGGCTTACTGGGCTGGAACTGACGCTGAGGCACGAAAGCGTGGGGAGCAAACAGGATTAGATACCCTGGTAGTCCACGCTGTAAACGATGAGTATTAAGTGTCGGGAGCAATCTCGGTGCTGCAGTTAACACAATAAATACTCCGCCTGGGGAGTACGGTCGCAAGACTGAAACTCAAAGAA…	Bacteria	Tenericutes	RF3	ML615J-28				1.34157	0.262921	0
301464	GTGTCAGCAGCCGCGGTAATACGTAGGGGGCGAGCGTTGTCCGGAATGACTGGGCGTAAAGGGCGTGTAGGCGGCCGGATAAGTCTGGAGTGAAAGTCCCGCTTTCAAGGTGGGAATTGCTTTGGAGACTGTCCAGCTTGAGTGCGGAAGAGGTAAGTGGAATTCCCAGTGTAGCGGTGAAATGCGTAGAGATTGGGAGGAACACCAGTGGCGAAGGCGACTTACTGGGCCGTAACTGACGCTGAGGCGCGAAAGCGTGGGGAGCGAACAGGATTAGATACCCTGGTAGTCCACGCTGTAAACGATGAATGCTAGGTGTAGCGGGTATCGACCCCTGCTGTGCCGGAGTAAACACAATAAGCATTCCGCCTGGGGAGTACGGCCGCAAGGTTGAAACTC…	Bacteria	Firmicutes	Clostridia	Clostridiales				0.624585	0.17967	0.00191886
301639	GTGTCAGCAGCCGCGGTAATACGGAGGGTGCAAGCGTTGTCCGGAATCATTGGGCGTAAAGAGTTCGTAGGCGGTTTGTTAAGTTAGGTGTTAAATACTGAGGCTCAACCTCAGCACGGCACTTGATACTGGCAGACTTGAATGTGGTAGAGGTAAAGGGAATTCCTGGTGTAGCGGTGAAATGCGTAGATATCAGGAGGAACATCGGTGGCGTAAGCGCTTTACTGGGCCATAATTGACGCTGAGGAACGAAAGCCAGGGTAGCGAATGGGATTAGATACCCCAGTAGTCCTGGCCGTAAACGATGGATACTAGGTGTTGCGGGTATCGACCCTTGCAGTGCCGTAGCAAACGCGATAAGTATCCCGCCTGGGGAGTACGCACGCAAGTGTGAAACTC…	Bacteria	Cyanobacteria	4C0d-2	YS2				1.97702	0.143644	0
303919	GTGTCAGCAGCCGCGGTAATACGTAGGGAGCAAGCGTTATCCGGATTTATTGGGTGTAAAGGGTGCGTAGATGGGAATACAAGTTAGTTGTGAAATCCCTCGGCTCAACTGAGGAACTGCAACTAAAACTATATTTCTTGAGTGCTGGAGAGGAAAGTGGAATTCCTAGTGTAGCGGTGAAATGCGTAGATATTAGGAGGAACACCAGTGGCGAAGGCGACTTTCTGGACAGTAACTGACATTGAGGCACGAAAGTGTGGGGAGCAAACAGGATTAGATACCCTGGTAGTCCACACTGTAAACGATGGATACTAGGTGTAGGGGATGAATAATCTTCTGTGCCGTCGCAAACGCAGTAAGTATCCCACCTGGGGAGTACGGCCGCAAGGTTGAAACTCA…	Bacteria	Firmicutes	Clostridia	Clostridiales				-0.601789	0.177217	0.00191886
305608	GTGTCGGCAGCCGCGGTAATACGTAGGTGGCGAGCGTTGTCCGGAATTATTGGGCGTAAAGAGCATGTAGGCGGTTTTTTAAGTCTGGAGTGAAAATGCGGGGCTCAACCCCGTATGGCTTTGGATACTGGAAGACTTGAGTGCAGGAGAGGAAAGGGGAATTCCCAGTGTAGCGGTGAAATGCGTAGATATTGGGAGGAACACCAGTGGCGAAGGCGCCTTTCTGGACTGTGTCTGACGCTGAGATGCGAAAGCCAGGGTAGCGAACGGGATTAGATACCCCGGTAGTCCTGGCCGTAAACGATGGGTACTAGGTGTAGGAGGTATCGACCCCTTCTGTGCCGGAGTTAACGCAATAAGTACCCCGCCTGGGGAGTACGGCCGCAAGGCTGAAACTCA…	Bacteria	Firmicutes	Clostridia	Clostridiales	Veillonellaceae	Phascolarctobacterium		-0.824053	0.20022	0
308760	GTGTCAGCAGCCGCGGTAATACGTAGGTGGCGAGCGTTATCCGGATTTATTGGGCGTAAAGGGTGCGCAGACGGTTTATTAAGTCTAAAATTAAATCTTGGGGCTTAACCCCATTTCGTTTTAGAAACTGGTAGGCTTGAGTATGGTAGAGGCAAATGGAATTCCTAGTGTAGCGGTGGAATGCGTAGATATTAGGAGGAACACCAGTGGCGAAGGCGGTTTGCTGGGCCATTACTGACGTTCATGCACGAAAGCGTGGGGAGCAAATAGGATTAGATACCCTAGTAGTCCACGCTGTAAACGATGAGTACTAAGTGTCGGGTTACCGGTGCTGAAGTTAACACATTAAGTACTCCGCCTGAGTAGTACGGTCGCAAGGCTGAAACTCAAAGGAATTGA…	Bacteria	Tenericutes	Mollicutes	RF39				0.406157	0.151915	0.0101176
310781	GTGTCAGCAGCCGCGGTAATACGGGGGGTGCAAGCGTTGTCCGGAATCATTGGGCGTAAAGCGTTCGTAGGCGGTAAAGTAAGTCAGATGTTAAAGCCCGAGGCTCAACTTCGGTTCGGCATTTGATACTACTTAACTGGAATGCGGTAGAGGTAAAGGGAATTCCTGGTGTAGCGGTGAAATGCGTAGATATCAGGAGGAACATCGGTGGCGAAAGCGCTTTACTGGGCCGTTATTGACGCTGAGGAACGAAAGCCGGGGGAGCAAATGGGATTAGATACCCCAGTAGTCCCGGCCGTAAACGATGAACACTAGGTGTTGCGGGTATCGACCCCTGCAGTGCCGCAGCTAACGCAATAAGTGTTCCGCCTGGGGAGTACGCACGCAAGTGTGAAACTT…	Bacteria	Cyanobacteria	4C0d-2	YS2				0.413024	0.179091	0.0207037
313524	GTGTCAGCAGCCGCGGTAATACGTAGGTGGCGAGCGTTATCCGGAATTACTGGGCGTAAAGGGTGTGTAGGCGGGACTGCAAGTCAGATGTGAAAATTACGGGCTCAACCCGTAACCTGCATTTGAAACTGTGGTTCTTGAGAGCCGGAGGGGTAAATGGAATTCCCAGTGTAGCGGTGAAATGCGTAGATATTGGGAGGAACACCAGTGGCGAAGGCGATTTACTGGACGGCAACTGACGCTGAGACACGAAAGTGTGGGGAGCAAACAGGATTAGATACCCTGGTAGTCCACACCGTAAACGATGAATGCTAGGTGTAGGGGAGCAATCCTCTGTGCCGGAGTTAACACAATAAGCATTCCGCCTGGGGAGTACGGCCGCAAGGTTGAAACTCAAAT…	Bacteria	Firmicutes	Clostridia	Clostridiales	Ruminococcaceae			0.958553	0.153401	0
314029	GTGTCAGCAGCCGCGGTAATACGTAGGGAGCAAGCGTTATCCGGATTTATTGGGTGTAAAGGGTGCGTAGACGGGAGAGCAAGTTAGTTGTGAAATCCCTCGGCTTAACTGAGGAACTGCAACTAAAACTACTTTTCTTGAGTGCAGGAGAGGAAAGAGGAATTCCTAGTGTAGCGGTGAAATGCGTAGATATTAGGAGGAACACCAGTGGCGAAGGCGTCTTTCTGGACTGTAACTGACGTTGAGGCACGAAAGTGTGGGGAGCAAACAGGATTAGATACCCTGGTAGTCCACACCGTAAACGATGGATACTAGGTGTAGGGTGTATTAAGCATTCTGTGCCGTCGCAAACGCAATAAGTATCCCACCTGGGGAGTACGGCCGCAAGGTTGAAACTCA…	Bacteria	Firmicutes	Clostridia	Clostridiales				1.54544	0.228796	0
314921	GTGTCAGCAGCCGCGGTAATACGTAGGGGGCGAGCGTTGTCCGGAATGATTGGGCGTAAAGGGCGCGTAGGCGGCCCGGTAAGTCTGGAGTGAAAGTCCTGTTTTTAAGATGGGAATTGCTTTGGATACTGTTGGGCTAGAGTGCGGGAGAGGTTATCGGAATTCCCGGTGTAGCGGTGAAATGCGTAGAGATCGGGAGGAACACCAGTGGCGAAGGCGGGTAACTGGACCGCAACTGACGCTGAGGCGCGAAAGTGTGGGGAGCAAACAGGATTAGATACCCTGGTAGTCCACACTGTAAACGATGAATGCTAGGTGTAGGAGGTATCGACCCCTTCTGTGCCGGAGTCAACACAATAAGCATTCCGCCTGGGGAGTACGGCCGCAAGGTTGAAACTT…	Bacteria	Firmicutes	Clostridia	Clostridiales				-1.36471	0.158391	0
317315	GTGTCAGCAGCCGCGGTAATACGTAGGTGGCAAGCGTTGTCCGGAATGACTGGGCGTAAAGGGAGCGTAGGCGGCGCAACAAGTTAGGAGTGAAATCCCGAGGCTTAACCTCGGAACTGCTTTTAAAACTGTTGTGCTTGAGTGATGGAGAGGAAAGCGGAATTCCTAGTGTAGCGGTGGAATGCGTAGATATTAGGAGGAACACCAGAGGCGAAGGCGGCTTTCTGGACATTAACTGACGCTGATGCTCGAAAGCGTGGGGAGCAAACAGGATTAGATACCCTGGTAGTCCACGCCGTAAACGATGGATACTAGATGCGGGAGGTATCGACTCCTTCCGTGTCGTCGCAAACGCACTAAGTATCCCGCCTGGGGAGTACGGCCGCAAGGTTGAAACTC…	Bacteria	Firmicutes	Clostridia	Clostridiales				0.519334	0.156374	0
320120	GTGTCAGCAGCCGCGGTAATACGGAGGATCCGAGCGTTATCCGGATTTATTGGGTTTAAAGGGAGCGTAGGCGGATTGTTAAGTCAGTTGTGAAAGTTTGCGGCTCAACCGTAAAATTGCAGTTGATACTGGCAGTCTTGAGTGCAGTAGAGGTGGGCGGAATTCGTGGTGTAGCGGTGAAATGCTTAGATATCACGAAGAACTCCGATTGCGAAGGCAGCTCACTGGAGTGTAACTGACGCTGATGCTCGAAAGTGTGGGTATCAAACAGGATTAGATACCCTGGTAGTCCACACAGTAAACGATGAATACTCGCTGTTTGCGATATACAGTAAGCGGCCAAGCGAAAGCATTAAGTATTCCACCTGGGGAGTACGCCGGCAACGGTGAAACTCAAAT…	Bacteria	Bacteroidetes	Bacteroidia	Bacteroidales	Bacteroidaceae	Bacteroides		-0.723859	0.185888	0
321979	GTGTCAGCAGCCGCGGTAATACGTAGGGAGCAAGCGTTATCCGGAATGACTGGGCGTAAAGGGTGCGTAGGTGGTCTTGCAAGTTGGTAGCGTAATCCCGGGGCTCAACTTCGGAACTACTACCAAAACTGCAGGACTTGAGTGCAGGAGGGGCAGATGGAATTCCCAGTGTAGCGGTGGAATGCGTAGATATTGGGAAGAACACCGGTGGCGAAGGCGATCTGCTGGACTGTAACTGACACTGAGGCACGAAAGCGTGGGGAGCAAACAGGATTAGATACCCTGGTAGTCCACGCCGTAAACGATGAATACTAGGTGTAGGGGGTATCGACTCCCTCTGTGCCGTCGCAAACGCATTAAGTATTCCGCCTGGGGACTACGGCCGCAAGGTTGAAACCT…	Bacteria	Firmicutes	Clostridia	Clostridiales				0.511055	0.15999	0.00526531
322258	GTGTCAGCAGCCGCGGTAATACGTAGGGAGCGAGCGTTATCCGGATTTACTGGGTGTAAAGGGCGTGTAGGCGGGACGGCAAGTCAGATGTGAAAACTATGGGCTCAACCCATAGCCTGCATTTGAAACTGTTGTTCTTGAGTGCTGGAGAGGCAAATGGAACTCCTAGTGTAGCGGTGAAATGCGTAGATATTAGGAAGAACACCAGTGGCGAAGGCGATTTGCTGGACAGTAACTGACGCTGATGCGCGAAAGTGTGGGGAGCAAACAGGATTAGATACCCTGGTAGTCCACACCGTAAACGATGGATACTAGGTGTGGGGGGTCTGACCCCCTCCGTGCCGCAGTTAACACATTAAGTATCCCACCTGGGGAGTACGATCGCAAGGTTGAAACTCA…	Bacteria	Firmicutes	Clostridia	Clostridiales	Ruminococcaceae			-0.841694	0.163364	0
326013	GTGTCAGCAGCCGCGGTAATACGTAGGGAGCGAGCGTTATCCGGATTTATTGGGTGTAAAGGGTGCGTAGACGGGGAATTAAGTTAGTTGTGAAATCCCTTGGCTTAACTAAGGAACTGCAACTAAAACTGGTTTTCTTGAGTGCTGGAGAGGAAAGCGGAATTCCTAGTGTAGCGGTGAAATGCGTAGATATTAGGAGGAACACCAGTGGCGAAGGCGGCTTTCTGGACAGTAACTGACGTTGAGGCACGAAAGTGTGGGGAGCAAACAGGATTAGATACCCTGGTAGTCCACACCGTAAACGATGAATACTAGGTGTAGGTTATGTCATGTAATCTGTGCCGTCGCAAACGCAATAAGTATTCCACCTGGGGAGTACGGCCGCAAGGTTGAAACTCA…	Bacteria	Firmicutes	Clostridia	Clostridiales				-0.524323	0.233066	0.0334598
327058	GTGTCAGCAGCCGCGGTAATACGTAGGTGGCGAGCGTTGTCCGGATTTACTGGGTGTAAAGGGCGCGTAGGCGGGTAGGCAAGTCAGATGTGAAATCTCCGGGCTCAACCCGGAAACTGCATTTGAAACTGTCTATCTTGAGTATCGGAGAGGCAAGCGGAATTCCGTGTGTAGCGGTGAAATGCGTAGATATACGGAGGAACACCAGTGGCGAAGGCGACTTACTGGGCCGTAACTGACGCTGAGGCGCGAAAGCGTGGGGAGCGAACAGGATTAGATACCCTGGTAGTCCACGCTGTAAACGATGAATGCTAGGTGTAGCGGGTATCGACCCCTGCTGTGCCGGAGTAAACACAATAAGCATTCCGCCTGGGGAGTACGGCCGCAAGGTTGAAACTC…	Bacteria	Firmicutes	Clostridia	Clostridiales	Ruminococcaceae			-0.326615	0.157778	0.0482504
332043	GTGTCAGCAGCCGCGGTAATACGTAGGGAGCGAGCGTTGTCCGGAATTACTGGGTGTAAAGGGAGCGTAGGCGGGATCGCAAGTCAGATGTGAAATACATAGGCTTAACCTATGGGCTGCATTTGAAACTGCGGTTCTTGAGTGAAGTAGAGGTAAGCGGAATTCCTGGTGTAGCGGTGAAATGCGTAGATATCAGGAGGAACACCGGTGGCGAAGGCGGCTTACTGGGCTTTAACTGACGCTGAGGCTCGAAAGCGTGGGTAGCAAACAGGATTAGATACCCTGGTAGTCCACGCTGTAAACGATGATTACTAGGTGTGGGGGGACTGACCCCTTCCGTGCCGCAGTTAACACAATAAGTAATCCACCTGGGGAGTACGGCCGCAAGGTTGAAACTTA…	Bacteria	Firmicutes	Clostridia	Clostridiales	Ruminococcaceae	Ruminococcus	flavefaciens	1.52493	0.244013	0
332732	GTGTCGCAGCCGCGGTAATACGGAGGATCCGAGCGTTATCCGGATTTATTGGGTTTAAAGGGAGCGTAGGCGGATTATTAAGTCAGTTGTGAAAGTTTGCGGCTCAACCGTAAAATTGCAGTTGATACTGGTAGTCTTGAGTGCAGCAGAGGTAGGCGGAATTCGTGGTGTAGCGGTGAAATGCTTAGATATCACGAAGAACTCCGATTGCGAAGGCAGCTTACTGGACTGTAACTGACGCTGATGCTCGAAAGTGTGGGTATCAAACAGGATTAGATACCCTGGTAGTCCACACAGTAAACGATGAATACTCGCTGTTTGCGATATACAGCAAGCGGCCAAGCGAAAGCATTAAGTATTCCACCTGGGGAGTACGCCGGCAACGGTGAAACTCAAATA…	Bacteria	Bacteroidetes	Bacteroidia	Bacteroidales	Bacteroidaceae	Bacteroides		-1.79397	0.186234	0
333197	GTGTCAGCAGCCGCGGTAATACGTAGGTGGCGAGCGTTGTCCGGATTTACTGGGTGTAAAGGGCGCGTAGGCGGGCAGGCAAGTCAGATGTGAAATCTCCGGGCTCAACCCGGAAACTGCATTTGAAACTGTCTGTCTTGAGTATCGGAGAGGCAAGCGGAATTCCGTGTGTAGCGGTGAAATGCGTAGATATACGGAGGAACACCAGTGGCGAAGGCGGCTTGCTGGACGACAACTGACGCTGAGGCGCGAAA	Bacteria	Firmicutes	Clostridia	Clostridiales	Ruminococcaceae			-0.637213	0.185281	0.00191886
333387	GTGTCAGCAGCCGCGGTAATACGTAGGGAGCAAGCGTTATCCGGAATTATTGGGTGTAAAGGGTGCGTAGACGGGAATACAAGTTGGTTGTGAAATCCCTCGGCTCAACTGAGGAACTGCAACCAAAACTATATTTCTTGAGTGCAGGAGAGGAAAGCGGAATTCCTAGTGTAGCGGTGAAATGCGTAGATATTAGGAGGAACACCAGTGGCGAAGGCGGCTTTCTGGACTGTAACTGACGTTGAGGCACGAAAGTGTGGGGAGCAAACAGGATTAGATACCCTGGTAGTCCACACCGTAAACGATGGATACTAGGTGTAGGGAATGATATATTTTCTGTGCCGAAAGCAAACGCAATAAGTATCCCACCTGGGGAGTACGGCCGCAAGGTTGAAACTT…	Bacteria	Firmicutes	Clostridia	Clostridiales				-0.768972	0.201761	0
333768	GTGTCAGCAGCCGCGGTAATACGTAGGTGGCAAGCGTTATCCGGATTTATTGGGTGTAAAGGGCGTGTAGGCGGGTTTGCAAGTCAGATGTGAAAACCAGAGGCTCAACCTCTGGCCTGCATTTGAAACTGTAGATCTTGAGTGCTGGAGAGGCAATCGGAATTCCGTGTGTAGCGGTGAAATGCGTAGATATACGGAGGAACACCAGTGGCGAAGGCGGATTGCTGGACAGTAACTGACGCTGAGGCGCGAAAGCGTGGGGAGCAAACAGGATTAGATACCCTGGTAGTCCACGCCGTAAACGATGGATACTAGGTGTGGGGGGACTGACCCCCTCCGTGCCGCAGCCAACGCAATAAGTATCCCACCTGGGGAGTACGATCGCAAGGTTGAAACTCA…	Bacteria	Firmicutes	Clostridia	Clostridiales	Ruminococcaceae	Oscillospira		0.588786	0.142743	0.00191886
334383	GTGTCAGCAGCCGCGGTAATACGTAGGTGGCGAGCGTTGTCCGGAATTATTGGGCGTAAAGAGCATGTAGGCGGTTTTTTAAGTCTGGAGTGAAAATGCGGGGCTCAACCCCGTATGGCTTTGGATACTGGAAGACTTGAGTGCAGGAGAGGAAAGGGGAATTCCCAGTGTAGCGGTGAAATGCGTAGATATTGGGCGGAACACCAGTGGCGAAGGCGCCTTTCTGGACTGTGTCTGACGCTGAGATGCGAAAGCCAGGGTAGCGAACGGGATTAGATACCCCGGTAGTCCTGGCCGTAAACGATGGGTACTAGGTGTAGGAGGTATCGACCCCTTCTGTGCCGGAGTTAACGCAATAAGTACCCCGCCTGGGGAGTACGGCCGCAAGGCTGAAACTCA…	Bacteria	Firmicutes	Clostridia	Clostridiales	Veillonellaceae	Phascolarctobacterium		-0.804063	0.201982	0
336627	GTGTCAGCAGCCGCGGTAATACGTAGGGGGCAAGCGTTATCCGGAATTACTGGGTGTAAAGGGAGCGTAGGCGGCATGTCAAGCCAGATGTGAAAGCCCGGGGCTTAACCCCGCGGATTGCATTTGGAACTGGCAAGCTAGAGTACAGGAGAGGAAAGCGGAATTCCTAGTGTAGCGGTGAAATGCGTAGATATTAGGAAGAACACCAGTGGCGAAGGCGGCTTTCTGGACTGAAACTGACGCTGAGGCTCGAAAGCGTGGGGAGCAAACAGGATTAGATACCCTGGTAGTCCACGCCGTAAACGATGAGTGCTAGGTGTTGGGGAGGAATCCTCGGTGCCGCAGCAAACGCAATAAGCACTCCACCTGGGGAGTACGACCGCAAGGTTGAAACTCAAA…	Bacteria	Firmicutes	Clostridia	Clostridiales				0.610135	0.192365	0.00362452
337392	GTGTCAGCAGCCGCGGTAATACGTAGGGGGCGAGCGTTATCCGGAATTATTGGGCGTAAAGGGTACGTAGGCGGCACTGTAAGCATGAGGTGAAAGGCAATAGCTTAACTATTGTAAGCCTTGTGAACTGCAGAGCTTGAGTGCAGGAGAGGAAAGCGGAATTCCTAGTGTAGCGGTGAAATGCGTAGATATTAGGAGGAACACCAGTGGCGAAGGCGGCTTTCTGGACTGTAACTGACGCTGAGGTACGAAAGCGTGGGGAGCAAACAGGATTAGATACCCTGGTAGTCCACGCCGTAAACGATGAGCACTAGGTGTCGGGGGAGCGATCCTTCGGTGCCGGAGTTAACGCAATAAGTGCTCCGCCTGGGGAGTACGCACGCAAGTGTGAAACTCAAA…	Bacteria	Firmicutes	Clostridia	Clostridiales	[Mogibacteriaceae]			0.412118	0.130375	0.00362452
337724	GTGCCAGCAGCCGCGGTAATACGGAGGATGCGAGCGTTATCCGGATTTATTGGGTTTAAAGGGTGCGTAGGCGGACTGTCAAGTCAGCGGTAAAATACGGGGGCTCAACCTCCGCCCGCCGTTGAAACTGACGGTCTTGAGTGGGCGAGAAGTATGCGGAATGCGTGGTGTAGCGGTGAAATGCATAGATATCACGCAGAACTCCGATTGCGAAGGCAGCATACCGGCGCCCAACTGACGCTGAAGCACGAAAGCGTGGGTATCGAACAGGATTAGATACCCTGGTAGTCCACGCAGTAAACGATGAATACTAGCTGTCCGGGGCGAATGAGCCCTGGGTGGCACAGCGAAAGCGTTAAGTATTCCACCTGGGGAGTACGCCGGCAACGGTGAAACTCA…	Bacteria	Bacteroidetes	Bacteroidia	Bacteroidales	S24-7			3.38113	0.293021	0
338243	GTGTCAGCAGCCGCGGTAATACATAGGGGGCGAGCGTTATCCGGAATTATTGGGTGTAAAGGGTGCGTAGACGGGAAATTAAGTTAGTAGTGAAAACCCCAGGCTCAACTTGGGAATTGCTACTAAGACTGGTTTTCTTGAGTACTGGAGAGGAAAGTGGAATTTCTAGTGTAGCGGTGAAATGCGTAGATATTAGGAGGAACACCAGTGGCGAAGGCGACTTTCTGGACAGAAACTGACGTTGAGGCACGAAAGTGTGGGGAGCAAACAGGATTAGATACCCTGGTAGTCCACACCGTAAACGATGAATACTAGGTGTAGGGAGTAAATCTCTGTGCCGTCGCAAACGCAATAAGTATTCCACCTGGGGAGTACGGCCGCAAGGTTGAAACTCAAAGA…	Bacteria	Firmicutes	Clostridia	Clostridiales				1.1365	0.212976	0
339013	GTGTCAGCAGCCGCGGTAATACGGAGGATCCGAGCGTTATCCGGATTTATTGGGTTTAAAGGGAGCGTAGGTGGATTGTTAAGTCAGTTGTGAAAGTTTGCGGCTCAACCGTAAAATTGCAGTTGAAACTGGCAGTCTTGAGTACAGTAGAGGTGGGCGGAATTCGTGGTGTAGCGGTGAAATGCTTAGATATCACGAAGAACTCCGATTGCGAAGGCAGCTCACTAGACTGCAACTGACACTGATGCTCGAAAGTGTGGGTATCAAACAGGATTAGATACCCTGGTAGTCCACACAGTAAACGATGAATACTCGCTGTTTGCGATATACAGTAAGCGGCCAAGCGAAAGCATTAAGTATTCCACCTGGGGAGTACGCCGGCAACGGTGAAACTCAAAT…	Bacteria	Bacteroidetes	Bacteroidia	Bacteroidales	Bacteroidaceae	Bacteroides		-2.52234	0.216662	0
341902	GTGTCAGCAGCCGCGGTAATACGTAGGTGGCAAGCGTTATCCGGATTTATTGGGTGTAAAGGGCGTGTAGGCGGGACTGCAAGTCAGATGTGAAAACCAGAGGCTCAACCTCTGGCCTGCATTTGAAACTGTAGTTCTTGAGTGCTGGAGAGGCAATCGGAATTCCGTGTGTAGCGGTGAAATGCGTAGATATACGGAGGAACACCAGTGGCGAAGGCGGATTGCTGGACAGTAACTGACGCTGAGGCGCGAAAGCGTGGGGAGCAAACAGGATTAGATCCCCTGGTAGTCCACGCCGTAAACGATGGATACTAGGTGTGGGGGGACTGACCCCCTCCGTGCCGCAGCAAACGCAATAAGTATCCCACCTGGGGAGTACGATCGCAAGGTTGAAACTCA…	Bacteria	Firmicutes	Clostridia	Clostridiales	Ruminococcaceae	Oscillospira		0.891118	0.116591	0
342182	GTGTCAGCAGCCGCGGTAATACGTAGGGGGCGAGCGTTATCCGGATTTACTGGGTGTAAAGGGAGCGTAGACGGCGAGACAAGTCTGGAGTGAAATGCCGGGGCTTAACCCCGGAGCTGCTCTGGAAACTGTTTAGCTGGAGTGCCGGAGAGGTAAGCGGAATTCCTAGTGTAGCGGTGAAATGCGTAGATATTAGGAGGAACACCAGTGGCGAAGGCGGCTTACTGGACGGCAACTGACGTTGAGGCTCGAAGGCGTGGGGAGCAAACAGGATTAGATACCCTGGTAGTCCACGCGGTAAACGATGAATACTAGGTGTCTGTGGGCAAAGCCCATAGGTGCCGCCGCAAACGCAATAAGTATTCCACCTGGGGAGTACGTTCGCAAGAATGAAACTCA…	Bacteria	Firmicutes	Clostridia	Clostridiales				0.893767	0.235701	0
342543	GTGTCAGCAGCCGCGGTAATACGTAGGATGCAAGCGTTATCCGGATTTACTGGGTGTAAAGGGAGCGCAGGCGGGACTTCAAGTTGGATGTGAAATGCCAAGGCTTAACCATGGCACTGCATCCAAAACTGTAGTTCTTGAGTGGAGTAGAGGTAAGCGGAATTCCGAGTGTAGCGGTGAAATGCGTAGATATTCGGAGGAACACCAGTGGCGAAGGCGGCTTACTGGGCTCTAACTGACGCTGAGGCTCGAAAGTGTGGGGAGCAAACAGGATTAGATACCCTGGTAGTCCACACTGTAAACGATGATAGCTAGGTGTGGGGGGTCTGACCCCTTCCGTGCCGCAGTTAACGCAATAAGCTATCCACCTGGGGAGTACGATCGCAAGATTGAAACTCA…	Bacteria	Firmicutes	Clostridia	Clostridiales	Ruminococcaceae			-0.780743	0.279641	0.00191886
346669	GTGTCAGCAGCCGCGGTAATACGTAGGTGGCGAGCGTTATCCGGAATTACTGGGTGTAAAGGGTGAGTAGGCGGGGATGCAAGTCAGGTGTGAAATGCAGGGGCTCAACCTCTGAGCTGCACTTGAAACTGCGTTTCTTGAGAGTCGGAGGGGTAATCGGAATTCCCGGTGTAGCGGTGAAATGCGCAGAGATCGGGAGGAACACCAGTGGCGAAGGCGGATTACTGGACGACAACTGACGCTGAGACACGAAAGCGTGGGGAGCAAACAGGATTAGATACCCTGGTAGTCCACGCTGTAAACGATGAATACTAGGTGTAGGGCCGGAAGGTTCTGTGCCGGAGTAAACACAATAAGTATTCCACCTGGGGAGTACGGCCGCAAGGTTGAAACTCAAAG…	Bacteria	Firmicutes	Clostridia	Clostridiales	Ruminococcaceae			0.82243	0.19597	0
346794	GTGTCAGCAGCCGCGGTAATACGTAGGGGGCGAGCGTTGTCCGGAATGACTGGGCGTAAAGGGCGTGTAGGCGGCCTGTTAAGTTAGGAGTGAAAGTCCAATTTTCAAGGTTGGAATTGCTTTTAATACTGATGGGCTTGAGTGCAGAAGAGGTAAGTGGAATTCCCAGTGTAGCGGTGAAATGCGTAGAGATTGGGAGGAACACCAGTGGCGAAGGCGACTTACTGGGCTGTAACTGACGCTGAGGCGCGAAAGCGTGGGGAGCGAACAGGATTAGATACCCTGGTAGTCCACGCGGTAAACGATGAATGCTAGGTGTAGGGGGTATCGACCCCTCCTGTGCCGGAGTAAACACAATAAGCATTCCGCCTGGGGAGTACGGCCGCAAGGTTGAAACTC…	Bacteria	Firmicutes	Clostridia	Clostridiales				0.748943	0.297418	0.0250596
347523	GTGTCAGCAGCCGCGGTAATACGTAGGAGGCAAGCGTTATCCGGAATGACTGGGCGTAAAGGGTGCGTAGGTGGTTTGGCAAGTTAGTAGCGTAAGCCCGGGGCTTAACTTCGGGACTACTACTAAAACTGTTGGACTTGAGTGCAGGAGGGGCAAACGGAATTCCTAGTGTAGCGGTGGAATGCGTAGATATTAGGAAGAACACCAGTAGCGAAGGCGGTTTGCTGGACTGTAACTGACACTGAGGCACGAAAGCGTGGGGAGCAAACAGGATTAGATACCCTGGTAGTCCACGCCGTAAACGATGAATACTAGGTGTAGGGGGTATCGACTCCCTCTGTGCCGCCGCTAACGCATTAAGTATTCCGCCTGGGGACTACGGCCGCAAGGTTGAAACTC…	Bacteria	Firmicutes	Clostridia	Clostridiales				0.418717	0.153489	0.0101176
348602	GTGTCAGCAGCCGCGGTAATACGTAGGGGGCGAGCGTTATCCGGATTTACTGGGTGTAAAGGGAGCGTAGACGGCGAGACAAGTCTGGAGTGAAATGCCGGGGCTTAACCCCGGAGCTGCTCTGGAAACTGTTTAGCTGGAGTGCCGGAGAGGTAAGCGGAATTCCTAGTGTAGCGGTGAAATGCGTAGATATTAGGAGGAACACCAGTGGCGAAGGCGGCTTACTGGACGGCAACTGACGTTGAGGCTCGAAGGCGTGGGGAGCAAACAGGATTAGATACCCTGGTAGTCCACGCGGTAAACGATGAATACTAGGTGTCTGTGGGCAAAGCCCATAGGTGCCGCCGCAAACGCAATAAGTATTCCACCTGGGGAGTACGTTCGCAAGAATGAAACTCA…	Bacteria	Firmicutes	Clostridia	Clostridiales				0.67842	0.185958	0
348609	GTGTCAGCAGCCGCGGTAATACGTAGGGGGCAAGCGTTGTCCGGAATTACTGGGCGTAAAGGGCGCGTAGGCGGCCGGATAAGTCTTGTGTGAAAACCCTGGTTTCAAGTCAGGAGGTGCACGGGAAACTGTTTGGCTTGAGTGCAGGAGAGGGAAGTGGAATTCCAAGTGTAGCGGTGAAATGCGTAGAGATTTGGAGGAACACCAGTGGCGAAGGCGACTTTCTGGACTGTAACTGACGCTGAGGCGCGAGAGCGTGGGGAGCAAACAGGATTAGATACCCTGGTAGTCCACGCCGTAAACGATGAATGCTAGGTGTAGGAGGTATCGACCCCTTCTGTGCCGCAGTAAACACAATAAGCATTCCGCCTGGGGAGTACGGCCGCAAGGTTGAAACTC…	Bacteria	Firmicutes	Clostridia	Clostridiales	Christensenellaceae			1.10968	0.201571	0
349809	GTGTCAGCAGCCGCGGTAATACGGAGGATCCGAGCGTTATCCGGATTTATTGGGTTTAAAGGGAGCGTAGGCGGGTGCTTAAGTCAGTTGTGAAAGTTTGCGGCTCAACCGTAAAATTGCAGTTGATACTGGGCGCCTTGAGTGCAGCATAGGTAGGCGGAATTCGTGGTGTAGCGGTGAAATGCTTAGATATCACGAAGAACTCCGATTGCGAAGGCAGCTTACTGGACTGTAACTGACGCTGATGCTCGAAAGTGTGGGTATCAAACAGGATTAGATACCCTGGTAGTCCACACAGTAAACGATGAATACTCGCTGTTGGCGATACACAGTCAGCGGCCAAGCGAAAGCATTAAGTATTCCACCTGGGGAGTACGCCGGCAACGGTGAAACTTAAAG…	Bacteria	Bacteroidetes	Bacteroidia	Bacteroidales	Bacteroidaceae	Bacteroides	eggerthii	-1.59087	0.270291	0
349892	GTGTCAGCAGCCGCGGTAATACGTAGGGAGCGAGCGTTATCCGGATTTATTGGGTGTAAAGGGTGCGTAGGCGGTTTAACAGGTCTATGGTCTAATCCCGAAGCTTAACTTCGGTCCGCCATAGAAACCGTTTTACTTGAGTATGGTAGAGGCAAGTGGAATTTCTAGTGTAGCGGTTAAATGCGTAGATATTAGAAGGAACACCAGTGGCGAAGGCGACTTGCTGGGCCATTACTGACGCTGAGGCACGAAAGCGTGGGGAGCAAATAGGATTAGATACCCTAGTAGTCCACGCCGTAAACGATGAATACTAAGTGTCGGAGTTATTCGGTGCTGAAGTTAACACATTAAGTATTCCACCTGAGTAGTACGGTCGCAAGGCTGAAACTCAAAGGAATT…	Bacteria	Tenericutes	Mollicutes	RF39				0.839363	0.181703	0
350277	GTGTCAGCAGCCGCGGTAATACGGAGGATCCGAGCGTTATCCGGATTTATTGGGTTTAAAGGGAGCGTAGGCGGACGCTTAAGTCAGTTGTGAAAGTTTGCGGCTCAACCGTAAAATTGCAGTTGATACTGGGTGTCTTGAGTACAGTAGAGGCAGGCGGAATTCGTGGTGTAGCGGTGAAATGCTTAGATATCACGAAGAACTCCGATTGCGAAGGCAGCCTGCTGGACTGTAACTGACGCTGATGCTCGAAAGTGTGGGTATCAAACAGGATTAGATACCCTGGTAGTCCACACAGTAAACGATGAATACTCGCTGTTTGCGATATACAGTAAGCGGCCAAGCGAAAGCGTTAAGTATTCCACCTGGGGAGTACGCCGGCAACGGTGAAACTCAAAT…	Bacteria	Bacteroidetes	Bacteroidia	Bacteroidales	Bacteroidaceae	Bacteroides	uniformis	-1.56449	0.267603	0
351231	GTGTCAGCAGCCGCGGTAATACGGAGGATCCGAGCGTTATCCGGATTTATTGGGTTTAAAGGGAGCGTAGGTGGACTGGTAAGTCAGTTGTGAAAGTTTGCGGCTCAACCGTAAAATTGCAGTTGATACTGTCAGTCTTGAGTACAGTAGAGGTGGGCGGAATTCGTGGTGTAGCGGTGAAATGCTTAGATATCACGAAGAACTCCGATTGCGAAGGCAGCTCACTGGACTGCAACTGACACTGATGCTCGAAAGTGTGGGTATCAAACAGGATTAGATACCCTGGTAGTCCACACAGTAAACGATGAATACTCGCTGTTTGCGATATACAGTAAGCGGCCAAGCGAAAGCATTAAGTATTCCACCTGGGGAGTACGCCGGCAACGGTGAAACTCAAAG…	Bacteria	Bacteroidetes	Bacteroidia	Bacteroidales	Bacteroidaceae	Bacteroides	fragilis	3.99274	0.222249	0
351272	GTGTCAGCAGCCGCGGTAATACGGAGGATGCGAGCGTTATCCGGATTTATTGGGTTTAAAGGGAGCGTAGACGGGTCCTTAAGTCAGTTGTGAAAGTTTGCGGCTCAACCGTAGAATTGCAGTTGAAACTGGGGGCCTTGAGTGCGGCATAGGCAGGCGGAATTCGTGGTGTAGCGGTGAAATGCATAGATATCACGAAGAACTCCGATTGCGAAGGCAGCCTGCTGGACCGTAACTGACGTTGATGCTCGAAAGTGCGGGTATCAAACAGGATTAGATACCCTGGTAGTCCGCACAGTAAACGATGAATACCCGCTGTTGGCGATAGACGGCCAGCGGCCAAGCGAAAGCGTTAAGTATTCCACCTGGGGAGTACGCCGGCAACGGTGAAACTCAAAT…	Bacteria	Bacteroidetes	Bacteroidia	Bacteroidales	Bacteroidaceae	Bacteroides		-7.10063	0.312764	0
351287	GTGTCAGCAGCCGCGGTAATACGTAGGGGGCGAGCGTTGTCCGGAATGATTGGGCGTAAAGGGCGCGTAGGCGGCCCGGTAAGTCTGGAGTGAAAGTCCTGTTTTTAAGATGGGAATTGCTTTGGATACTGTTGGGCTTGAGTGCGGGAGAGGTTATCGGAATTCCCGGTGTAGCGGTGAAATGCGTAGAGATCGGGAGGAACACCAGTGGCGAAGGCGGGTAACTGGACCGCAACTGACGCTGAGGCGCGAAAGTGTGGGGAGCAAACAGGATTAGATACCCTGGTAGTCCACACTGTAAACGATGAATGCTAGGTGTAGGAGGTATCGACCCCTTCTGTGCCGGAGTCAACACAATAAGCATTCCGCCTGGGGAGTACGGCCGCAAGGTTGAAACTC…	Bacteria	Firmicutes	Clostridia	Clostridiales				-2.20456	0.24944	0
351960	GTGTCAGCAGCCGCGGTAATACGTAGGGAGCGAGCGTTGTCCGGAATTACTGGGTGTAAAGGGAGCGCAGGCGGGATTGCAAGTCAGATGTGAAATGCAGGGGCTCAACCCCTGAGCTGCATTTGAAACTGTAGTTCTTGAGTGAAGTAGAGGTAAGCGGAATTCCTGGTGTAGCGGTGAAATGCGTAGAGATCAGGAGGAACATCGGTGGCGAAGGCGGCTTACTGGGCTTTAACTGACGCTGAGGCTCGAAAGCGTGGGGAGCAAACAGGATTAGATACCCTGGTAGTCCACGCTGTAAACGATGATGACTAGGTGTGGGGGGACTGACCCCTTCCGTGCCGGAGCAAACGCAATAAGTCATCCACCTGGGGAGTACGGCCGCAAGGTTGAAACTCA…	Bacteria	Firmicutes	Clostridia	Clostridiales	Ruminococcaceae	Ruminococcus		1.31978	0.223489	0
352489	GTGTCAGCAGCCGCGGTAATACGTAGGGGGCAAGCGTTATCCGGATTTACTGGGTGTAAAGGGAGCGTAGACGGCGAGACAAGTCTGAAGTGAAAAGCCCGGGCTCAACCCGGGAGGTGCTTTGGAAACTGCCTGGCTGGAGTGCTGGAGAGGTAAGCGGAATTCCTAGTGTAGCGGTGAAATGCGTAGATATTAGGAAGAACACCAGTGGCGAAGGCGGCTTACTGGACAGTAACTGACGTTGAGGCTCGAAGGCGTGGGGAGCAAACAGGATTAGATACCCTGGTAGTCCACGCGGTAAACGATGAATACTAGGTGTTGGTGGGCAAAGCCCATCGGTGCCGCCGCAAACGCAATAAGTATTCCACCTGGGGAGTACGTTCGCAAGAATGAAACTCA…	Bacteria	Firmicutes	Clostridia	Clostridiales	Lachnospiraceae			0.912902	0.151668	0
352533	GTGTCAGCAGCCGCGGTAATACGTAGGGGGCAAGCGTTATCCGGATTTACTGGGTGTAAAGGGAGCGTAGACGGTTGTGCAAGTCTGAAGTGAAAACCCAAGGCTTAACCATGGGACTGCTTTGGAAACTGTATAACTGGAGTGCAGGAGAGGTAAGCGGAATTCCTAGTGTAGCGGTGAAATGCATAGATATTAGGAGGAACACCAGTGGCGAAGGCGGCTTACTGGACTGTAACTGACGTTGAGGCTCGAAGGCGTGGGGAGCAAACAGGATTAGATACCCTGGTAGTCCACGCGGTAAACGATGATCACTAGGTGTCGGGGGTTATAAACCTTCGGTGCCGCCGCAAACGCAGTAAGTGATCCACCTGGGGAGTACGTTCGCAAGAATGAAACTCA…	Bacteria	Firmicutes	Clostridia	Clostridiales				0.513906	0.235433	0.0402236
353910	GTGCCAGCCGCGGTAATACGTAGGGGGCGAGCGTTGTCCGGAATGATTGGGCGTAAAGGGCGCGTAGGCGGCCTGTTAAGTCTGGAGTGAAAGTCCTGTTTTTAAGATGGGAATTGCTTTGGATACTGGGAGGCTTGAGTGCAGGAGAGGTTATCGGAATTCCCGGTGTAGCGGTGAAATGCATAGAGATCGGGAGGAACACCAGTGGCGAAGGCGGGTAACTGGACTGCAACTGACGCTGAGGCGCGAAAGTGTGGGGAGCAAACAGGATTAGATACCCTGGTAGTCCACACTGTAAACGATGAATGCTAGGTGTAGGAGGTATCGACCCCTTCTGTGCCGGAGTCAACACAATAAGCATTCCGCCTGGGGAGTACGGCCGCAAGGTTGAAACTAAAA…	Bacteria	Firmicutes	Clostridia	Clostridiales				-1.7017	0.260427	0
355312	GTGTCAGCAGCCGCGGTAATACGTAGGGAGCAAGCGTTATCCGGATTTATTGGGTGTAAAGGGTGCGTAGACGGGAATGCAAGTTAGTTGTGAAAGCCCTCGGCTTAACTGAGGAATTGCAACTAAAACTATATTTCTTGAGTGCAGGAGAGGGAAGCGGAATTCCTAGTGTAGCGGTGAAATGCGTAGATATTAGGAGGAACACCAGTGGCGAAGGCGGCTTTCTGGACTGTAACTGACGTTGAGGCACGAAAGTGTGGGGAGCAAACAGGATTAGATACCCTGGTAGTCCACACTGTAAACGATGGATACTAGGTGTAGGAGATGATTTCATCATCTGTGCCGAAAGCAAACGCAATAAGTATCCCACCTGGGGAGTACGGCCGCAAGGTTGAAACT…	Bacteria	Firmicutes	Clostridia	Clostridiales				0.602849	0.194969	0.00526531
355494	GTGTCAGCAGCCGCGGTAATACGTAGGGAGCGAGCGTTATCCGGATTTATTGGGTGTAAAGGGTGCGTAGACGGGAGTTTAAGTTAGTTGTGAAATCCCTCGGCTTAACTGAGGAACTGCAACTAAAACTGGACTTCTTGAGTACTGGAGAGGAAAGTGGAATTCCTAGTGTAGCGGTGAAATGCGTAGATATTAGGAGGAACACCAGTGGCGAAGGCGACTTTCTGGACAGAAACTGACGTTGAGGCACGAAAGTGTGGGGAGCAAACAGGATTAGATACCCTGGTAGTCCACACCGTAAACGATGGATACTAGGTGTAGGGTGTGATAAACGCTCTGTGCCGTCGCAAACGCAATAAGTATCCCACCTGGGGAGTACGGCCGCAAGGTTGAAACTCA…	Bacteria	Firmicutes	Clostridia	Clostridiales				-0.878362	0.163656	0
356167	GTGTCAGCAGCCGCGGTAATACGTAGGGAGCGAGCGTTGTCCGGAATTACTGGGTGTAAAGGGAGTGTAGGCGGGATGGTAAGTTAGGTGTGAAACCTATGGGCTTAACCCATAGACTGCACTTAAAACTGCTGTTCTTGAGTGAAGTAGAGGCAGGCGGAATTCCTAGTGTAGCGGTGAAATGCGTAGATATTAGGAGGAACATCAGTGGCGAAGGCGGCCTGCTGGGCTTTTACTGACGCTGAGGCTCGAAAGCGTGGGGAGCAAACAGGATTAGATACCCTGGTAGTCCACGCCGTAAACGATGATTACTAGGTGTGGGGGGGGCTGACCCCCTTCCGTGCCGCAGTTAACACAATAAGTAATCCACCTGGGGAGTACGGCCGCAAGGTTGAAACT…	Bacteria	Firmicutes	Clostridia	Clostridiales	Ruminococcaceae			0.81481	0.201944	0
356180	GTGTCAGCAGCCGCGGTAATACGTAGGGGGCGAGCGTTATCCGGATTTATTGGGTGTAAAGGGTGCGTAGACGGTTTAGCAAGTTGGTTGTGAAATCCCGGGGCTTAACTTCGGAACTGCAACCAAAACTGTTAAACTTGAGTGCGGGAGAGGAAAGCGGAATTCCTAGTGTAGCGGTGAAATGCGTAGATATTAGGAGGAACACCAGTGGCGAAGGCGGCTTTCTGGACCGTAACTGACGTTGAGGCACGAAAGTGTGGGGAGCAAACAGGATTAGATACCCTGGTAGTCCACACCGTAAACGATGGATACTAGGTGTAGGGAGGGTTAAACCTATCTGTGCCGCCGTAAACACAATAAGTATCCCACCTGAGTAGTACGACCGCAAGGTTAAAACTC…	Bacteria	Firmicutes	Clostridia	Clostridiales				1.48629	0.202307	0
3579707	GTGTCAGCAGCCGCGGTAATACGGAGGATGCGAGCGTTATCCGGATTTATTGGGTTTAAAGGGTGCGTAGGCGGTTTATTAAGTTAGTGGTTAAATATTTGAGCTAAACTCAATTGTGCCATTAATACTGGTAAACTGGAGTACAGACGAGGTAGGCGGAATAAGTTAAGTAGCGGTGAAATGCATAGATATAACTTAGAACTCCGATAGCGAAGGCAGCTTACCAGACTGTAACTGACGCTGATGCACGAGAGCGTGGGTAGCGAACAGGATTAGATACCCTGGTAGTCCATGCCGTAAACGATGCTCACTGGTTCTGTGCGATATATTGTACGGGATTAAGCGAAAGTATTAAGTGAGCCACCTGGGGAGTACGTCGGCAACGATGAAACTCAAATA…	Bacteria	Bacteroidetes	Bacteroidia	Bacteroidales	[Odoribacteraceae]	Odoribacter		1.56319	0.167122	0
359445	GTGTCAGCAGCCGCGGTAATACGTAGGTGGCAAGCGTTGTCCGGATTTACTGGGTGTAAAGGGCGAGTAGGCGGGCTAACAAGTCAGATGTGAAATACCGAGGCTCAACTTCGGGGCTGCATTTGAAACTGTTAGTCTTGAGTGATGGAGAGGCAGGCGGAATTCCCAGTGTAGCGGTAAAATGCATAGAGATTGGGAGGAACACCAGTGGCGAAGGCGGCCTGCTGGACATTAACTGACGCTGAGGAGCGAAAGTGTGGGGAGCAAACAGGATTAGATACCCTGGTAGTCCACACCGTAAACGATGGATACTAGGTGTGCGGGGACTGACCCCCTGCGTGCCGGAGTTAACACATTAAGTATCCCACCTGGGGAGTACGATCGCAAGATTGAAACTCA…	Bacteria	Firmicutes	Clostridia	Clostridiales	Ruminococcaceae			0.450178	0.180948	0.0235714
360315	GTGTCAGCAGCCGCGGTAATACGTAGGGAGCGAGCGTTATCCGGATTTATTGGGTGTAAAGGGTGCGTAGACGGATAGGCAAGTTAGCTGTGAAATACCTCGGCTTAACTGAGGAACTGCAACTAAAACTACCGATCTTGAGTACTGGAGGGGAAAGCGGAATTCCTAGTGTAGCGGTGAAATGCGTAGATATTAGGAAGAACACCGGTGGCGAAGGCGGCTTTCTGGACAGAAACTGACGTTGAGGCACGAAAGTGTGGGGAGCAAACAGGATTAGATACCCTGGTAGTCCACACCGTAAACGATGGATACTAGGTGTAGGTGGTGATAAACCATCTGTGCCGTCGCAAACGCAGTAAGTATCCCACCTGGGGAGTACGGCCGCAAGGTTGAAACTCA…	Bacteria	Firmicutes	Clostridia	Clostridiales				0.659571	0.165685	0
361679	GTGTCAGCAGCCGCGGTAATACGTAGGGGGCGAGCGTTGTCCGGAATGACTGGGCGTAAAGGGCGTGTAGGCGGTTGAATAAGTCTGGAGTGAAAGTCCTGCTTTCAAGGTGGGAATTGCTTTGGAGACTGTTTGACTTGAGTGCGGAAGAGGTAAGTGGAATTCCCAGTGTAGCGGTGAAATGCGTAGAGATTGGGAGGAACACCAGTGGCGAAGGCGACTTACTGGGCCGTAACTGACGCTGAGGCGCGAAAGCGTGGGGAGCGAACAGGATTAGATACCCTGGTAGTCCACGCTGTAAACGATGAATGCTAGGTGTAGCGGGTATCGACCCCTGCTGTGCCGGAGTAAACACAATAAGCATTCCGCCTGGGGAGTACGGCCGCAAGGTTGAAACTC…	Bacteria	Firmicutes	Clostridia	Clostridiales				0.362949	0.158811	0.0306149
364179	GTGTCAGCAGCCGCGGTAATACGGAGGATCCGAGCGTTATCCGGATTTATTGGGTTTAAAGGGAGCGTAGGCGGATTATTAAGTCAGTTGTGAAAGTTTGCGGCTCAACCGTAAAATTGCAGTTGATACTGGTAGTCTTGAGTGCAGCAGAGGTAGGCGGAATTCGTGGTGTAGCGGTGAAATGCTTAGATATCACGAAGAACTCCGATTGCGAAGGCAGCTTACTGGACTGTAACTGACGCTGATGCTCGAAAGTGTGGGTATCAAACAGGATTAGATACCCTGGTAGTCCACACAGTAAACGATGAATACTCGCTGTTTGCGATATACAGCAAGCGGCCAAGCGAAAGCATTAAGTATTCCACCTGGGGAGTACGCCGGCAACGGTGAAACTCAAAG…	Bacteria	Bacteroidetes	Bacteroidia	Bacteroidales	Bacteroidaceae	Bacteroides		-3.64641	0.267045	0
385545	GTGTCAGCAGCCGCGGTAATACGTAGGGGGCAAGCGTTATCCGGAATTACTGGGTGTAAAGGGAGCGTAGACGGCAGAGTAAGTCTGGAGTGAAAGGCGGGGGCCCAACCCCCGGACTGCTCTGGAAACTATTCAGCTGGAGTGCAGGAGAGGTAAGCGGAATTCCTAGTGTAGCGGTGAAATGCGTAGATATTAGGAGGAACACCAGTGGCGAAGGCGGCTTACTGGACTGTAACTGACGTTGAGGCTCGAAAGCGTGGGGAGCAAACAGGATTAGATACCCTGGTAGTCCACGCCGTAAACGATGATCACTAGGTGTAGGTGGGTATGGACCCATCGGTGCCGCAGCCAACGCAGTAAGTGATCCACCTGGGGAGTACGTTCGCAAGAATGAAACTT…	Bacteria	Firmicutes	Clostridia	Clostridiales				-1.27657	0.183091	0
400443	GTGTCAGCAGCCGCGGTAATACGTAGGGGGCAAGCGTTATCCGGATTTACTGGGTGTAAAGGGAGCGTAGGTGGCAGGGCAAGTCAGATGTGAAAACCCGGGGCTCAACCCCGGGAGTGCATTTGAAACTGTCCGGCTGGAGTGCAGGAGAGGTAAGCGGAATTCCTAGTGTAGCGGTGAAATGCATAGATATTAGGAGGAACACCAGTGGCGAAGGCGGCTTACTGGACTGTAACTGACACTGAGGCTCGAAAGCGTGGGGAGCAAACAGGATTAGATACCCTGGTAGTCCACGCCGTAAACGATGAATACTAGGTGTCGGGGCCCACAGGGCTTCGGTGCCGCAGCCAACGCATTAAGTATTCCACCTGGGGAGTACGTTCGCAAGAATGAAACTCA…	Bacteria	Firmicutes	Clostridia	Clostridiales				-0.617388	0.249208	0.0207037
408513	GTGTCAGCAGCCGCGGTAATACGTAGGTGGCAAGCGTTATCCGGATTTACTGGGTGTAAAGGGCGTGTAGGCGGGATTGCAAGTCAGATGTGAAAACCACGGGCTCAACCTGTGGCCTGCATTTGAAACTGTAGTTCTTGAGTACTGGAGAGGCAGACGGAATTCCTAGTGTAGCGGTGAAATGCGTAGATATTAGGAGGAACACCAGTGGCGAAGGCGGTCTGCTGGACAGCAACTGACGCTGAGGCGCGAAAGCGTGGGGAGCAAACAGGATTAGATACCCTGGTAGTCCACGCCTTAAACGATGGATACTAAGTGTGGGGGGTCTGACCCCCTCCGTGCTGCAGTTAACACAATAAGTATCCCACCTGGGGAGTACGATCGCAAGGTTGAAACTCA…	Bacteria	Firmicutes	Clostridia	Clostridiales	Ruminococcaceae	Oscillospira		1.5305	0.138003	0
422283	GTGTCAGCAGCCGCGGTAATACGTAGGTGGCAAGCGTTATCCGGATTTACTGGGTGTAAAGGGCGTGTAGGCGGGATTGCAAGTCAGATGTGAAAACCACGGGCTCAACCTGTGGCCTGCATTTGAAACTGTAGTTCTTGAGTACTGGAGAGGCAGACGGAATTCCTAGTGTAGCGGTGAAATGCGTAGATATTAGGAGGAACACCAGTGGCGAAGGCGGTCTGCTGGACAGCAACTGACGCTGAGGCGCGAAAGCGTGGGGAGCAAACAGGATTAGATACCCTGGTAGTCCACGCTGTAAACGATGGATACTAGGTGTGCGGGGTCTGACCCCCTGCGTGCCGCAGTCAACACAATAAGTATCCCACCTGGGGAGTACGATCGCAAGGTTGAAACTCA…	Bacteria	Firmicutes	Clostridia	Clostridiales	Ruminococcaceae	Oscillospira		1.35565	0.12156	0
42395	GTGTCAGCAGCCGCGGTAATACGTAGGGGGCGAGCGTTATCCGAATTTATTGGGCGTAAAGCGTGTGTAGGCGGTTTGTTAAGTCTAAAATTAAAGCCTGAGGCTTAACCTCAGTTCGTTTTGGAAACTGGCAGACTTGAGTGTGGTAGAGGTAAGTGGAATTTCTAGTGTAGCGGTTAAATGCGTAGATATTAGAAGGAACACCAGTGGCGAAGGCGGCTTACTGGGCCATTACTGACGCTGAGACACGAAAGCGTGGGGAGCAAATAGGATTAGATACCCTAGTAGTCCACGCTGTAAACGATGAGTACTAAGTGTCGGGAAACCGGTGCTGAAGTTAACACATTAAGTACTCCGCCTGAGTAGTACGGTCGCAAGGCTGAAACTCAAATAAATTGA…	Bacteria	Tenericutes	Mollicutes	RF39				-0.966961	0.175989	0
4299126	GTGTCAGCAGCCGCGGTAATACGAAGGGGGCAAGCGTTGTTCGGAATTACTGGGCGTAAAGGGTGTGTAGGCGGATTTGTAAGATAGTGGTGAAATACCTGAGCTCAACTTAGGAATTGCCATTATAACTATAGATCTGGAGTGACAGAGAGGATATTGGAATACCCAGTGTAGAGGTGAAATTCGTAGATATTGGGTAGAACACCAGTGGCGAAGGCGAGTATCTGGCTGTCAACTGACGCTGAGGCACGAAAGCATGGGGATCAAACAGGATTAGATACCCTGGTAGTCCATGCTGTAAACGATGAATGCTAGTTGTCGGCAAAAGCCGGTGACGCAGTTAACGCGATAAGCATTCCGCCTGGGGAGTACGGTCGCAAGATTAAAACTCAAAGAAAT…	Bacteria	Proteobacteria	Alphaproteobacteria	RF32				-0.848878	0.158335	0
4306036	GTGTCAGCAGCCGCGGTAATACGTAGGGAGCAAGCGTTATCCGGATTTATTGGGTGTAAAGGGTGCGTAGATGGGAATACAAGTTAGTTGTGAAATCCCTCGGCTCAACTGAGGAACTGCAACTAAAACTATATTTCTTGAGTGCTGGAGAGGAAAGTGGAATTCCTAGTGTAGCGGTGAAATGCGTAGATATTAGGAGGAACACCAGTGGCGAAGGCGACTTTCTGGACAGTAACTGACATTGAGGCACGAAAGTGTGGGGAGCAAACAGGATTAGATACCCTGGTAGTCCACACTGTAAACGATGGATACTAGGTGTAGGGGATGAATAATCTTCTGTGCCGTCGCAAACGCAGTAAGTATCCCACCTGGGGAGTACGGCCGCAAGGTTGAAACTCA…	Bacteria	Firmicutes	Clostridia	Clostridiales				-0.442533	0.188963	0.0360381
4331760	GTGTCAGCAGCCGCGGTAATACGGAGGACCCGAGCGTTATCCGGATTTATTGGGTTTAAAGGGTGCGTAGGCGGATTAGTAAGTTAGAGGTGAAAGCTCGATGCTCAACATCGAAATTGCCTCTGATACTGTTAGTCTAGAGTATAGTTGCGGAAGGCGGAATGTGTGGTGTAGCGGTGAAATGCTTAGATATCACACAGAACACCGATTGCGAAGGCAGCTTTCCAAGCTATTACTGACGCTGATGCACGAAAGCGTGGGGAGCGAACAGGATTAGATACCCTGGTAGTCCACGCCGTAAACGATGATAACTCGTTGCAGGCGATACACAGTCTGTGACTTAGCGAAAGCGTTAAGTTATCCACCTGGGGAGTACGTTCGCAAGAATGAAACTCAAAT…	Bacteria	Bacteroidetes	Bacteroidia	Bacteroidales	Rikenellaceae			-1.35683	0.161167	0
4346168	GTGTCAGCAGCCGCGGTAATACGTAGGTGGCGAGCGTTATCCGGATTTATTGGGCGTAAAGCGTCCGCAGCCGGTTTTATAAGTCTAGAATTAAAGCCTGGAGCTCAACTCCAGTTCGTTTTAGAAACTGTAAGACTCGAGTGTGGTAGAGGCAAATGGAATTTCTAGTGTAGCGGTAAAATGCGTAGATATTAGAAGGAACACCAGTGGCGAAGGCGATTTGCTGGGCCATCACTGACGGTCAGGGACGAAAGCGTGGGGAGCAAATAGGATTAGATACCCTAGTAGTCCACGCCGTAAACGATGAGTACTAAGTGTCGGGCAACCGGTGCTGAAGTTAACACATTAAGTACTCCGCCTGAGTAGTACGGTCGCAAGGCTGAAACTCAAATAAATTGA…	Bacteria	Tenericutes	Mollicutes	RF39				-0.476003	0.203229	0.0292736
4359749	GTGTCAGCAGCCGCGGTAATACGTAGGGAGCAAGCGTTATCCGGATTTATTGGGTGTAAAGGGTGCGTAGACGGGAGAGCAAGTTGGCTGTGAAATCCCTCGGCTTAACTGAGGAACTGCAACCAAAACTGTTTTTCTTGAGTGCTGGAGAGGAAAGTGGAATTCCTAGTGTAGCGGTGAAATGCGTAGATATTAGGAGGAACACCAGTGGCGAAGGCGACTTTCTGGACAGTAACTGACGTTGAGGCACGAAAGTGTGGGGAGCAAACAGGATTAGATACCCTGGTAGTCCACACCGTAAACGATGGATACTAGGTGTAGGGGATGAATAATCTTCTGTGCCGTCGCAAACGCAATAAGTATCCCACCTGGGGAGTACGGCCGCAAGGTTGAAACTTA…	Bacteria	Firmicutes	Clostridia	Clostridiales				-1.61825	0.175993	0
4375017	GTGTCAGCAGCCGCGGTGATACATAGGGGGCAAGCGTTGTCCGGAATGACTGGGTGTAAAGGGTGTGTAGGTGGCTTATTAAGTTAAAAGTGAAAGCCCGGGGCTTAACTCCGGAACTGCTTTTAAAACTGGTTGGCTTGAGTGTGGGAGAGGTTAGTGGAACTCCTAGTGTAGCGGTGGAATGCGTAGATATTAGGAAGAACATCAGAGGCGAAGGCGACTAACTGGAACATTACTGACACTGAAACACGAAAGGGTGGGGAGCAAACAGGATTAGATACCCTGGTAGTCCACCCCGTAAACGATGAGTACTAGATGTTGGTGGTATCGACTCCATCAGTATCGCAGCTAACGCATTAAGTACTCCACCTGAGTAGTACGGCCGCAAGGTTGAAACTC…	Bacteria	Firmicutes	Clostridia	Clostridiales				0.983018	0.187072	0
4377150	GTGTCAGCAGCCGCGGTAATACGTAGGTGGCGAGCGTTGTCCGGAATAACTGGGCGTAAAGGGAGCGTAGGTGGTAATTTAAGTTAAATGTGAAAGCCCGAGGCTTAACTTCGGAATTGCATTTAATACTGGGTTACTAGAGTGCAGGAGGGGTAAGCGGAATTCCTAGTGTAGCGGTGGAATGCGTAGATATTAGGAAGAACACCAGAGGCGAAGGCGGCTTACTGGACTGTAACTGACACTGAGGCTCGAAAGCGTGGGGAGCAAACAGGATTAGATACCCTGGTAGTCCACGCCCTAAACGATGGATACTAGATGTAGGAGGTATCGACTCCTTCTGTATCGAAGCAAACGCGATAAGTATCCCGCCTGGGGAGTACGGCCGCAAGGTTGAAACTC…	Bacteria	Firmicutes	Clostridia	Clostridiales				1.22947	0.220499	0
443620	GTGTCAGCAGCCGCGGTAATACGTAGGTGGCAAGCGTTATCCGGATTTATTGGGTGTAAAGGGCGTGTAGGCGGGATTGCAAGTCAGATGTGAAAACCAGAGGCTCAACCTCTGGCCTGCATTTGAAACTGTAGTTCTTGAGTGCTGGAGAGGCAATCGGAATTCCGTGTGTAGCGGTGAAATGCGTAGATATACGGAGGAACACCAGTGGCGAAGGCGGATTGCTGGACAGTAACTGACGCTGAGGCGCGAAAGCGTGGGGAGCAAACAGGATTAGATACCCTGGTAGTCCACGCCGTAAACGATGGATACTAGGTGTGGGGGGACTGACCCCCTCCGTGCCGCAGCAAACGCAATAAGTATCCCACCTGGGGAGTACGATCGCAAGGTTGAAACTCA…	Bacteria	Firmicutes	Clostridia	Clostridiales	Ruminococcaceae	Oscillospira		0.934607	0.146395	0
4446053	GTGTCAGCAGCCGCGGTAATACGAAGGGTGCAAGCGTTGTTCGGAATTACTGGGCGTAAAGGGCATGTAGGCGGATATCTTAGTCAGGAGTGAAATCCCGGGGCTCAACCTCGGAACTGCTTTTGAAACGGGATATCTAGAGTGTGATAGGGGACAATGGAATACCCAGTGTAGAGGTGAAATTCGTAGATATTGGGTGGAACACCGGAGGCGAAGGCGATTGTCTGGGTCACAACTGACGCTAAGGTGCGAAAGCGTGGGGATCAAACAGGATTAGATACCCTGGTAGTCCACGCTGTAAACGATGAATGCTAGGTGTCGGTCTGAGAGGGTCGGTACCGGAGCTAACGTATTAAGCATTCCGCCTGGGGAGTACGGTCGCAAGATTAAAACTCAAAT…	Bacteria	Proteobacteria	Alphaproteobacteria					1.16523	0.145494	0
449353	GTGTCAGCAGCCGCGGTAATACGTAGGGAGCAAGCGTTGTCCGGAATTACTGGGCGTAAAGGGCGCGTAGGCGGGTGCTCAAGTCAGGTGTGAAAACTCTGGGCTTAACCTGGAGACTGCACTTGAAACTGGGTATCTTGAGGGCAGGAGAGGAAAGTGGAATTCCTAGTGTAGCGGTGAAATGCGTAGATATTAGGAGGAACACCAGTGGCGAAGGCGACTTTCTGGACTGTACCTGACGCTGAGGCGCGAAAGCGTGGGTAGCGAACGGGATTAGATACCCCGGTAGTCCACGCCGTAAACGATGAATACTAGGTGTAGGAGGTATCGACTCCTTCTGTGCCGCAGCTAACGCAATAAGTATTCCGCCTGGGGACTACGGTCGCAAGACTAAAACTC…	Bacteria	Firmicutes	Clostridia	Clostridiales	Dehalobacteriaceae	Dehalobacterium		2.90689	0.204767	0
449833	GTGTCAGCAGCCGCGGTAATACGGAGGATGCGAGCGTTATCCGGATTTATTGGGTTTAAAGGGTGCGTAGGCGGTCTGTTAAGTCAGCGGTAAAATTGCGGGGCTCAACCTCGCCGAGCCGTTGAAACTGGCTGACTTGAGTGGGCGAGAAGTACGCGGAATGCGTGGTGTAGCGGTGAAATGCATAGATATCACGCAGAACTCCGATTGCGAAGGCAGCGTACCGGCGCCCGACTGACGCTGAAGCACGAAGGCGTGGGTATCGAACAGGATTAGATACCCTGGTAGTCCACGCAGTAAACGATGAATGCTAGTTGTCCGGGACGATTGAGTCCTGGGTGACACAGCGAAAGCGTTAAGCATTCCACCTGGGGAGTACGCCGGCAACGGTGAAACTCA…	Bacteria	Bacteroidetes	Bacteroidia	Bacteroidales	S24-7			-5.75161	0.309964	0
450576	GTGTCAGCAGCCGCGGTAATACGTAGGTGGCGAGCGTTATCCGGAATTACTGGGTGTAAAGGGTGTGTAGGCGGGAAGGCAAGTCAGATGTGAAACTCATGGGCTCAACTCATGACCTGCATTTGAAACTGTTTTTCTTGAGAGTGGGAGAGGTAAACGGAATTCCTGGTGTAGTAGTGAAATGCGTAGATATCAGGAGGAACACCGGTGGCGAAGGCGGTTTACTGGACCACAACTGACGCTGAGACACGAAAGCGTGGGGAGCAAACAGGATTAGATACCCTGGTAGTCCACGCCGTAAACGATGAATACTAGGTGTGGGGATCGTAGGATCTCCGTGCCGCAGCTAACGCAATAAGTATTCCACCTGGGGAGTACGGCCGCAAGGTTGAAACTCAA…	Bacteria	Firmicutes	Clostridia	Clostridiales	Ruminococcaceae			1.86312	0.211637	0
452014	GTGTCAGCAGCCGCGGTAATACGTAGGTGGCAAGCGTTATCCGGATTTATTGGGTGTAAAGGGCGTGTAGGCGGGACAGCAAGTCAGATGTGAAAACCAGGGGCTTAACCCCTGGCCTGCATTTGAAACTGTTGTTCTTGAGTGCTGGAGAGGCAATCGGAATTCCGTGTGTAGCGGTGAAATGCGTAGATATACGGAGGAACACCAGTGGCGAAGGCGGATTGCTGGACAGTAACTGACGCTGAGGCGCGAAAGCGTGGGGAGCAAACAGGATTAGATACCCTGGTAGTCCACGCCGTAAACGATGGATACTAGGTGTGGGGGGACTGACCCCCTCCGTGCCGCAGCTAACGCAATAAGTATCCCACCTGGGGAGTACGATCGCAAGGTTGAAACTCA…	Bacteria	Firmicutes	Clostridia	Clostridiales	Ruminococcaceae	Oscillospira		1.78973	0.122312	0
48899	GTGTCAGCAGCCGCGGTAATACGTAGGGAGCAAGCGTTATCCGGATTTATTGGGTGTAAAGGGTGCGTAGACGGGTTAATAAGTTAGTTGTGAAATCCCTCGGCTTAACTGAGGAACTGCAACTAAAACTGTAAATCTTGAGTGCGGGAGAGGAAAGTGGAATTCCTAGTGTAGCGGTGAAATGCGTAGATATTAGGAGGAACACCAGTGGCGAAGGCGACTTTCTGGACCGTAACTGACGTTGAGGCACGAAAGTGTGGGGAGCAAACAGGATTAGATACCCTGGTAGTCCACACTGTAAACGATGGATACTAGGTGTAGGGGTTATTAAGACTTCTGTGCCGTCGCAAACGCAGTAAGTATCCCACCTGGGGAGTACGACCGCAAGGTTGAAACTCA…	Bacteria	Firmicutes	Clostridia	Clostridiales				-0.447429	0.125533	0.00362452
511724	GTGTCAGCAGCCGCGGTAATACGTAGGGAGCGAGCGTTATCCGGATTTATTGGGCGTAAAGCGTGTGTAGGCGGTTTGTTAAGTATAAGATTAAATCCCGAGGCTTAACCTCGGTTCGTCTTGTAAACTGGCAGACTTGAGTGTGGTAGAGGCAAACGGAATTTCTAGTGTAGCGGTAAAATGCGTAGATATTAGAAGGAACACCAGTGGCGAAGGCGGTTTGCTGGGCCATTACTGACGCTGAGACACGAAAGCGTGGGGAGCAAATAGGATTAGATACCCTAGTAGTCCACGCCGTAAACGATGAGTACTAAGTGTTGGGGTTTCCCAGTGCTGAAGTTAACACATTAAGTACTCCGCCTGAGTAGTACGGTCGCAAGGCTGAAACTCAAATAAATT…	Bacteria	Tenericutes	Mollicutes	RF39				1.22156	0.152339	0
522433	GTGTCAGCAGCCGCGGTAATACGTAGGGAGCAAGCGTTATCCGGATTTATTGGGTGTAAAGGGTGCGTAGACGGGACCTTAAGTTAGTTGTGAAAGCCCTCGGCTTAACTGAGGAATAGCAACTAAAACTGGGGATCTTGAGTGCTGGAGAGGAAAGTGGAATTCCTAGTGTAGCGGTGAAATGCGTAGATATTAGGAGGAACACCAGTGGCGAAGGCGACTTTCTGGACAGTAACTGACGTTGAGGCACGAAAGTGTGGGTAGCAAACAGGATTAGATACCCTGGTAGTCCACACTGTAAACGATGGATACTAGGTGTAGGGGATGAATAATCTTCTGTGCCGTCGCAAACGCAGTAAGTATCCCACCTGGGGAGTACGGCCGCAAGGTTGAAACTCA…	Bacteria	Firmicutes	Clostridia	Clostridiales				-1.30975	0.193222	0
523099	GTGTCAGCAGCCGCGGTAATACGTAGGGAGCAAGCGTTATCCGGATTTATTGGGTGTAAAGGGTGCGTAGACGGGATGATAAGTTAGTTGTGAAATCCCTCGGCTTAACTGAGGAACTGCAACTAAAACTGTTATTCTTGAGTGCTGGAGAGGAAAGTGGAATTCCTAGTGTAGCGGTGGAATGCGTAGATATTAGGAGGAACACCAGTGGCGAAGGCGACTTTCTGGACAGTAACTGACGTTGAGGCACGAAAGTGTGGGGAGCAAACAGGATTAGATACCCTGGTAGTCCACACCGTAAACGATGGATACTAGGTGTAGGGTGTGATAAACATTCTGTGCCGTCGCAAACGCAGTAAGTATCCCACCTGGGGAGTACGGCCGCAAGGTTGAAACTCA…	Bacteria	Firmicutes	Clostridia	Clostridiales				-1.36905	0.144877	0
524842	GTGTCAGCAGCCGCGGTAATACGTAGGGGGCAAGCGTTATCCGGAATTATTGGGCGTAAAGAGTGCGTAGGTGGTTACCTAAGCAGGGGGTGAAAGGCACTGGCTTAACCAATGTCAGCCCTCTGAACTGGGCTACTTGAGTGCAGGAGAGGAAAGCGGAATTCCTAGTGTAGCGGTGAAATGCGTAGATATTAGGAGGAACACCAGTGGCGAAGGCGGCTTTCTGGACTGTGACTGACACTGAGGCACGAAAGTGTGGGGAGCAAACAGGATTAGATACCCTGGTAGTCCACACCGTAAACGATGAGCACTAGGTGTCGGGGCCGTAGGGCTTCGGTGCCGGAGTTAACGCATTAAGTGCTCCGCCTGGGGAGTACGTACGCAAGTATGAAACTCAAA…	Bacteria	Firmicutes	Clostridia	Clostridiales	Clostridiaceae			0.858807	0.144488	0
527988	GTGTCAGCAGCCGCGGTAATACGTAGGGAGCAAGCGTTGTCCGGATTCACTGGGCGTAAAGAGCACGTAGGCGGTTAATTAAGTCAGGTGTGAAAGTTTTCGGCTCAACCGGAAAAGTGCACTTGAAACTGGATAACTTGAGTATCGGAGAGGTAAGCGGAATTCCTAGTGTAGCGGTGAAATGCGTAGAGATTAGGAAGAACACCGGTGGCGAAGGCGGCTTACTGGACGATAACTGACGCTGAGGTGCGAAAGCGTGGGGAGCGAACAGGATTAGATACCCTGGTAGTCCACGCCGTAAACGATGAATACTAGGTGTTGGGGTAACTCAGTGCCGCAGTTAACACATTAAGTATTCCGCCTGGGGAGTACGCTCGCAAGAGTGAAACTCAAATAAAT…	Bacteria	Firmicutes	Clostridia	Clostridiales	Eubacteriaceae	Anaerofustis		-0.619056	0.166473	0
531052	GTGTCAGCAGCCGCGGTAATACGTAGGGGGCAAGCGTTATCCGGATTTACTGGGTGTAAAGGGAGCGTAGGCGGCCATGCAAGTCAGAAGTGAAAGCCCGGGGCTCAACCGCGGGACTGCTTTTGAAACTGTAAGGCTGGATTGCCGGAGAGGTAAGCGGAATTCCTAGTGTAGCGGTGAAATGCGTAGATATTAGGAGGAACACCAGTGGCGAAGGCGGCTTACTGGACGGTAAATGACGCTGAGGCTCGAAAGCGTGGGGAGCAAACAGGATTAGATACCCTGGTAGTCCACGCCGTAAACGATGAATACTAGGTGTCGGGGCCCAAAAGGGCTTCGGTGCCGCAGCTAACGCAATAAGTATTCCACCTGGGGAGTACGTTCGCAAGAATGAAACTC…	Bacteria	Firmicutes	Clostridia	Clostridiales	Lachnospiraceae	Coprococcus		1.0856	0.134481	0
533198	GTGTCAGCAGCCGCGGTAATACGTAGGGTGCGAGCGTTAATCGGAATTACTGGGCGTAAAGCGTGCGCAGGCGGTTGTGTAAGACAGATGTGAAATGCCCGGGCTTAACCTGGGAATTGCATTTGTGACTGCACGGCTAGAGTGTGTCAGAGGGGGGTAGAATTCCACGTGTAGCAGTGAAATGCGTAGATATGTGGAGGAATACCGATGGCGAAGGCAGCCCCCTGGGATAACACTGACGCTCATGCACGAAAGCGTGGGGAGCAAACAGGATTAGATACCCTGGTAGTCCACGCCCTAAACGATGTCGACTAGTTGTTGGGTCTTAATTGACTTAGTAACGCAGCTAACGCGTGAAGTCGACCGCCTGGGGAGTACGGTCGCAAGATTAAAACTCAA…	Bacteria	Proteobacteria	Betaproteobacteria	Burkholderiales	Oxalobacteraceae	Oxalobacter		0.754892	0.142098	0
537219	GTGTCAGCAGCCGCGGTAATACGTAGGGGGCGAGCGTTGTCCGGAATGACTGGGCGTAAAGGGCGTGTAGGCGGCCGATTAAGTGTGGAGTGAAAGTCCATTTTTCAAGGATGGAATTGCTTTGCAGACTGGTTGGCTTGAGTGCGGAAGAGGTAAGTGGAATTCCCAGTGTAGCGGTGAAATGCGTAGAGATTGGGAGGAACACCAGTGGCGAAGGCGACTTACTGGGCCGTAACTGACGCTGAGGCGCGAAAGCGTGGGGAGCGAACAGGATTAGATACCCTGGTAGTCCACGCTGTAAACGATGAATGCTAGGTGTTGCGGGTATCGACCCCTGCAGTGCCGGAGTAAACGCAATAAGCATTCCGCCTGGGGAGTACGGCCGCAAGGTTGAAACTC…	Bacteria	Firmicutes	Clostridia	Clostridiales				-1.46496	0.20642	0
537548	GTGTCAGCAGCCGCGGTAATACGTAGGGGGCAAGCGTTATCCGGATTTACTGGGTGTAAAGGGAGCGTAGACGGCATGACAAGCCAGATGTGAAAACCCAGGGCTCAACCCTGGGACTGCATTTGGAACTGCCAGGCTGGAGTGCAGGAGAGGTAAGCGGAATTCCTAGTGTAGCGGTGAAATGCGTAGATATTAGGAGGAACACCAGTGGCGAAGGCGGCTTACTGGACTGTAACTGACGTTGAGGCTCGAAAGCGTGGGGAGCAAACAGGATTAGATACCCTGGTAGTCCACGCGGTAAACGATGATTGCTAGGTGTAGGTGGGTATGGACCCATCGGTGCCGCAGCTAACGCAATAAGCAATCCACCTGGGGAGTACGTTCGCAAGAATGAAACTC…	Bacteria	Firmicutes	Clostridia	Clostridiales				-0.566602	0.206507	0.0132539
538805	GTGTCAGCAGCCGCGGTAATACGTAGGTGGCAAGCGTTATCCGGATTTACTGGGTGTAAAGGGCGCGTAGGCGGGCGTGCAAGTCAGATGTGAAATCTATGGGCTTAACTCATAAACTGCATTTGAAACTGTATGTCTTGAGTGCTGGAGAGGTAGACGGAATTCCTTGTGTAGCGGTGAAATGCGTAGATATAAGGAAGAACACCAGTGGCGAAGGCGGTCTACTGGACAGTAACTGACGCTGAGGCGCGAAAGCGTGGGGAGCAAACAGGATTAGATACCCTGGTAGTCCACGCCGTAAACGATGAATACTAGGTGTGGGGGGACTGACCCCCTCCGTGCCGCAGTTAACACAATAAGTATTCCACCTGGGGAGTACGGCCGCAAGGTTGAAACTCA…	Bacteria	Firmicutes	Clostridia	Clostridiales	Ruminococcaceae			0.31845	0.138609	0.0442746
542830	GTGTCAGCCGCGGTAATACGGGGGGTGCAAGCGTTGTCCGGAATCATTGGGCGTAAAGCGTTCGTAGGCGGCATGCCAAGTCTGGTGTTAAATCCCGGGGCTCAACTCCGGTCAAGCATTGGATACTGGTAAGCTAGAATGTGGTAGAGGTTAAGGGAATTCCTGGTGTAGCGGTGAAATGCGTAGATATCAGGAGGAACACCGGTGGCGTAAGCGCTTAACTGGGCCATAATTGACGCTGAGGAACGAAAGCCGGGGTAGCAAATGGGATTAGATACCCCAGTAGTCCCGGCTGTAAACGATGGATACTAGGTGTTGCGGGTATCGACCCCTGCAGTGCCGCAGCCAACGCGATAAGTATCCCGCCTGGGGAGTACGCACGCAAGTGTGAAACTCAAA…	Bacteria	Cyanobacteria	4C0d-2	YS2				0.468406	0.153903	0.00690511
550894	GTGTCAGCAGCCGCGGTAATACGGGGGGTGCAAGCGTTGTCCGGAATCATTGGGCGTAAAGCGTTCGTAGGCGGCATGCCAAGTCTGGTGTTAAATCCCGGGGCTCAACTCCGGTCAAGCATTGGATACTGGTAAGCTAGAATGTGGTAGAGGTTAAGGGAATTCCTGGTGTAGCGGTGAAATGCGTAGATATCAGGAGGAACACCGGTGGCGTAAGCGCTTAACTGGGCCATAATTGACGCTGAGGAACGAAAGCCGGGGTAGCAAATGGGATTAGATACCCCAGTAGTCCCGGCTGTAAACGATGGATACTAGGTGTTGCGGGTATCGACCCCTGCAGTGCCGCAGCCAACGCGATAAGTATCCCGCCTGGGGAGTACGCACGCAAGTGTGAAACTC…	Bacteria	Cyanobacteria	4C0d-2	YS2				0.884842	0.177546	0
551955	GTGTCAGCAGCCGCGGTAAAACGTAGGTGGCAAGCGTTGTCCGGAATTACTGGGTGTAAAGGGAGCGCAGGCGGGAGAGCAAGTTGGAAGTGAAATCTGTGGGCTCAACCCACAAATTGCTTTCAAAACTGTTTTTCTTGAGTGGTGTAGAGGTAGGCGGAATTCCCGGTGTAGCGGTGGAATGCGTAGATATCGGGAGGAACACCAGTGGCGAAGGCGGCCTACTGGGCACTAACTGACGCTGAGGCTCGAAAGCATGGGTAGCAAACAGGATTAGATACCCTGGTAGTCCATGCCGTAAACGATGATTACTAGGTGTGGGAGGATTGACCCCTTCCGTGCCGCAGTCAACACAATAAGTAATCCACCTGGGGAGTACGACCGCAAGGTTGAAACTCA…	Bacteria	Firmicutes	Clostridia	Clostridiales	Ruminococcaceae			0.430669	0.149757	0.00362452
554303	GTGTCAGCAGCCGCGGTAATACGTAGGGGGCAAGCGTTATCCGGATTTACTGGGTGTAAAGGGAGCGTAGACGGCGAAGCAAGTCTGAAGTGAAAACCCAGGGCTCAACCCTGGGACTGCTTTGGAAACTGTTTTGCTAGAGTGTCGGAGAGGTAAGTGGAATTCCTAGTGTAGCGGTGAAATGCGTAGATATTAGGAGGAACACCAGTGGCGAAGGCGGCTTACTGGACGATAACTGACGTTGAGGCTCGAAAGCGTGGGGAGCAAACAGGATTAGATACCCTGGTAGTCCACGCCGTAAACGATGAATGCTAGGTGTTGGGGGGCAAAGCCCTTCGGTGCCGCCGCAAACGCAGTAAGCATTCCACCTGGGGAGTACGTTCGCAAGAATGAAACTCA…	Bacteria	Firmicutes	Clostridia	Clostridiales	Lachnospiraceae			-0.461369	0.168047	0.00853791
556126	GTGTCAGCAGCCGCGGTAATACGGAGGATCCGAGCGTTATCCGGATTTATTGGGTTTAAAGGGAGCGTAGATGGGTTGTTAAGTCAGTTGTGAAAGTTTGCGGCTCAACCGTAAAATTGCAATTGATACTGGCAGCCTTGAGTACAGTTGAGGTAGGCGGAATTCGTGGTGTAGCGGTGAAATGCTTAGATATCACGAAGAACTCCGATTGCGAAGGCAGCCTACTAAACTGCCACTGACATTGATGCTCGAAAGTGTGGGTATCAAACAGGATTAGATACCCTGGTAGTCCACACGGTAAACGATGAATACTCGCTGTTTGCGATATACAGCAAGCGGCCAAGCGAAAGCGTTAAGTATTCCACCTGGGGAGTACGCCGGCAACGGTGAAACTCAAAT…	Bacteria	Bacteroidetes	Bacteroidia	Bacteroidales	Bacteroidaceae	Bacteroides		-4.53227	0.323296	0
559149	GTGTCAGCAGCCGCGGTAATACGGGGGGTGCAAGCGTTGTCCGGAATCATTGGGCGTAAAGCGTTCGTAGGCGGTAAAGTAAGTCAGATGTTAAAGCCCGGGGCTTAACTCCGGTTCGGCATTTGATACTGCTTGGCTTGAATGCGGTAGAGGTAAAGGGAATTCCTGGTGTAGCGGTGAAATGCGTAGATATCAGGAGGAACATCGGTGGCGAAAGCGCTTTACTGGGCCGTTATTGACGCTGAGGAACGAAAGCCGGGGGAGCAAATGGGATTAGATACCCCAGTAGTCCCGGCCGTAAACGATGAACACTAGGTGTTGCGGGTATCGACCCCTGCAGTGCCGCAGCTAACGCGATAAGTGTTCCGCCTGGGGAGTACGCACGCAAGTGTGAAACTT…	Bacteria	Cyanobacteria	4C0d-2	YS2				0.507284	0.151476	0
560906	GTGTCAGCAGCCGCGGTAATACGTAGGTGGCGAGCGTTGTCCGGAATAACTGGGCGTAAAGGGAGCGTAGGTGGTTGGCTAAGTTAAATGTGAAAGCCCGAGGCTCAACTTCGGAACTGCATTTAATACTGGTCGGCTAGAGTACAGGAGGGGTAAACGGAATTTCTAGTGTAGCGGTGAAATGCGTAGATATTAGGAAGAACACCGGAGGCGAAGGCGGTTTACTGGACTGCAACTGACACTGAGGCTCGAAAGCGTGGGGAGCAAACAGGATTAGATACCCTGGTAGTCCACGCCCTAAACGATGATTACTAAACGTGGGAGGTATCGACTCCTTCCGTGTTGAAGCAAACGCGATAAGTAATCCGCCTGAGGAGTACGGCCGCAAGGTTAAAACTC…	Bacteria	Firmicutes	Clostridia	Clostridiales				1.08128	0.209526	0
561607	GTGTCAGCAGCCGCGGTAATACGTAGGTGGCAAGCGTTGTCCGGAATTACTGGGTGTAAAGGGAGCGTAGGCGGGGAGACAAGTTGAATGTCTAAACTATCGGCTTAACTGATAGTCGCGTTCAAAACTATCACTCTTGAGTGCAGTAGAGGTAGGCGGAATTCCTAGTGTAGCGGTGAAATGCGTAGATATTAGGAGGAACACCAGTGGCGAAGGCGGCCTACTGGGCTGTAACTGACGCTGAGGCTCGAAAGCGTGGGTAGCAAACAGGATTAGATACCCTGGTAGTCCACGCCGTAAACGATGATTACTAGGTGTGGGGGGACTGACCCCTTCCGTGCCGGAGTTAACACAATAAGTAATCCACCTGGGGAGTACGACCGCAAGGTTGAAACTCAA…	Bacteria	Firmicutes	Clostridia	Clostridiales	Ruminococcaceae			-1.80895	0.245221	0
563490	GTGTCAGCAGCCGCGGTAATACGTAGGTGGCGAGCGTTATCCGGATTTACTGGGTGTAAAGGGCGCGTAGGCGGGCGTGCAAGTCAGATGTGAAATCTATGGGCTTAACCCATAAACTGCATTTGAAACTGTATGTCTTGAGTGCTGGAGAGGTAGACGGAATTCCTTGTGTAGCGGTGAAATGCGTAGATATAAGGAAGAACACCAGTGGCGAAGGCGGTCTACTGGACAGTAACTGACGCTGAGGCGCGAAAGCGTGGGGAGCAAACAGGATTAGATACCCTGGTAGTCCACGCCGTAAACGATGAATACTAGGTGTGGGGGGACTGACCCCCTCCGTGCCGCAGTTAACACAATAAGTATTCCACCTGGGGAGTACGGCCGCAAGGTTGAAACTCA…	Bacteria	Firmicutes	Clostridia	Clostridiales	Ruminococcaceae			0.635678	0.141114	0
565357	GTGTCAGCAGCCGCGGTAATACGTAGGGGGCAAGCGTTATCCGGATTTACTGGGTGTAAAGGGAGCGTAGGTGGCAGGGCAAGTCAGATGTGAAAACCCGGGGCTCAACCCCGGGAGTGCATTTGAAACTGTCCGGCTGGAGTGCAGGAGAGGTAAGCGGAATTCCTAGTGTAGCGGTGAAATGCATAGATATTAGGAGGAACACCAGTGGCGAAGGCGGCTTACTGGACTGTAACTGACACTGAGGCTCGAAAGCGTGGGGAGCAAACAGGATTAGATACCCTGGTAGTCCACGCCGTAAACGATGAATACTAGGTGTCGGGGCCCACAGGGCTTCGGTGCCGCAGCCAACGCATTAAGTATTCCACCTGGGGAGTACGTTCGCAAGAATGAAACTCA…	Bacteria	Firmicutes	Clostridia	Clostridiales				-0.782197	0.177561	0
571111	GTGTCAGCAGCCGCGGTAATACGTAGGGAGCGAGCGTTGTCCGGAATTACTGGGTGTAAAGGGAGCGTAGGCGGGATTGCAAGTCAGATGTGAAATACGTGGGCTTAACCCACGGGCTGCATTTGAAACTGTAGTTCTTGAGTGAAGTAGAGGCAAGCGGAATTCCTGGTGTAGCGGTGAAATGCGTAGATATCAGGAGGAACACCGGTGGCGAAGGCGGCTTGCTGGGCTTTTACTGACGCTGAGGCTCGAAAGCGTGGGGAGCAAACAGGATTAGATACCCTGGTAGTCCACGCTGTAAACGATGATTACTAGGTGTGGGGGGACTGACCCCTTCCGTGCCGCAGTTAACACAATAAGTAATCCACCTGGGGAGTACGGCCGCAAGGTTGAAACTCA…	Bacteria	Firmicutes	Clostridia	Clostridiales	Ruminococcaceae	Ruminococcus	flavefaciens	-0.91201	0.251438	0
573287	GTGTCAGCAGCCGCGGTAATACGTAGGGAGCAAGCGTTATCCGGATTTATTGGGTGTAAAGGGTGCGTAGACGGGAAGTCAAGTTGGTTGTGAAATCCCTCGGCTCAACTGAGGAACTGCAACCAAAACTGATTTTCTTGAGTGCTGGAGAGGAAAGTGGAATTCCTAGTGTAGCGGTGAAATGCGTAGATATTAGGAGGAACACCAGTGGCGAAGGCGACTTTCTGGACAGTAACTGACGTTGAGGCACGAAAGTGTGGGGAGCAAACAGGATTAGATACCCTGGTAGTCCACACCGTAAACGATGGATACTAGGTGTAGGGGATGAATAATCTTCTGTGCCGTCGCAAACGCAGTAAGTATCCCACCTGGGGAGTACGGCCGCAAGGTTGAAACTCA…	Bacteria	Firmicutes	Clostridia	Clostridiales				-2.16397	0.241732	0
575101	GTGTCAGCAGCCGCGGTAATACGTAGGTGGCGAGCGTTGTCCGGAATTACTGGGCGTAAAGGGCGTGTAGGCGGGAATTTAAGTCAGATGTGAAAGACCCGGGCTCAACTTGGGGGTTGCATTTGATACTGGATTTCTTGAGGACAGGAGAGGAAAGCGGAATTCCTAGTGTAGCGGTGAAATGCGTAGATATTAGGAGGAACACCAGTGGCGAAGGCGGCTTTCTGGACTGTAACTGACGCTGAGGCGCGAAAGCGTGGGGAGCGAACGGGATTAGATACCCCGGTAGTCCACGCTGTAAACGATGGGTACTAGGTGTAGGAGGTATCGACCCCTTCTGTGCCGGAGTTAACGCAATAAGTACCCCGCCTGGGGAGTACGGCCGCAAGGTTGAAACTC…	Bacteria	Firmicutes	Clostridia	Clostridiales	Dehalobacteriaceae			0.649576	0.157831	0
577377	GTGTCAGCAGCCGCGGTAATACGGAGGATCCGAGCGTTATCCGGATTTATTGGGTTTAAAGGGAGCGTAGATGGGTTGTTAAGTCAGTTGTGAAAGTTTGCGGCTCAACCGTAAAATTGCAATTGATACTGGCGTCCTTGAGTACAGTTGAGGTGGGCGGAATTCGTGGTGTAGCGGTGAAATGCTTAGATATCACGAAGAACTCCTATTGCGAAGGCAGCTCACTAAACTGCAACTGACATTGAGGCTCGAAAGTGTGGGTATCAAACAGGATTAGATACCCTGGTAGTCCACACGGTAAACGATGAATACTCGCTGTTTGCGATATACAGCAAGCGGCCAAGCGAAAGCATTAAGTATTCCACCTGGGGAGTACGCCGGCAACGGTGAAACTCAAAG…	Bacteria	Bacteroidetes	Bacteroidia	Bacteroidales	Bacteroidaceae	Bacteroides		-1.57585	0.35308	0
577562	GTGTCAGCAGCCGCGGTAATACGTAGGGGGCGAGCGTTGTCCGGAATGACTGGGCGTAAAGGGCGTGTAGGCGGCCGATTAAGTCTGGAGTGAAAGTCCTGCTTTTAAGGTGGGAATTGCTTTGGAGACTGGTTGGCTTGAGTGCGGAAGAGGTAAGTGGAATTCCCAGTGTAGCGGTGAAATGCGTAGAGATTGGGAGGAACACCAGTGGCGAAGGCGACTTACTGGGCCGTAACTGACGCTGAGGCGCGAAAGCGTGGGGAGCGAACAGGATTAGATACCCTGGTAGTCCACGCTGTAAACGATGAATGCTAGGTGTTGCGGGTATCGACCCCCGCAGTGCCGGAGTCAACGCAATAAGCATTCCGCCTGGGGAGTACGGCCGCAAGGTTGAAACTC…	Bacteria	Firmicutes	Clostridia	Clostridiales				0.555837	0.160246	0
580907	GTGTCAGCAGCCGCGGTAATACGTAGGTGGCAAGCGTTGTCCGGATTTACTGGGTGTAAAGGGCGTGTAGGCGGGATTACAAGTCAGATGTGAAATACCGGGGCTTAACTCCGGGGCTGCATTTGAAACTGTAGTTCTTGAGTGTCGGAGAGGAAAGCGGAATTCCTAGTGTAGCGGTGAAATGCGTAGATATTAGGAGGAACACCAGTGGCGAAGGCGGCTTTCTGGACGATAACTGACGCTGAGGCGCGAAAGCGTGGGGAGCAAACAGGATTAGATACCCTGGTAGTCCACGCCGTAAACGATGGATACTAGGTGTAGGAGGTATCGACCCCTTCTGTGCCGCAGTTAACACAATAAGTATCCCACCTGGGGAGTACGATCGCAAGATTGAAACTC…	Bacteria	Firmicutes	Clostridia	Clostridiales	Ruminococcaceae			-0.800031	0.141179	0
581079	GTGTCAGCAGCCGCGGTAATACGTAGGTGGCAAGCGTTATCCGGATTTATTGGGTGTAAAGGGCGTGTAGGCGGGATTGCAAGTCAGATGTGAAAACCAGAGGCTCAACCTCTGGCCTGCATTTGAAACTGTAGTTCTTGAGTGCTGGAGAGGCAATCGGAATTCCGTGTGTAGCGGTGAAATGCGTAGATATACGGAGGAACACCAGTGGCGAAGGCGGATTGCTGGACAGTAACTGACGCTGAGGCGCGAAAGCGTGGGGAGCAAACAGGATTAGATACCCTGGTAGTCCACGCGGTAAACGATGGATACTAGGTGTGGGGGGACTGACCCCCTCCGTGCCGCAGTCAACACAATAAGTATCCCACCTGGGGAGTACGATCGCAAGGTTGAAACTCA…	Bacteria	Firmicutes	Clostridia	Clostridiales	Ruminococcaceae	Oscillospira		0.539846	0.1461	0
581388	GTGTCAGCAGCCGCGGTAATACGGGGGGTGCAAGCGTTGTCCGGAATCATTGGGCGTAAAGCGTTCGTAGGCGGCATGCCAAGTCTGGTGTTAAATCCCGGGGCTCAACTCCGGTCAAGCATTGGATACTGGTAAGCTAGAATGTGGTAGAGGTTAAGGGAATTCCTGGTGTAGCGGTGAAATGCGTAGATATCAGGAGGAACACCGGTGGCGTAAGCGCTTAACTGGGCCATAATTGACGCTGAGGAACGAAAGCCGGGGTAGCAAATGGGATTAGATACCCCAGTAGTCCCGGCTGTAAACGATGGATACTAGGTGTTGCGGGTATCGACCCCTGCAGTGCCGCAGCCAACGCGATAAGTATCCCGCCTGGGGAGTACGCACGCAAGTGTGAAACTC…	Bacteria	Cyanobacteria	4C0d-2	YS2				1.52612	0.177815	0
581933	GTGTCAGCAGCCGCGGTAATACGTAGGTGGCAAGCGTTATCCGGATTTACTGGGTGTAAAGGGCGTGTAGGCGGGACTGCAAGTCAGATGTGAAAACTATGGGCTCAACCCATAGCCTGCATTTGAAACTGTAGTTCTTGAGTACTGGAGAGGCAGGCGGAATTCCGTGTGTAGCGGTGAAATGCGTAGATATACGGAGGAACACCAGTGGCGAAGGCGGCCTGCTGGACAGCAACTGACGCTGAGGCGCGAAAGCGTGGGGAGCAAACAGGATTAGATACCCTGGTAGTCCACGCTGTAAACGATGGATACTAGGTGTGCGGGGTCTGACCCCCTGCGTGCCGCAGCTAACGCAATAAGTATCCCACCTGGGGAGTACGATCGCAAGGTTGAAACTCA…	Bacteria	Firmicutes	Clostridia	Clostridiales	Ruminococcaceae	Oscillospira		1.21492	0.167408	0
584263	GTGTCAGCAGCCGCGGTAATACGTAGGGAGCAAGCGTTATCCGGATTTATTGGGTGTAAAGGGTGCGTAGACGGGAAATTAAGTTAGTTGTGAAATCCCTCGGCTCAACTGAGGAATTGCAACTAAAACTGATATTCTTGAGTGCAGGAGAGGAAAGTGGAATTCCTAGTGTAGCGGTGAAATGCGTAGATATTAGGAGGAACACCAGTGGCGAAGGCGACTTTCTGGACTGTAACTGACGTTGAGGCACGAAAGCGTGGGGAGCAAACAGGATTAGATACCCTGGTAGTCCACGCTGTAAACGATGGATACTAGGTGTAGGGGGTATTAAGCCTTCTGTGCCGTCGCAAACGCAGTAAGTATCCCACCTGGGGAGTACGACCGCAAGGTTGAAACTCA…	Bacteria	Firmicutes	Clostridia	Clostridiales				-1.49963	0.22131	0
585480	GTGTCAGCAGCCGCGGTAATACGTATGGGGCAAGCGTTATCCGGATTTACTGGGTGTAAAGGGAGCGTAGGCGGCATGGCAAGTCAGAAGTGAAAGCCTGGGGCTCAACCCCGGAACTGCTTTTGAAACTGTCAGGCTAGAGTGTCGGAGGGGTAAGCGGAATTCCTAGTGTAGCGGTGAAATGCGTAGATATTAGGAGGAACACCGGTGGCGAAGGCGGCTTACTGGACGACCACTGACGCTGAGGCTCGAAAGCGTGGGGAGCAAACAGGATTAGATACCCTGGTAGTCCACGCCGTAAACGATGAATACTAGGTGTCGGGGAACAATAGTTCTCCGGTGCCGCAGCTAACGCATTAAGTATTCCACCTGGGGAGTACGTTCGCAAGAATGAAACTC…	Bacteria	Firmicutes	Clostridia	Clostridiales	Lachnospiraceae	Anaerostipes		-0.622952	0.171626	0
585989	GTGTCAGCCGCCGCGGTAATACGTAGGTGGCGAGCGTTGTCCGGAATTATTGGGCGTAAAGAGCATGTAGGCGGTTTTTTAAGTCTGGAGTGAAAATGCGGGGCTCAACCCCGTATGGCTTTGGATACTGGAAGACTTGAGTGCAGGAGAGGAAAGGGGAATTCCCAGTGTAGCGGTGAAATGCGTGGATATTGGGAGGAACACCAGTGGCGAAGGCGCCTTTCTGGACTGTGTCTGACGCTGAGATGCGAAAGCCAGGGTAGCGAACGGGATTAGATACCCCGGTAGTCCTGGCCGTAAACGATGGGTACTAGGTGTAGGAGGTATCGACCCCTTCTGTGCCGGAGTTAACGCAATAAGTACCCCGCCTGGGGAGTACGGCCGCAAGGCTGAAACTCA…	Bacteria	Firmicutes	Clostridia	Clostridiales	Veillonellaceae	Phascolarctobacterium		-0.95964	0.228064	0
589410	GTGTCAGCAGCCGCGGTAATACGGGGGGTGCAAGCGTTGTCCGGAATCATTGGGCGTAAAGCGTTCGTAGGCGGTATGTCAAGTCTGGTGTTAAATCCCGGGGCTCAACTCCGGTCAAGCATTGGATACTGGCAAACTAGAATGTGGTAGAGGTAAAGGGAATTCCTGGTGTAGCGGTGAAATGCGTAGATATCAGGAGGAACACCGGTGGCGTAAGCGCTTTACTGGGCCATAATTGACGCTGAGGAACGAAAGCCGGGGGAGCAAATGGGATTAGATACCCCAGTAGTCCCGGCCGTAAACGATGGATACTAGGTGTTGCGGGTATCGACCCCTGCAGTGCCGCAGCCAACGCGATAAGTATCCCGCCTGGGGAGTACGCACGCAAGTGTGAAACTC…	Bacteria	Cyanobacteria	4C0d-2	YS2				1.20602	0.152391	0
589822	GTGTCAGCAGCCGCGGTAATACGTAGGGGGCAAGCGTTATCCGGATTTACTGGGTGTAAAGGGAGCGTAGACGGCTTGGCAAGTCTGATGTGAAAGGCCGGGGCTCAACCCCGGGACTGCATTGGAAACTGTTAGGCTTGAGTGCCGGAGAGGTAAGCGGAATTCCTAGTGTAGCGGTGAAATGCGTAGATATTAGGAGGAACACCAGTGGCGAAGGCGGCTTACTGGACGGTAACTGACGTTGAGGCTCGAAAGCGTGGGGAGCAAACAGGATTAGATACCCTGGTAGTCCACGCCGTAAACGATGAATACTAGGTGTCGGGTGGCAAAGCCATTCGGTGCCGCAGCAAACGCAATAAGTATTCCACCTGGGGAGTACGTTCGCAAGAATGAAACTCA…	Bacteria	Firmicutes	Clostridia	Clostridiales	Lachnospiraceae	Blautia		1.25856	0.203566	0
590015	GTGTCAGCAGCCGCGGTAATACGTAGGGGGCGAGCGTTGTCCGGAATGACTGGGCGTAAAGGGCGTGTAGGCGGCTGGATAAGTCTGGAGTGAAAGTCCTGCTTTTAAGGTGGGAATTGCTTTGGAGACTGTTCAGCTTGAGTGCGGAAGAGGTAAGTGGAATTCCCAGTGTAGCGGTGAAATGCGTAGAGATTGGGAGGAACACCAGTGGCGAAGGCGACTTACTGGGCCGTAACTGACGCTGAGGCGCGAAAGCGTGGGGAGCGAACAGGATTAGATACCCTGGTAGTCCACGCTGTAAACGATGAATGCTAGGTGTTGCGGGTATCGACCCCCGCAGTGCCGGAGTTAACGCAATAAGCATTCCGCCTGGGGAGTACGGCCGCAAGGTTGAAACTC…	Bacteria	Firmicutes	Clostridia	Clostridiales				1.41234	0.210428	0
592649	GTGTCAGCAGCCGCGGTAATACGTAGGGAGCAAGCGTTATCCGGAATTATTGGGTGTAAAGGGTGCGTAGACGGGAATACAAGTTAGTTGTGAAAGCCCTCGGCTTAACTGAGGAATTGCAACTAAAACTATATTTCTTGAGTGCAGGAGAGGGAAGCGGAATTCCTAGTGTAGCGGTGAAATGCGTAGATATTAGGAGGAACACCAGTGGCGAAGGCGGCTTTCTGGACTGTAACTGACGTTGAGGCACGAAAGTGTGGGGAGCAAACAGGATTAGATACCCTGGTAGTCCACACTGTAAACGATGGATACTAGGTGTAGGAGATGATTTCATCATCTGTGCCGAAAGCAAACGCAATAAGTATCCCACCTGGGGAGTACGGCCGCAAGGTTGAAACT…	Bacteria	Firmicutes	Clostridia	Clostridiales				0.52299	0.171196	0.00362452
593733	GTGTCAGCAGCCGCGGTAATACGTAGGGGGCGAGCGTTGTCCGGAATGATTGGGCGTAAAGGGCGCGTAGGCGGCCTGGTAAGTCTGGAGTGAAAGTCCCGTTTTTAAGGTGGGAATGGCTTTGGATACTGTCAGGCTGGAGTGCAGGAGAGGTCAGTGGAATTCCCAGTGTAGCGGTGAAATGCGTAGAGATTGGGAGGAACACCAGTGGCGAAGGCGACTGACTGGACTGTAACTGACGCTGAGGCGCGAAAGTGTGGGGAGCAAACAGGATTAGATACCCTGGTAGTCCACACTGTAAACGATGAATGCTAGGTGTAGGGGGTATCGACCCCTTCTGTGCCGGAGTCAACACAATAAGCATTCCGCCTGGGGAGTACGGCCGCAAGGTTGAAACTC…	Bacteria	Firmicutes	Clostridia	Clostridiales				-0.90459	0.253109	0
594119	GTGTCAGCAGCCGCGGTAATACGTAGGTGGCAAGCGTTGTCCGGATTTACTGGGTGTAAAGGGCGCGTAGGCGGGACTGCAAGTCAGATGTGAAAACTATGGGCTTAACCCATAGCCTGCATTTGAAACTGTGGTTCTTGAGTGATGGAGAGGCAAGTGGAATTCCTAGTGTAGCGGTGAAATGCGTAGATATTAGGAGGAACACCAGTGGCGAAGGCGACTTGCTGGACATTAACTGACGCTGAAGCGCGAAAGCGTGGGGAGCAAACAGGATTAGATACCCTGGTAGTCCACGCCGTAAACGATGAATACTAGGTGTGGGGGGACTGACCCCCTCCGTGCCGGAGTAAACACAATAAGTATTCCACCTGGGGAGTACGACCGCAAGGTTGAAACTCA…	Bacteria	Firmicutes	Clostridia	Clostridiales	Ruminococcaceae			0.36139	0.144343	0.0162543
613697	GTGTCAGCAGCCGCGGTAATACGTAGGTGGCGAGCGTTATCCGGATTTATTGGGCGTAAAGCGTCCGCAGCCGGCTTGATTAGTCTAGAATAAAAGCCCGGAGCTTAACTCCGGTTCGTTCTAGAAACTGTCAGGCTCGAGTGTGGTAGAGGCAAATGGAATTTCTAGTGTAGCGGTAGAATGCGTAGATATTAGAAGGAACACCAGTGGCGAAGGCGATTTGCTGGGCCATCACTGACGGTCAGGGACGAAAGCGTGGGGAGCAAATAGGATTAGATACCCTAGTAGTCCACGCCGTAAACGATGAGTACTAAGTGTCGGGTTACCGGTGCTGAAGTTAACACATTAAGTACTCCGCCTGAGTAGTACGGTCGCAAGGCTGAAACTCAAATAAATTGA…	Bacteria	Tenericutes	Mollicutes	RF39				0.63478	0.162422	0
629361	GTGTCAGCAGCCGCGGTAATACGTAGGAGGCAAGCGTTATCCGGAATGACTGGGCGTAAAGGGTGCGTAGGTGGTTTGGCAAGTTGGTAGCGTAATTCCGGGGCTCAACTTCGGAACTACTACCAAAACTGCTGGGCTTGAGTGCAGGAGGGGTGAACGGAATTCCTAGTGTAGCGGTGGAATGCGTAGATATTAGGAGGAACACCAGCGGCGAAGGCGGTTCACTGGACTGTAACTGACACTGAGGCACGAAAGCGTGGGGAGCAAACAGGATTAGATACCCTGGTAGTCCACGCTGTAAACGATGAATACTAGGTGTAGGGGGTATCGACTCCCTCTGTGCCGTCGCTAACGCATTAAGTATTCCGCCTGGGGACTACGGCCGCAAGGTTGAAACCT…	Bacteria	Firmicutes	Clostridia	Clostridiales				0.871247	0.208329	0.00191886
640999	GTGTCAGCAGCCGCGGTAATACGTAGGGAGCAAGCGTTATCCGGATTTATTGGGTGTAAAGGGTGCGTAGACGGGATAGCAAGTTAGTTGTGAAATCCCTCGGCTTAACTGAGGAACTGCAACTAAAACTATTATTCTTGAGTGCTGGAGAGGAAAGTGGAATTCCTAGTGTAGCGGTGAAATGCGTAGATATTAGGAGGAACACCAGTGGCGAAGGCGACTTTCTGGACAGTAACTGACGTTGAGGCACGAAAGTGTGGGGAGCAAACAGGATTAGATACCCTGGTAGTCCACACTGTAAACGATGGATACTAGGTGTAGGGGATGAATAATCCACTGTGCCGTCGCAAACGCAGTAAGTATCCCACCTGGGGAGTACGGCCGCAAGGTTGAAACTCA…	Bacteria	Firmicutes	Clostridia	Clostridiales				-0.407267	0.177965	0.0388562
646499	GTGTCAGCAGCCGCGGTAATACGTAGGGAGCGAGCGTTATCCGGATTTATTGGGTGTAAAGGGTGCGTAGACGGGTGATTAAGTTAGTTGTGAAATCCCATGGCTCAACTGTGGAACTGCAACTAAAACTGGTTATCTTGAGTACTGGAGAGGAAAGTGGAATTCCTAGTGTAGCGGTGAAATGCGTAGATATTAGGAGGAACACCAGTGGCGAAGGCGACTTTCTGGACAGAAACTGACGTTGAGGCACGAAAGTGTGGGGAGCAAACAGGATTAGATACCCTGGTAGTCCACACTGTAAACGATGGATACTAGGTGTAGGGTGTGAAGAACGCTCTGTGCCGTCGCAAACGCAGTAAGTATCCCACCTGGGGAGTACGGCCGCAAGGTTGAAACTCA…	Bacteria	Firmicutes	Clostridia	Clostridiales				-0.631017	0.183462	0
647215	GTGTCAGCAGCCGCGGTAATACGTAGGGAGCAAGCGTTATCCGGATTTACTGGGTGTAAAGGGCGTGTAGGCGGGAAAGCAAGTCAGATGTGAAAACCATGGGCTCAACCCATGGCCTGCATTTGAAACTGTTTTTCTTGAGTACTGGAGAGGCAGGCGGAATTCCGTGTGTAGCGGTGAAATGCGTAGATATACGGAGGAACACCAGTGGCGAAGGCGGCCTGCTGGACAGCAACTGACGCTGAGGCGCGAAAGCGTGGGGAGCAAACAGGATTAGATACCCTGGTAGTCCACGCTGTAAACGATGGATACTAGGTGTGGGGGGACTGACCCCCTCCGTGCCGCAGTTAACACAATAAGTATCCCACCTGGGGAGTACGATCGCAAGGTTGAAACTCA…	Bacteria	Firmicutes	Clostridia	Clostridiales	Ruminococcaceae	Oscillospira		1.2406	0.130751	0
674324	GTGTCAGCAGCCGCGGTAATACGTAGGTGGCAAGCGTTGTCCGGAATTACTGGGTGTAAAGGGTGCGCAGGCGGGACAGCAAGTTGGATGTGAAATACCGGGGCTTAACCCCGGGGCTGCATCCAAAACTGTTGTTCTTGAGTGAAGTAGAGGTAGGCGGAATTCCGAGTGTAGCGGTGAAATGCGTAGATATTCGGAGGAACACCAGTGGCGAAGGCGGCCTACTGGGCTTTAACTGACGCTGAGGCACGAAAGCATGGGGAGCAAACAGGATTAGATACCCTGGTAGTCCATGCTGTAAACGATGAATACTAGGTGTGGGGGGACTGACCCCTTCCGTGCCGGAGTAAACACAATAAGTATTCCACCTGGGGAGTACGACCGCAAGGTTGAAACTCA…	Bacteria	Firmicutes	Clostridia	Clostridiales	Ruminococcaceae			-0.741772	0.183933	0
696563	GTGTCAGCAGCCGCGGTAATACGTAGGGGGCAAGCGTTATCCGGATTTACTGGGTGTAAAGGGAGCGTAGACGGGAGAGCAAGTCTGATGTGAAAGGCGGGGGCTTAACCCCTGGACTGCATTGGAAACTGTCCTTCTTGAGTGCCGGAGAGGTAAGCGGAATTCCTAGTGTAGCGGTGAAATGCGTAGATATTAGGAGGAACACCAGTGGCGAAGGCGGCTTACTGGACGGTAACTGACGTTGAGGCTCGAAAGCGTGGGGAGCAAACAGGATTAGATACCCTGGTAGTCCACGCGGTAAACGATGAATACTAGGTGTTGGGCAGCAAAGCTGTTCGGTGCCGCAGCAAACGCAATAAGTATTCCACCTGGGGAGTACGTTCGCAAGAATGAAACTCA…	Bacteria	Firmicutes	Clostridia	Clostridiales	Lachnospiraceae			0.657238	0.18351	0
73753	GTGTCAGCAGCCGCGGTAATACGGAGGATGCGAGCGTTATCCGGATTTATTGGGTTTAAAGGGTGCGTAGGCGGTTTATTAAGTTAGTGGTTAAATATTTGAGCTAAACTCAATTGTGCCATTAATACTGGTAAACTGGAGTACAGACGAGGTAGGCGGAATAAGTTAAGTAGCGGTGAAATGCATAGATATAACTTAGAACTCCGATAGCGAAGGCAGCTTACCAGACTGTAACTGACGCTGATGCACGAGAGCGTGGGTAGCGAACAGGATTAGATACCCTGGTAGTCCACGCCGTAAACGATGCTCACTGGTTCTGTGCGATATATTGTACGGGATTAAGCGAAAGTATTAAGTGAGCCACCTGGGGAGTACGTCGGCAACGATGAAACTCAAAGA…	Bacteria	Bacteroidetes	Bacteroidia	Bacteroidales	[Odoribacteraceae]	Odoribacter		2.13197	0.252988	0
754283	GTGTCAGCAGCCGCGGTAATACGTAGGGGGCGAGCGTTGTCCGGAATGATTGGGCGTAAAGGGCGCGTAGGCGGCCTGTTAAGTCTGGAGTGAAAGTCCTGTTTTTAAGATGGGAATTGCTTTGGATACTGGGAGGCTTGAGTGCAGGAGAGGTTATCGGAATTCCCGGTGTAGCGGTGAAATGCGTAGAGATCGGGAGGAACACCAGTGGCGAAGGCGGGTAACTGGACTGCAACTGACGCTGAGGCGCGAAAGTGTGGGGAGCAAACAGGATTAGATACCCTGGTAGTCCACACTGTAAACGATGAATGCTAGGTGTAGGAGGTATCGACCCCTTCTGTGCCGGAGTCAACACAATAAGCATTCCGCCTGGGGAGTACGGCCGCAAGGTTGAAACTC…	Bacteria	Firmicutes	Clostridia	Clostridiales				-2.80077	0.442295	0
769075	GTGTCAGCAGCCGCGGTAATACGTAGGGAGCAAGCGTTATCCGGAATTATTGGGTGTAAAGGGTGCGTAGACGGGAGTTTAAGTTGGTTGTGAAATCCCTCGGCTTAACTGAGGAACTGCAACTAAAACTGGGCTTCTTGAGTGCAGGAGAGGAAAGTGGAATTCCTAGTGTAGCGGTGAAATGCGTAGATATTAGGAGGAACACCAGTGGCGAAGGCGACTTTCTGGACTGTAACTGACGTTGAGGCACGAAAGTGTGGGGAGCAAACAGGATTAGATACCCTGGTAGTCCACACTGTAAACGATGGATACTAGGTGTAGGGTGTATTAAGCATTCTGTGCCGTCGCAAACGCAATAAGTATCCCACCTGGGGAGTACGGCCGCAAGGTTGAAACTCA…	Bacteria	Firmicutes	Clostridia	Clostridiales				-0.644292	0.164108	0
772972	GTGTCAGCAGCCGCGGTAATACGTAGGGAGCAAGCGTTATCCGGAATTATTGGGTGTAAAGGGTGCGTAGACGGGAATACAAGTTGGTTGTGAAATCCCTCGGCTCAACTGAGGAACTGCAACCAAAACTATATTTCTTGAGTGCAGGAGAGGAAAGCGGAATTCCTAGTGTAGCGGTGAAATGCGTAGATATTAGGAGGAACACCAGTGGCGAAGGCGGCTTTCTGGACTGTAACTGACGTTGAGGCACGAAAGTGTGGGGAGCAAACAGGATTAGATACCCTGGTAGTCCACACCGTAAACGATGGATACTAGGTGTAGGGAATGATATATTTTCTGTGCCGAAAGCAAACGCAATAAGTATCCCACCTGGGGAGTACGGCCGCAAGGTTGAAACTC…	Bacteria	Firmicutes	Clostridia	Clostridiales				-0.456958	0.215024	0.0442746
798164	GTGTCAGCAGCCGCGGTAATACGTAGGGGGCGAGCGTTGTCCGGAATGATTGGGCGTAAAGGGCGCGTAGGCGGCCTGGTAAGTCTGGAGTGAAAGTCCTGCTTTTAAGGTGGGAATTGCTTTGGAAACTGCCGGGCTGGAGTGCAGGAGAGGAAAGCGGAATTACCGGTGTAGCGGTGAAATGCGTAGAGATCGGTAGGAACACCAGTGGCGAAGGCGGCTTTCTGGACTGAAACTGACGCTGAGGCGCGAAAGCGTGGGGAGCAAACAGGATTAGATACCCTGGTAGTCCACGCGGTAAACGATGAATGCTAGGTGTAGGAGGTATCGACCCCTTCTGTGCCGGAGTCAACACAATAAGCATTCCGCCTGGGGAGTACGGCCGCAAGGTTGAAACTC…	Bacteria	Firmicutes	Clostridia	Clostridiales				1.04439	0.296356	0
799034	GTGTCAGCAGCCGCGGTAATACGTAGGGAGCAAGCGTTATCCGGATTTATTGGGTGTAAAGGGTGCGTAGACGGGAGAGCAAGTTGGCTGTGAAATCCCTCGGCTTAACTGAGGAACTGCAACCAAAACTGTTTTTCTTGAGTGCTGGAGAGGAAAGTGGAATTCCTAGTGTAGCGGTGAAATGCGTAGATATTAGGAGGAACACCAGTGGCGAAGGCGACTTTCTGGACAGTAACTGACGTTGAGGCACGAAAGTGTGGGGAGCAAACAGGATTAGATACCCTGGTAGTCCACACCGTAAACGATGGATACTAGGTGTAGGGGATGAATAATCTTCTGTGCCGTCGCAAACGCAATAAGTATCCCACCTGGGGAGTACGGCCGCAAGGTTGAAACTCA…	Bacteria	Firmicutes	Clostridia	Clostridiales				-2.68358	0.200252	0
803010	GTGTCAGCAGCCGCGGTAATACGTAGGGAGCGAGCGTTGTCCGGAATTACTGGGTGTAAAGGGAGTGTAGGCGGGACTGCAAGTCAGATGTGAAATGTAGGGGCTCAACCCCTGAACTGCATTTGAAACTGTGGATCTTGAGTGAAGTAGAGGTAAGCGGAATTCCTAGTGTAGCGGTGAAATGCGTAGATATTAGGAGGAACATCAGTGGCGAAGGCGGCTTACTGGGCTTTTACTGACGCTGAGGCTCGAAAGCGTGGGGAGCAAACAGGATTAGATACCCTGGTAGTCCACGCTGTAAACGATGATTACTAGGTGTGGGGGGACTGACCCCTTCCGTGCCGCAGTTAACACAATAAGTAATCCACCTGGGGAGTACGACCGCAAGGTTGAAACTCA…	Bacteria	Firmicutes	Clostridia	Clostridiales	Ruminococcaceae			-0.910796	0.300303	0.00191886
821538	GTGTCAGCAGCCGCGGTAATACGTAGGGAGTAAGCGTTGTCCGGATTTACTGGGTGTAAAGGGTGCGTAGGCGGCTAAGCAAGTCAGACGTGAAATATATAGGCTTAACCTGTAGACTGCGTTTGAAACTGCATAGCTTGAGTGGAGTAGAGGCAGATGGAATTTCCAGTGTAGCGGTGAAATGCGTAGATATTGGAAGGAACACCAGTGGCGAAGGCGATCTGCTGGGCTCTAACTGACGCTGAGGCACGAAAGCATGGGTAGCAAACAGGATTAGATACCCTGGTAGTCCATGCTGTAAACGATGATTACTAGGTGTGGGAAGACTGACCCTTTCCGTGCCGGAGTTAACACAATAAGTAATCCACCTGGGGAGTACGGCCGCAAGGTTGAAACTCA…	Bacteria	Firmicutes	Clostridia	Clostridiales	Ruminococcaceae	Ruminococcus		-1.68946	0.167035	0
823634	GTGTCAGCAGCCGCGGTAATACGTAGGGAGCAAGCGTTATCCGGATTTACTGGGTGTAAAGGGTGCGTAGGCGGCTTGGTAAGTCAGATGTGAAATGTATGGGCTCAACCCATGAACTGCATTTGAAACTATCGAGCTTGAGTGAAGTAGAGGTAGGCGGAATTCCCTGTGTAGCGGTGAAATGCGTAGAGATAGGGAGGAACACCAGTGGCGAAGGCGGCCTACTGGGCTTTAACTGACGCTGAGGCACGAAAGCGTGGGTAGCAAACAGGATTAGATACCCTGGTAGTCCACGCTGTAAACGATGATTACTAGGTGTGGGAGGTCTGACCCCTTCCGTGCCGGAGTTAACACAATAAGTAATCCACCTGGGGAGTACGACCGCAAGGTTGAAACTCA…	Bacteria	Firmicutes	Clostridia	Clostridiales	Ruminococcaceae	Ruminococcus		-0.733998	0.280591	0.0177577
825939	GTGTCAGCAGCCGCGGTAATACGTAGGGAGCAAGCGTTATCCGGAATTATTGGGTGTAAAGGGTGCGTAGACGGGATGTCAAGTTAGTTGTGAAATACCCTGGCTCAACTGGGGAACTGCAACTAAAACTAACATTCTTGAGTGCAGGAGAGGAAAGTGGAATTCCTAGTGTAGCGGTGAAATGCGTAGATATTAGGAAGAACATCGGTGGCGAAGGCGACTTTCTGGACTGTAACTGACGTTGAGGCACGAAAGTGTGGGGAGCAAACAGGATTAGATACCCTGGTAGTCCACACTGTAAACGATGGATACTAGGTGTAGGGGGTATTAAGCCTTCTGTGCCGTCGCTAACGCAGTAAGTATCCCACCTGGGGAGTACGACCGCAAGGTTGAAACTCA…	Bacteria	Firmicutes	Clostridia	Clostridiales				1.50429	0.251746	0
830189	GTGTCAGCAGCCGCGGTAATACGTAGGGGGCAAGCGTTATCCGGAATTACTGGGTGTAAAGGGAGCGTAGACGGTTTAGTAAGTCTGGAGTGAAAGGCGGGGGCCCAACCCCCGGACTGCTCTGGAAACTATTAAACTTGAGTGCAGGAGAGGTAAGCGGAATTCCTAGTGTAGCGGTGAAATGCGTAGATATTAGGAGGAACACCAGTGGCGAAGGCGGCTTACTGGACTGTAACTGACGTTGAGGCTCGAAAGCGTGGGGAGCAAACAGGATTAGATACCCTGGTAGTCCACGCCGTAAACGATGATTACTAGGTGTCGGTGGGTATGGACCCACCGGTGCCGCAGCCAACGCAGTAAGTAATCCACCTGGGGAGTACGTTCGCAAGAATGAAACTC…	Bacteria	Firmicutes	Clostridia	Clostridiales				-1.085	0.218252	0
833458	GTGTCAGCAGCCGCGGTAATACGTAGGGAGCGAGCGTTATCCGGATTTATTGGGTGTAAAGGGTGCGTAGACGGGATGGCAAGTTAGCTGTGAAATCCCTCGGCTCAACCGAGGAACTGCAGCTAAAACTACTATTCTTGAGTGCTGGAGGGGAAAGTGGAATTCCTAGTGTAGCGGTGAAATGCGTAGATATTAGGAGGAACACCAGTGGCGAAGGCGACTTTCTGGACAGTAACTGACGTTGAGGCACGAAAGTGTGGGGAGCAAACAGGATTAGATACCCTGGTAGTCCACACCGTAAACGATGGATACTAGGTGTAGGGAATATTAAGTTTTCTGTGCCGTCGCAAACGCAGTAAGTATCCCACCTGGGGAGTACGGCCGCAAGGTTGAAACTCA…	Bacteria	Firmicutes	Clostridia	Clostridiales				-0.515098	0.154219	0.00191886
837859	GTGTCAGCAGCCGCGGTAATACGTAGGTGGCAAGCGTTGTCCGGATTTACTGGGTGTAAAGGGCGTGTAGGCGGGATGGTAAGTCAGATGTGAAATACCGGGGCTTAACCCCGGGGCTGCATTTGAAACTGCCGTTCTTGAGTGCCGGAGAGGGAAGCGGAATTCCTAGTGTAGCGGTGAAATGCGTAGATATTAGGAGGAACACCAGTGGCGAAGGCGGCTTTCTGGACGGTAACTGACGCTGAGGCGCGAAAGCGTGGGGAGCAAACAGGATTAGATACCCTGGTAGTCCACGCCGTAAACGATGGATACTAGGTGTAGGAGGTATCGACCCCTTCTGTGCCGGAGTCAACACAATAAGTATCCCACCTGGGGAGTACGACCGCAAGGTTGAAACTC…	Bacteria	Firmicutes	Clostridia	Clostridiales	Ruminococcaceae			0.351959	0.148788	0.0320937
849147	GTGTCAGCAGCCGCGGTAATACGTAGGGGGCAAGCGTTATCCGGAATTACTGGGTGTAAAGGGAGCGTAGGCGGCATGGTAAGCCAGATGTGAAAGCCCGAGGCTTAACTTCGAGGATTGCATTTGGAACTATCAAGCTTGAGTACAGGAGAGGAAAGCGGAATTCCTAGTGTAGCGGTGAAATGCGTAGATATTAGGAAGAACACCAGTGGCGAAGGCGGCTTTCTGGACTGAAACTGACGCTGAGGCTCGAAAGCGTGGGGAGCGAACAGGATTAGATACCCTGGTAGTCCACGCCGTAAACGATGAGCGCTAGGTGTCGGGGAGGAATCCTCGGTGCCGCAGTAAACACAATAAGCGCTCCACCTGGGGAGTACGACCGCAAGGTTGAAACTCAAA…	Bacteria	Firmicutes	Clostridia	Clostridiales				1.20396	0.131797	0
849440	GTGTCAGCAGCCGCGGTAACACCGGCAGCTCTAGTGGTAGCAGTTTTTATTGGGCCTAAAGCGTCCGTAGCCGGTTTATTAAGTCTCTGGTGAAATCTTGCAGCTTAACTGTGGGAATTGCTGGAGATACTAGTAGGCTTGAGATCGGGAGAGGTTAGAGGTACTCCCAGGGTAGAGGTGAAATTCTGTAATCCTGGGAGGACCGCCTGTGGCGAAGGCGTCTGACTGGAACGATTCTGACGGTGAGGGACGAAAGCTAGGGGCGCGAACCGGATTAGATACCCGGGTAGTCCTAGCTGTAAACGATGCGGACTTGGTGTTGGGATGGCTTTGGGCTGTTTCAGTGCCGAAGGGAAGCTGTTAAGTCCGCCGCCTGGGAAGTACGGTCGCAAGACTGAA…	Archaea	Euryarchaeota	Methanobacteria	Methanobacteriales	Methanobacteriaceae	Methanobrevibacter		3.34424	0.302087	0
851323	GTGTCAGCAGCCGCGGTAATACGGAGGATGCGAGCGTTATCCGGATTTATTGGGTTTAAAGGGTGCGTAGGTGGTAATTTAAGTCAGCGGTGAAAGTTTGTGGCTCAACCATAAAATTGCCGTTGAAACTGGGTTACTTGAGTGTGTTTGAGGTAGGCGGAATGCGTGGTGTAGCGGTGAAATGCATAGATATCACGCAGAACTCCAATTGCGAAGGCAGCTTACTAAACCATAACTGACACTGAAGCACGAAAGCGTGGGTATCAAACAGGATTAGATACCCTGGTAGTCCACGCAGTAAACGATGATTACTAGGAGTTTGCGATAGACAGTAAGCTCTACAGCGAAAGCGTTAAGTAATCCACCTGGGGAGTACGCCGGCAACGGTGAAACTCAAAG…	Bacteria	Bacteroidetes	Bacteroidia	Bacteroidales	Porphyromonadaceae	Parabacteroides		-3.96641	0.382992	0
857827	GTGTCAGCAGCCGCGGTAATACGGAGGATGCGAGCGTTATCCGGATTTATTGGGTTTAAAGGGTGCGTAGGCTGTAATTTAAGTCAGTGGTGAAATGTACGGGCTTAACCGGTGATATGCCATTGATACTGGATTGCTGGAATACGGATGCGGTATGCGGAATGTGTAGTGTAGCGGTGAAATGCATAGATATTACACAGAACACCGATTGCGAAGGCAGCATACCAAGGCGGGATTGACGCTGAAGCACGAAAGTGTGGGGATCGAACAGGATTAGATACCCTGGTAGTCCACACAGTAAACGATGATAACCAGCTGTCGGCGATATATAGTCGGTAGTGAAGCGAAAGCGATAAGTTATCCACCTGGGGAGTACGACCGCAAGGTTGAAACTCAAAT…	Bacteria	Bacteroidetes	Bacteroidia	Bacteroidales				-8.00521	0.253436	0
870421	GTGTCAGCAGCCGCGGTAATACGTAGGTTGCAAGCGTTGTCCGGATTTACTGGGTGTAAAGGGCGTGTAGGCGGAACTGCAAGTCAGATGTGAAATACCGGGGCTCAACCCCGGGGCTGCATTTGAAACTGTAGTCCTTGAGTATCGGAGAGGCAAGCGGAATTCCTAGTGTAGCGGTGAAATGCGTAGATATTAGGAGGAACACCAGTGGCGAAGGCGGCTTGCTGGACGACAACTGACGCTGAGGCGCGAAAGCGTGGGGAGCAAACAGGATTAGATACCCTGGTAGTCCACGCTGTAAACGATGAATACTAGGTGTGGGGGGACTGACCCCCTCCGTGCCGGAGTTAACACAATAAGTATTCCACCTGGGGAGTACGACCGCAAGGTTGAAACTCA…	Bacteria	Firmicutes	Clostridia	Clostridiales	Ruminococcaceae			1.32084	0.185033	0
874627	GTGTCAGCAGCCGCGGTAATACGTAGGGGGCGAGCGTTATCCGGATTTATTGGGCGTAAAGCGTGTGTAGGCGGTTTATTAAGTTTAAGATTAAAGCCTGGGGCTTAACTCCAGTTTGTCTTAAAAACTGGTAGACTAGAGTGCGGTAGAGGCAAACGGAATTTCTAGTGTAGCGGTGAAATGCGTAGATATTAGAAGGAACACCAGTGGCGAAAGCGGTTTGCTGGGCCGTTACTGACGCTGAGGCACGAAAGCGTGGGGAGCAAATAGGATTAGATACCCTAGTAGTCCACGCCGTAAACGATGAGTACTAAGTGTTGGGGTTTCCCAGTGCTGAAGCTAACGTATTAAGTACTCCGCCTGAGTAGTACGGTCGCAAGGCTGAAACTCAAATAAATT…	Bacteria	Tenericutes	Mollicutes	RF39				0.467661	0.167974	0.00853791
953855	GTGTCAGCAGCCGCGGTAATACGGAGGATCCAAGCGTTATCCGGATTTATTGGGTTTAAAGGGTGCGTAGGCGGTTTGATAAGTTAGAGGTGAAATACCGGGGCTCAACTCCGGAACTGCCTCTAATACTGTTGAACTAGAGAGTAGTTGCGGTAGGCGGAATGTATGGTGTAGCGGTGAAATGCTTAGAGATCATACAGAACACCGATTGCGAAGGCAGCTTACCAAACTATATCTGACGTTGAGGCACGAAAGCGTGGGGAGCAAACAGGATTAGATACCCTGGTAGTCCACGCAGTAAACGATGATAACTCGTTGTCGGCGATACACAGTCGGTGACTAAGCGAAAGCGATAAGTTATCCACCTGGGGAGTACGTTCGCAAGAATGAAACTCAAAT…	Bacteria	Bacteroidetes	Bacteroidia	Bacteroidales	Rikenellaceae			-0.496797	0.177207	0.00362452
976470	GTGTCAGCAGCCGCGGTAATACGTAGGGGGCAAGCGTTATCCGGATTTACTGGGTGTAAAGGGAGCGTAGGTGGCAGGGCAAGTCAGATGTGAAATGCCGGGGCTCAACCCCGGAACTGCATTTGAAACTGTCCGGCTGGAGTGCAGGAGAGGTAAGTGGAATTCCTAGTGTAGCGGTGAAATGCGTAGATATTAGGAGGAACACCAGTGGCGAAGGCGGCTTACTGGACTGTAACTGACACTGAGGCTCGAAAGCGTGGGGAGCAAACAGGATTAGATACCCTGGTAGTCCACGCCGTAAACGATGAATACTAGGTGTCGGGGCCCGCAGGGCTTCGGTGCCGCAGCTAACGCAGTAAGTATTCCACCTGGGGAGTACGTTCGCAAGAATGAAACTCA…	Bacteria	Firmicutes	Clostridia	Clostridiales				-1.34298	0.252157	0
New.ReferenceOTU1008	GTGCCAGCAGCCGCGGTAATACGTAGGGAGCAAGCGTTATCCGGAATTACTGGGTGTAAAGGGAGTGTAGGCGGGATTGCAAGTCAGATGCGAAAATTATGGGCTCAACTCATAACCTGCATTTGAAACTGTAATTCTTGAGTGAAGTAGAGGTAAGCGGAATTCCATGTGTAGCGGTGAAATGCGTAGATATATGGAGGAACATCAGTGGCGAAGGCGGCTTACTGGGCTTTTACTGACGCTGAGGCTCGAAAGCGTGGGGAGCAAACAGGATTAGATACCCTGGTAGTCCACGCTGTAAACGATGATTACTAGGTGTGGGGGGACTGACCCCTTCCGTGCCGGAGTTAACACAATAAGTAATCCACCTGGGGAGTACGGTCGCAAGACTGAAACTCA…	Bacteria	Firmicutes	Clostridia	Clostridiales	Ruminococcaceae			-0.619886	0.144408	0
New.ReferenceOTU1009	GTGCCAGCAGCCGCGGTAATACGTAGGGAGCGAGCGTTGTCCGGAATTACTGGGTGTAAAGGGAGCGTAGGCGGGGGTGCAAGTCAGATGTGAAAAGTAGGGGCTTAACCCCTGAACTGCATTTGAAACTGTAATTCTTGAGTGAAGTAGAGGTAAGCGGAATTCCTAGTGTAGCGGTGAAATGCGTAGATATTAGGAGGAACATCAGTGGCGAAGGCGGCTTACTGGGCTTTAACTGACGCTGAGGCTCGAAAGCGTGGGGAGCAAACAGGATTAGATACCCTGGTAGTCCACGCTGTAAACGATGATCACTAGGTGTGGGGGGATAAGGACCCTTCCGTGCCGCAGTTAACACAATAAGTGATCCACCTGGGGAGTACGGTCGCAAGGCTGAAACTC…	Bacteria	Firmicutes	Clostridia	Clostridiales	Ruminococcaceae			1.69683	0.231035	0
New.ReferenceOTU1016	GTGTCAGCAGCCGCGGTAATACGTAGGGGGCAAGCGTTATCCGGATTTACTGGGTGTAAAGGGAGCGTAGACGGACATGCAAGTCTGGTGTGAAAGGCGGGGGCTCAACCCCCGGACTGCATTGGAAACTGTGTATCTTGAGTGCCGGAGAGGTAAGCGGAATTCCTAGTGTAGCGGTGAAATGCGTAGATATTAGGAGGAACACCAGTGGCGAAGGCGGCTTACTGGACGGCAACTGACGTTGAGGCTCGAAGGCGTGGGGAGCAAACAGGATTAGATACCCTGGTAGTCCACGCGGTAAACGATGAATACTAGGTGTCGGGGTGCAAAGCACTTCGGTGCCGCAGCAAACGCAATAAGTATTCCACCTGGGGAGTACGTTCGCAAGAATGAAACTCA…	Bacteria	Firmicutes	Clostridia	Clostridiales	Lachnospiraceae			0.454171	0.201546	0.0388562
New.ReferenceOTU1041	GTGTCAGCCGCCGCGGTAAGACGTAGGAAGCAAGCGTTGTCCGGAATGACTGGGCGTAAAGGGTGCGTAGGCGGTTTTTTAAGTCTGATGTGAAATCCCGTGGCTTAACCATGGAACTGCATCAGATACTGGGAGACTAGAGTGCGGAAGAGGTTGACGGAATTACTAGTGTAGCGGTACAATGCGTAGATATTAGTAAGAAGACCGGTGGCGAAGGCGGTCAACTGGGACGTAACTGACGCTGAGGCACGAAAGCGTGGGGAGCAAACAGGATTAGATACCCTGGTAGTCCACGCCCTAAACGATGTATATTAGACTATGGCTTTATCGACAAAGTCAGGGTCGTAGCTAACGCGATAAATATACCGCCTGGGGAGTACGAACGCAAGTTTAAAACTC…	Unassigned							1.24656	0.210066	0
New.ReferenceOTU1049	GTGCCAGCAGCCGCGGTAATACGTAGGGAGCGAGCGTTGTCCGGATTTACTGGGTGTAAAGGGTGCGTAGGCGGATTGGCAAGTCAGAAGTGAAATGCATGGGCTTAACCCATGAACTGCTTTTGAAACTGTTGGTCTTGAGTGAAGTAGAGGTAGGCGGAATTCCCGGTGTAGCGGTGAAATGCGTAGAGATCGGGAGGAACACCAGTGGCGAAGGCGGCCTACTGGGCTTTAACTGACGCTGAGGCACGAAAGTGTGGGTAGCAAACAGGATTAGATACCCTGGTAGTCCACACCGTAAACGATGATTACTAGGTGTGGGGGGACTAACCCCCTCCGTGCCGCAGCCAACGCAGTAAGTAATCCACCTGGGGAGTACGTTCGCAAGAATGAAACTCA…	Bacteria	Firmicutes	Clostridia	Clostridiales	Ruminococcaceae			-0.830177	0.158236	0
New.ReferenceOTU1050	GTGCCAGCAGCCGCGGTAATACGTAGGTGGCGAGCGTTATCCGGAATTACTGGGTGTAAAGGGTGTGTAGGCGGGATGGCAAGTCAGATGTGAAAACTATGGGCTCAACCCATAGCCTGCATTTGAAACTGCGGTTCTTGAGTGTCGGAGAGGGAAAGGGAATTCCCAGTGTAGCGGTGAAATGGGTAGATATTGGGAGGAACACCGGTGGCGAAGGCGGTTTACTGGACGACAACTGACGCTGAGACACGAAAGTGTGGGGAGCAAACAGGATTAGATACCCTGGTAGTCCACACCGTAAACGATGAATGCTAGGTGTGGGGGCGCAAGCCTCCGTGCCGGAGCTAACGCAATAAGCATTCCACCTGGGGAGTACGGCCGCAAGGTTGAAACTCAAAT…	Bacteria	Firmicutes	Clostridia	Clostridiales	Ruminococcaceae			1.0735	0.212706	0
New.ReferenceOTU1051	GTGTCAGCAGCCGCGGTAATACGTAGGGGGCAAGCGTTATCCGGATTTACTGGGTGTAAAGGGAGCGTAGACGGGCAGGCAAGTCTGGTGTGAAAGGCGGGGGCCCAACCCCCGGACTGCATTGGAAACTGCAGGCCTTGAGTGCCGGAGAGGTAAGCGGAATTCCTAGTGTAGCGGTGAAATGCGTAGATATTAGGAGGAACACCAGTGGCGAAGGCGGCTTACTGGACGGCAACTGACGTTGAGGCTCGAAAGCGTGGGGAGCAAACAGGATTAGATACCCTGGTAGTCCACGCGGTAAACGATGAATACTAGGTGTCGGGGGGCAAGGCCCCCCGGTGCCGCAGCAAACGCAGTAAGTATTCCACCTGGGGAGTACGTTCGCAAGAATGAAACTCA…	Bacteria	Firmicutes	Clostridia	Clostridiales	Lachnospiraceae	Blautia		0.410785	0.16461	0.0207037
New.ReferenceOTU1056	GTGTCAGCAGCCGCGGTAATACGTAGGGAGCAAGCGTTATCCGGATTTATTGGGTGTAAAGGGTGCGTAGACGGGAATTTAAGTTAGTTGTGAAATCCCTCGGCTTAACTGAGGAACTGCAACTAAAACTGGGTTTCTTGAGTGCTGGAGAGGAAAGTGGAATTCCTAGTGTAGCGGTGAAATGCGTAGATATTAGGAGGAACACCAGTGGCGAAGGCGACTTTCTGGACAGTAACTGACGTTGAGGCACGAAAGTGTGGGGAGCAAACAGGATTAGATACCCTGGTAGTCCACACTGTAAACGATGGATACTAGGTGTAGGGAATATTAAAATCTCTGTGCCGTCGCAAACGCAGTAAGTATCCCACCTGGGGAGTACGACCGCAAGGTTGAAACTCA…	Bacteria	Firmicutes	Clostridia	Clostridiales				-0.837014	0.167327	0
New.ReferenceOTU106	GTGCCAGCAGCCGCGGTAATACGTAGGGAGCAAGCGTTATCCGGAATTACTGGGTGTAAAGGGAGTGTAGGCGGGATTGTAAGTCAGATGGGAAAATTATGGGATCAACTCATAACCTGCATTTGAAACTGCGATTCTTGAGTGAAGTAGAGGTAAGCGGAATTCCATGTGTAGCGGTGAAATGCCTAGATATATGGAGGAACATCAGTGGCGAAGGCGGCTTACTGGGCTTTTACTGACGCTGAGGCTCGAAAGCGTGGGGAGCAAACAGGATTAGATACCCTGGTAGTCCACGCTGTAAACGATGATTACTAGGTGTGGGGGGACTGACCCCTTCCGTGCCGGAGTTAACACAATAAGTAATCCACCTGGGGAGTACGGTCGCAAGACTGAAACTCA…	Bacteria	Firmicutes	Clostridia	Clostridiales	Ruminococcaceae			0.64354	0.206528	0.00362452
New.ReferenceOTU1065	GTGTCAGCCGCCGCGGTAATACGTAGGTGGCGAGCGTTATCCGGATTTATTGGGCGTAAAGCGTCCGCAGCCGGTTTATTAAGTATAGAATTAAATTTCGGGGCTTAACCCCGTCTCGTTCTATAAACTGATAGGCTAGAGTGTGGTAGAGGCAAGTGGAATTTCTAGTGTAGCGGTAGAATGCGTAGATATTAGAAGGAACACCAGTGGCGAAGGCGACTTGCTGGGCCACCACTGACGGTCAGGGACGAAGGCGTGGGGAGCGAATAGGATTAGATACCCTAGTAGTCCACGCCGTAAACGATGAGTACTAAGTGTCGGGTAACCGGTGCTGAAGTTAACACATTAAGTACTCCGCCTGAGTAGTACGGTCGAAAGGCTGAAACTCAAAGAAATTGA…	Bacteria	Tenericutes	Mollicutes	RF39				-1.45704	0.214391	0
New.ReferenceOTU107	GTGTCAGCAGCCGCGGTAATACGTAGGGGGCAAGCGTTATCCGGATTTACTGGGTGTAAAGGGAGCGTAGACGGCTTGGCAAGTCTGATGTGAAAGGCTGGGGCTTAACCCCGGGACTGCATTGGAAACTGTCAGGCTTGAGTGCCGGAGGGGTAAGCGGAATTCCTGGTGTAGCGGTGAAATGCGTAGATATCAGGAGGAACACCGGTGGCGAAGGCGGCTTACTGGACGGTGACTGACGTTGAGGCTCGAAGGCGTGGGGAGCAAACAGGATTAGATACCCTGGTAGTCCACGCGGTAAACGATGAATACTAGGTGTCAGGGGGCAGAGCCCTTTGGTGCCGCAGCAAACGCAGTAAGTATTCCACCTGGGGAGTACGTTCGCAAGAATGAAACTTA…	Bacteria	Firmicutes	Clostridia	Clostridiales	Lachnospiraceae			0.992534	0.186622	0
New.ReferenceOTU1071	GTGTCAGCAGCCGCGGTAATACGTAGGTGGCGAGCGTTGTCCGGATTTACTGGGTGTAAAGGGCGCGTAGGCGGGCATGCAAGTCAGATGTGAAATCTCCGGGCTCAACCCGGAGACTGCATTTGAAACTGTATGTCTTGAGTATCGGAGAGGCAAGCGGAATTCCGTGTGTAGCGGTGAAATGCGTAGATATACGGAGGAACACCAGTGGCGAAGGCGGCTTGCTGGACGACAACTGACGCTGAGGCGCGAAAGCGTGGGGAGCAAACAGGATTAGATACCCTGGTAGTCCACGCCGTAAACGATGAATACTAGGTGTGGGGGGACTGACCCCCTCCGTGCCGCAGTTAACACAATAAGTACTCCGCCTGAGTAGTACGGTCGCAAGGCTGAAACTTA…	Bacteria	Firmicutes	Clostridia	Clostridiales	Ruminococcaceae			0.51611	0.147545	0
New.ReferenceOTU1072	GTGTCAGCCGCCGCGGTAATACGTAGGTGGCGAGCGTTATCCGGAATTACTGGGTGTAAAGGGTGTGTAGGCGGGGAGTTAAGTCAGATGTGAAAATTATGGGCTCAACCCATGACCTGCGTCTGAAACTGACTTTCTTGAGAGTGGGAGAGGTAAACGGAATTCCCGGTGTAGCGGTGAAATGCGTAGATATCGGGAGGAACACCGGTGGCGCAGGCGTTTTACTGGGCCACAACTGACGCTGAGACACGAAAGCGTGGGGAGCAAACAGGATTAGATACCCTGGTAGTCCACGCTGTAAACGATGAATGCTAGGTGTAGGGGTCGTAGGACTTCTGTGCCGAAGTTAACACAATAAGCATTCCACCTGGGGAGTACGGCCGCAAGGTTGAAACTCAA…	Bacteria	Firmicutes	Clostridia	Clostridiales	Ruminococcaceae			1.29291	0.166124	0
New.ReferenceOTU1074	GTGTCAGCAGCCGCGGTAATACGTAGGTGGCGAGCGTTGTCCGGATTTACTGGGTGTAAAGGGCGCGTAGGCGGGCATGCAAGTCAGATGTGAAATCTCCGGGCTTAACCCGGAAACTGCATTTGAAACTGTGTGTCTTGAGTATCGGAGAGGCAAGCGGAATTCCGTGTGTAGCGGTGAAATGCGTAGATATACGGAGGAACACCAGTGGCGAAGGCGGCTTGCTGGACGACAACTGACGCTGAGGCGCGAAAGCGTGGGGAGCAAACAGGATTAGATACCCTGGTAGTCCACGCCGTAAACGATGATTACTAGGTGTGGGGGGACTGACCCCTTCCGTGCCGGAGTTAACACAATAAGTAATCCACCTGGGGAGTACGGTCGCAAGACTGAAACTCA…	Bacteria	Firmicutes	Clostridia	Clostridiales	Ruminococcaceae			0.366682	0.135831	0.0207037
New.ReferenceOTU1085	GTGTCAGCAGCCGCGGTAATACGTAGGTGGCAAGCGTTGTCCGGATTTACTGGGTGTAAAGGGCGTGTAGGCGGGAAGGCAAGTCAGATGTGAAATCCCGGGGCTTAACTCCGGAACTGCATTTGAAACTGTTTTTCTTGAGTACTGGAGAGGCAGACGGAATTCCTAGTGTAGCGGTGAAATGCGTAGATATTAGGAGGAACACCAGTGGCGAAGGCGGTCTGCTGGACAGCAACTGACGCTGAGGCGCGAAAGCGTGGGGAGCAAACAGGATTAGATACCCTGGTAGTCCACGCTGTAAACGATGGATACTAGGTGTGCGGGGACTGACCCCCTGCGTGCCGCAGTTAACACAATAAGTATCCCACCTGGGGAGTACGATCGCAAGGTTGAAACTCA…	Bacteria	Firmicutes	Clostridia	Clostridiales	Ruminococcaceae			2.01135	0.1523	0
New.ReferenceOTU1089	GTGTCAGCAGCCGCGGTAATACGTAGGGAGCGAGCGTTGTCCGGAATTACTGGGTGTAAAGGGAGCGTAGGCGGGATAGCAAGTCAGATGTGAAAACTATGGGCTCAACCTGTAGATTGCATTTGAAACTGTTGTTCTTGAGTGAAGTAGAGGTAAGCGGAATTCCTAGTGTAGCGGTGAAATGCGTAGATATTAGGAGGAACATCGGTGGCGAAGGCGGCTTACTGGGCTTTTACTGACGCTGAGGCTCGAAAGCGTGGGGAGCAAACAGGATTAGATACCCTGGTAGTCCACGCCGTAAACGATGATTACTAGGTGTGGGGGGACTGACCCCTTCCGTGCCGCAGTTAACACAATAAGTAATCCACCTGGGGAGTACGGCCGCAAGGCTGAAACTCA…	Bacteria	Firmicutes	Clostridia	Clostridiales	Ruminococcaceae	Ruminococcus		-1.0473	0.286969	0
New.ReferenceOTU1091	GTGTCAGCAGCCGCGGTAATACGTAGGGAGCGAGCGTTATCCGGATTCATTGGGCGTAAAGGGCGCGTAGGCGGCCGCTTAAGCGGAACCTTTAAGACCGGTGCTCAACCCCGGCTCGGGTTCTGAACTGAACGGCTCGAGTGCGGTAGAGGCAAGTGGAATTCCCGGTGTAGCGGTGGAATGCGCAGATATCGGGAAGAACACCGACGGCGAAGGCAGCTTGCTGGGCCGGCACTGACGCTGAGGCGCGAAAGCTGGGGGAGCGAACAGGATTAGATACCCTGGTAGTCCCAGCCGTAAACGATGGATGCTAGGTGTGGGGGGCTCCGCCTTCCGCGCCGCAGCTAACGCATTAAGCATCCCGCCTGGGGAGTATGGCCGCAAGGCTAAAACTTAAAT…	Bacteria	Actinobacteria	Coriobacteriia	Coriobacteriales	Coriobacteriaceae	Adlercreutzia		0.581694	0.150682	0
New.ReferenceOTU1111	GTGTCAGCAGCCGCGGTAATACGTAGGGAGCGAGCGTTGTCCGGATTTACTGGGTGTAAAGGGTGCGTAGGCGGCTAGGCAAGTCAGATGTGAAATGTATGGGCTCAACCCATAAGCTGCATTTGAAACTGCAAAGCTTGAGTGAAGTAGAGGCAGGCGGAATTCCCTGTGTAGCGGTGAAATGCGTAGAGATAGGGAGGAACACCAGTGGCGAAGGCGGCCTGCTGGGCTTTAACTGACGCTGAGGCACGAAAGCGTGGGTAGCAAACAGGATTAGATACCCTGGTAGTCCACGCCGTAAACGATGATTACTAGGTGTGGGTGGTCTGACCCCATCCGTGCCGCAGTCAACACAATAAGTAATCCACCTGGGGAGTACGGCCGCAAGGTTGAAACTCA…	Bacteria	Firmicutes	Clostridia	Clostridiales	Ruminococcaceae	Ruminococcus		-0.794882	0.188252	0
New.ReferenceOTU1115	GTGTCAGCAGCCGCGGTAATACGTAGGGGGCAAGCGTTGTCCGGAATGACTGGGCGTAAAGGGAGTGTAGGCGGCATAATAAGTCAGATGTGAAAGCCCGCGGCTCAACCGCGGAACTGCATCTGAAACTGTTAAGCTTGAGTGCGGGAGAGGTAAGTAGAATTCCTAGTGTAGCGGTGGAATGCGTAGATATTAGGAGGAATACCGGAGGCGAAGGCGACTTACTGGCCCGTAACTGACGCTGAGGCTCGAAAGTGTGGGGAGCAAACAGGATTAGATACCCTGGTAGTCCACGCCCTAAACGATGGATACTGGACGAAGCGGAATATAAAGTCTGCTGTGTCAAAGCAAACGCGATAAGTATCCCGCCTGAGGAGTACGGCCGCAAGGTTGAAACTC…	Bacteria	Firmicutes	Clostridia	Clostridiales				0.766156	0.204124	0
New.ReferenceOTU1122	GTGTCAGCAGCCGCGGTAATACGTAGGGAGCGAGCGTTGTCCGGATTTACTGGGTGTAAAGGGTGCGTAGGCGGCTTGGCAAGTCAGAAGTGAAATGCATGGGCTTAACCCATGAACTGCTTTTGAAACTGCTGGGCTTGAGTGAAGTAGAGGTAGGCGGAATTCCCGGTGTAGCGGTGAAATGCGTAGAGATCGGGAGGAACACCAGTGGCGAAGGCGGCCTACTGGGCTTTAACTGACGCTGAGGCACGAAAGCATGGGTAGCAAACAGGATTAGATACCCTGGTAGTCCATGCCGTAAACGATGATTACTAGGTGTGGGGGGTCTGACCCCCTCCGTGCCGGAGTTAACACAATAAGTAATCCACCTGGGGAGTACGACCGCAAGGTTGAAACTTA…	Bacteria	Firmicutes	Clostridia	Clostridiales	Ruminococcaceae	Ruminococcus		-0.835452	0.159911	0
New.ReferenceOTU1135	GTGCCAGCAGCCGCGGTAATACGTAGGGGGCAAGCGTTATCCGGATTTACTGGGTGTAAAGGGAGCGCAGACGGCTGTGCAAGTCTGATGTGAAAGGCATGGGCTCAACCCGTGGACTGCATTGGAAACTGTGTAGCTTGAGTGCCGGAGAGGTAAGCGGAATTCCTAGTGTAGCGGTGAAATGCGTAGATATTAGGAGGAACACCAGTGGCGAAGGCGGCTTACTGGACGGTAACTGACGTTGAGGCTCGAAAGCGTGGGGAGCAAACAGGATTAGATACCCTGGTAGTCCACGCCGTAAACGATGAATACCAGGTGTCAGGGGGCAGGGCCCTTTGGTGCCGCAGCAAACGCAGTAAGTATTCCACCTGGGGAGTACGTTCGCAAGAATGAAACTCA…	Bacteria	Firmicutes	Clostridia	Clostridiales	Lachnospiraceae			0.612987	0.243489	0.0116996
New.ReferenceOTU1142	GTGTCAGCCGCCGCGGTAATACGTAGGGGGCAAGCGTTATCCGGATTTACTGGGTGTAAAGGGAGCGCAGACGGACATGCAAGTCTGGAGTGAAAGGCGGGGGCCCAACCCCCGGACGGCTCTGGAAACTGTGTATCTAGAGTGCAGGAGAGGCAGGCGGAATTCCTGGTGTAGCGGTGAAATGCGTAGATATCAGGAGGAACACCGGTGGCGAAGGCGGCCTGCTGGACTGTAACTGACGTTGAGGCTCGAAAGCGTGGGGAGCAAACAGGATTAGATACCCTGGTAGTCCACGCGGTAAACGATGATCACTAGGTGTGGGCGGGTATGGACCCGTCGGTGCCGAAGCAAACGCATTAAGTGATCCACCTGGGGAGTACGTTCGCAAGAATGAAACTC…	Bacteria	Firmicutes	Clostridia	Clostridiales	Lachnospiraceae			0.776806	0.253976	0.00362452
New.ReferenceOTU1150	GTGTCAGCAGCCGCGGTAATACGGAGGGTGCGAGCGTTAATCGGAATTACTGGGCGTAAAGCGCGTGTAGGCTGTACGGCAAGTTGGAGGTGAAATCCCACGGCTCAACCGTGGAACTGCCTTCAAAACTACCGAACTGGAGTGCGAGAGAGGACGGCGGAATTCCAGGTGTAGGAGTGAAATCCGTAGATATCTGGAAGAACATCAGTGGCGAAGGCGGCTGTCTGGCTCGTAACTGACGCTGAGATGCGAAAGCGTGGGTAGCAAACAGGATTAGATACCCTGGTAGTCCACGCTGTAAACGATGGATACTAGTTGTCGTGCCGAATGGTGCGGTGACGCAGCTAACGCAATAAGTATCCCGCCTGGGGAGTACGGTCGCAAGGCTGAAACTCAAAG…	Bacteria	Proteobacteria	Deltaproteobacteria	Desulfovibrionales	Desulfovibrionaceae			-4.79106	0.299937	0
New.ReferenceOTU1154	GTGTCAGCAGCCGCGGTAATACGTATGGAGCAAGCGTTATCCGGATTTACTGGGTGTAAAGGGAGCGTAGGCGGCGCCGCAAGTCTGATGTGAAAACCCGGGGCCCAACCCCGGGAGTGCATTGGAAACTGCGGTGCTGGAGTGTCGGAGGGGTAAGTGGAATTACTAGTGTAGCGGTGAAATGCGTAGATATTAGGAGGAACACCGGTGGCGAAGGCGGCTTACTGGACGACAACTGACGCTGAGGCTCGAAAGCGTGGGGAGAAAACAGGATTAGATACCCTGGTAGGCCACGCCGTAAACGATGAATACTAGGTGTCGGCGGGCAAAGCCCGTCGGTGCCGCAGCAAACGCAGTAAGTATTCCACCTGGGGAGTACGTTCGCAAGAATGAAACTCA…	Bacteria	Firmicutes	Clostridia	Clostridiales	Lachnospiraceae			0.974304	0.221423	0
New.ReferenceOTU1168	GTGTCAGCAGCCGCGGTAATACGTAGGGAGCAAGCGTTATCCGGAATTACTGGGTGTAAAGGGAGTGTAGGCGGGATTGCAAGTCAGATGTGAAAATTATGGGCTCAACTCATAACCTGCATTTGAAACTGTAATTCTTGAGTGAAGTAGAGGTAAGCGGAATTCCATGTGTAGCGGTGAAATGCGTAGATATATGGAGGAACATCAGTGGCGAAGGCGGCTTACTGGGCTTTTACTGACGCTGAGGCTCGAAAGCGTGGGGAGCAAACAGGATTAGATACCCTGGTAGTCCACGCTGTAAACGATGATTACTAGGTGTGGGGGGACTGACCCCTTCCGTGCCGGAGTTAACACAATAAGTAATCCACCTGGGGAGTACGGTCGCAAGACTGAAACTCA…	Bacteria	Firmicutes	Clostridia	Clostridiales	Ruminococcaceae			-0.36199	0.157051	0.043
New.ReferenceOTU1178	GTGTCAGCAGCCGCGGTAATACGTAGGAGGCAAGCGTTATCCGGAATGACTGGGCGTAAAGGGTGCGTAGGTGGTTTGGCAAGTTAGTAGCGTAAGCCCGGGGCTTAACTTCGGGACTACTACTAAAACTGTTGGACTTGAGTGCAGGAGGTGCAAACGGAATTCCTAGTGTAGCGGTGGAATGCGTAGATATTAGGAAGAACACCAGTAGCGAAGGCGGTTTGCTGGACTGTAACTGACACTGAGGCACGAAACCGGGGGGAACAAACAGGATTAGATACCCTGGTAGTCCACGCCGTAAACGATGAATACTAGGTGTAGGGGGTATCGACTCCCCCTGTGCCGCCGCTAACGCATTAAGTATTCCGCCTGGGGACTACGGCCGCAAGGTTGAAACTC…	Bacteria	Firmicutes	Clostridia	Clostridiales				0.330857	0.12409	0.0116996
New.ReferenceOTU1182	GTGTCAGCAGCCGCGGTAATACGGAGGGTGCGAGCGTTAATCGGAATCACTGGGCGTAAAGCGCACGTAGGCTGTTTTGTCAGTCAGAGGTGAAAGCCCACGGCTCACCCGTGGAACGGCCTTTGATACTGCATCACTTGAATCCGGGAGAGGGTGGCGGAATTCCAGGTGTAGGAGTGAAATCCGTAGATATCTGGAAGAACATCAGTGGCGAAGGCGGCCACCTGGACCGGTATTGACGCTGAGGTGCGAAAGTGTGGGGAGCAAACAGGATTAGATACCCTGGTAGTCCACACCGTAAACGATGGATGCTGGATGTTGGGGAGAATTCCTCGATGTCGTAGCCAACGCGTTAAGCATCCCGCCTGGGGAGTACGGTCGCAAGGCTGAAACTCAAAT…	Bacteria	Proteobacteria	Deltaproteobacteria	Desulfovibrionales	Desulfovibrionaceae	Desulfovibrio		-3.55255	0.338967	0
New.ReferenceOTU1188	GTGTCAGCAGCCGCGGTAAGACGTATGGAGCGAGCGTTGTCCAAAATGACTGGGCGTAAAGGGCAAGTAGGCGAGCCAGAGCGCGGATGGTCAAAGGGCGAGGCCCAACCTCGCATGGGCCATCCGAATGGCTGGTTTGGAGTGCGATAGAGGCAGGCAGAATTCCTCGTGTAGTGGTGGAATACGCAGATATGAGGAGGAATACCAGAGGCGAAGGCGGCCTGCTGGAGCGGCACTGACGCTGAGGTGCGAAAGCGTGGGGAGCAAACAGGATTAGATACCCTGGTAGTCCACGCCCTAAACGATGAATGCTAGGCTTCAGGGATACTTGGAGTCCAAGTCAACACGATAAGCATTCCGCCTGGGGAGTACGGTCGCAAGGCTGAAACTCAAAGGAAT…	Unassigned							-0.660032	0.155312	0
New.ReferenceOTU1190	GTGCCAGCCGCCGCGGTAATACGTAGGGAGCAAGCGTTATCCGGAATTACTGGGTGTAAAGGGAGTGTAGGCGGGATTGCAAGTCAGATGTGAAAATTATGGGCTCAACTCATAACCTGCATTTGAAACTGTAATTCTTGAGTGAAGTAGAGGTAAGCGGAATTCCATGTGTAGCGGTGAAATGCGTAGATATATGGAGGAACATCAGTGGCGAAGGCGGCTTACTGGGCTTTTACTGACGCTGAGGCTCGAAAGCGTGGGGAGCAAACAGGATTAGATACCCTGGTAGTCCACGCTGTAAACGATGATTACTAGGTGTGGGGGGACTGACCCCTTCCGTGCCGGAGTTAACACAATAAGTAATCCACCTGGGGAGTACGGTCGCAAGACTGAAACTTA…	Bacteria	Firmicutes	Clostridia	Clostridiales	Ruminococcaceae			-0.422852	0.173428	0.0306149
New.ReferenceOTU1196	GTGTCAGCAGCCGCGGTAATACGTAGGGGGCAAGCGTTATCCGGATTTACTGGGTGTAAAGGGAGCGTAGACGGTGATGCAAGTCTGAAGTGAAAGCCCAAGGCTCAACCATGGGACTGCTTTGGAAACTGTGTGACTGGAGTGCAGGAGAGGTAAGTGGAATTCCTAGTGTAGCGGTGAAATGCGTAGATATTAGGAGGAACACCAGTGGCGAAGGCGGCTTACTGGACTGTAACTGACGTTGAGGCTCGAAAGCGTGGGGAGCAAACAGGATTAGATACCCTGGTAGTCCACGCGGTAAACGATGATCACTAGGTGTCGGTGGGTCAGGACCCATCGGTGCCGCCGCAAACGCAGTAAGTGATCCACCTGGGGAGTACGTTCGCAAGAATGAAACTC…	Bacteria	Firmicutes	Clostridia	Clostridiales				2.23426	0.256334	0
New.ReferenceOTU1211	GTGTCAGCAGCCGCGGTAATACGTAGGTGGCGAGCGTTGTCCGGATTTACTGGGTGTAAAGGGCGCGTAGGCGGGCATGCAAGTCAGATGTGAAATCTCCGGGCTCAACCCGGAAACTGCATTTGAAACTGTGTGTCTTGAGTATCGGAGAGGCAAGTGGAATTCCGTGTGTAGCGGTGAAATGCGTAGATATACGGAGGAACACCAGTGGCGAAGGCGGCTTGCTGGACGACAACTGACGCTGAGGCGCGAAAGCGTGGGGAGCAAACAGGATTAGATACCCTGGTAGTCCACGCCGTAAACGATGAATACTAGGTGTGGGGGGACTGACCCCCTCCGTGCCGCAGTTAACACAATAAGTATTCCACCTGGGGAGTACGGCCGCAAGGTTGAAACTTA…	Bacteria	Firmicutes	Clostridia	Clostridiales	Ruminococcaceae			0.355892	0.120195	0.00526531
New.ReferenceOTU1231	GTGTCAGCAGCCGCGGTAATACGTAGGTAGCAAGCGTTGTCCGGAATTACTGGGTGTAAAGGGCGTGTGGGCGGAGGAGCAAGTCAGATGTGAAATCCATGGGCTCAACCCATGAACTGCATTTGAAACTGTTCCCCTTGAGTATCGGAGAGGCAAGCGGAATTCCTAGTGTAGCGGTGAAATGCGTAGATATTAGGAGGAACATCAGTGGCGAAGGCGGCTTGCTGGACGACAACTGACGCTGAGGCGCGAAAGCGTGGGTAGCAAACAGGATTAGATACCCTGGTAGTCCACGCTGTAAACGATGAATACTAGGTGTGCGGGGACTGACCCCCTGCGTGCCGCAGCTAACGCAATAAGTATTCCACCTGGGGAGTACGACCGCAAGGTTGAAACTCA…	Bacteria	Firmicutes	Clostridia	Clostridiales	Ruminococcaceae			0.491307	0.163803	0.00690511
New.ReferenceOTU1233	GTGTCAGCAGCCGCGGTAATACGTAGGGGGCAAGCGTTATCCGGATTTACTGGGTGTAAAGGGAGCGTAGACGGGTTTGCAAGTCAGATGTGAAAACCATGGGCTTAACCCATGGCCTGCATTTGAAACTGATGGTCTTGAGTATCGGAGAGGCAATCGGAATTCCGTGTGTAGCGGTGAAATGCGTAGATATACGGAAGAACACCAGTGGCGAAGGCGGATTGCTGGACGACAACTGACGCTGAGGCGCGAGAGCGTGGGGAGCAAACAGGATTAGATACCCTGGTAGTCCACGCCGTAAACGATGAATACTAGGTGTGGGGGGACTGACCCCCTCCGTGCCGCAGTTAACACAATAAGTATTCCACCTGGGGAGTACGGCCGCAAGGTTGAAACTCA…	Bacteria	Firmicutes	Clostridia	Clostridiales	Ruminococcaceae			1.2164	0.232711	0
New.ReferenceOTU1237	GTGTCAGCAGCCGCGGTAATACGTAGGTGGCGATCGTTGTCCGGAATTACTGGGTGTAAAGGGAGCGCAGGCGGGATGGCAAGTCAGATGTGAAATACACGGGCTCAACCTGTGGATTGCATTTGAAACTGTGATTCTTGAGTGAAGTAGAGGTAAGCGGAATTCCTGGTGTAGCGGTGAAATGCGTAGATATCAGGAGGAACATCGGTGGCGAAGGCGGCTTACTGGGCTTTAACTGACGCTGAGGCTCGAAAGCGTGGGGAGCAAACAGGATTAGATACCCTGGTAGTCCACGCTGTAAACGATGATGACTAGGTGTGGGGGGACTGACCCCTTCCGTGCCGGAGCAAACGCAATAAGTCATCCACCTGGGGAGTACGGCCGCAAGGTTGAAACTCA…	Bacteria	Firmicutes	Clostridia	Clostridiales	Ruminococcaceae	Ruminococcus		1.77182	0.23932	0
New.ReferenceOTU1239	GTGTCAGCAGCCGCGGTAATACGTAGGGGGCAAGCGTTATCCGGATTTACTGGGTGTAAAGGGAGCGTAGACGGCCATGCAAGTCAGAAGTGAAAGGTCGGGGCCCAACCCCGGGACTGCTTTTGAAACTGCACAGCTGGAGTACAGGAGAGGCAGGCGGAATTCCTAGTGTAGCGGTGAAATGCGTAGATATTAGGAGGAACACCAGTGGCGAGGCGGCCTGCTGGACTGAAACTGACGTTGAGGCTCGAAAGCGTGGGGAGCAAACAGGATTAGATACCCTGGTAGTCCACGCGGTAAACGATGAATACTAGGTGTCGGTGGGCAAGGCCCATCGGTGCCGCAGCCAACGCAATAAGTATTCCACCTGGGGAGTACGTTCGCAAGAATGAAACTCAA…	Bacteria	Firmicutes	Clostridia	Clostridiales	Lachnospiraceae			0.717801	0.146925	0
New.ReferenceOTU1247	GTGCCAGCAGCCGCGGTAATACGTAGGTGGCGAGCGTTGTCCGGATTTACTGGGTGTAAAGGGCGCGTAGGCGGGTAGGCAAGTCAGATGTGAAATCTCTGGGCTTAACCCAGAAACTGCATTTGAAACTGTCTATCTTGAGTATCGGAGAGGCAAGCGGAATTCCGTGTGTAGCGGTGAAATGCGTAGATATACGGAGGAACACCAGTGGCGAAGGCGGCTTGCTGGACGACAACTGACGCTGAGGCGCGAAAGCGTGGGGAGGAAACAGGATTAGATCCCCTGGTAGTCCACGCCGTAAACGATGAATACTAGGTGTGGGGGGACTGACCCCCTCCGTGCCGCAGTTAACACAATAAGTATTCCACCTGGGGAGTACGGCCGCAAGGTTGAAACTCA…	Bacteria	Firmicutes	Clostridia	Clostridiales	Ruminococcaceae			0.317081	0.109786	0.0116996
New.ReferenceOTU1262	GTGCCAGCAGCCGCGGTAATACGTAGGTGGCAAGCGTTGTCCGGATTTACTGGGTGTAAAGGGCGTGTAGGCGGGAAGGCAAGTCAGATGTGAAATCCCGGGGCTTAACTCCGGAACTGCATTTGAAACTGTTTTTCTTGAGTACTGGAGAGGCAGACGGAATTCCTAGTGTAGCGGTGAAATGCGTCGATATTAGGAGGAACACCAGTGGCGAAGGCGGTCTGCTGGACAGCAACTGACGCTGAGGCGCGAAAGCGTGGGGAGCAAACAGGATTAGATACCCTGGTAGTCCACGCTGTAAACGATGGATACTAGGTGTGCGGGGACTGACCCCCTGCGTGCCGCAGTTAACACAATAAGTATCCCACCTGGGGAGTACGATCGCAAGGTTGAAACTTA…	Bacteria	Firmicutes	Clostridia	Clostridiales	Ruminococcaceae			1.16864	0.119199	0
New.ReferenceOTU1263	GTGTCAGCAGCCGCGGTAATACGTAGGTGGCAAGCGTTATCCGGATTTACTGGGTGTAAAGGGCGTGTAGGCGGGATTGCAAGTCAGATGTGAAAACTATGGGCTCAACCCATAGCCTGCATTTGAAACTGTAGTTCTTGAGTACTGGAGAGGCAGGCGGAATTCCGTGTGTAGCGGTGAAATGCGTAGATATACGGAGGAACACCAGTGGCGAAGGCGGCCTGCTGGACAGCAACTGACGCTGAGGCGCGAAAGCGTGGGGAGCAAACAGGATTAGATACCCTGGTAGTCCACGCTGTAAACGATGGATACTAGGTGTGCGGGGTCTGACCCCCCGCGTGCCGCAGCTAACGCAATAAGTATCCCACCTGGGGAGTACGATCGCAAGGTTGAAACTCA…	Bacteria	Firmicutes	Clostridia	Clostridiales	Ruminococcaceae	Oscillospira		0.992564	0.212686	0
New.ReferenceOTU1266	GTGCCAGCAGCCGCGGTAATACGTAGGGAGCGAGCGTTGTCCGGAATTACTGGGTGTAAAGGGAGCGTAGGCGGGATTGCAAGTCAGATGTGAAATTTATGGGCTCAACCCATAACGTGCATTTGAAACTGTAGTTCTTGAGTGAAGTAGAGGTAAGCGGAATTCCTAGTGTAGCGGTGAAATGCGTAGATATTAGGAGGAACATCAGTGGCGAAGGCGGCTTACTGGGCTTTAACTGACGCTGAGGCTCGAAAGCGTGGGGAGCAAACAGGATTAGATACCCTGGTAGTCCACGCCGTAAACGATGATTACTAGGTGTGGGGGGACTGACCCCTTCCGTGCCGCAGTTAACACAATAAGTAATCCACCTGGGGAGTACGACCGCAAGGTTGAAACTCA…	Bacteria	Firmicutes	Clostridia	Clostridiales	Ruminococcaceae			-1.64991	0.190999	0
New.ReferenceOTU1281	GTGCCAGCAGCCGCGGTAATACGTAGGGAGCAAGCGTTATCCGGAATTACTGGGTGTAAAGGGAGTGTAGGCGGGACTGTAAGTCAGATGTGAAAATTTTGGGCTCAACCCATAACCTGCATTTGAGACTGCGGTTCTTGAGTTGAGTAGAGGTAAGCGGAATTCCTTGTGTAGCCGTGAAATGCGTAGATATAAGGAGGAACATCAGTGGCGAAGGCGGCTTACTGGGCTTTTACTGACGCTGAGGCTCGAAAGCGTGGGGAGCAAACAGGATTAGATACCCTGGTAGTCCACGCTGTAAACGATGATTACTAGGTGTGGGGGGACTGACCCCTTCCGTGCCGGAGTTAACACAATAAGTAATCCACCTGGGGAGTACGGTCGCAAGACTGAAACTCA…	Bacteria	Firmicutes	Clostridia	Clostridiales	Ruminococcaceae			-0.710241	0.167104	0
New.ReferenceOTU1289	GTGTCAGCAGCCGCGGTAATACGTAGGTGACAAGCGTTGTCCGGATTTACTGGGTGTAAAGGGCGCGTAGGCGGGCACGCAAGTCAGGAGTGAAATACCGGAGCTCAACTCCGGAGCTGCTTTTGAAACTGCGAGTCTTGAGTATCGGAGAGGAAAGCGGAATTCCCAGTGTAGCGGTGAAATGCGTAGATATTGGGAGGAACACCGGTGGCGAAGGCGGCTTTCTGGACGACAACTGACGCTGAGGCGCGAAAGTGTGGGGAGCAAACAGGATTAGATACCCTGGTAGTCCACACCGTAAACGATGGATACTAGGTGTAGGAGGTATCGACTCCTTCTGTGCCGTAGTAAACACAATAAGTATCCCACCTGGGGAGTACGACCGCAAGGTTGAAACTT…	Bacteria	Firmicutes	Clostridia	Clostridiales	Clostridiaceae	Clostridium		-1.12839	0.259674	0.00191886
New.ReferenceOTU1305	GTGTCAGCAGCCGCGGTAATACGTAGATGGCAAGCGTTATCCGGAATTATTGGGCGTAAAGAGGGAGCAGGCGGTAAAGTAAGTCTTCGGTCTAATCTTGTGGCTTAACCACAATTCGCTGAAGAAACTGCTTTGCTAGAGTCACGGAGAGGTTAGTGGAACTCCAAGTGTAGCGGTGGAATGCGTAGATATTTGGAAGAACACCAGTGGCGAAGGCGGCTAACTGGCCGTGTACTGACGCTCAGTCCCGAAAGCGTGGGGAGCAAATAGGATTAGATACCCTAGTAGTCCACGCTGTAAACGATGAGTATTAAGTGTTGGAGAAATTCAGTGCTGAAGTTAACATATTAAATACTCCGCCTGAGGACTACGTTCGCAAGAATGAAACTCAAAGGAATT…	Unassigned							1.82081	0.222319	0
New.ReferenceOTU1306	GTGCCAGCAGCCGCGGTAATACGGAGGATGCGAGCGTTATCCGGATTTATTGGGTTTAAAGGGTGCGTAGGCGGAAGCTCAAGTCAGCGGTAAAATAGTGGTGCTCAACGCCATCGAGCCGTTGAAACTGAGTTTCTTGAGTGAGCGAGAAGTATGCGGAATGCGTGGTGTAGCGGTGAAATGCATAGATATCACGCAGAACTCCGATTGCGAAGGCAGCATACCGGCGCTCAACTGACGCTGAAGCACGAAAGCGTGGGTATCGAACAGGATTAGATACCCTGGTAGTCCACGCAGTAAACGATGAATACTAATTGTGTGCCAAGATTGATTGGTGCGTGATAAAGCGAAAGCGTTAAGTATTCCACCTGGGGAGTACGCCGGCAACGGTGAAACTCA…	Bacteria	Bacteroidetes	Bacteroidia	Bacteroidales	S24-7			7.82924	0.134179	0
New.ReferenceOTU1309	GTGTCAGCAGCCGCGGTAATACGTAGGGGGCAAGCGTTATCCGGATTTACTGGGTGTAAAGGGAGCGCAGACGGCCATGCAAGTCTGATGTGAAAGGCAGGGGCTCAACCCCTGGACTGCATTGGAAACTGTAAGGCTGGAGTGCCGGAGAGGTAAGCGGAATTCCTAGTGTAGCGGTGAAATGCGTAGATATTAGGAGGAACACCAGTGGCGAAGGCGGCTTACTGGACGGCAACTGACGTTGAGGCTCGAAAGCGTGGGGAGCAAACAGGATTAGATACCCGGGTAGTCCACGCCGTAAACGATGAATACTAGGTGTCGGTGGACATGGTCGATCGGTGCCGCAGCAAACGCAGTAAGTATTCCACCTGGGGAGTACGTTCGCAAGAATGAAACTCA…	Bacteria	Firmicutes	Clostridia	Clostridiales	Lachnospiraceae	Blautia		1.01602	0.203551	0
New.ReferenceOTU1310	GTGTCAGCAGCTGCGGTAACACGTGGGGGGCGAGCGTTGTCCGGAATCATTGGGCGTAAAGGGCGCGCAGGCGGCCGCGAGGGCCGTCGATGAAACTGCCGGGCCCAACCCGGCAGCTGTCGGCGGAACCGCGCGGCTCGAGTGCCAGAGAGGCAGGCAGAATTCCTGGTGTAGCGGTGAAATGCGCAGAGATCAGGAGGAATACCGGAGGCGAAGGCGGCCTGCTGGGTGGCGACTGACGCGCAGGCGCGAAAGCGTGGGGAGCGAACAGGATTAGATACCCTGGTAGTCCACGCCGTAAACGATGGACGTTAGGCCTTGGGAGCTTATTTCAGGGCCGCAGCCAACGCGATAAACGTCCCGCCTGGGGAGTACGGCCGCAAGGCTGAAACTCAAATA…	Bacteria	Firmicutes	Clostridia	Clostridiales				1.75351	0.156464	0
New.ReferenceOTU1319	GTGTCAGCAGCCGCGGTAATACGTAGGGAGCGAGCGTTATCCGGAATTATTGGGTGTAAAGGGTGCGTAGACGGGTTAGCAAGTTAGTTGTGAAATCCCTTGGCTTAACTGAGGAACTGCAACTAAAACTACTAATCTTGAGTGCAGGAGAGGTAAGTGGAATTCCTAGTGTAGCGGTGAAATGCGTAGATATTAGGAGGAACACCAGTGGCGAAGGCGACTTACTGGACTGTAACTGACGTTGAGGCACGAAAGTGTGGGGAGCAAACAGGATTAGATACCCTGGTAGTCCACACTGTAAACGATGGATACTAGGTGTAGGTTATATTAAGTAATCTGTGCCGTCGCAAACGCAATAAGTATCCCACCTGGGGAGTACGGCCGCAAGGTTGAAACTCA…	Bacteria	Firmicutes	Clostridia	Clostridiales				-0.42164	0.182981	0.0263639
New.ReferenceOTU1320	GTGTCAGCAGCCGCGGTAATACGTAGGGAGCAAGCGTTATCCGGATTTACTGGGTGTAAAGGGAGCGTAGGCGGTGATGCAAGTCTGGTGTGAAATCCCGGGGCCCAACCCCGGAGCTGCATTGGAAACTGCGTGACTGGAGTGTCGGAGGGGTAAGTGGAATTCCTGGTGTAGCGGTGAAATGCGTAGATATCAGGAGGAACACCGGTGGCGAAGGCGGCTTACTGGACGACAACTGACGCTGAGGCTCGAAAGCGTGGGGAGCAAACAGGATTAGATACCCTGGTAGTCCACGCCGTAAACGATGAATACTAGGTGTCGGTGCGCAGGGCGCATCGGTGCCGCAGCAAACGCAGTAAGTATTCCACCTGGGGAGTACGTTCGCAAGAATGAAACTCA…	Bacteria	Firmicutes	Clostridia	Clostridiales	Lachnospiraceae			1.00767	0.146926	0
New.ReferenceOTU1322	GTGTCAGCAGCCGCGGTAATACGTAGGGGGCAAGCGTTGTCCGGATTTACTGGGTGTAAAGGGAGCGTAGACGGGTGTGCAAGTCTGATGTGAAAGGCGGGGGCTCAACCCCTGGACTGCATTGGAAACTGTACGTCTTGAGTGCCGGAGAGGTAAGCGGAATTCCTAGTGTAGCGGCGAAATGCGTAGATATTAGGAGGAACACCAGTGGCGAAGGCGGCTTACTGGACGGCAACTGACGTTGAGGCTCGAAGGCGTGGGGAGCAAACAGGATTAGATACCCTGGTAGTCCACGCGGTAACCGATGAATCCTAGGTGTCGGGGTGCCAAGCACTTCGGTGCCGCAGCAAACGCAATAAGTATTCCACCTGGGGAGTACGTTCGCAAGAATGAAACTTA…	Bacteria	Firmicutes	Clostridia	Clostridiales	Lachnospiraceae			0.762263	0.233034	0.00362452
New.ReferenceOTU1336	GTGTCAGCAGCCGCGGTAATACGTAGGGAGCGAGCGTTATCCGGAATTATTGGGCGTAAAGGGTGCGTAGACGGTTTAGGAAGTTACCGGTAAAAATGCCGGGCTCAACCCGGTAGGGCTGGTAATACTAATAGACTAGAATACAACAGAGGCAAGTGGAACTTCATGTGTAGCGGTAAAATGCGTAAATATATGGAAGAACACCGGTGGCGAAGGCGGCTTGCAAGGTTGATATTGACGTTGAGGCACGAAAGCGTGGGGAGCAAACAGGATTAGATACCCTGGTAGTCCACGCTGTAAACGATGAGTACTAAGTGTTGGTGTAAATCAGTGCTGAAGTTAACGCATTAAGTACTCCGCCTGAGTAGTACGTACGCAAGTATGAAACTTAAAGGAATT…	Bacteria	Tenericutes	Mollicutes	Anaeroplasmatales	Anaeroplasmataceae	Anaeroplasma		-2.35144	0.367228	0
New.ReferenceOTU1350	GTGTCAGCAGCCGCGGTAATACGTAGGGGGCGAGCGTTGTCCGGAATGACTGGGCGTAAAGGGCGTGTAGGCGGCTGATTAAGTCTGAAGTGAAAGTCCTGCTTTTAAGGTGGGGAGTGCTTTGGAGACTGGTCGGATTGAGTGCGGAAGAGGTAAGTGGAATTCCCAGTGTAGCGGTGAAATGCGTAGAGATTGGGAGGAACACCAGTGGCGAAGGCGACTTACTGGGCCGTAACTGACGCTGAGGCGCGAAATCGTGGGGAGCGAACAGGATTAGATACCCTGGTAGTCCACGCTGTAAACGATGAATGCTAGGTGTAGAGGGTATCGACCCCTTCTGTGCCGGAGTCAACACAATAAGCATTCCGCCTGGGGAGTACGGCCGCAAGGTTGAAACTC…	Bacteria	Firmicutes	Clostridia	Clostridiales				-0.69805	0.219845	0
New.ReferenceOTU1353	GTGTCAGCAGCCGCGGCAATACGTAGGGGGCGAGCGTTGTCCGGAATCATTGGGCGTAAAGCGCGCGCAGGCGGTCAGAGAGGCTTTTTGTAAAAGGCCCGGGCCCACCCCGGGTAAGCAGGCAGAACCAGCTGACTAGAGTGCTCTAGAGGCAGGCAGAATTCCTGGTGTAGTGGTGAAATACGCAGAGATCAGGAGGAATACCGGAGGCGAAGGCGGCCTGCTGGAGAGAGACTGACGCTCAGGCGCGAGAGCGTGGGGAGCAAACAGGATTAGATACCCTGGTAGTCCACGCCGTAAACGATGAATGCTAGGCACTGGAGTTTTTTTCAGCGCCGCAGCTAACGCGATAAGCATTCCGCCTGGGGAGTACGGCCGCAAGGCTTAAACTCAAAGGAA…	Unassigned							-1.39647	0.234448	0
New.ReferenceOTU1360	GTGTCAGCAGCCGCGGTAATACATAGGGAGCAAGCGTTATCCGGAATTATTGGGTGTAAAGGGTGCGTAGACGGGATAGCAAGTTAGTTGTGAAATCCCTCGGCTTAACTGAGGAACTGCAACTAAAACTACAATTCTTGATTGTTGGAGAGGAAAGTGGAATTCCTAGTGTAGCGGTGAAATGCGTAGATATTAGGAGGAACACCAGTGGCGAAGGCGACTTTCTGGACAATAACTGACGTTGAGGCACGAAAGTGTGGGGAGCAAACAGGATTAGATACCCTGGTAGTCCACACTGTAAACGATGGATACTAGGTGTAGGGTGTATTAAGCATTCTGTGCCGTCGCAAACGCATTAAGTATCCCACCTGGGGAGTACGACCGCAAGGTTGAAACTCA…	Bacteria	Firmicutes	Clostridia	Clostridiales				-1.32154	0.228789	0
New.ReferenceOTU1363	GTGTCAGCAGCCGCGGTAATACGTATGGAGCAAGCGTTATCCGGATTTACTGGGTGTAAAGGGAGCGTAGGCGGCGGCGCAAGTCTGATGTGAAATCCCGGGGCTCAACCCCGGAGCTGCATTGGAAACTGTGCGGCTGGAGTGCCGGAGGGGTAAGCGGAATTCCTAGTGTAGCGGTGAAATGCGTAGATATTAGGAGGAACACCGGTGGCGAAGGCGGCTTACTGGACGGCAACTGACGCTGAGGCTCGAAAGCGTGGGGAGCAAACAGGATTAGAGACCCTGGTAGTCCACGCCGTAAACGATGAATACCAGGTGTCGGCGGGCATTGCCCGTCGGTGCCGCAGCAAACGCAGTAAGTATTCCACCTGGGGAGTACGTTCGCAAGAATGAAACTCA…	Bacteria	Firmicutes	Clostridia	Clostridiales	Lachnospiraceae			1.05828	0.149745	0
New.ReferenceOTU1366	GTGTCGGCAGCCGCGGTAATACGTAGGTGGCGAGCGTTATCCGGATTTATTGGGCGTAAAGCGTCCGCAGCCGGTTTATTAAGTATTGAATAAAAGCCCGAAGCTCAACTTCGGTAAGTTCAGTAAACTGATAAGCTAGAGTGTGGTAGAGGCAAGTGGAATTTCTAGTGTAGCGGTAGAATGCGTAGATATTAGAAGGAACACCAGTGGCGAAGGCGACTTGCTGGGCCAAAACTGACGGTCAGGGACGAAAGCGTGGGGAGCAAATAGGATTAGATACCCTAGTAGTCCACGCTGTAAACGATGAGCACTAAGTGTCGGGCAACCGGTGCTGAAGTTAACACATTAAGTGCTCCGCCTGAGTAGTACGGTCGCAAGGCTGAAACTCAAAGGAATTGA…	Bacteria	Tenericutes	Mollicutes	RF39				0.783882	0.254142	0.00362452
New.ReferenceOTU1379	GTGCCAGCAGCCGCGGTAATACGTAGGGAGCGAGCGTTATCCGGATTTATTGGGTGTAAAGGGTGCGTAGGCGGCCTTTTAGGTCTAAGGTTCAAGCCCGGAGCTTAACTCCGGTTCGCCTTAGAAACCGATTGGCTTGAGTATGGTAGAGGCAAGTGGAATTTCTAGTGTAGCGGTAAAATGCGTAGATATTAGAAGGAACACCAGTGGCGAAGGCGACTTGCTGGGCCATCACTGACGCTGAGGCACGAAAGCGTGGGGAGCAAATAGGATTAGATACCCTAGTAGTCCACGCCGTAAACGATGAATACTAAGTGTCGGAGTTATTCGGTGCTGAAGTTAACACATTAAGTATTCCACCTGAGTAGTACGGTCGCAAGGCTGAAACTCAAAGGAATT…	Bacteria	Tenericutes	Mollicutes	RF39				-0.389271	0.166539	0.0306149
New.ReferenceOTU1391	GTGCCAGCAGCCGCGGTAATACGTAGGGGGCAAGCGTTATCCGGATTTACTGGGTGTAAAGGGAGCGTAGACGGCGTGGCAAGTCTGAAGTGAAATGTCCGGGCTCAACCCGGGAACTGCTTTGGAAACTGCCGAGCTCGAGTGCCGGAGAGGTAAGCGGAATTCCTAGTGTAGCGGTGAAATGCGTAGATATTAGGAGGAACACCAGTGGCGAAGGCGGCTTACTGGACGGTAACTGACGTTGAGGCTCGAAAGCGTGGGGAGCAAACAGGATTAGATACCCTGGTAGTCCACGCGGTAAACGATGAATACTAGGTGTCGGGGAGCAAAGCTTTTCGGTGCCGCCGCAAACGCAATAAGTATTCCACCTGGGGAGTACGTTCGCAAGAATGAAACTTA…	Bacteria	Firmicutes	Clostridia	Clostridiales	Lachnospiraceae			0.598284	0.138458	0
New.ReferenceOTU1394	GTGTCAGCCGCCGCGGTAATACGTAGGTGGCGAGCGTTGTCCGGAATGACTGGGCGTAAAGGGAGCGTAGGTTGCGGTTTAAGTTAAATGTGAAAGCCCGTGGCTCAACTACGGAACTGCATTTAATACTGGACCACTAGAGTGCAGGAGGGGTAAGCGGAATTCCTAGTGTAGCGGTGGAATGCGTAGATATTAGGAAGAACACCAGAGGCGAAGGCGGCTTACTGGACTGTAACTGACACTGAGGCTCGAAAGCGTGGGGAGCAAACAGGATTAGATACCCTGGTAGTCCACGCCCTAAACGATGGATACTAAATGTGGGAGGTATCGACTCCTTCCGTATTGAAGCAAACGCGATAAGTATCCCGCCTGAGTAGTACGGCCGCAAGGTTGAAACTT…	Bacteria	Firmicutes	Clostridia	Clostridiales				0.466286	0.177608	0.0235714
New.ReferenceOTU1396	GTGTCAGCCGCCGCGGTAACACGTAGGGGAAGAGCGTTGTCCGGAATGACTGGGCGTAAAGGGCGCGTAGGCGGCCGGCGCGGCGCAGCCTAAAAGCGCGGGGCCCAACCCCGCGATGGGCTGCGGACCGGCCGGCTGGAGTGCTGGAGAGGCAGGCAGAATTCCTGGTGTAGCGGTGAAATGCGCAGAGATCAGGAGGAATACCGGAGGCGAAGGCGGCCTGCCGGAAAGACACTGACGCTGAGGCGCGAAAGCGTGGGGAGCGAACAGGATTAGATACCCTGGTAGTCCACGCCGTAAACGATGAATGCCAGCTGCCGGAGATTTCGGTAGCGAAGCCAACGTGATGAGCATTCCGCCTGGGGAGTACGGCCGCAAGGCTGAAACTCAAAGAAATTG…	Unassigned							1.97675	0.218408	0
New.ReferenceOTU1405	GTGTCAGCAGCCGCGGTAATACGTATGGTGCAAGCGTTATCCGGATTTACTGGGTGTAAAGGGAGCGCAGGCGGTGCGGCAAGTCTGATGTGAAAACCCGGGGCTCAACCCCGGGAGTGCATTGGAAACTACCGTCCTAGAGTGTCGGAGAGGTAAGTGGAATTCCTAGTGTAGCGGTGAAATGCGTAGATATTAGGAGGAACCCCAGTGGCGAAGGCGGCTTACTGGACGATAACTGACGCTGAGGCTCGAAAGCGTGGGGAGCAAACAGGATTAGATACCCTGGTAGTCCACGCCGTAAACGATGAATACTAGGTGTCGGGGGGCATTGCCTTTCGGTGCCGCAGCAAACGCAGTAAGTATTCCACCTGGGGAGTACGTTCGCAAGAATGAAACTCA…	Bacteria	Firmicutes	Clostridia	Clostridiales	Lachnospiraceae			-0.863747	0.178776	0
New.ReferenceOTU1425	GTGTCAGCAGACGCGGTAATACGTAGGGGGCAAGCGTTATCCGGATTTACTGGGTGTAAAGGGAGCGTAGACGGACCTGCAAGTCTGGTGTGAAAGGCGGGGGCTCAACCCCTGGACTGCATTGGAAACTGTGGATCTTGAGTGCCGGAGAGGTAAGCGGAATTCCTAGTGTAGCGGTGAAATGCGTAGATATTAGGAGGAACACCAGTGGCGAAGGCGGCTTACTGGACGGCAACTGACGTTGAGGCTCGAAGGCGTGGGGAGCAAACAGGATTAGATACCCTGGTAGTCCACGCGGTAAACGATGAATACTAGGTGTCGGGGTGCAAAGCACTTCGGTGCCGCAGCAAACGCAATAAGTATTCCACCTGGGGAGTACGTTCGCAAGAATGAAACTTA…	Bacteria	Firmicutes	Clostridia	Clostridiales	Lachnospiraceae			0.46323	0.193828	0.0334598
New.ReferenceOTU1428	GTGTCAGCAGCCGCGGTAATACGTAGGGAGCGAGCGTTGTCCGGAATTACTGGGTGTAAAGGGAGTGCAGGCGGGACTGCAAGTCAGATGTGAAATGTATGGGCTCAACCCGTAACTTGCATTTGAAACTGTAGTTCTTTAGTGAAGTAGAGGTAAGCGGAATTCCTAGTGTAGCGGTGAAATGCGTAGATATTAGGAGGAACATCAGTGGCGAAGGCGGCTTACTGGGCTTTAACTGACGCTGAGGCTCGAAAGCGTGGGGAGCAAACAGGATTAGATACCCTGGTAGTCCACGCTGTAAACGATGATTACTAGGTGTGGGGGGACTGACCCCTTCCGTGCCGGAGTTAACACAATAAGTAATCCACCTGGGGAGTACGGCCGCAAGGCTGAAACTTA…	Bacteria	Firmicutes	Clostridia	Clostridiales	Ruminococcaceae			-1.32107	0.252917	0
New.ReferenceOTU1449	GTGTCAGCAGCCGCGGTAATACATAGGGGGCAAGCGTTATCCGGAATTATTGGGTGTAAAGGGTGCGTAGACGGGAAGATAAGTTAGTTGTGAAATCCCTCGGCTCAACTGAGGAACTGCAACTAAAACTGTCTATCTTGAGTGTTGGAGAGGAAAGTGGAATTCCTAGTGTAGCGGTGAAATGCGTAGATATTAGGAGGAACACCAGTGGCGAAGGCGACTTTCTGGACGACAACTGACGTTGAGGCACGAAAGTGTGGGGAGCAAACAGGATTAGATACCCTGGTAGTCCACACTGTAAACGATGGATACTAGGTGTAGGGTGTATTAAGCATTCTGTGCCGCCGCAAACGCATTAAGTATCCCACCTGGGGAGTACGACCGCAAGGTTGAAACTCA…	Bacteria	Firmicutes	Clostridia	Clostridiales				-2.10245	0.303735	0
New.ReferenceOTU1452	GTGCCAGCAGCCGCGGTAATACGTAGGGGGCGAGCGTTATCCGGAATTACTGGGTGTAAAGGGAGCGCAGACGGCATGGCAAGTCTGGAGTGAAAGCCCGCGGCTTAACCGCGGGACTGCTCTGGAAACTGCCAGGCTGGAGTGCGGGAGGGGCAGGCGGAATTCCTGGTGTAGCGGTGAAATGCGCAGATATCAGGAGGAACACCGGTGGCGAAGGCGGCCTGCTGGACCGCAATTGACGTTGAGGCTCGAAAGCGTGGGGAGCAAACAGGATTAGATACCCTGGTAGTCCACGCCGTAAACGATGATTACCAGGTGCCGGGGCCCCAAGGGGCGCCGGTGCCGGCGCAAACGCATTAAGTAATCCACCTGGGGAGTACGTTCGCAAGAATGAAACTC…	Bacteria	Firmicutes	Clostridia	Clostridiales				-1.36736	0.196567	0
New.ReferenceOTU1457	GTGTCAGCAGCCGCGGTAATACATAGGGGGCGAGCGTTGTCCGGAATGACTGGGCGTAAAGGGAGTGTAGACGGCTTTGTAAGTTATGAGTGAAAGCCCGCGGCTTAACTGCGGAACTGCTCATAAAACTGCTTGGCTAGAGTACAGGAGAGGTAAGCGGAATTCCTAGTGTAGCGGTGGAATGCGTAGATATTAGGAGGAACACCAGAGGCGAAGGCGGCTTACTGGACTGAAACTGACGTTGAGGCTCGAAAGCGTGGGGAGCAAACAGGATTAGATACCCTGGTAGTCCACGCCCTAAACGATGGATACTAGACGAAGGAGGGTAAAACCTCCTGTGTCGTCGCTAACGCATTAAGTATCCCGCCTGAGGAGTACGGCCGCAAGGTTGAAACTCAA…	Bacteria	Firmicutes	Clostridia	Clostridiales				-0.67696	0.235425	0.00526531
New.ReferenceOTU1466	GTGTCAGCCGCCGCGGTAATACGGAGGATGCGAGCGTTATCCGGATTTATTGGGTTTAAAGGGTGCGTAGGCGGGGCGACAAGTCGGCGGTCAAATGTCGGGGCTCAACCCCGGCCTGCCGTCGAAACTGCCGTCCTTGAGTGGGCGAAAGGCGCGCGGAATGCGTGGTGTAGCGGTGAAATGCATAGATATCACGCAGAACCCCGATTGCGAAGGCAGCGCGCCGGCGCCCGACTGACGCTGAGGCACGAAAGCGTGGGTATCGAACAGGATTAGATACCCTGGTAGTCCACGCAGTAAACGATGAGCGCTACCTGTCCGGGCCGATTGAGGCCTGGGCGGGACAGCGAAAGCGTTAAGCGCTCCACCTGGGGAGTACGCCGGCAACGGTGAAACTCA…	Bacteria	Bacteroidetes	Bacteroidia	Bacteroidales	S24-7			-0.561102	0.153314	0.00191886
New.ReferenceOTU1469	GTGTCAGCCGCCGCGGTAATACGTAGGTGGCAAGCGTTGTCCGGAATTACTGGGTGTAAAGGGAGCGTAGGCGGAACGGCAAGTTGGATGTTTAATCTATCGGCTCAACCGATAGTCGCATTCAAAACTGCCGTCCTTGAGTGAAGTAGAGGCAGACGGAATTCCTAGTGTAGCGGTGAAATGCGTAGATATTAGGAGGAACACCAGGGGCGAAGGCGGTCTGCTGGGCTTTAACTGACGCTGAGGCTCGAAAGCGTGGGTAGCAAACAGGATTAGATACCCTGGTAGTCCACGCCGTAAACGATGATTACTAGGTGTGGGGGGTCTGACCCCTTCCGTGCCGGAGTTAACACAATAAGTAATCCACCTGGGGAGTACGACCGCAAGGTTGAAACTTAA…	Bacteria	Firmicutes	Clostridia	Clostridiales	Ruminococcaceae			0.952922	0.138917	0
New.ReferenceOTU1474	GGTGTCAGCAGCCGCGGTAATACGTAGGGGGCAAGCGTTATCCGGATTTACTGGGTGTAAAGGGAGCGCAGACGGCTGTGCAAGTCTGATGTGAAAGGCATGGGCTCAACCCGTGGACTGCATTGGAAACTGTGTAGCTGGAGTGCCGGAGAGGTAAGCGGAATTCCTAGTGTAGCGGTGAAATGCGTAGATATTAGGAGGAACACCAGTGGCGAAGGCGGCTTACTGGACGGTAACTGACGTTGAGGCTCGAAAGCGTGGGGAGCAAACAGGATTAGATACCCTGGTAGTCCACGCCGTAAACGATGAATACTAGGTGTCGGGTGGCAGAGCCATTCGGTGCCGCAGCAAACGCAATAAGTATTCCACCTGGGGAGTACGTTCGCAAGAATGAAACTC…	Bacteria	Firmicutes	Clostridia	Clostridiales	Lachnospiraceae	Blautia		0.712682	0.219814	0.00526531
New.ReferenceOTU1497	GTGTCAGCAGCCGCGGTAATACGTAGGGGGCGAGCGTTGTCCGGAATGACTGGGCGTAAAGGGTGAGTAGGTGGTTGGCTAAGTTAGATGTGTAATACCCAGGGCTTAACTCGGGTGCTGCATCTAAAACTGGTTGACTTGAGTGCTGGAGAGGAAAGCGGAATTCCTAGTGTAGCGGTGGAATGCGTAGATATTAGGAGGAACACCAGTGGCGAAGGCGGCTTTCTGGACAGTAACTGACACTGAGGCACGAAAGCGTGGGGAGCAAACAGGATTAGATACCCTGGTAGTCCACGCTGTAAACGATGGATACTAGATGCAGGGGGTATTCACTCCCTCTGTGTCGCAGCCAACGCAATAAGTATCCCGCCTGGGGAGTACGGCCGCAAGGTTGAAACT…	Bacteria	Firmicutes	Clostridia	Clostridiales				1.66288	0.178055	0
New.ReferenceOTU151	GTGCCAGCAGCCGCGGTAATACGTAGGTGGCGAGCGTTGTCCGGAATGACTGGGCGTAAAGGGAGCGTAGGTTGCGATTTAAGTTAAATGTGAAAGCCCGTGGCTCAACTACGGAACTGCATTTAATACTGGGTTGCTAGAGTACAGGAGGGGTAAGCGGAATTTCTAGTGTAGCGGTGGAATGCGTAGATATTAGGAAGAACACCGGAGGCGAAGGCGGCTTACTGGACTGCAACTGACACTGAGGCTCGAAAGCGTGGGGAGCAACCAGGATTAGATACCCTGGTAGTCCACGCCCTAAACGATGGATACTAAATGTGGGAGGTATCGACTCCTTCCGTATTGAAGCAAACGCGATAAGTATCCCGCCTGTGTAGTACGGCCGCAAGGTTGAAACTC…	Bacteria	Firmicutes	Clostridia	Clostridiales				0.48474	0.169182	0.00362452
New.ReferenceOTU1511	GTGTCAGCAGCCGCGGTAATACGTAGGGGGCGAGCGTTATCCGGATTCATTGGGCGTAAAGCGCGCGCAGGCGGGCGTGTGTGCGGGACCTCTAATCTTTGGGCTCAACTCAAAGCCGGGTTCCGAACTGCACGCCTCGAGTTCGGTAGGGGAGGTCGGAATTCCCGGTGTAGCGGTGAAATGCGCAGATATCGGGAAGAACACCGATGGCGAAGGCAGACCTCTGGGCCGCAACTGACGCTGAGGCGCGAAAGCTGGGGGAGCGAACAGGATTAGATACCCTGGTAGTCCCAGCCGTAAACGATGGGCGCTAGGTGCGGGGAAGCCATTTCTCCGTGCCGCAGCCAACGCATTAAGCGCCCCGCCTGGGGAGTACGGCCGCAAGGCTAAAACTCAAAG…	Bacteria	Actinobacteria	Coriobacteriia	Coriobacteriales	Coriobacteriaceae	Adlercreutzia		0.501681	0.140376	0
New.ReferenceOTU1514	GTGTCGGCAGCCGCGGTAATACGTAGGGAGCGAGCGTTGTCCGGAATTACTGGGTGTAAAGGGTGCGTAGGCGGCTAAACAAGTCAGGCGTGAAATGAGGGGGCTTAACCTCCGAGCTGCGTTTGAAACTGAGTAGCTTGAGTGAAGTAGAGGCAGATGGAATTTCCGGTGTAGCGGTGAAATGCGTAGATATCGGAAGGAACACCAGTGGCGAAGGCGATCTGCTGGGCTTTAACTGACGCTGAGGCACGAAAGCGTGGGTAGCAAACAGGATTAGATACCCTGGTAGTCCATGCTGTAAACGATGATTACTAGGTGTGGGTGGACTGACCCCATCCGTGCCGGAGTAAACACAATAAGTAATCCACCTGGGAAGTACGACCGCAAGGTTGAAACTTA…	Bacteria	Firmicutes	Clostridia	Clostridiales	Ruminococcaceae	Ruminococcus		0.803361	0.16356	0
New.ReferenceOTU1518	GTGTCAGCAGCCGCGGTAATACGTAGGTGGCGAGCGTTATCCGGAATGATTGGGCGTAAAGGGTGCGCAGGCGGCCTGTTAAGTCTGCAGTAAAAGGGCGAAGCTCAACTTTGCCAGGCTGTGGAAACTGGCAGGCTGGAGGCCAGCAGAGGACGGCGGAACTCCATGTGTAGCGGTAAAATGCATAGAGATATGGAAGAACACCAGCGGCGAAGGCGGCCGTCTGGGCTGGAGCTGACGCTGAGGCACGAAAGCGTGGGGAGCAAACAGGATTAGATACCCTGGTAGTCCACGCCGTAAACGATGAATACTAGGTGTGGGGGGACTGACCCCCTCCGTGCCGCAGTTAACACAATAAGTATTCCACCTGGGGAGTACGGCCGCAAGGCTGAAACTCAA…	Unassigned							0.511232	0.201094	0.0162543
New.ReferenceOTU1522	GTGTCAGCAGCCGCGGTAATACGTAGGTGGCAAGCGTTGTCCGGATTTACTGGGTGTAAAGGGCGCGTAGGCGGGTCGGCAAGTCAGATGTGAAATCTCCGGGCTCAACCCGGAAACTGCATTTGAAACTGTCGATCTTGAGTATCGGAGAGGCAAGCGGAATTCCGTGTGTAGCGGTGAAATGCGTAGATATACGGAGGAACACCAGTGGCGAAGGCGGCTTGCTGGACGACAACTGACGCTGATGCGCGAAAGCGTGGGGAGCAAACAGGATTAGATACCCTGGTAGTCCACGCCGTAAACGATGAATACTAGGTGTGGGGGGACTGACCCCCTCCGTGCCGCAGTTAACACAATAAGTATTCCACCTGGGGAGTACGGCCGCAAGGTTGAAACTTA…	Bacteria	Firmicutes	Clostridia	Clostridiales	Ruminococcaceae			0.28904	0.112452	0.0147556
New.ReferenceOTU1532	GTGTCAGCAGCCGCGGTAATACGTAGGGAGCGAGCGTTGTCCGGATTTACTGGGTGTAAAGGGTGCGTAGGCGGCTTGGCAAGTCAGAAGTGAAATGCATGGGCTTAACCCATGAACTGCTTTTGAAACTGCTGGGCTTGAGTGAAGTAGAGGTAGGCGGAATTCCCGGTGTAGCGGTGAAATGCGTAGAGATCGGGAGGAACACCAGTGGCGAAGGCGGCCTACTGGGCTTTAACTGACGCTGAGGCACGAAAGCATGGGTAGCAAACAGGATTAGATACCCTGGTAGTCCATGCCGTAAACGATGATTACTAGGTGTGGGGGGTCTGACCCCCTCCGTGCCGGAGTTAACACAATAAGTAATCCACCTGGGGAGTACGACCGCAAGGTTGAAACTCA…	Bacteria	Firmicutes	Clostridia	Clostridiales	Ruminococcaceae	Ruminococcus		-1.16863	0.195968	0
New.ReferenceOTU1537	GTGTCAGCAGCCGCGGTAATACGTAGGAGGCAAGCGTTATCCGGAATGACTGGGCGTAAAGGGTGCGTAGGTGGTTTGGCAAGTTAGTAGCGTAAGCCCGGGGCTCAACTTCGGGACTACTACTAAAACTGTCGGACTTGAGTGCAGAAGGGGCAAACGGAATTCCTGGTGTAGCGGTGGAATGCGTAGATATCAGGAAGAACACCGGTAGCGAGGGCGGTTTGCTGGGCTGTAACTGACACTGAGGCACGAAAGCGTGGGGAGCAAACAGGATTAGATACCCTGGTAGTCCACGCCGTAAACGATGAATACTAGGTGTAGGGGGTATCGACTCCCTCTGTGCCGCCGCTAACGCATTAAGTATTCCGCCTGGGGACTACGGCCGCAAGGTTGAAACTC…	Bacteria	Firmicutes	Clostridia	Clostridiales				-0.54108	0.140643	0
New.ReferenceOTU1552	GTGTCAGCAGCCGCGGTAATACGTAGGTGGCTAGCGTTGTCCGGAATAACTGGGCGTAAAGGGAGCGTAGGTGGTAATTTAAGTTAAATGTGAAAGCCCAAGGCTCAACTTTGGAATTGCATTTAATACTGGATAACTAGAGTGCAGGAGGGGTAAACGGAATTCCTAGTGTAGCGGTGAAATGCGTAGATATTAGGAAGAACACCAGAGGCGAAGGCGGTTTACTGGACTGCAACTGACACTGAGGCTCGAAAGCGTGGGGAGCAAACAGGATTAGATACCCTGGTAGTCCACGCCCTAAACGATGGATACTAAACGTGGGAGGTATCGACTCCTTCCGTGTTGGAGCAAACGCGATAAGTATCCCGCCTGAGGAGTACGGCCGCAAGGTTAAAACTC…	Bacteria	Firmicutes	Clostridia	Clostridiales				-0.479504	0.22253	0.0347018
New.ReferenceOTU1554	GTGTCAGCAGCCGCGGTAATACGGAGGATTCAAGCGTTATCCGGATTTATTGGGTTTAAAGGGTGCGTAGGCGGTTTGATAAGTTAGAGGTGAAATGCCGGGGCTCAACTCCGGAACTGCCTCTGATACTGTTGAGCTAGAGAGTAGATGCGGTAGGCGGAATGTATGGTGTAGCGGTGAAATGCATAGAGATCATACAGAACACCGATTGCGAAGGCAGCTTACCAAACTATGTCTGACGTTGAGGCACGAAAGCGTGGGGAGCGAACAGGATTAGATACCCTGGTAGTCCACGCAGTAAACGATGATAACTGGTTTTCGGCGATACAATGTCGGAGACTAAGCGAAAGCGATAAGTTATCCACCTGGGGAGTACGTTCGCAAGAATGAAACTCAAAG…	Bacteria	Bacteroidetes	Bacteroidia	Bacteroidales	Rikenellaceae			1.48199	0.256016	0
New.ReferenceOTU1555	GTGCCAGTAGCCGCGGTAATACGTAGGGAGCGAGCGTTGTCCGGAATTACTGGGTGTAAAGGGAGCGCAGGCGGGATTGCAAGTCAGATGTGAAATGCAGGGGCTCAACCCCTGAGCTGCATTTGAAACTGTAGTTCTTGAGTGAAGTAGAGGTAAGCGGAATTCCTGGTGTAGCGGTGAAATGCGTAGAGATCAGGAGGAACATCGGTGGCGAAGGCGGCTTACTGGGCTTTAACTGACGCTGAGGCTCGAAAGCGTGGGGAGCAAACAGGATTAGATACCCTGGTAGTCCACGCTGTAAACGATGATGACTAGGTGTGGGGGGACTGACCCCTTCCGTGCCGGAGCAAACGCAATAAGTCATCCACCTGGGGAGTACGGCCGCAAGGTTGAAACTTA…	Bacteria	Firmicutes	Clostridia	Clostridiales	Ruminococcaceae	Ruminococcus		0.922191	0.151913	0
New.ReferenceOTU1557	GTGTCAGCCGCCGCGGTAATACGTAGGGAGCGAGCGTTGTCCGGATTTACTGGGTGTAAAGGGTGCGTAGGCGGTATGGCAAGTCAGTAGTGAAATGCATGGGCTTAACCCATGAACTGCTATTGAAACTGTCATACTTGAGTGGAGTAGAGGCAGGCGGAATTCCCGGTGTAGCGGTGAAATGCGTAGAGATCGGGAGGAACACCAGTGGCGAAGGCGGCCTTCTGGGCTTTAACTGACGCTGAAGCACGAAAGCGTGGGTAGCAAACAGGATTAGATACCCTGGTAGTCCATGCCGTAAACGATGATTACTAGGTGTGGGGGGACTGACCCCTTCCGTGCCGGAGTTAACACAATAAGTAATCCACCTGGGGAGTACGGCCGCAAGGTTGAAACTCA…	Bacteria	Firmicutes	Clostridia	Clostridiales	Ruminococcaceae	Ruminococcus		0.520669	0.185864	0.00690511
New.ReferenceOTU1564	GTGTCAGCAGCCGCGGTAATACGTAGGGAGCGAGCGTTATCCGGATTTATTGGGTGTAAAGGGTGCGTAGACGGGAGTTTAAGTTAGTTGTGAAATCCCTCGGCTTAACTGAGGAACTGCAACTAAAACTGGACTTCTTGAGTACTGGAGAGGAAAGTGGAATTCCTAGTGTAGCGGTGAAATGCGTAGATATTAGGAGGAACACCAGTGGCGAAGGCGACTTTCTGGACAGAAACTGACGTTGAGGCACGAAAGTGTGGGGAGCAAACAGGATTAGATACCCTGGTAGTCCACACCGTAAACGATGGATACTAGGTGTAGGGTGTGATAAACGCTCTGTGCCGTCGCAAACGCAATAAGTATCCCACCTGGGGAGTACGGCCGCAAGGTTGAAACTTA…	Bacteria	Firmicutes	Clostridia	Clostridiales				-0.433336	0.169365	0.0147556
New.ReferenceOTU1589	GTGCCAGCAGCCGCGGTAATACGTAGGGAGCAAGCGTTATCCGGATTTATTGGGTGTAAAGGGTGCGTAGACGGGAAGTTAAGTTAGTTGTGAAATCCCTCGGCTCAACTGAGGAACTGCAACTAAAACTGATTTTCTTGAGTACTGGAGAGGAGAGTGGAATTCCTAGTGTAGCGGTGAAATGCGTAGATATTAGGAGGAACACCGGTGGCGAAGGCGACTTTCTGGACAGAAACTGACGTTGAGGCACGAAAGTGTGGGGAGCAAACAGGATTAGATACCCTGGTAGTCCACACTGTAAACGATGGATACTAGGTGTAGGGTGTGAAGAACGCTCTGTGCCGTCGCAAACGCAATAAGTATCCCACCTGGGGAGTACGGCCGCAAGGTTGAAACTCA…	Bacteria	Firmicutes	Clostridia	Clostridiales				-1.07768	0.163182	0
New.ReferenceOTU1597	GTGTCAGCAGCCGCGGTAATACGTAGGGGACAAGCGTTATCCGGATTTACTGGGTGTAAAGGGAGCGCAGGCGGCCGGACAAGCTAGAAGTGAAACCCCAGGGCTTAACCCTGCGGATTGCTTTTGGAACTGCCCGGCTGGAGTACTGGAGGGGTAAGCGGAATTCCTGGTGTAGAGGTGAAATGCGTAGATATCAGGAGGAACACCGGTGGCGAAGGCGGCTTACTGGACAGAAACTGACGCTGAGGCTCGAAGGCGTGGGGAGCAAACAGGATTAGATACCCTGGTAGTCCACGCGGTAAACGATGAATACTAGGTGTCTGAGGGCATAGCCCTCAGGTGCCGTCGCAAACGCAATAAGTATTCCACCTGGGGAGTACGTTCGCAAGAATGAAACTC…	Bacteria	Firmicutes	Clostridia	Clostridiales	Lachnospiraceae	Butyrivibrio		0.667544	0.192672	0.00191886
New.ReferenceOTU161	GTGTCAGCAGCCGCGGTAATACGTAGGGGGCAAGCGTTATCCGGATTTACTGGGTGTAAAGGGAGCGTAGACGGCGGAGCAAGTCTGAAGTGAAAGCCCGGGGCTCAACCCCGGGACTGCTTTGGAAACTGCCCTGCTGGAGTGCTGGAGAGGTAAGCGGAATTCCTAGTGTAGCGGTGAAATGCGTAGATATTAGGAAGAACACCAGTGGCGAAGGCGGCTTACTGGACAGTAACTGACGTTGAGGCTCGAAAGCGTGGGGAGCAAACAGGATTAGATACCCTGGTAGTCCACGCCGTAAACGATGAATGCTAGGTGTCTGGGGGCAAAGCCCTTAGGTGCCGCCGCAAACGCAATAAGCATTCCACCTGGGGAGTACGTTCGCAAGAATGAAACTCA…	Bacteria	Firmicutes	Clostridia	Clostridiales	Lachnospiraceae			-0.453923	0.157494	0.00690511
New.ReferenceOTU1611	GTGTCAGCAGCCGCGGTAATACGGAGGATGCGAGCGTTATCCGGAATTATTGGGTTTAAAGGGTCCGCAGGCGGCCATGTAAGTCAGTAGTGAAATACCCGGGCTTAACCCGGGCCGTGCTACAGAAACTGCATGGCTAGAGAAAGTTTGGCGTTGGCGGAATGTGACAAGTAGCGGTGAAATGCATAGATATGTCACAGAACACCGATAGCGAAAGCAGCTGACGAAGACTATTCTGACGCTCAGGGACGAAAGCGTGGGGAGCAAACAGGATTAGATACCCTGGTAGTCCACGCAGTAAACGATGGGTACCATCTTTTTGTCCGCAAGGATGAGAGGATAATCGAAAGAGGTAAGTACCCCACCTGGGGAGTACGTGCGCAAGCATGAAACTCAAAT…	Unassigned							-1.10398	0.252342	0
New.ReferenceOTU1618	GTGTCAGCAGCCGCGGTAATACGGAGGATGCAAGCGTTATCCGGAATTATTGGGTTTAAAGGGTCCGCAGGCGGCCCGTTAAGTCAGTAGTGAAAACCCGGGGCTCAACCCCGGACGTGCTACAGATACTGGCGGGCTAGAGAGAGTCTGGAGGCAGCGGAATGTGACAAGTAGCGGTGAAATGCATAGATATGTCACAGAACACCGATAGCGAAAGCAGCTGCCTAAGACTTATCTGACGCTCAGGGACGAAAGCGTGGGGAGCAAACAGGATTAGATACCCTGGTAGTCCACGCAGTAAACGATGGATACCATCTTTTTGGCAATTATGCTGAGAGGACAATCGAAAGAGATAAGTATCCCACCTGGGGAGTACGTGCGCAAGCATGAAACTCAAAT…	Unassigned							0.687591	0.237956	0.00690511
New.ReferenceOTU162	GTGTCAGCAGCCGCGGTAATACGGAGGATGCGAGCGTTATCCGGATTTATTGGGTTTAAAGGGTGCGTAGGCGGACTGTCAAGTCAGCGGTAAAATACGGGGGCTCAACCTCCGCCCGCCGTTGAAACTGACGGTCTTGAGTGGGCGAGAAGTATGCGGAATGCGTGGTGTAGCGGTGAAATGCATAGATATCACGCAGAACTCCGATTGCGAAGGCAGCATACCGGCGCCCAACTGACGCTGAAGCACGAAAGCGTGGGTATCGAACAGGATTAGATACCCTGGTAGTCCACGCAGTAAACGATGAATACTAGCTGTCCGGGGCGAATGGGCCCTGGGTGGCACAGCGAAAGCGTTAAGTATTCCACCTGGGGAGTACGCCGGCAACGGTGAAACTCA…	Bacteria	Bacteroidetes	Bacteroidia	Bacteroidales	S24-7			4.82593	0.372933	0
New.ReferenceOTU1628	GTGTCAGCAGCCGCGGTAATTCGTAGGTGGCGAGCGTTATCCGGATTTACTGGGTGTAAAGGGTGTGTAGGCGGGGCTGCAAGTCAGATGTTAAAATAACGGGCTTAACCCGTTACCTGCATTTGAAACTGTGGTTCTTGAGAGTCGGAGAGGTAAATGGAATTCTCAGTGTAGCGGTGAAATGCGTAGATATTGGGAAGAACACCGGTGGCGAAGGCGATTTACTGGACGACAACTGACGCTGAGACACGAAAGCGTGGGGAGCAAACAGGATTAGATACCCTGGTAGTCCACGCCGTAAACGATGAACACTAGGTGTGGGGCAGCAATGCTCCGTGCCGCAGTTAACACAATAAGTGTTCCACCTGGGGAGTACGGCCGCAAGGTTGAAACTTAAAT…	Bacteria	Firmicutes	Clostridia	Clostridiales	Ruminococcaceae			-1.37872	0.268574	0
New.ReferenceOTU1636	GTGTCAGCAGCCGCGGTAATACGTAGGGGGCAAGCGTTATCCGGATTTACTGGGTGTAAAGGGAGCGCAGACGGCTAGGCAAGTCTGGTGTGAAAGGCGGGGGCCCAACCCCCGGACTGCATTGGAAACTGCGTAGCTTGAGTGCCGGAGAGGTAAGCGGAATTCCTAGTGTAGCGGTGAAATGCGTAGATATTAGGAGGAACACCAGTGGCGAAGGCGGCTTACTGGACGGTAACTGACGTTGAGGCTCGAAAGCGTGGGGAGCAAACAGGATTAGATACCCTGGTAGTCCACGCCGTAAACGATGAATACTAGGTGTCGGGGGGCAGGGCCCTTCGGTGCCGCAGCAAACGCAATAAGTATTCCACCTGGGGAGTACGTTCGCAAGAATGAAACTCA…	Bacteria	Firmicutes	Clostridia	Clostridiales	Lachnospiraceae	Blautia		0.749626	0.173003	0
New.ReferenceOTU1639	GTGTCAGCAGCCGCGGTAATACGTAGGTGGCGAGCGTTATCCGGATTTATTGGGTGTAAAGGGTGTGTAGGCGGGATGGCAAGTCAGATGTGAAAGCCATGGGCTCAACCGATGGTCTGCATCAGAAACTGCTGTTCTTGAGAGTCGGAGAGGTAAATGGAATTCCAGGTGTAGCGGTGAAATGCGTAGATATCTGGAGGAACACCGGTGGCGAAGGCGATTTACTGGACGACCACTGACGCTGAGACACGAAAGCGTGGGGAGCAAACAGGATTAGATACCCTGGTAGTCCACGCTGTAAACGATGAACACTAGGTGTGGGGGAGCAATTCTCCGTGCCGGAGTTAACACAATAAGTGTTCCACCTGGGGAGTACGGCCGCAAGGTTGAAACTCAAAG…	Bacteria	Firmicutes	Clostridia	Clostridiales	Ruminococcaceae			-0.762237	0.207909	0.00362452
New.ReferenceOTU1642	GTGTCAGCCGCCGCGGTAATACGTAGGGGGCAAGCGTTATCCGGATTTACTGGGTGTAAAGGGAGCGTAGACGGTGATGCAAGTCTGAAGTGAAAGCCCTGGGCTCAACCGAGGGACTGCTTTGGAAACTGTATGACTGGAGTGCAGGAGAGGTAAGTGGAATTCCTAGTGGAGCGGTGAAATGCGTAGATATTAGGAGGAACACCAGTGGCGAAGGCGGCTTACTGGACTGTAACTGACGTTGAGGCTCGAAAGCGTGGGGAGCAAACAGGATTAGATACCCTGGTAGTCCACGCCGTAAACGATGATTACTAGGTGTCGGTGGGTAGAGACCCATCGGTGCCGCAGCTAACGCAGTAAGTAATCCACCTGGGGAGTACGTTCGCAAGAATGAAACTC…	Bacteria	Firmicutes	Clostridia	Clostridiales				0.615634	0.216864	0.00853791
New.ReferenceOTU1673	GTGTCAGCAGCCGCGGTAATACGTAGGGGGCGAGCGTTATCCGGAATTACTGGGTGTAAAGGGAGCGCAGACGGCGGGGCAAGTCTGGAGTGAAAGCCCGCGGCTTAACCGCGGGACTGCTCTGGAAACTGTCAGGCTGGAGTGCGGGAGAGGTAAGCGGAATTCCTGGTGTAGCGGTGAAATGCGTAGATATCAGGAGGAACACCGGTGGCGAAGGCGGCTTACTGGACCGTAACTGACGTTGAGGCTCGAAAGCGTGGGGAGCAAACAGGATTAGATACCCTGGTAGTCCACGCCGTAAACGATGATTACCAGGTGCCGGGGTCCCAAGGGGCATCGGTGCCGGCGCAAACGCATTAAGTAATCCACCTGGGGAGTACGTTCGCAAGAATGAAACTT…	Bacteria	Firmicutes	Clostridia	Clostridiales				-2.1779	0.230684	0
New.ReferenceOTU1678	GTGTCAGCAGCCGCGGTAACACGTAGGGGGCGAGCGTTGTCCGGAATGACTGGGCGTAAAGGGCGCGTAGGCGGCCGGCGCGGCGCAGCTTCAAAGGGTGGGGCCCAACCCCGCCATGGGCTGCGGACCGGCCGGCTGGAGTGCCGGAGAGGCAGGCAGAATTCCTGGTGTAGCGGTGAAATGCGCAGAGATCAGGAGGAATACCGGAGGCGAAGGCGGCCTGCCGGACGGACACTGACGCTGAGGCGCGAAAGCGTGGGGAGCGAACAGGATTAGATACCCTGGTAGTCCACGCCGTAAACGATGAATGCCAGCTCCCGGAGGGTTTCGGGAGCGAAGCCAACGTGATGAGCATTCCGCCTGGGGAGTACGGCCGCAAGGCTGAAACTCAAAGGAATT…	Unassigned							1.72986	0.184223	0
New.ReferenceOTU1683	GTGTCAGCCGCCGCGGTAATACGTAGGGGGCAAGCGTTGTCCGGAATTACTGGGCGTAAAGGGTGTGTAGGCGGTTTATTAAGTTGGATGTGAAATACCCGGGCTTAACTTGGGGGCTGCATTCAAAACTGATAGACTAGAGTGTCGGAGAGGGAAGCGGAATTCCTGGTGTAGCGGTGAAATGCGTAGATATCAGGAGGAACACCGGTGGCGAAGGCGGCTTTCTGGACGATAACTGACGCTGAGACACGAAAGCGTGGGGAGCAAACAGGATTAGATACCCTGGTAGTCCACGCTGTAAACGATGAATACTAGGTGTAGGGGGTATCAACTCCCTCTGTGCCGCAGCAAACGTAATAAGTATTCCGCCTGGGGAGTACGGCCGCAAGGTTGAAACTC…	Bacteria	Firmicutes	Clostridia	Clostridiales	Christensenellaceae			0.736717	0.137389	0
New.ReferenceOTU1684	GTGTCAGCCGCGCGGTAATACGTAGGTGGCAAGCGTTATCCGGAATTATTGGGCGTAAAGAGTGAGCAGGCGGCCTTTTAAGTCTGTAGTTAAATGCAGTGGCTCAACCATTGTATGCTGTGGAAACTGAGGGGCTAGAGTGCGGAAGAGGTTAGCGGAATTCCATGTGTAGCGGTGAAATGCGTAGATATATGGAGGAACACCAGTGGCGAAGGCGGCTAACTAGGACGCAACTGACGCTCAGTCACGAAAGCGTGGGTAGCAAATAGGATTAGATACCCTAGTAGTCCACGCTGTAAACGATGAGTACTAAGTGTTGGGGCAACTCAGCGCTGAAGTTAACGCATTAAGTACTCCGCCTGGGTAGTACGTTCGCAAGAATGAAACTCAAATGAATTG…	Bacteria	Firmicutes	Erysipelotrichi	Erysipelotrichales	Erysipelotrichaceae			0.563375	0.192442	0.00526531
New.ReferenceOTU1689	GTGTCAGCAGCCGCGGTAATACATAGGGGGCAAGCGTTATCCGGAATTATTGGGCATAAAGCGTGCGTAGGCGGTTTATTAAGTCTGATGTTAAATCCCACAGCTTAACTGTGGAAAGCCATTGGAAACTGGTAGACTTGAGTGCGGTAGAGGTAAGTGGAATTCCAAGTGGAGCGGTGGAATGCGTAGATATTTGGAGGAACACCAGTGGCGAAGGCGGCTTACTGGGCCGTTACTGACGCTGAGGCACGAAAGCGTGGGGAGCAAACAGGATTAGATACCCTGGTAGTCCACGCCGTAAACGATGAGCACTAAGTGTCGGAAAATATTTCGGTGCTGCAGTTAACACAATAAGTGCTCCGCCTGGGGAGTACGGTCGCAAGACTGAAACTTAAAGGA…	Bacteria	Tenericutes	RF3	ML615J-28				2.51782	0.239765	0
New.ReferenceOTU1698	GTGTCAGCAGCCGCGGTAATACGTAGGGGGCGAGCGTTATCCGGATTTACTGGGTGTAAAGGGAGCGTAGACGGCGGTGCAAGTCTGGAGTGAAATACCGGGGCTTAACCTCGGGGCTGCTCTGGAAACTGTACGGCTTGAGTGCCGGAGAGGTAAGCGGAATTCCTAGTGTAGCGGTGAAATGCGTAGATATTAGGAGGAACACCAGTGGCGAAGGCGGCTTACTGGACGGCAACTGACGTTGAGGCTCGAAGGCGTGGGGAGCAAACAGGATTAGATACCCTGGTAGTCCACGCGGTAAACGATGAATACTAGGTGTCTGTGAGCAAAGCTCATAGGTGCCGCCGCAAACGCAGTAAGTATTCCACCTGGGGAGTACGTTCGCAAGAATGAAACTCA…	Bacteria	Firmicutes	Clostridia	Clostridiales				0.69419	0.219641	0
New.ReferenceOTU1705	GTGTCAGCAGCCGCGGTAATACATAGGGGGCAAGCGTTGTCCGGAATCACTGGGCGTAAAGGGAGCGTAGGCGGATATTTAAGTTAAGTGTGAAAGCCTGGGGCTTAACTCCAGAAATGCACTTAATACTGGACATCTAGAGTGGGGGAGAGGTAAGTGGAATTCCTAGTGTAGCGGTAGAATGCGTAGAGATTAGGAGGAACACCAGAGGCGAAGGCGGCTTACTGGACCACAACTGACGCTGAGGCTCGAAAGCGTGGGGAGCAAACAGGATTAGATACCCTGGTAGTCCACGCCCTAAACGATGGATACTAGATGTGGGGTGAGTTAATCATTCCGTATCGAAACTAACGCGTTAAGTATCCCGCCTGGGGAGTACGTTCGCAAGAATGAAACTTA…	Unassigned							2.01804	0.25264	0
New.ReferenceOTU1728	GTGTCAGCAGCCGCGGTAATACGTAGGGGGCAAGCGTTATCCGGATTTACTGGGTGTAAAGGGAGCGTAGGCGGCGAGGCAAGTCAGAAGTGAAAGCCCGGGGCTCAACCGCGGGACTGCTTTTGAAACTGTCTTGCTTGATTTCAGGAGAGGTAAGCGGAATTCCTGGTGTAGCGGTGAAATGCGTAGATATCAGGAGGAACACCAGTGGCGAAGGCGGCTTACTGGACTAACAATGACGCTGAGGCTCGAAAGCGTGGGGAGCAAACAGGATTAGATACCCTGGTAGTCCACGCCGTAAACGATGAATACTAGGTGTCGGGGGACAGAAGTCCTTCGGTGCCGCCGCAAACGCAGTAAGTATTCCACCTGGGGAGTACGTTCGCAAGAATGAAACTC…	Bacteria	Firmicutes	Clostridia	Clostridiales	Lachnospiraceae	Coprococcus		0.571333	0.151379	0
New.ReferenceOTU1730	GTGTCAGCAGCCGCGGTAATACGTAGGGGGCAAGCGTTATCCGGATTTACTGGGTGTAAAGGGAGCGCAGACGGCATGACAAGTCTGATGTGAAAACCCGGGGCTCAACTCCGGGACTGCATTGGAAACTGTCGGGCTGGAGTGCCGGAGAGGTAAGCGGAATTCCTAGTGTAGCGGTGAAATGTGTAGATATTAGGAGGAACACCAGTGGCGAAGGCGGCTTACTGGACGGTAACTGACGTTGAGGCTCGAAAGCGTGGGGAGCAAACAGGATTAGATACCCTGGTAGTCCACGCCGTAAACGATGAGTGCCAGGTGTCGGCAGGCAGGGCCTGCCGGTGCCGTCGCAAACGCATTAAGCATTCCACCTGGGGAGTACGTTCGCAAGAATGAAACTCA…	Bacteria	Firmicutes	Clostridia	Clostridiales	Lachnospiraceae	Blautia		-0.331115	0.156482	0.0469333
New.ReferenceOTU174	GTGTCAGCAGCCGCGGTAATACGTAGGTGGCAAGCGTTATCCGGATTTATTGGGTGTAAAGGGCGTGTAGGCGGGATTGCAAGTCAGATGTGAAAACCAGAGGCTCAACCTCTGGCCTGCATTTGAAACTGTAGTTCTTGAGTGCTGGAGAGGCAATCGGAATTCCGTGTGTAGCGGTGAAATGCGTAGATATACGGAGGAACACCAGTGGCGAAGGCGGATTGCTGGACAGTAACTGACGCTGAGGCGCGAAAGCGTGGGGAGCAAACAGGATTAGATACCCTGGTAGTCCACGCGGTAAACGATGGATGCTAGGTGTGGGGGGACTGACCCCCTCCGTGCCGCAGTCAACACAATAAGCATCCCACCTGGGGAGTACGATCGCAAGGTTGAAACTCA…	Bacteria	Firmicutes	Clostridia	Clostridiales	Ruminococcaceae	Oscillospira		1.45506	0.175728	0
New.ReferenceOTU1753	GTGTCAGCCGCCGCGGTAATACATAGGGGGCGAGCGTTGTCCGGAATGACTGGGCGTAAAGGGTGTGTAGGCGGTAGATTAAGTTGGAAGTGTAATACCCAGAGCTTAACTCGGGTGCTGCTTCCAAAACTGATATACTTGAGTGTAGGAGAGGATGATGGAATTCCTAGTGTAGCGGTGGAATGCATAGATATTAGGAGGAACACCGGAGGCGAAAGCGATCATCTGGACTACAACTGACGCTGAGGCACGAAAGCGTGGGGAGCAAACAGGATTAGATACCCTGGTAGTCCACGCCGTAAACGATGAATACTAGGTGTAGGAGGTATCGACTCCTTCTGTACCGCAGCAAACGCAATAAGTATTCCGCCTGGGGAGTACGGCCGCAAGGTTGAAACT…	Bacteria	Firmicutes	Clostridia	Clostridiales				1.38925	0.131746	0
New.ReferenceOTU1755	GTGTCAGCAGCCGCGGTAATACGTAGGTGGCGAGCGTTATCCGGATTTATTGGGCGTAAAGGGTGTGTAGGCGGTTTGTTAAGTATAAAATTAAATCCCGAAGCTTAACTTCGGTTCGTTTTATAAACTGGCAGGCTTGAGTACAGTAGAGGCAAATGGAATTCCTAGTGTAGTGGTAAAATGCGTAGATATTAGGAGGAACACCAGTGGCGAGGGCGATTTGCTGGGCTGTTACTGACGCTGAGGCACGAAAGCGTGGGGAGCAAATAGGATTAGATGCCCAAGTAGTCCACGCCGTAAACGATGAGTACTAAGTGTCGGGTTACCGGTGCTGAAGTTAACACATTAAGTACTCCGCCTGAGTAGTACGGTCGCAAGGCTGAAACTTAAAGAAATTGG…	Bacteria	Tenericutes	Mollicutes	RF39				-0.975033	0.184402	0
New.ReferenceOTU177	GTGCCAGCAGCCGCGGTAATACGTAGGGAGCGAGCGTTGTCCGGATTTACTGGGTGTAAAGGGTGCGTAGGCGGATTGGCAAGTCAGAAGTGAAATCCATGGGCTTAACCCATGAACTGCTTTTGAAACTGTTGGTCTTGAGTGGAGTAGAGGTAGGCGGAATTCCCGGTGTAGCGGTGAAATGCGTAGAGATCGGGAGGAACACCAGTGGCGAAGGCGGCCTACTGGGCTTTAACTGACGCTGAGGCACGAAAGTGTGGGTAGCAAACAGGATTAGATACCCTGGTAGTCCACACTGTAAACGATGATTACTAGGTGTGGGGGGACTAACCCCCTCCGTGCCGGAGTTAACACAATAAGTAATCCACCTGGGGAGTACGGCCGCAAGGCTGAAACTTA…	Bacteria	Firmicutes	Clostridia	Clostridiales	Ruminococcaceae	Ruminococcus		-0.58494	0.159426	0
New.ReferenceOTU1771	GTGTCAGCAGCCGCGGTAATACGTAGGGGGCGAGCGTTATCCGGATTTATTGGGTGTAAAGCGTGTGTAGGCGGTTTCTTAAGTCTAAAGTTAAAGCCCGGAGCTTAACTCCGGTTCGCTTTAGAAACTGGGTCACTTGAGTATGGTAGAGGCAAATGGAATTTCTAGTGTAGCGGTAAAATGCGTAGATATTAGAAGGAACACCAGTGGCGAAGGCGATTTGATGGGCCATTACTGACGCTGAGACACGAAAGCGTGGGGAGCAAATAGGATTAGATACCCTAGTAGTCCACGCCGTAAACGATGGATACTAAGTGTCGGAATTTTTCGGTGCTGAAGCTAACGCATTAAGTATCCCACCTGAGTAGTACGGTCGCAAGGCTGAAACTCAAATGAATT…	Bacteria	Tenericutes	Mollicutes	RF39				0.430328	0.150142	0.00853791
New.ReferenceOTU1774	GTGTCAGCAGCCGCGGTAATACGTAGGGGGCGAGCGTTATCCGGAATTATTGGGCGTAAAGGGCACGCAGGTGGTTGTTTAGGTGCGGTGTAAAAGTCCAGGGCTCAACCCTGGGAGGTCACCGCAAACCGGGCAGCTGGAGTATTGTCGAGGCAGGCAGAATTCCTGGTGTAGCGGTGAAATGCGCAGAGATCAGGAGGAATACCGGAGGCGAAGGCGGTCTGCCAGGCTTATACTGACACTGAGGTGCGAAAGCGTGGGGAGCGAACAGGATTAGATACCCTGGTAGTCCACGCCGTAAACGATGAACGCTAGGCTTTGGGAGGTTATTTCAGAGCCGTCGCTAACGCATTAAGCGTTCCGCCTGGGGAGTACGGCCGCAAGGTTGAAACTCAAATA…	Unassigned							-0.822557	0.236091	0
New.ReferenceOTU1794	GTGTCAGCCGCCGCGGTAATACGTAGGAGGCAAGCGTTATCCGGAATGACTGGGCGTAAAGGGTGCGTAGGTGGTTTGGCAAGTTAGTAGCGTAACTCCAAGGCTCAACCTTGGAACTACTACTAAAACTGTCGGACTTGAGTGCAGGAGGGGCAACTGGAATTCCTAGTGTAGCGGTGGAATGCGTAGATATTAGGAGGAACACCGGTGGCGAAGGCGAGTTGCTGGACTGTAACTGACACTGAGGCACGAAAGCGTGGGGAGCAAACAGGATTAGATACCCTGGTAGTCCACGCCGTAAACGATGAATACTAGGTGTAGGGGGTATCGACTCCCTCTGTGCCGCCGCTAACGCATTAAGTATTCCGCCTGGGGACTACGGCCGCAAGGTTGAAACTC…	Bacteria	Firmicutes	Clostridia	Clostridiales				0.588686	0.200173	0.00362452
New.ReferenceOTU1799	GTGTCAGCAGCCGCGGTAATACGTAGGGAGCGAGCGTTATCCGGATTTATTGGGTGTAAAGGGTGCGTAGGCGGCTTGATAGGTCTATGGTTTAAGTCCGAAGCTCAACTTCGGTTCGCCATAGAAACCGTTTCGCTTGAGTATGGTAGAGGCAAGTGGAATTTCTAGTGTAGCGGTAAAATGCGTAGATATTAGAAGGAACACCAGTGGCGAAGGCGACTTGCTGGGCCATTACTGACGCTGAGGCACGAAAGCGGGGGGAGCAAATAGGATTAGATACCCTAGTAGTCCACGCCGTAAACGATGAATACTAAGTGTCGGAGTTATTCGGTGCTGAAGTTAACACATTAAGTATTCCACCTGAGTAGTACGGTCGCAAGGCTGAAACTTAAAGGAATT…	Bacteria	Tenericutes	Mollicutes	RF39				-0.668978	0.230769	0.00690511
New.ReferenceOTU180	GTGTCAGCAGCCGCGGTAATACGTAGGTGGCAAGCGTTGTCCGGAATTACTGGGTGTAAAGGGCGTGTAGGCGGATCTGCAAGTCAGATGTGAAATACCGGGGCTCAACTCCGGGGCTGCATTTGAAACTGTAGACCTTGAGTATCGGAGAGGCACGCGGAATTCCTAGTGTAGCGGTGAAATGCGTAGATATTAGGAGGAACACCAGTGGCGAAGGCGGCTTGCTGGACGACAACTGACGCTGAGGCGCGAAAGCGTGGGGAGCAAACAGGATTAGATACCCTGGTAGTCCACGCTGTAAACGATGAATACTAGGTGTGGGGGGACTGACCCCTTCCGTGCCGCAGTTAACACAATAAGTATTCCACCTGGGGAGTACGACCGCAAGGTTGAAACTCA…	Bacteria	Firmicutes	Clostridia	Clostridiales	Ruminococcaceae			1.29629	0.221224	0
New.ReferenceOTU1809	GTGTCAGCAGCCGCGGTAATACGTAGGGGGCAAGCGTTATCCGGATTTACTGGGTGTAAAGGGAGCGTAGGCGGCTTATCAAGTCAGATGTGAAAGGCGGGGGCTCAACCCCCGGACTGCATTTGAAACTGGTGGGCTGGAGTGCCGGAGAGGTAAGCGGAATTCCTAGTGTAGCGGTGAAATGCGTAGATATTAGGAGGAACACCAGTGGCGAAGGCGGCTTACTGGACGGCAACTGACGCTGAGGCTCGAAAGCGTGGGGAGCAAACAGGATTAGATACCCTGGTAGTCCACGCCGTAAACGATGAATACTAGGTGTCGGGGGACAGAAGTTCTTCGGTGCCGCAGCCAACGCAGTAAGTATTCCACCTGGGGAGTACGTTCGCAAGAATGAAACTC…	Bacteria	Firmicutes	Clostridia	Clostridiales	Lachnospiraceae	Blautia		0.67415	0.192363	0
New.ReferenceOTU1813	GTGCCAGCCGCCGCGGTAATACGTAGGAGGCAAGCGTTATCCGGAATGACTGGGCGTAAAGGGTGCGTAGGTGGTTCAGCAAGTTAGTAGCGTAACTCCGGAGCTTAACTTCGGCACTACTACTAAAACTGTTGGGCTTGAGTGCAGGAGGGGCAACTGGAATTTCTAGTGTAGCGGTGGAATGCGTAGATATTAGGAAGAACACCGGTGGCGAAGGCGAGTTGCTGGACTGTAACTGACACTGAGGCACGAAAGCGTGGGGAGCAAACAGGATTAGATACCCTGGTAGTCCACGCCGTAAACGATGAATACTAGGTGTAGGGGGTATCGACTCCCTCTGTGCCGCCGCTAACGCATTAAGTATTCCGCCTGGGGACTACGGCCGCAAGGTTGAAACTC…	Bacteria	Firmicutes	Clostridia	Clostridiales				0.336329	0.156873	0.0416478
New.ReferenceOTU1823	GTGCCAGCAGCCGCGGTAATACGTAGGGGGCAAGCGTTATCCGGATTTACTGGGTGTAAAGGGAGCGTAGACGGCAGAGCAAGTCAGAAGTGAAAGGTCGGGGCCCAACCCCGGGACTGCTTTTGAAACTGTTCAGCTGGAGTACAGGAGAGGCAGGCGGAATTCCTAGTGTAGCGGTGAAATGCGTAGATATTAGGAGGAACACCAGTGGCGAAGGCGGCCTGCTGGACTGAGACTGACGTTGAGGCTCGAAAGCGTGGGGAGCAAACAGGATTAGATACCCTGGTAGTCCACGCGGTAAACGATGAATACTAGGTGTCGGTGTGCAAAGCGCATCGGTGCCGCAGCCAACGCAATAAGTATTCTACCTGGGGAGTACGTTCGCAAGAATGAAACTTA…	Bacteria	Firmicutes	Clostridia	Clostridiales				0.381238	0.133046	0.0101176
New.ReferenceOTU1848	GTGTCAGCAGCCGCGGTAACACGTAGGGGGCGAGCGTTGTCCGGAATGACTGGGCGTAAAGGGCGCGTAGGCGGCGCGCGCGGCGCAGCGTCAAAGACCGGGGCCCAACCCCGGGACGCGCTGCGGACCGGCGTGCTGGAGTGCTGGAGAGGCAGGCAGAATTCCTGGTGTAGCGGTGAAATGCGCAGAGATCAGGAGGAATACCAGAGGCGAAGGCGGCCTGCCGGACAGACACTGACGCTGAGGCGCGAAAGCGTGGGGAGCGAACAGGATTAGATCCCCTGGTAGTCCACGCCGTAAACGATGAATGCCAGCTGCCGGAGATTTCGGTAGCGAAGCCAACGTGATGAGCATTCCGCCTGGGGAGTACGGCCGCAAGGCTGAAACTCAAAGAAATTG…	Unassigned							2.20422	0.167074	0
New.ReferenceOTU1858	GTTTCAGCAGCCGCGGTAATACGTAGGTGGCAAGCGTTGTCCGGAATGACTGGGCGTAAAGGGAGCGTAGGCGGCGCAACAAGTTAGGAGTGAAATCCCAAGGCTTAACCTTGGAACTGCTTTTAAAACTGTTGTGCTTGAGTGATGGAGAGGAAAGCGGAATTCCTAGTGTAGCGGTGGAATGCGTAGATATTAGGAGGAACACCAGAGGCGAAGGCGGCTTTCTGGACATTAACTGACGCTGAGGCTCGAAAGCGTGGGGAGCAAACAGGATTAGATACCCTGGTAGTCCACGCTGTAAACGATGGATACTAGATGCAGGAGGTATCGACTCCTTCTGTGTCGTCGCAAACGCACTAAGTATCCCGCCTGGGGAGTACGGCCGCAAGGTTGAAACTT…	Bacteria	Firmicutes	Clostridia	Clostridiales				1.50573	0.157971	0
New.ReferenceOTU1859	GTGTCAGCAGCCGCGGTAATACGTAGGTGGCGAGCGTTGTCCGGAATGACTGGGCGTAAAGGGAGCGTAGGTGGCTCTGTTAAGTTAGATGTGAAAGCCTGGGGCTCAACTTCAGGATTGCATTTAAAACTGGCGGGCTAGAGTACAGGAGGGGTAAACGGAATTTCTAGTGTAGCGGTGAAATGCGTAGATATTAGGAAGAACACCGGAGGCGAAGGCGGTTTACTGGACTGCAACTGACACTGAGGCTCGAAAGCGTGGGGAGCAAACAGGATTAGATACCCTGGTAGTCCACGCCCTAAACGATGATTACTAAACGTGGGAGGTATCGACTCCTTCCGTGTTGAAGCAAACGCGATAAGTAATCCGCCTGAGGAGTACGGCCGCAAGGTTAAAACT…	Bacteria	Firmicutes	Clostridia	Clostridiales				0.835295	0.210746	0
New.ReferenceOTU187	GTGCCAGCAGCCGCGGTAATACGTAGGGGGCAAGCGTTATCCGGATTTACTGGGTGTAAAGGGAGCGTAGACGGCGCAGTAAGTCTGAAGTGAAAGCCCGTGGCCTAACTGCGGGACTGCTTTGGAAACTGTTGAGCTGGAGTACAGGAGAGGTAAGCGGAATTCCTAGTGTAGCGGTGAAATGCGTAGATATTAGGAGGAACACCAGTGGCGAAGGCGGCTTACTGGACTGAAACTGACGTTGAGGCTCGAAGGCGTGGGGAGCAAACAGGATTAGATACCCTGGTAGTCCACGCGGTAAACGATGATTACTAGGTGTAGGGTGGTAAGGCCACCCGGTGCCGCAGCAAACGCAGTAAGTAATCCACCTGGGGAGTACGTTCGCAAGAATGAAACTCA…	Bacteria	Firmicutes	Clostridia	Clostridiales				0.667185	0.13314	0
New.ReferenceOTU1871	GTGCCAGCAGCCGCGGTAATACGTAGGGGGCAAGCGTTGTCCGGAATGACTGGGCGTAAAGGGTGTGTAGGTGGTTTGTTAAGTTGGATGTGTAATACCCAGGGCTTAACTCGGGTGCGGCATCCAAAACTGATAGACTTGAGTGCTGGAGAGGATAGCGGAATTCCTAGTGTAGCGGTGGAATGCGTAGATATTAGGAGGAACATCAGTGGCGAAGGCGGCTATCTGGACAGTAACTGACACTGAGGCACGAAAGCGTGGGGAGCAAACAGGATTAGATACCCTGGTAGTCCACGCCGTAAACGATGGATACTAGATGCGGGGGGTATTCACTCCTTCCGTGTCGCAGCAAACGCAATAAGTATCCCGCCTGGGGAGTACGGCCGCAAGGTTGAAACT…	Bacteria	Firmicutes	Clostridia	Clostridiales				1.81137	0.182253	0
New.ReferenceOTU188	GTGTCAGCAGCTGCGGTAACACGTGGGGGGCGAGCGTTGTCCGGAATCATTGGGCGTAAAGGGCGCGCAGGCGGCGCTTTAGGCCGCCGATGAAACCACCGGGCCCAACCCGGTGACGGTCGGCGGAACCGGGGCGCTCGAGTGCCAGAGAGGCAGGCAGAATTCCTGGTGTAGCGGTGAAATGCGCAGAGATCAGGAGGAATACCGGAGGCGAAGGCGGCCTGCTGGCTGGCAACTGACGCTCAGGCGCGAAAGCGTGGGGAGCGAACAGGATTAGATACCCTGGTAGTCCACGCCGTAAACGATGGACGTTAGGCCTTGGGAGCTTATTTCAGGGCCGCAGCCAACGCGGTAAACGTCCCGCCTGGGGAGTACGGTCGCAAGGCTGAAACTCAAATA…	Bacteria	Firmicutes	Clostridia	Clostridiales				1.7337	0.136517	0
New.ReferenceOTU1883	GTGTCAGCAGCCGCGGCAATACGTAGGGGGCGAGCGTTGTCCGGAATTATTGGGCGTAAAGGGCGCGCAGGCGGCAAGAGAGGCTTTTTGTAAAAGCCCCGGGCCCACCCCGGGGAAGCAGAAAGAACCAGCTTAGCTAGAGTACTCTAGAGGCAGGCAGAATTCCTGGTGTAGTGGTGAAATACGCAGAGATCAGGAGGAATACCGGAGGCGAAGGCGGCCTGCTGGAGAGAGACTGACGCTCAGGCGCGAGAGCGTGGGGAGCAAACAGGATTAGATACCCTGGTAGTCCACAGCCGTAAACGATGAATGCCCGGCACTGGAGAAATTTCAGAGCCTAAGCTAACGCGTTAAGCATTCCGCCTGGGGAGTACGGCCGCAAGGCTAAAACTCAAAGGA…	Unassigned							-0.81565	0.167013	0
New.ReferenceOTU1905	GTGTCAGCAGCCGCGGTAATACGTAGGGGGCGAGCGTTATCCGGAATTACTGGGTGTAAAGGGAGCGTAGACGGCATAGCAAGTCTGGAGTGAAAGCCCGCGGCTTAACTGTGGGATTGCTCTGGAAACTGTAGAGCTGGAGTGCGGGAGGGGCATGCGGAATTCCTGGTGTAGCGGTGAAATGCGTAGATATCAGGAGGAACACCGGTGGCGAAGGCGGCATGCTGGACCGTAACTGACGTTGAGGCTCGAAAGCGTGGGGAGCAAACAGGATTAGATACCCTGGTAGTCCACGCCGTAAACGATGATTACCAGGTGCCGGGGTCCCAAGGGGCATCGGTGCCGGCGCAAACGCATTAAGTAATCCACCTGGGGAGTACGTTCGCAAGAATGAAACTC…	Bacteria	Firmicutes	Clostridia	Clostridiales				-1.38083	0.239166	0
New.ReferenceOTU1907	GTGTCGGCAGCCGCGGTAATACGTAGGGGGCGAGCGTTGTCCGGAATGATTGGGCGTAAAGGGCGCGGAGGCGGCCTGGTAAGTCTGGAGTGAAAGTCCTGCTTTTAAGGTGGGAATGGCTTTGGATACTGTCAGGCTGGAGTGCAGGAGAGGTCAGTGGAATTCCCAGTGTAGCGGTGAAATGCGTAGAGATTGGGAGGAACACCAGTGGCGAAGGCGACTGACTGGACTGTAACTGACGCTGAGGCGCGAAAGTGTGGGGAGCAAACAGGATTAGATACCCTGGTAGTCCACACTGTAAACGATGAATGCTAGGTGTAGGGGGTATCGACCCCTTCTGTGCCGGAGTCAACACAATAAGCATTCCGCCTGGGGAGTACGGCCGCAAGGTTGAAACTC…	Bacteria	Firmicutes	Clostridia	Clostridiales				-0.997374	0.2663	0
New.ReferenceOTU1922	GTGTCAGCAGCCGCGGTAATACGTATGGAGCAAGCGTTATCCGGATTTACTGGGTGTAAAGGGAGCGTAGACGGCTGCGCAAGTCTGATGTGAAAGGCTGGGGCTTAACCCCGGGACTGCATTGGAAACTGCATGGCTTGAGTGCCGGAGGGGTAAGCGGAATTCCTGGTGTAGCGGTGAAATGCGTAGATATCAGGAGGAACACCGGTGGCGAAGGCGGCTTACTGGACGGCAACTGACGTTGAGGCTCGAAGGCGTGGGGAGCAAACAGGATTAGATACCCTGGTAGTCCACGCGGTAAACGATGAATACCAGGTGTCGGGGGACAGAGTCCTTCGGTGCCGCAGCAAACGCAGTAAGTATTCCACCTGGGGAGTACGTTCGCAAGAATGAAACTCA…	Bacteria	Firmicutes	Clostridia	Clostridiales	Lachnospiraceae			0.942021	0.17751	0
New.ReferenceOTU1954	GTGTCAGCCGCCGCGGTAATACGTAGGGGGCGAGCGTTATCCGGATTTACTGGGTGTAAAGGGAGCGTAGACGGCAAGACAAGTCTGGAGTGAAATGCCGGGGCTTAACCCCGGAGCTGCTCTGGAAACTGCTCTGCTTGAGTGCCGGAGAGGTAAGCGGAATTCCTAGTGTAGCGGTGAAATGCGTAGATATTAGGAGGAACACCAGTGGCGAAGGCGGCTTACTGGACGGCAACTGACGTTGAGGCTCGAAGGCGTGGGGAGCAAACAGGATTAGATACCCTGGTAGTCTACGCGGTAAACGATGAGTGCTAGGTGTCTGGGGGCAAAGCCCTTAGGTGCCGCCGCAAACGCAATAAGCACTCCACCTGGGGAGTACGTTCGCAAGAATGAAACTTA…	Bacteria	Firmicutes	Clostridia	Clostridiales				0.939571	0.13966	0
New.ReferenceOTU1955	GTGTCAGCAGCCGCGGTAATACGTATGGAGCAAGCGTTATCCGGATTTACTGGGTGTAAAGGGAGCGTAGGCGGCGGTGCAAGTCTGATGTGAAATCCCGGGGCTCAACCCCGGAGCTGCATTGGAAACTGTGCGGCTGGAGTGTCGGAGGGGTAAGCGGAATTCCTAGTGTAGCGGTGAAATGCGTAGATATTAGGAGGAACACCGGTGGCGAAGGCGGCTTACTGGACGGCAACTGACGCTGAGGCTCGAAAGCGTGGGGAGCAAACAGGATTAGATACCCTGGTAGTCCACGCCGTAAACGATGAATACTAGGTGTCGGCGGGCAAAGCCCGTCGGTGCCGCAGCAAACGCAGTAAGTATTCCACCTGGGGAGTACGTTCGCAAGAATGAAACTTA…	Bacteria	Firmicutes	Clostridia	Clostridiales	Lachnospiraceae			0.355487	0.153891	0.0292736
New.ReferenceOTU1957	GTGTCAGCCGCCGCGGTAATACGGAGGATGCGAGCTTTATCCGGATTTATTGGGTTTAAAGGGTGCGTAGGCGGTTTATTAAGTTAGTGGTTAAATATTTGAGCTAAACTCAATAGTGCCATTAATACTGGTAAACTGGAGTACAGACGAGGTAGGCGGAATAAGTTAAGTAGCGGTGAAATGCATAGATATAACTTAGAACTCCGATAGCGAAGGCAGCTTACCAGACTGTAACTGACGCTGATGCACGAGAGCGTGGGTAGCGAACAGGATTAGATACCCTGGTAGTCCACGCCGTAAACGATGCTCACTGGTTCTGTGCGATATATTGTACGGGATTAAGCGAAAGTATTAAGTGAGCCACCTGGGGAGTACGTCGGCAACGATGAAACTCAAAGA…	Bacteria	Bacteroidetes	Bacteroidia	Bacteroidales	[Odoribacteraceae]	Odoribacter		1.21967	0.152344	0
New.ReferenceOTU1962	GTGTCAGCAGCCGCGGTAATACGTAGGGGGCAAGCGTTATCCGGATTTACTGGGTGTAAAGGGAGCGTAGACGGCGCAGCAAGTCTGGAGTGAAAGCCCGGGGCCCAACCCCGGGACTGCTTTGGAAACTGCGGTGCTTGAGTACGGGAGGGGCAAGTGGAATTCCTAGTGTAGCGGTGAAATGCGTAGATATTAGGAGGAACACCAGTGGCGAAGGCGGCTTGCTGGACCGTGACTGACGTTGAGGCTCGAAGGCGTGGGGAGCAAACAGGATTAGATACCCTGGTAGTCCACGCGGTAAACGATGACTACTAGGTGTCGGGGCGCGATAGCGCCCCGGTGCCGGCGCAAACGCAATAAGTAGTCCACCTGGGGAGTACGTTCGCAAGAATGAAACTC…	Bacteria	Firmicutes	Clostridia	Clostridiales				0.986572	0.268715	0
New.ReferenceOTU1964	GTGTCAGCAGCCGCGGTAATACGTAGGTGGCGAGCGTTATCCGGAATTATTGGGCGTAAAGGGTCCGTAGCCGGTTTGTTAAGTATACAATAAAAGACCGAGGCTTAACCTCGGGATGTTGTGTAAACTGATGAGCTAGAGTGGGGAAGAGGCAAGTGGAATTTCTAGTGTAGCGGTAGAATGCGTAGATATTAGAAGGAACACCAGTGGCGAAGGGGACTTGCTGGGCCACCACTGACGGTGAGGGACGAAAGCGTGGGGAGCGAATAGGATTAGATACCCTAGTAGTCCACGCCGTAAACGATGAGTACTAAGTGTCGGGGAACCGGTGCTGAAGTAAACACATTAAGTACTCCGCCTGAGTAGTACGACCGCAAGGCTGAAACTTAAAGGAATTGG…	Bacteria	Tenericutes	Mollicutes	RF39				0.48906	0.203333	0.0250596
New.ReferenceOTU1966	GTGTCAGCCGCCGCGGTAATACGTAGGGGGCAAGCGTTATCCGGATTTACTGGGTGTAAAGGGAGCGCAGACGGCGCAGCAAGTCCGATGTGAAAGCCCGGGGCTCAACCGCGGGACTGCATTGGAAACTGCCGGAGCTGGAGTGCAGGAGAGGTAAGCGGAATTCCTAGTGTAGCGGTGAAATGCGTAGATATTAGGAGGAACACCAGTGGCGAAGGCGGCTTACTGGACTGTAACTGACGTTGAGGCTCGAAAGCGTGGGGAGCAAACAGGATTAGATACCCTGGTAGTCCACGCGGTAAACGATGAATACTAGGTGTCGGGGGTGAAGGAACGCCCGGTGCCGCAGCAAACGCAGTAAGTATTCCACCTGGGGAGTACGTTCGCAAGAATGAAACT…	Bacteria	Firmicutes	Clostridia	Clostridiales				0.441979	0.181351	0.0177577
New.ReferenceOTU1973	GTGTCAGCCGCCGCGGTAATACGGAAGATGCGAGCGTTATCCGGATTTATTGGGTTTAAAGGGTGCGTAGGCGGACCCGCAAGTCAGCGGTGAAAACGTGCGGCTTAACCGTGCGCTTGCCATTGAAACTGCGGGACTGGAGTTCGGAAGAGGTATGCGGAATGCGTGGTGTAGCGGTGAAATGCATAGATATCACGCAGAACCCCGATTGCGAAGGCAGCATACCATAGCGAGACTGACGCTGAAGCACGAAAGCGTGGGGATCGAACAGGATTAGATACCCTGGTAGTCCACGCGGTAAACGATGAATACTAGGTGTCGGGGTGCAAAGCACTTCGGTGCCGCAGCAAACGCAATAAGTATTCCACCTGGGGAGTACGTTCGCAAGAATGAAACTTA…	Bacteria	Bacteroidetes	Bacteroidia	Bacteroidales	[Barnesiellaceae]			-0.910104	0.160333	0
New.ReferenceOTU1986	GTGTCAGCAGCCGCGGTAATACGTAGGTGGCGAGCGTTATCCGGAATTACTGGGTGTAAAGGGTGTGTAGGCGGGGAAGCAAGTCAGATGTGAAAACCAAGAGCTCAACTGTTGGCCTGCATTTGAAACTGTTTTTCTTGAGAGTGGGAGAGGTAAACGGAATTCCTGGTGTAGTAGTGAAATGCGTAGATATCAGGAGGAACACCGGTGGCGAAGGCGGTTTACTGGACCACAACTGACGCTGAGACACGAAAGCGTGGGGAGCAAACAGGATTAGATACCCTGGTAGTCCACGCTGTAAACGATGAATACTAGGTGTGGGGGGCGTAGGCTTTCCGTGCCGGAGTTAACACAATAAGTGATCCACCTGGGGAGTACGGTCGCAAGGCTGAAACTCAA…	Bacteria	Firmicutes	Clostridia	Clostridiales	Ruminococcaceae			1.19959	0.225861	0
New.ReferenceOTU2019	GTGTCAGCCGCCGCGGTAATACGGAGGATTCGAGCGTTATCCGGATTTATTGGGTTTAAAGGGTGCGTAGGCGGTTTTTCAAGTCAGAAGTGAAATCCATGGGCTTAACCCGTGAACTGCTTTTGAAACTGGAAGACTTGAGTGAAGTAGAGGTAGGCGGAATTCCCGGTGTAGCGGTGAAATGCGTAGAGATCGGGAGGAACACCAGTGGCGAAGGCGGCCTACTGGGCTTTAACTGACGCTGAGGCACGAAAGCGTGGGTAGCAAACAGGATTAGATACCCTGGTAGTCCATGCCGTAAACGATGATTACTAGGTGTGGGGGGACTGACCCCCTCCGTGCCGGAGTTAACACAATAAGTAATCCACCTGGGGAGTACGACCGCAAGGTTGAAACTCA…	Bacteria	Firmicutes	Clostridia	Clostridiales	Ruminococcaceae	Ruminococcus		-0.62656	0.214231	0.00690511
New.ReferenceOTU2046	GTGCCAGCAGCCGCGGTAATACGTAGGGGGCGAGCGTTGTCCGGAATGATTGGGCGTAAAGGGCGCGTAGGCGGCCTGTTAAGTCAGGGGTGAAAGTCCAGCATTCAATGTTGGAAGTGCCTTTGATACTGACGGGCTGGAGTGCAGGAGAGGAAAGCGGAATTACCGGTGTAGCGGTGAAATGCGTAGAGATCGGTAGGAACACCAGTGGCGAAGGCGGCTTTCTGGACTGAAACTGACGCTGAGGCGCGAAAGCGTGGGGAGCAAACAGGATTAGATACCCTGGTAGTCCACGCGGTAAACGATGAATGCTAGGTGTGGGGGGACTGACCCCCTCCGTGCCGCAGTTAACACAATAAGTATTCCACCTGGGGAGTACGGCCGCAAGGTTGAAACTCA…	Bacteria	Firmicutes	Clostridia	Clostridiales				-0.747563	0.180926	0
New.ReferenceOTU2049	GTGTCGGCAGCCGCGGTAATACGTAGGGAGCGAGCGTTATCCGGATTTATTGGGCGTAAAGGGTGCGTAGGCGGTTTGTTAAGTATGAGATTTAAGCCCGAGGCTTAACCTCGGTTCGTTTCATAAACTGGCAGACTTGAGTATGGCAGAGGTAAACGGAATTTCTAGTGTAGCGGTTAAATGCGTAGATATTAGAAGGAACACCAGTGGCGAAGGCTGTTTACTGGGCCACAACTGACGCTGAGGCACGAAAGCGTGGGGAGCAAATAGGATTAGATACCCTAGTAGTCCACGCTGTAAACGATGAGTACTAAGTGTTGGGGCAACTCAGTGCTGAAGTTAACACATTAAGTACTCCGCCTGAGTAGTACGGTCGCAAGGCTGAAACTTAAAGGAATT…	Bacteria	Tenericutes	Mollicutes	RF39				-0.408491	0.1821	0.0347018
New.ReferenceOTU2056	GTGCCAGCAGCCGCGGTAATACGTAGGGAGCAAGCGTTGTCCGGATTTACTGGGTGTAAAGGGTGCGTAGGCGGCAAAGCAAGTCAGATGTGAAATCTATGGGCTTAACCCATAAACTGCATTTGAAACTGCATTGCTTGAGTGAAGTAGAGGCAGGCGGAATTCCCCGTGTAGCGGTGAAATGCGTAGAGATGGGGAGGAACACCAGTGGCGAAGGCGGCCTGCTGGGCTTTAACTGACGCTGAGGCACGAAAGCGTGGGTAGCAAACAGGATTAGATACCCTGGTAGTCCACGCTGTAAACGATGATTACTAGGTGTGGGGGGTCTGACCCCTTCCGTGCCGGAGTTAACACAATAAGTAATCCACCTGGGGAGTACGGCCGCAAGGTTGAAACTCA…	Bacteria	Firmicutes	Clostridia	Clostridiales	Ruminococcaceae	Ruminococcus		-1.19991	0.185829	0
New.ReferenceOTU2072	GTGTCAGCAGCCGCGGTAAAACGGGGGATACAAGCGTTATCCGGAATTACTGGGCGTAAAGCGTATGTAGGTGGTTTTAATATATTTTTAAAAAATAAACTTTTATCTGTTTTATTTTAAAAAAATTATTAAACTAGAGTCTGTTAGGGGTAAAAGGAATTTTTTGAGGAGTAGTGAAATGCGAAGATACAAAAAAGAAGACCAAAAGCGAAGGCATTTTACTGGGGCAGTACTGACACTAAGATACGAAAGTTAAGGTAGCGAATGGGATTAGATACCCCAGTAGTCTTAACTGTAAACGATGGATACTCGGAATTAAATAAAAAATAATATTTAGTTCCTTAGCTAACGCGTTAAGTATCCCGCCTGAGTAGTATGGTCGCAAGGCTGAAACTCAAA…	Bacteria	Cyanobacteria	Chloroplast	CAB-I				-0.715604	0.169547	0
New.ReferenceOTU2088	GTTCAGCAGCCGCGGTAATACATAGGGGGCAAGCGTTATCCGGAATTATTGGGCGTAAAGCGTGCGTAGGCTGTTTATTAAGTCTGATGTGAAATCCCATAGCTTAACTATGGAGGGTCATTGGAAACTGGTAAACTTGAGTACAGTAGGGGGAAGTGGAATTCCAAGTGGAGCGGTGGAATGCGTAGATATTTGGAGGAACACCAGTGGCGAAGGCGGCTTACTGGGCTGGAACTGACGCTGAGGCACGAAAGCGTGGGGAGCAAACAGGATTAGATACCCTGGTAGTCCACGCTGTAAACGATGAGTATTAAGTGTCGGGAGCAATCTCGGTGCTGCAGTTAACACAATAAATACTCCGCCTGGGGAGTACGGTCACAAGACTGAAACTCAAAGAAA…	Bacteria	Tenericutes	RF3	ML615J-28				1.08089	0.225084	0
New.ReferenceOTU2091	GTGTCAGCAGCCGCGGTAATACGTAGGTGGCGAGCGTTGTCCGGAATGACTGGGCGTAAAGGGAGCGTAGGTGGTCAATTAAGTTAGGTGTGAAAGCCCGGGGCTCAACTTCGGAATTGCATTTAAAACTGGTTGACTAGAGTACAGGAGGGGTAAACGGAATTTCTAGTGTAGCGGTGAAATGCGTAGATATTAGGAAGAACACCGGAGGCGAAGGCGGTTTACTGGACTGCAACTGACACTGAGGCTCGAAAGCGTGGGGAGCAAACAGGATTAGATACCCTGGTAGTCCACGCCCTAAACGATGATTACTAAACGTGGGAGGTATCGACTCCTTCCGTGTTGAAGCAAACGCGATAAGTAATCCGCCTGAGGAGTACGGTCGCAAGATTAAAACTC…	Bacteria	Firmicutes	Clostridia	Clostridiales				0.753904	0.183694	0
New.ReferenceOTU2118	GTGTCAGCCGCCGCGGTAATACGTATGGGGCAAGCGTTATCCGGAATTACTGGGTGTAAAGGGAGCGTAGACGGGCAGGCAAGTCTGATGTGAAAGGCGGGGGCCCAACCCCCGGACTGCATTGGAAACTGTCAGTCTTGTGTGCCGGAGAGGTAAGCGGAATTCCTAGTGTAGCGGTGAAATGCGTAGATATTAGGAGGAACACCAGTGGCGAAGGCGGCTTACTGGACGGTAACTGACGTTGAGGCTCGAAAGCGTGGGGAGCAAACAGGATTAGATACCCTGGTAGTCCACGCGGTAAACGATGAATACGAGGTGTCGGGTGTCAGAGACATTCGGTGCCGCAGCAAACGCAGTAAGTATTCCACCTGGGGAGTACGTTCGCAAGAATGAAACTTA…	Bacteria	Firmicutes	Clostridia	Clostridiales	Lachnospiraceae			1.0597	0.151163	0
New.ReferenceOTU2128	GTGTCAGCAGCCGCGGTAATACGTAGGGAGCGAGCGTTGTCCGGAATTACTGGGTGTAAAGGGAGTGCAGGCGGGAAAGCAAGTCAGATGTGAAATTTAGGGGCTCAACCCCTCAAACTGCATTTGAAACTGTTTTTCTTGAGTGAAGTAGAGGTAAGCGGAATTCCTAGTGTAGCGGTGAAATGCGTAGATATTAGGAGGAACATCAGTGGCGAAGGCGGCTTACTGGGCTTTTACTGACGCTGAGGCTCGAAAGCGTGGGGAGCAAACAGGATTAGATACCCTGGTAGTCCACGCCGTAAACGATGATTACTAGGTGTGGGGGGACTGACCCCTTCCGTGCCGCAGTTAACACAATAAGTAATCCACCTGGGGAGTACGACCGCAAGGTTGAAACTC…	Bacteria	Firmicutes	Clostridia	Clostridiales	Ruminococcaceae			-3.135	0.196186	0
New.ReferenceOTU2136	GTGTGGTGTGAAAGACCGGGGCTCAACCTCGGGAGGCCACCGCAAACCGTTTAGCTAGAGTGGAGCAGGGGCAGGCAGAATTCCTGGTGTAGCGGTGAAATGCGCAGAGATCAGGAAGAACACCAGAGGCGAAGGCGGCCTGCCGGACTTTTACTGACGCTGAGGTGCGAAAGCGTGGGGAGCGAACAGGATTAGATACCCTGGTAGTCCACGCCGTAAACGATGAACGCCAGGCCTTGGGATTATTTTTCAGGGCCGCCGCCAACGCAGGAGCGTTCCGCCTGGGGAGTACGGCCGCAAGGCTGAAACTCTAATAAATTGACGG	Bacteria	Firmicutes	Clostridia	Clostridiales				1.30871	0.2099	0
New.ReferenceOTU2140	GTTCCAGCAGCCGCGTTAATACGTAGGGGGCGAGCGTTGTCCGGAATGATTGGGCGTAAAGGGCGCGTAGGCGGCCTGTTAAGTCAGAGGTGAAAGTCCAGCACATAATGTTGGAAGTGCCTATGATACTGACAGGCTGGAGTGCAGGAGAGGACAGCGGAATTACCGGTGTAGCGGTGAAATGCGTAGAGATCGGTAGGAACACCAGTGGCGAAGGCGGCTTTCTGGACTGAAACTGACGCTGAGGCGCGAAAGCGTGGGGAGCAAACAGGATTAGATACCCTGGTAGTCCACGCGGTAAACGATGAATGCTAGGTGTAGGAGGTATCGACCCCTTCTGTGCCGGAGTAAACACAATAAGCATTCCGCCTGGGGAGTACGGCCGCAAGGTTGAAACTC…	Bacteria	Firmicutes	Clostridia	Clostridiales				-0.683822	0.190522	0
New.ReferenceOTU2147	GTGCCAGCAGCCGCGGTAATACGTAGGTGGCGAGCGTTGTCCGGAATAACTGGGCGTAAAGGGAGCGTAGGTGGTGAATTAAGTTAGGTGTGAAAGCCCAAGGCTCAACCTTGGAACTGCACTTAAAACTGGTTAACTAGAGTACAGGAGGGGTAAACGGAATTTCTAGTGTAGCGGTGAAATGCGTAGATATTAGGAAGAACACCGGAGGCGAAGGCGGTTTACTGGACTGCAACTGACACTGAGGCTCGAAAGCGTGGGGAGCAAACAGGATTAGATACCCTGGTAGTCCACGCCCTAAACGATGATTACTAAATGTGGGAGGTATCGACTCCTTCCGTATTGAAGCCAACGCGATAAGTATCCCGCCTGAGTAGTACGGCCGCAAGGTTGAAACTC…	Bacteria	Firmicutes	Clostridia	Clostridiales				0.340368	0.143147	0.0402236
New.ReferenceOTU2165	GTGCCAGCAGCCGCGGTAATACGTAGGGGGCGAGCGTTGTCCGGAATGACTGGGCGTAAAGGGAGTGTAGGCGGCATTGCAAGTTAAGTGTGAAAGCCCCGGGCTTAACCCGGGAAGTGCACTTAAAACTGTAAAGCTTGAGTGTGGGAGAGGTAAGCGGAATTCCTAGTGTAGCGGTGGAATGCGTAGATATTAGGAGGAACACCAGAGGCGAAGGCGGCTTACTGGACCATAACTGACGCTGAGGCTCGAACGCGTGGGGAGCAAACAGGATTAGATCCCCTGGTAGTCCACGCCCTAAACGATGGATACTAGACGAAGGCAGGGAACCCTGTCTGTGTCGAAGCAAACGCGATAAGTATCCCGCCTGGGGAGTACGGCCGCAAGGTTGAAACTCAA…	Bacteria	Firmicutes	Clostridia	Clostridiales				1.01952	0.13203	0
New.ReferenceOTU2172	GTGTCAGCAGCCGCGGTAATACGTAGGTGGCGAGCGTTATCCGGAATGATTGGGCGTAAAGGGTGCGCAGGCGGCCTGTTAAGTCTGCAGTAAAAGGGCGAAGCTCAACTTTGCCAGGCTGTGGAAACTGGCAGGCTGGAGGCCAGCAGAGGACGGCGGAACTCCATGTGTAGCGGTAAAATGCATAGAGATATGGAAGAACACCAGCGGCGAAGGCGGCCGTCTGGGCTGGAGCTGACGCTGAGGCACGAAAGCGTGGGGAGCAAACAGGATTAGATACCCTGGTAGTCCACGCCCTAAACGATGAGGAGCCGGTGTTGGGAAGCGATTCTCAGTGCCCAAGCCAACGCGATGACTCCTCCGCCTGGGGAGTATGCACGCAAGTGTGAAACTCAAATA…	Unassigned							0.871655	0.188231	0
New.ReferenceOTU2176	GTGCCAGCAGCCGCGGTAATACGTAGGTGGCGAGCGTTGTCCGGAATAACTGGGCGTAAAGGGAGCGTAGGTGGTGATTTAAGTTAAATGTGAAAGCCCAAGGCTCAACTTTGGAATTGCATTTAATACTGGGTTACTAGAGTGCAGGAGGGGTAGACGGAATTCCTAGTGTAGCGGTGAAATGCGTAGATATTAGGAAGAACACCGGAGGCGAAGGCGGTTTACTGGACTGCAACTGACACTGAGGCTCGAAAGCGTGGGGAGCAAACAGGATTAGATACCCTGGTAGTCCACGCCCTAAACGATGATTACTAAACGTGGGAGGTATCGACTCCTTCCGTGTTGAAGCGAACGCGATAAGTAATCCGCCTGAGGAGTACGGCCGCAAGGTTAAAACTT…	Bacteria	Firmicutes	Clostridia	Clostridiales				0.393142	0.157034	0.0235714
New.ReferenceOTU222	GTGTCAGCAGCCGCGGTAATACGTAGGGAGCGAGCGTTATCCGGAATTATTGGGTGTAAAGGGTGTGTAGGCGGCATTATAAGTCTGAGGTATAAGCCTGGAGCTTAACTCCAGTAAGCCTCAGAAACTGTATAGCTTGAGTATGGTAGAGGTAAACGGAATTTCTAGTGTAGCGGTAAAATGCGTAGATATTAGAAGGAACACCAGTGGCGAAGGCGGTTTACTGGGCCAAAACTGACGCTGAGACACGAAAGCGTGGGGAGCAAATAGGATTAGATACCCTAGTAGTCCACGCCGTAAACGATGAGTACTAAGTGTCGGGAGACCGGTGCTGAAGTAAACACATTAAGTACTCCACCTGAGTAGTACGGTCGCAAGGCTGAAACTTAAAGAAATTGA…	Bacteria	Tenericutes	Mollicutes	RF39				0.548246	0.198069	0.0101176
New.ReferenceOTU2222	GTGTCAGCAGCCGCGGCAATACGTGGGGGGCGAGCGTTGTCCGGAATCACTGGGCGTAAAGCGCGCGCAGGCGGCCGCTAGGGCGGGGTGTGAAAATCCGGGGCCCAACCCCGGGAAAGCGCCCCGAACCGAGCGGCTGGAGTGCCGGAGGGGCGGGCGGAACTCCCGGCGTAGCGGTGAAATGCGCAGAGGCCGGGAGGAACACCAGAGGCGAAGGCGGCCCGCCGGACGGACACTGACGCTGAGGCGCGAGAGCGTGGGGAGCGAACAGGATTAGATACCCTGGTAGTCCACGCCGTAAACGATGAGTGCCAGGCCGCGGGGGCGAGCCCCGGGGCCGAAGCAAACGCGTGAGCACTCCGCCTGGGGAGTACGGCCGCAAGGCTGAAACTCAAAGGA…	Unassigned							-2.15702	0.296844	0
New.ReferenceOTU2233	GTGTCAGCAGCCGCGGTAATACGTAGGGGGCAAGCGTTATCCGGATTTACTGGGTGTAAAGGGAGCGTAGACGGCGGTGCAAGTCTGATGTGAAAGACCGGGGCCCAACCCCGGAGCTGCATTGGAAACTGTGCTGCTTGAGTGCCGGAGAGGGAAGCGGAATTCCTAGTGTAGCGGTGAAATGCGTAGATATTAGGAGGAACACCAGTGGCGAAGGCGGCTTACTGGACGGTAACTGACGTTGAGGCTCGAAAGCGTGGGGAGCAAACAGGATTAGATACCCTGGTAGTCCACGCCGTAAACGATGAATACTAGGTGTTGGTGGGCAAAGCCCATCGGTGCCGCAGCAAACGCAGTAAGTATTCCACCTGGGGAGTACGTTCGCAAGAATGAAACTCA…	Bacteria	Firmicutes	Clostridia	Clostridiales	Lachnospiraceae	Blautia		0.707888	0.218405	0.00362452
New.ReferenceOTU2258	GTGTCAGCCGCCGCGGTAATACGTAGGGGGCGAGCGTTGTCCGGAATGACTGGGCGTAAAGGGCGTGTAGGCGGCTGATTAAGTCTGGAGTGAAAGTCCTGCTTTCAAGGTGGGAATTGCTTTGGAGACTGGTCGGCTTGAGTGCGGAAGAGGTAAGTGGAATTCCCAGTGTAGCGGTGAAATGCGTAGAGATTGGGAGGAACACCAGTGGCGAAGGCGACTTACTGGGCCGTAACTGACGCTGAGTCGCGAAAGCGTGGGGAGCGAAAAGGATTAGATACCCTGGTAGTCCACGCTGTAAACGATGAATGCTAGGTGTAGTGGGTATCGACCCCTACTGTGCCGGAGTAAACACAATAAGCATTCCGCCTGGGGAGTACGGCCGCAAGGTTGAAACTT…	Bacteria	Firmicutes	Clostridia	Clostridiales				-0.72564	0.144008	0
New.ReferenceOTU2264	GTGTCAGCCGCCGCGGTAATACGTAGGTGGCGAGCGTTATCCGGAATTACTGGGTGTAAAGGGTGTGTAGGCGGGACTGCAAGTCAGATGTGAAAACTATGGGCTCAACCCATAGCCTGCATTTGAAACTGTGGTTCTTGAGTGTCGGAGAGGTAAACGGAATTCCCAGTGTAGCGGTGAAATGCGTAGATATTGGGAGGAACACCTGTGGCGAAGGCGGTTTACTGGACGGCAACTGACGCTGAGACACGAAAGTGTGGGGAGCAAACAGGATTAGATACCCTGGTAGTCCACACCGTAAACGATGAATGCTAGGTGTGAGGGCGCAAGTCTTCGTGCCGGAGCTAACGCAATAAGCATTCCACCTGGGGAGTACGGCCGCAAGGTTGAAACTCAAAT…	Bacteria	Firmicutes	Clostridia	Clostridiales	Ruminococcaceae			1.12751	0.27001	0
New.ReferenceOTU2265	GTGTCAGCAGCCGCGGTAATACGTAGGTGACAAGCGTTGTCCGGATTTACTGGGTGTAAAGGGCGCGTAGGCGGGTGTGCAAGTCAGGAGTGAAATGCCGAAGCTTAACTTAGGAGCTGCTTTTGAAACTGTACATCTTGAGTATCGGAGAGGAAAGCGGAATTCCCAGTGTAGCGGTGAAATGCGTAGATATTGGGAGGAACACCAGTGGCGAAGGCGGCTTTCTGGACGACAACTGACGCTCAGGCGCGAAAGTGTGGGGAGCAAACAGGATTAGATACCCTGGTAGTCCACACCGTAAACGATGGATACTAGGTGTAGGAGGTATCGACCCCTTCTGTGCCGCAGTCAACACAATAAGTATCCCACCTGGGGAGTACGACCGCAAGGTTGAAACTC…	Bacteria	Firmicutes	Clostridia	Clostridiales	Clostridiaceae	Clostridium		-1.0159	0.190687	0
New.ReferenceOTU2269	GTGTCAGCCGCCGCGGTAATACGTAGGGAGCAAGCGTTATCCGGAATTACTGGGTGTAAAGGGTGCGTAGGCGGCCGAGTAAGTCAGATGTGAAATTTAGGGGCTCAACCCCTGAACTGCATTTGAAACTATTCGGCTTGAGTGAAGTAGAGGCAGGCGGAATTCCCTGTGTAGCGGTGAAATGCGTAGAGATAGGGAGGAACACCAGTGGCGAAGGCGGCCTGCTGGGCTTTAACTGACGCTGAGGCACGAAAGCGTGGGTAGCAAACAGGATTAGATACCCTGGTAGTCCACGCTGTAAACGATGATTACTAGGTGTGGGGGGACTGACCCCTTCCGTGCCGCAGTAAACACAATAAGTAATCCACCTGGGGAGTACGGCCGCAAGGTTGAAACTCA…	Bacteria	Firmicutes	Clostridia	Clostridiales	Ruminococcaceae	Ruminococcus		-0.66946	0.19402	0.00191886
New.ReferenceOTU229	GTGTCAGCAGCCGCGGTAATACGTAGGGGGCAAGCGTTATCCGGATTTACTGGGTGTAAAGGGAGCGTAGGCGGCAATGCAAGTCAGATGTGAAAGGCGGGGGCTCAACCCCCGGACTGCATTTGAAACTGTATAGCTAGAGTGTCGGAGAGGTAAGTGGAATTCCTAGTGTAGCGGTGAAATGCGTAGATATTAGGAGGAACACCAGTGGCGAAGGCGGCTTACTGGACGCTCACTGACGCTGAGGCTCGAAAGCGTGGGGAGCAAACAGGATTAGATACCCTGGTAGTCCACGCCGTAAACGATGAATACTAGGTGTCGGGGCTCAACAGAGCTTCGGTGCCGCAGCCAACGCAATAAGTATTCCACCTGGGGAGTACGTTCGCAAGAATGAAACTC…	Bacteria	Firmicutes	Clostridia	Clostridiales	Lachnospiraceae			-0.832706	0.21237	0
New.ReferenceOTU2294	GTGTCAGCAGCCGCGGTAATACATAGGGGGCAAGCGTTATCCGGAATTATTGGGTGTAAAGGGTGCGTAGATGGAGTAACAAGTTAGTTGTGAAATCCCTCGGCTCAACTGAGGAACTGCAACTAAAACTATTACCCTTGAGTGTCGGAGAGGAAAGTGGAATTCCTAGTGTAGCGGTGAAATGCGTAGATATTAGGAGGAACACCGGTGGCGAAGGCGACTTTCTGGACGATAACTGACATTGAGGCACGAAAGTGTGGGGAGCAAACAGGATTAGATACCCTGGTAGTCCACACTGTAAACGATGGATACTAGGTGTAGGGTGTATTAAGCATTCTGTGCCGCCGCTAACGCATTAAGTATCCCACCTGGGGAGTACGACCGCAAGGTTGAAACTCA…	Bacteria	Firmicutes	Clostridia	Clostridiales				-1.43668	0.288017	0
New.ReferenceOTU2299	GTGTCGGCAGCCGCGGTAATACATAGGGAGCAAGCGTTGTCCGGAATTACTGGGTGTAAAGGGTGCGTAGGCGGCAAAGCAAGTCAGGTGTGAAATAAACGGGCTTAACCCGTAGACTGCACTTGAAACTGCATTGCTTGAGTGAAGTAGAGGCAAGTGGAATTCCCAGTGTAGCGGTGAAATGCGTAGAGATTGGGAGGAACACCAGTGGCGAAGGCGACTTGCTGGGCTTTAACTGACGCTGAGGCACGAAAGCGTGGGTAGCAAACAGGATTAGATACCCTGGTAGTCCACGCTGTAAACGATGATTACTAGGTGTGGGGAGGTCTGACCCTATCCGTGCCGCAGTTAACACAATAAGTAATCCACCTGGGGAGTACGGCCGCAAGGTTGAAACTC…	Bacteria	Firmicutes	Clostridia	Clostridiales	Ruminococcaceae	Ruminococcus		-0.483676	0.201432	0.0278691
New.ReferenceOTU2330	GTGCCAGCAGCCGCGGTAATACGTAAGATGCGAGCGTTATCCGGATTTATTGGGTTTAAAGGGTGCGTAGGCGGACCCGCAAGTCAGCGGTGAAAACGTGCGGCTTAACCGTGCGCTTGCCATTGAAACTGCGGGACTGGAGTTCGGAAGAGGTATGCGGAATGCGTGGTGTAGCGGTGAAATGCATAGATATCACGCAGAACCCCGATTGCGAAGGCAGCATACCATAGCGAGACTGACGCTGAAGCACGAAAGCGTGGGGATCGAACAGGATTAGATACCCTGGTAGTCCACGCAGTAAACGATGATTACTAGGTGTGGGGGGACTGACCCCTTCCGTGCCGGAGTTAACACAATAAGTAATCCACCTGGGGAGTACGGTCGCAAGACTGAAACTCA…	Bacteria	Bacteroidetes	Bacteroidia	Bacteroidales	[Barnesiellaceae]			-1.03193	0.162661	0
New.ReferenceOTU2352	GTGTCAGCAGCCGCGGTAATACGTAGGGGGCGAGCGTTATCCGGAATTACTGGGTGTAAAGGGTGCGTAGGCGGCACGCCAAGTCTGATGTGAAAGGCCGGGGCTTAACCCTGGGAAGGCAATGGAAACTGGCGAGCTGGAGTGCAGGAGAGGAAAGCGGAATTCCTGGTGTAGCGGTGAAATGCGTAGATATCAGGAAGAACACCAGTGGCGAAGGCGGCTTTCTGGACTGAAACTGACGCTGAGGCACGAAAGCGTGGGTAGCAAACAGGATTAGATACCCTGGTAGTCCACGCTGTAAACGATGAATGCCAGGTGTTGGGGAGCAATCCCCGGTGCCGAAGTTAACGCAATAAGCATTCCACCTGGGGAGTACGACCGCAAGGTTGAAACTCAAAT…	Bacteria	Firmicutes	Clostridia	Clostridiales	Lachnospiraceae			0.669404	0.155921	0
New.ReferenceOTU2377	GTGTCAGCAGCCGCGGTAATACGTAGGGGGCGAGCGTTATCCGGATTTATTGGGCGTAAAGGGCACGCAGGCGGCTGTTTAGGTGTGATGTGAAAGCCCGGGGCTTAACTCCGTGGTAGCATTGCAAACCGGGCAGCTAGAGTGAGGTAGAGGCAGACAGAATTTCTGGTGTAGCGGTGAAATGCGCAGAGATCAGGAGGAATACCGGAGGCGAAGGCGGTCTGCCGGGCCTTTAACTGACGCTGAGGTGCGAAAGCGTGGGGAGCGAACAGGATTAGATACCCTGGTAGTCCACGCCGTAAACGATGAACGCTAGGCTTTGGGAGTATTTTTCAGAGCCGTCGCCAACGCAGTAAGCGTTCCGCCTGGGGAGTACGGCCGCAAGGTTGAAACTCAAAG…	Bacteria	Firmicutes	Clostridia	Clostridiales				0.563165	0.231757	0.0207037
New.ReferenceOTU2379	GTGTCAGCAGCCGCGGTAACACGTAGGGGGCGAGCGTTATCCGGATTCATTGGGCGTAAAGGGCGCGTAGGCGGCCGCTTAAGCGGAACCTTTAAGACCGGGGCTCAACCCCGGCTCGGGTTCTGAACTGAACGGCTCGAGTGCGGTAGAGGCAGATGGAATTCCCGGTGTAGCGGTGGAATGCGCAGATATCGGGAAGAACACCGACGGCGAAGGCAGTCTGCTGGGCCGTCACTGACGCTGAGGCGCGAAAGCTGGGGGAGCGAACAGGATTAGATTCCCTGGTAGTCCCAGCCGTAAACGATGGATGCTAGGTGTGGGGGGCTCCGCCTTCCGCGCCGCAGCTAACGCATTAAGCATCCCGCCTGGGGAGTACGGCCGCAAGGCTAAAACTCAAAT…	Bacteria	Actinobacteria	Coriobacteriia	Coriobacteriales	Coriobacteriaceae	Adlercreutzia		1.20625	0.164627	0
New.ReferenceOTU2393	GTGTCAGCAGCCGCGGTAATACGTAGGGAGCGAGCGTTGTCCGGAATTACTGGGTGTAAAGGGAGCGCAGGCGGGACAGCAAGTCAGATGTGAAATGCACAGGCTCAACCTGTGAATTGCATTTGAAACTGCAGTTCTTGAGTGAAGTAGAGGTAAGCGGAATTCCTGGTGTAGCGGTGAAATGCGTAGAGATCAGGAGGAACATCGGTGGCGAAGGCGGCTTACTGGGCTTTAACTGACGCTGAGGCTCGAAAGCGTGGGGAGCAAACAGGATTAGATACCCTGGTAGTCCACGCTGTAAACGATGATGACTAGGTGTGGGGGGACTGACCCCTTCCGTGCCGGAGCAAACGCAATAAGTCATCCACCTGGGGAGTACGGCCGCAAGGTTGAAACTCA…	Bacteria	Firmicutes	Clostridia	Clostridiales	Ruminococcaceae	Ruminococcus		1.81778	0.217882	0
New.ReferenceOTU2402	GTGTCAGCAGCCGCGGTAATACGTAGGGGGCGAGCGTTATCCGGAATTACTGGGTGTAAAGGGAGCGTAGACGGCATAGCAAGTCTGGAGTGAAAGCCCGCGGCTCAACTGCGGGACTGCTCTGGAAACTGTTGAGCTAGAGAACGGGAGGGGCAGGCGGAATTCCTGGTGTAGCGGTGAAATGCGTAGATATCAGGAGGAACACCGGTGGCGAAGGGGGCCTGCTGGACCGTGGCTGACGTTGAGGCTCGAAAGCGTGGGGAGCAAACAGGATTAGATACCCTGGTAGTCCACGCCGTAAACGATGATTACCAGGTGCCGGGGTCCCAAGGGGCATCGGTGCCGGCGCAAACGCAATAAGTAATCCACCTGGGGATTACGTTCGCAAGAATGAAACTC…	Bacteria	Firmicutes	Clostridia	Clostridiales				-0.755283	0.1614	0
New.ReferenceOTU241	GTGTCAGCCGCCGCGGTAATACGTAGGGGGCGAGCGTTATCCGGATTTATTGGGCGTAAAGGGCATGCAGGCGGCTGTTTAGGTGTGATGTGAAAGCCCGGGGCTTAACCCTGAGGTAGCATTGCAAACCGGGCAGCTAGAGTGAGGTAGAGGCAGACAGAATTTCTGGTGTAGCGGTGAAATGCGCCGAGATCAGGAGGAATACCGGAGGCGAAGGCGGTCTGCTGAGCCTTTGACTGACGCTCAGGTGCGAAAGCGTGGGGAGCGAACAGGATTAGATACCCTGGTAGTCCACGCCGTAAACGATGAACGCTAGGCTTTGGGAGTATTTTTCAGAGCCGTCGCCAACGCAGTAAGCGTTCCACCTGGGGAGTACGGCCGCAAGGTTGAAACTCAAAA…	Unassigned							0.796721	0.202341	0.00191886
New.ReferenceOTU2412	GTGTCAGCAGCCGCGGTAATACATAGGGAGCAAGCGTTATCCGGATTTATTGGGTGTGAAGGGTGCGTAGACGGAGGAGCAAGTTAGTTGTGAAATCCCTCGGCTCAACTGAGGAACTGCAGCTAAAACTACTCTCCTTGAGTACTGGAGAGGGAAGTGGAATTCCTAGTGTAGCGGTGAAATGCGTAGATATTAGGAGGAACACCGGTGGCGAAGGCGACTTTCTGGACAGAGACTGACGTTGAGGCACGAAAGTGTGGGGAGCAAACAGGATTAGATACCCTGGTAGTCCACACTGTAAACGATGGATACTAGGTGTAGGGTGTGATAAGCGCTCTGTGCCGTCGCAAACGCAATAAGTATCCCACCTGGGGAGTACGACCGCAAGGCTGAAACTCA…	Bacteria	Firmicutes	Clostridia	Clostridiales				-0.54937	0.20363	0.0101176
New.ReferenceOTU243	GTGTCAGCAGCCGCGGTAAAACGTAGGTGGCAAGCGTTGTCCGGAATTACTGGGTGTAAAGGGAGCGCAGGCGGGAGAGCAAGTTGGAAGTGAAATCTGTGGGCTCAACCCACAAATTGTTTTCAAAACTGTTTTTCTTGAGTGGTGTAGAGGTAGGCGGAATTCCCGGTGTAGCGGTGGAATGCGTAGATATCGGGAGGAACACCAGTGGCGAAGGCGGCCTACTGGGCACTAACTGACGCTGAGGCTCGAAAGCATGGGTAGCAAACAGGATTAGATACCCTGGTAGTCCATGCCGTAAACGATGATTACTAGGTGTGGGAGGATTGACCCCTTCCGTGCCGCAGTCAACACAATAAGTAATCCACCTGGGGAGTACGACCGCAAGGTTGAAACTCA…	Bacteria	Firmicutes	Clostridia	Clostridiales	Ruminococcaceae			0.507347	0.161489	0.00362452
New.ReferenceOTU2439	GTGTCAGCCGCCGCGGTAATACGTATGGGGCAAGCGTTATCCGGATTTACTGGGTGTAAAGGGAGCGTAGACGGTGAGGCAAGTCAGATGTGAAAGCCCGCGGCTCAACTGCGGGACTGCATTTGAAACTGTCATGCTTGAGTGCAGGAGAGGTAAGTGGAATTCCTAGTGTAGCGGTGAAATGCGTAGATATTAGGAGGAACACCAGTGGCGAAGGCGGCTTACTGGACTGTAACTGACGTTGAGGCTCGAAAGCGTGGGGAGCAAACAGGATTAGATACCCTGGTAGTCCACGCCGTAAACGATGAATACTAGGTGTCGGGAGGCAAAGGCCTTTCGGTGCCGCAGCCAACGCAATAAGTATTCCACCTGGGGAGTACGTTCGCAAGAATGAAACTT…	Bacteria	Firmicutes	Clostridia	Clostridiales	Lachnospiraceae			0.49075	0.170376	0.00526531
New.ReferenceOTU246	GTGTCAGCCGCCGCGGTAATACGTAGGGGGCGAGCGTTATTCGGAATTACTGGGTGTAAAGGGAGCGCAGACGGCATGGCAAGTCTGGAGTGAAAGCCCGCGGCTTAACCGCGGGACTGCTCTGGAAACTGCCAGGCTGGAGTGCGGGAGGGGTAAGCGGAATTCCTGGTGTAGCGGTGAAATGCGCAGATATCAGGAGGAACACCGGTGGCGAAGGCGGCTTACTGGACCGCAACTGACGTTGAGGCTCGAAAGCGTGGGGAGCAAACAGGATTAGATACCCTGGTAGTCCACGCCGTAAACGATGATTACCAGGTGCCGGGGCCCCAAGGGGCGCCGGTGCCGGCGCAAACGCATTAAGTAATCCACCTGGGGAGTACGTTCGCAAGAATGAAACTC…	Bacteria	Firmicutes	Clostridia	Clostridiales				-1.39656	0.22181	0
New.ReferenceOTU2465	GTGTCAGCAGCCGCGGTAATACGGAAGATGCGAGCGTTATCCGGATTTATTGGGTTTAAAGGGTGCGTAGGCGGGATATTAAGTCAGCGGTGAAAGTTTGTGGCTCAACCATAAAATTGCCGTTGAAACTGGTATTCTAGAGTGTAAAAGAGGTATGCGGAATGCGTGGTGTAGCGGTGAAATGCATAGATATCACGCAGAACTCCGATTGCGAAGGCAGCATACTGGGCTACAACTGACGCTGAAGCACGAAAGCGTGGGTATCGAACAGGATTAGATACCCTGGTAGTCCACGCAGTAAACGATGAATACTAACTGTTTGCGATATAATGTAAGCGGTACAGCGAAAGCGTTAAGTATTCCACCTGGGGAGTACGCCGGCAACGGTGAAACTCAAAT…	Bacteria	Bacteroidetes	Bacteroidia	Bacteroidales	[Barnesiellaceae]			-3.38049	0.351125	0
New.ReferenceOTU2473	GTGTCAGCAGCCGCGGTAATACGTAGGGGGCGAGCGTTATCCGGATTTATTGGGCGTAAAGCGTGTGTAGGCGGTTTGTTAAGTTCGAGATGAAAGGCTGTGGCTTAACCACAGTTTGTTTCGAATACTGGCAGACTAGAGTGCAGTAGAGGCAATTGGAATTCATAGTGTAGCGGTGGAATGCGTAGATATTATGAGGAACATCAGTGGCGAAGGCGAATTGCTGGGCTGTTACTGACGCTGAGACACGAAAGCGTGGGGAGCAAATAGGATTAGATACCCTAGTAGTCCACGCTGTAAACGATGAGCACTAAGTGTCGGGTAACCGGTGCTGAAGTAAACACATTAAGTGCTCCGCCTGAGTAGTACGGTCGCAAGACTGAAACTCAAATAAATTGA…	Bacteria	Tenericutes	Mollicutes	RF39				0.846772	0.199357	0
New.ReferenceOTU2476	GTGTCAGCCGCCGCGGTAATACGTAGGGAGCGAGCGTTATCCGGATTTATTGGGTGTAAAGGGTGCGTAGGCGGCTTTTTAGGTCTAAGGTTCAAGCCCGGAGCTTAACTCCGGTTCGCCTTAGAAACCGAATGGCTTGAGTATGGTAGAGGCAAGTGGAATTTCTAGTGTAGCGGTGGAATGCGTAGATATTAGAAGGAACACCAGTGGCGAAGGCGACTTGCTGGGCCATCACTGACGCTGAGGCACGAAAGCGTGGGGAGCAAATAGGATTAGATACCCTAGTAGTCCACGCCGTAAACGTTGGATACTAAGTGTCGGAATATTCGGTGCTGAAGTTAACACATTAAGTATCCCACCTGAGTAGTACGGTCGCAAGGCTGAAACTTAAATAAATTG…	Bacteria	Tenericutes	Mollicutes	RF39				-1.50689	0.204956	0
New.ReferenceOTU2503	GTGTCAGCCGCCGCGGTAATACGTAGGGGGCAAGCGTTATCCGGATTTACTGGGTGTAAAGGGAGCGTAGACGGCCAGGCAAGTCCGATGTGAAAACCCGGGGCCCAACCCCGGGAGTGCATTGGAAACTGTCAGGCTGGAGTGCCGGAGGGGCAAGCGGAATTCCTAGTGTAGCGGTGAAATGCGTAGATATTAGGAGGAACACCGGTGGCGAAGGCGGCTTGCTGGACGGCGACTGACGTTGAGGCTCGAAAGCGGGGGGAGCGAACAGGATTAGATACCCTGGTAGTCCACGCCGTAAACGATGAATACTAGGTGTCGGGGGACAGGGTCCCTCGGTGCCGCCGCAAACGCAGTAAGTATTCCACCTGGGGAGTACGTTCGCAAGAATGAAACTCA…	Bacteria	Firmicutes	Clostridia	Clostridiales	Lachnospiraceae			1.25517	0.177059	0
New.ReferenceOTU2508	GTGTCAGCCGCCGCGGTAATACGTAGGGAGCAAGCGTTGTCCGGATTTACTGGGTGTAAAGGGTGTGTAGGCGGCTTGGCAAGTCAGCTGTGAAATCTGAGGGCTCAACCCTCAAACTGCAGTTGAAACTGTCGAGCTTGAGTGAAGTAGAGGCAGGCGGAATTCCCGGTGTAGCGGTGAAATGCGTAGAGATCGGGAGGAACACCAGTGGCGAAGGCGGCCTGCTGGGCTTTAACTGACGCTGAGGCACGAAAGCATGGGTAGCAAACAGGATTAGATACCCTGGTAGTCCATGCCGTAAACGATGATTACTAGGTGTGGGGGGACTGACCCCCTCCGTGCCGCAGTTAACACAATAAGTAATCCACCTGGGGAGTACGGCCGCAAGGTTGAAACTCA…	Bacteria	Firmicutes	Clostridia	Clostridiales	Ruminococcaceae	Ruminococcus		0.660325	0.20337	0.00191886
New.ReferenceOTU2509	GTGTCAGCAGCCGCGGTAATACGTAGGGGGCAAGCGTTGTCCGGAATGACTGGGCGTAAAGGGAGTGTAGGTGGCACAGCAAGTTATATGTGAAAAGACGAGGCTCAACCTCGGACCTGCATATAAAACTGTTGAGCTGGAGTGCAGGAGAGGTAAGCGGAATTCCTAGTGTAGCGGTGGAATGCGTAGATATTAGGAGGAACACCAGAGGCGAAGTCGGCTTACTGGACTGTAACTGACACTGAGGCTCGAAAGCGTGGGGAGCAAACAGGATTAGATACCCTGGTAGTCCACGCCCTAAACGATGGATACTAGACGAAGGTGATAAAAGCATCTGTGTCGAAGCCAACGCGATAAGTATCCCGCCTGGGGAGTACGGCCGCAAGGTTGAAACTTAAA…	Bacteria	Firmicutes	Clostridia	Clostridiales				0.570256	0.162364	0
New.ReferenceOTU2520	GTGTCAGCAGCCGCGGTAATACGTAGGGGGCGAGCGTTATCCGGAATTATTGGGCGTAAAGAGTACGTAGGCGGTTTCTTAAGCGCAGTGTCTAAGGCATCGGCTTAACTGATGTTCGCCCTGTGAACTGGGAGACTTGAGTACTGGAGAGGAAAGCGGAATTCCTAGTGTAGCGGTGAAATGCGTAGATATTAGGAGGAACACCAGTGGCGAAGGCGGCTTTCTGGACAGAAACTGACGCTGAGGTACGAAAGCGTGGGGAGCAAACAGGATTAGATCCCCTGGTAGTCCACGCCGTAAACGATGAGCACTAGGTGTCGGGGCCGCAAGGCTTCGGTGCCGGAGTTAACGCAATAAGTGCTCCGCCTGGGGAGTACGCACGCAAGTGTGAAACTTAAA…	Bacteria	Firmicutes	Clostridia	Clostridiales	[Mogibacteriaceae]			1.10357	0.151986	0
New.ReferenceOTU253	GTGTCAGCAGCCGCGGTAATACGTAGGGAGCAAGCGTTATCCGGATTTATTGGGTGTAAAGGGTGCGTAGACGGGATAGCAAGTTAGTTGTGAAACCCCTCGGCTCAACTGAGGAACTGCAACTAAAACTACTGTTCTTGAGTGCAGGAGAGGAAAGTGGAATTTCTAGTGTAGCGGTGAAATGCGTAGATATTAGGAAGAACACCGGTGGCGAAGGCGACTTTCTGGACTGTAACTGACGTTGAGGCACGAAAGTGTGGGGAGCAAACAGGATTAGATCCCCTGGTAGTCCACACTGTAAACGATGGATACTAGGTGTAGGAGGTATTAAGCCGACTGTGCCGTCGCAAACGCAGTAAGTATCCCACCTGGGGAGTACGACCGCAAGGTTGAAACTTA…	Bacteria	Firmicutes	Clostridia	Clostridiales				0.781921	0.166298	0
New.ReferenceOTU2543	GTGTCGGCAGCCGCGGTAATACGTAGGGGGCAAGCGTTATCCGGATTTACTGGGTGTAAAGGGAGCGTAGACGGCAGAGCAAGTCTGAAGTGAAAGCCCGTGGCTCAACCAGGGGACTGCTTTGGAAACTGTTCGGCTGGAGTACAGGAGAGGTAAGTGGAATTCCTAGTGTAGCGGTGAAATGCGTAGATATTAGGAGGAACACAAGTGGCGAAGGCGGCTTACTGGACTGTAACTGACGTTGAGGCTCGAAAGCGTGGGGAGCAAACAGGATTAGATACCCTGGTAGTCCACGCGGTAAACGATGATCACTAGGTGTCGGTGAGTGAGGACTCATCGGTGCCGTCGCAAACGCAGTAAGTGATCCACCTGGGGAGTACGTTCGCAAGAATGAAACTC…	Bacteria	Firmicutes	Clostridia	Clostridiales				0.632755	0.259316	0.0292736
New.ReferenceOTU2544	GTGTCAGCAGCCGCGGTAATACATAGGGGGCGAGCGTTATCCGGAATTATTGGGTGTAAAGGGTGCGTAGACGGGATTGTAAGTTAGTAGTGAAATGCCAAGGCTCAACTTTGGAATTGCTACTAAGACTGCAGTTCTTGAGTACTGGAGAGGAAAGTGGAATTTCTAGTGTAGCGGTGAAATGCGTAGATATTAGGAGGAACACCAGTGGCGAAGGCGACTTTCTGGACAGAAACTGACGTTGAGGCACGAAAGTGTGGGGAGCAAACAGGATTAGATACCCTGGTAGTCCACACCGTAAACGATGGATACTAGGTGTAGGGAGTAAATCTCTGTGCCGTCGCAAACGCAATAAGTATCCCACCTGGGGAGTACGGCCGCAAGGTTGAAACTTAAATG…	Bacteria	Firmicutes	Clostridia	Clostridiales				0.357315	0.168759	0.0263639
New.ReferenceOTU2545	GTGTCAGCAGCCGCGGTAATACGTAGGGAGCAAGCGTTGTCCGGATTTACTGGGTGTAAAGGGTGCGTAGGCGGTTTTTCAAGTCAGAAGTGAAATCCATGGGCTTAACCCATGAACTGCTTTTGAAACTGGAAGACTTGAGTGAAGTAGAGGTAGGCGGAATTCCCGGTGTAGCGGTGAAATGCGTAGAGATCGGGAGGAACACCAGTGGCGAAGGCGGCCTACTGGGCTTTAACTGACGCTGAAGCACGAAAGCGTGGGTAGCAAACAGGATTAGATACCCTGGTAGTCCATGCCGTAAACGATGATTACTAGGTGTGGGGGGACTGACCCCCTCCGTGCCGGAGTTAACACAATAAGTAATCCACCTGGGGAGTACGACCGCAAGGTTGAAACTTA…	Bacteria	Firmicutes	Clostridia	Clostridiales	Ruminococcaceae	Ruminococcus		-0.821542	0.208244	0
New.ReferenceOTU2554	GTGTCAGCAGCCGCGGTAATACGTAGGGAGCGAGCGTTGTCCGGATTTACTGGGTGTAAAGGGCGTGTAGGCGGGGCGGCAAGTCAGATGTGAAATCCCGGAGCTCAACTCCGGAACTGCATTTGAAACTGTCGTTCTTGAGTACTGGAGAGGCAGACGGAATTCCTAGTGTAGCGGTGAAATGCGTAGATATTAGGAGGAACACCAGTGGCGAAGGCGGTCTGCTGGACAGCAACTGACGCTGAGGCGCGAAAGCGTGGGGAGCAAACAGGATTAGATACCCTGGTAGTCCACGCTGTAAACGATGGATACTAGGTGTGCGGGGACTGACCCCCTGCGTGCCGCAGTCAACACAATAAGTATCCCACCTGGGGAGTACGATCGCAAGGTTGAAACTTA…	Bacteria	Firmicutes	Clostridia	Clostridiales	Ruminococcaceae			1.93596	0.136626	0
New.ReferenceOTU2569	GTGTCAGCAGCCGCGGTAATACGTAGGTGGCGAGCGTTATCCGGATTTATTGGGCGTAAAGCGTGCGCAGGCGGCATGTTAAGTCTAAGATTAAAGGCCGAAGCTCAACTTCGGATTGTTTTAGAAACTGGCAAGCTCGAGTAAGGTAGAGGCAAATGGAATTCCTAGTGTAGCGGTGGAATGCGTAGATATTAGGAGGAACACCAGTGGCGAAGGCGGTTTGCTGGGCCATTACTGACGTTCAAGCACAAAAGCGTGGGGAGCAAATAGGATTAGATACCCTAGTAGTCCACGCCGTAAACGATGAGTACTAAGTGTCGGGCAACCGGTGCTGAAGTAAACACATTAAGTACTCCGCCTGAGTAGTACGGTCGCAAGGCTGAAACTCAAAGGAATTGA…	Bacteria	Tenericutes	Mollicutes	RF39				-0.417245	0.178943	0.0360381
New.ReferenceOTU2572	GTGTCAGCCGCCGCGGTAATACGTAGGTGGCGAGCGTTATCCGGAATCATTGGGCGTAAAGAGGGAGCAGGCGGCAGCGAAGGTCTGCGGTGAAAGCCCGAAGCTAAACTTCGGCGAGCCGTGGAAACCGGGCAGCTAGAGTGCAGAAGAGGATCGCGGAATTCCATGTGTAGCGGTGAAATGCGTAGATATATGGAGGAACACCAGTGGCGAAGGCGGCGATCTGGGCTGCAACTGACGCTCAGTCCCGAAAGCGTGGGGAGCAAATAGGATTAGATACCCTAGTAGTCCACGCCGTAAACGATGAGTACTAAGTGTCGGGGGTCAGACCCCGGTGCTGCAGTTAACGCAATAAGTACTCCGCCTGAGTAGTACGTTCGCAAGAATGAAACTTAAATA…	Bacteria	Firmicutes	Erysipelotrichi	Erysipelotrichales	Erysipelotrichaceae	Coprobacillus		-0.293969	0.148616	0.0469333
New.ReferenceOTU26	GTGTCAGCAGCCGCGGTAATACGTAGGGGGCAAGCGTTGTCCGGAATGACTGGGCGTAAAGGGAGTGTAGGTGGCACAGCAAGTTATATGTGAAAAGCCGAGGCTTAACTTCGGACGTGCATATAAAACTGTTGAGCTGGAGTGCAGGAGAGGTAAGCGGAATTCCTAGTGTAGCGGTGGAATGCGTAGATATTAGGAGGAATACCAGAGGCGAAGGCGGCTTACTGGACTGTAACTGACACTGAGGCTCGAAAGCGTGGGGAGCAAACAGGATTAGATACCCTGGTAGTCCACGCCCTAAACGATGGATACTAGACGAAGGTGAGAAATCATCTGTGTCGAAGCAAACGCGATAAGTATCCCGCCTGGGGAGTACGGCCGCAAGGTTGAAACTCAAAG…	Bacteria	Firmicutes	Clostridia	Clostridiales				1.08922	0.160684	0
New.ReferenceOTU2604	GTGTCAGCAGCCGCGGTAATACGTAGGTGGCGAGCGTTATCCGGATTTACTGGGTGTAAAGGGTGTGTAGGCGGGAAGGCAAGTCAGATGTGAAAACTATGGGCTCAACCCATATCCTGCATTTGAGACTGTTTTTCTTGAGGGTCGGAGAGGTAAGTGGAATTCCCGGTGTAGCGGTGAAATGCGCAGAGATCGGGAGGAACATCTGTGGCGAAGGCGACTTACTGGGCGATTACTGACGCTGAGACACGAAAGCGTGGGGAGCAAACAGGATTAGATACCCTGGTAGTCCACGCCGTAAACGATGAATGCTAGGTGTAGGGGCGAAAGTTTCTGTGCCGCAGCTAACGCAATAAGCATTCCACCTGGGGAGTACGGCCGCAAGGTTGAAACTCAAAT…	Bacteria	Firmicutes	Clostridia	Clostridiales	Ruminococcaceae			0.997067	0.167841	0
New.ReferenceOTU2626	GTGTCAGCAGCCGCGGTAATACGTAGGGGGCGAGCGTTGTCCGGAATTACTGGGCGTAAAGGGCGCGTAGGCGGCCAGAGAGGCCTTTTGTAAAAGCCCCGGTCCCAAACCGGGAGGGCAGGAGGAACGAGCTGGCTGGAGTCTTCTAGAGGCAGGCAGAATTCCTGGTGTAGCGGTGAAATGCGCAGAGATCAGGAGGAATACCCGAGGCGAAAGCGGCCTGCTGGGGAGAGACTGACGCTAAGGCGCGAGAGCGTGGGGAGCAAACAGGATTAGATCCCCTGGTAGTCCACGCCGTAAACGATGAATGCTAGGCACTGGAGATTTTCAGCGCCGCAGCCAACGCGATAAGCCTTCCGCCTGGGGAGTACGGCCGCAAGGCTAAAACTTAAATGAATT…	Unassigned							-1.88544	0.198307	0
New.ReferenceOTU2627	GTGCCAGCAGCCGCGGTAATACGTAGGGGGCGAGCGTTATCCGGATTTACTGGGTGTAAAGGGAGCGTAGACGGCTTGGCAAGTCTGGAGTGAAATGCCGGGGCTCAACCCCGGAGCTGCTCTGGAAACTGCTTGGCTGGAGTGCCGGAGGGGTAAGCGGAATTCCTAGTGTAGCGGTGAAATGCGTAGATATTAGGAGGAACACCAGTGGCGAAGGCGGCTTACTGGACGGCAACTGACGTTGAGGCTCGAAGGCGTGGGGAGCAAACAGGATTAGATACCCTGGTAGTCCACGCGGTAAACGATGAATACTAGGTGTCTGTGGGCAAAGCCCCCAGGTGCCGCCGCAAACGCATTAAGTATTCCACCTGGGGAGTACGTTCGCAAGAATGAAACTCA…	Bacteria	Firmicutes	Clostridia	Clostridiales				-1.29743	0.204613	0
New.ReferenceOTU2631	GTGTCAGCAGCCGCGGTAATACGTAGGGGGCAAGCGTTATCCGGATTTACTGGGTGTAAAGGGTGCGTAGGTGGCATGGCAAGTCAGAAGTGAAAACGCGGGGCTCAACCCTGCGACTGCTTTTGAAACTGTCAGGCTGGAGTACAGGAGAGGTAAGCGGAATTCCTAGTGTAGCGGTGAAATGCGTAGATATTAGGAGGAACACCAGTGGCGAAGGCGGCTTACTGGACTGGTACTGACACTGAGGCACGAAAGCGTGGGGAGCAAACAGGATTAGATACCCTGGTAGTCCACGCCGTAAACGATGAATACTAGGTGTCGGGGCACAGAAGTGGCCCGGTGCCGCAGCAAACGCAGTAAGTATTCCACCTGGGGAGTACGTTCGCAAGAATGAAACTC…	Bacteria	Firmicutes	Clostridia	Clostridiales	Lachnospiraceae	Coprococcus		-0.551881	0.174925	0.00526531
New.ReferenceOTU2637	GTGTCAGCAGCCGCGGTAATACGTAGGTGGCGAGCGTTGTCCGGAATTACTGGGTGTAAAGGGAGTGTAGGCGGGAATGCAAGTCAGAAGTGAAAATTATGGGCTTAACCCATAACCTGCTTTTGAAACTGTATTTCTTGAGTGAAGTAGAGGCAAGCGGAATTCCAAGTGTAGCGGTGAAATGCGTAGATATTTGGAGGAACACCAGTGGCGAAGGCGGCTGGCTGGGCTTTTACTGACGCTGAGGCTCGAAAGCGGGGGGAGCAAACAGGATTAGATACCCTGGTAGTCCACGCCGTAAACGATGATCACTAGGTGTGGGGGGCGAACCCTTCCGTGCCGGAGTAAACACAATAAGTATCCCACCTGGGGAGTACGGCCGCAAGGTTGAAACTTAAA…	Bacteria	Firmicutes	Clostridia	Clostridiales	Ruminococcaceae	Ruminococcus		-1.18428	0.13578	0
New.ReferenceOTU265	GTGCCAGCAGCCGCGGTAATACGTAGGTGGCGAGCGTTGTCCGGAATGACTGGGCGTAAAGGGAGCGTAGGTTGCGACTTAAGTTAGATGTGAAAGCCCGAGGCTTAACCACGGAACTGCATTTAAAACTGGGTTGCTAGAGTACAGGAGGGGTAAGCGGAATTTCTAGTGTAGCGGTGAAATGCTTAGATATTAGGAAGAACACCAGAGGCGAAGGCGGCTTACTGGACTGCAACTGACACTGAGGCTCGAAAGCGTGGGGAGCAAACAGGATTAGATACCCTGGTAGTCCACGCCCTAAACGATGGATACTAAATGTGGGAGGTATCGACTCCTTCCGTATTGAAGCTAACGCGATAAGTATCCCGCCTGGGGAGTACGGCCGCAAGGTTGAAACTC…	Bacteria	Firmicutes	Clostridia	Clostridiales				1.20611	0.149009	0
New.ReferenceOTU2653	GTGTCAGCAGCCGCGGCAATACGTGGGGGGCGAGCGTTGTCCGGAATCACTGGGCGTAAAGCGCGCGCAGGCGGCCGCTTAGGCGGGGTGTGAAAAGCCGGGGCCCAACCCCGGGCAAGCGCCCCGGACCGGGCGGCTGGAGTGCCGGAGGGGCGGGGGGAACTCCTGGCGTAGCGGTGAAATGCGCAGAGGCCAGGAGGAACACCGGAGGCGAAGGCGGCCCGCCGGACGGACACTGACGCTGAGGCGCGAGAGCGCGGGGAGCGAACAGGATTAGATACCCTGGTAGTCCGCGCCGTAAACGATGAGTGCCAGGCCACGGGGAGGCCCCGGGGCCGAAGCAAACGCGAGAGCACTCCGCCTGGGGAGTACGGCCGCAAGGCTGAAACTCAAAGGAAT…	Unassigned							-0.350209	0.110046	0.00191886
New.ReferenceOTU2664	GTGCCAGCAGCCGCGGTAATACGTAGGGAGCAAGCGTTATCCGGATTTATTGGGTGTAAAGGGTGCGTAGACGGGATAGTAAGTTAGTTGTGAAATCCCTCGGCTTAACTGAGGAACTGCAACTAAAACTGTTATTCTTGAGTGCTGGAGAGGAAAGTGGAATTCCTAGTGTAGCGGTAAAATGCGTAGATATTAGGAGGAACACCGGTGGCGAAGGCGACTTTCTGGACAGTAACTGACGTTGAGGCACGAAAGTGTGGGGAGCAAACAGGATTAGATACCCTGGTAGTCCACACCGTAAACGATGGATACTAGGTGTAGGGTGTGATAAACATTCTGTGCCGTCGCAAACGCAGTAAGTATCCCACCTGGGGAGTACGGCCGCAAGGTTGAAACTTA…	Bacteria	Firmicutes	Clostridia	Clostridiales				-1.1926	0.15983	0
New.ReferenceOTU2683	GTGTCGGCAGCCGCGGTAATACGTATGGTGCAAGCGTTATCCGGATTCATTGGGCGTAAAGCGCGCGCAGGCGGGCGCCTAAGCGGGGCCTCTAATCCCTGGGCTCAACCCAGGGCCGGGTCCCGTACTGGGCGCCTCGAGTTGGGTAGGGGAGGTCGGAATTCCCGGTGTAGCGGTGAAATGCGCAGATATCGGGAAGAACACCGATGGCGAAGGCAGGCCTCTGGGCCCTAACTGACGCTGAGGCGCGAGAGCTGGGGGAGCGAACAGGATTAGATACCCTGGTAGTCCCAGCCGTAAACGATGATCACTAGGTGCGGGGGAGTCCCTCCTCCGCGCCGCAGCCAACGCATTAAGTGATCCGCCTGGGGAGTACGGTCGCAAGGCTAAAACTCAAAG…	Bacteria	Actinobacteria	Coriobacteriia	Coriobacteriales	Coriobacteriaceae	Adlercreutzia		2.11606	0.103286	0
New.ReferenceOTU2688	GTGTCAGCTGCCGCGGTGATACATAGGGGGCAAGCGTTGTCCGGAATGACTGGGTGTAAAGGGTGTGTAGGTGGCTTATTAAGTTGGAAGTGAAAGCCCGGGGCTTAACTCCGGAACTGCTTTCAAAACTGGTTGGCTTGAGTGTGGGAGAGGTTAGTGGAACTCCTAGTGTAGCGGTGGAATGCGTAGATATTAGGAAGAACATCAGAGGCGAAGGCGACTAACTGGAACATTACTGACACTGAAACACGAAAGTGTGGGGAGCAAACAGGATTAGATACCCTGGTAGTCCACACTGTAAACGATGAGTACTAGATGTTGGTGGTATCGACTCCATCAGTATCGCAGCAAACGCATTAAGTACTCCACCTGAGTAGTACGGCCGCAAGGTTGAAACTC…	Bacteria	Firmicutes	Clostridia	Clostridiales				0.815684	0.257102	0.00191886
New.ReferenceOTU2693	GTGTCAGCAGCCGCGGTAATACATAGGGAGCAAGCGTTATCCGGAATTATTGGGTGTAAAGGGTGCGTAGACGGGAAGACAAGTTAGTTGTGAAATCCCTCGGCTTAACTGAGGAACTGCAACTAAAACTATCATTCTTGAGTGCAGGAGAGGAAAGTGGAATTTCTAGTGTAGCGGTGAAATGCGTAGATATTAGGAGGAACACCAGTGGCGAAGGCGACTTTCTGGACTGTAACTGACGTTGAGGCACGAAAGTGTGGGGAGCAAACAGGATTAGATACCCTGGTAGTCCACACTGTAAACGATGGATACAAGGTGTAGGAGGTATTAAGCCTACTGTGCCGACGCAAACGCAGTAAGTATCCCACCTGGGGAGTACGACCGCAAGGTTGAAACTCA…	Bacteria	Firmicutes	Clostridia	Clostridiales				-1.6109	0.193286	0
New.ReferenceOTU270	GTGCCAGCAGCCGCGGTAATACGGAGGATGCGAGCGTTATCCGGATTTATTGGGTTTAAAGGGTGCGTAGGCTGTAATTTAAGTCAGTGGTGAAATGTACGGGCTTAACCGGTGATATGCCATTGATACTGGATTGCTGGAATACGGATGCGGTATGCGGAATGTGTAGTGTAGCGGTGAAATGCATAGATATTACACAGAACACCGATTGCGAAGGCAGCATACCAAGGCGGGATTGACGCTGAAGCACGAAAGTGTGGGGATCGAACAGGATTAGATACCCTGGTAGTCCACGCTGTAAACGATGATTACTAGGTGTGGGGGGACTGACCCCTTCCGTGCCGGAGTTAACACAATAAGTAATCCACCTGGGGAGTACGGTCGCAAGACTGAAACTCA…	Bacteria	Bacteroidetes	Bacteroidia	Bacteroidales				-1.09477	0.155161	0
New.ReferenceOTU2723	GTGTCAGCCGCCGCGGTAATACGGAGGATGCGAGCGTTATCCGGATTTATTGGGTTTAAAGGGTGCGCAGGCGGCATGCCAAGCCGGCGGTCAAATTGCGGGGCTCAACCCCGCCGAGCCGTCGGAACTGGCAGGCTAGAGTGGGCGAGAAGTGCGCGGAATGCGTGGTGTAGCGGTGAAATGCATAGATATCACGCAGAACTCCGATTGCGAAGGCAGCGCACCGGCGCCCGACTGACGCTCAGGCACGAAAGCGTGGGTATCGAACAGGATTAGATACCCTGGTAGTCCACGCAGTAAACGATGGATGCTAGGTGTCCGGGGGGAACGACCCCTGGGTGCCACAGCGAAAGCGTTAAGCATCCCACCTGGGGAGTACGCCGGCAACGGTGAAACTTA…	Bacteria	Bacteroidetes	Bacteroidia	Bacteroidales	S24-7			-0.343649	0.158174	0.0496358
New.ReferenceOTU2737	GTGTCAGCAGCCGCGGTAATACGTAGGGGGCAAGCGTTATCCGGATTTACTGGGTGTAAAGGGAGCGTAGGTGGCAATGTAAGTCAGAGGTGAAACCCCACGGCTCAACTGTGGGCATGCCTTTGAAACTATGTAGCTAGAGTGCTGGAGAGGTAAGCGGAATTCCTAGTGTAGCGGTGAAATGCGTAGATATTAGGAGGAACACCGGTGGCGAAGGCGGCTTACTGGACAGTGACTGACACTGAGGCTCGAAAGCGTGGGGAGCAAACAGGATTAGATACCCTGGTAGTCCACGCGGTAAACGATGAATACTAGGTGTCGGGCGCCGAAGGCGTTCGGTGCCGCAGCCAACGCAATAAGTATTCCACCTGGGGAGTACGTTCGCAAGAATGAAACTCA…	Bacteria	Firmicutes	Clostridia	Clostridiales				0.900473	0.171476	0
New.ReferenceOTU2739	GTGTCAGCAGCCGCGGTAATACGTAGGTGGCGAGCGTTGTCCGGAATGACTGGGCGTAAAGGGAGCGTAGGTGGTAATTTAAGTCAAATGTGAAAGCCCAAGGCTTAACTTTGGAACTGCATTTGATACTGGATAACTAGAGTACAGGAGGGGTAAGTGGAATTCCTAGTGTAGCGGTGGAATGCGTAGATATTAGGAAGAACACCAGAGGCGAAGGCGGCTTACTGGACTGCAACTGACACTGAGGCTCGAAAGCGTGGGGAGCAAACAGGATTAGATACCCTGGTAGTCCACGCCCTAAACGATGGATACTAAACGTGGGAGGTATCGACTCCTTCCGTGTTGAAGCAAACGCGATAAGTATCCCGCCTGGGGAGTACGGCCGCAAGGTTGAAACTC…	Bacteria	Firmicutes	Clostridia	Clostridiales				-0.651397	0.157088	0
New.ReferenceOTU2745	GTGTCAGCAGCCGCGGTAATACGTAGGTGGCAAGCGTTGTCCGGAATTACTGGGTGTAAAGGGAGCGTAGGCGGGGCATTAAGTCAGAAGTGAAAATTATGGGCTCAACTCATAACCTGCTTTTGAAACTGAAGCTCTTGAGTGAAGTAGAGGCAAGCGGAATTCCTAGTGTAGCGGTGAAATGCGTAGATATTAGGAGGAACACCAGTGGCGAAGGCGGCTTGCTGGGCTTTTACTGACGCTGAGGCTCGAAAGCGTGGGGAGCAAACAGGATTAGATACCCTGGTAGTCCACGCCGTAAACGATGATTACTAGGTGTGGGGGGATTGAACCCTTCCGTGCCGGAGTTAACACAATAAGTAATCCACCTGGGGAGTACGACCGCAAGGTTGAAACTCA…	Bacteria	Firmicutes	Clostridia	Clostridiales	Ruminococcaceae	Ruminococcus		0.754591	0.251671	0.00362452
New.ReferenceOTU2753	GTGTCAGCAGCCGCGGTAATACGTAGGTGGCAAGCGTTATCCGGATTTACTGGGTGTAAAGCGTGTGTAGGCGGTTTATTAAGTCTAAAATAAAAGCCCGAGGCTTAACCTCGGTTCGTTTTAGAAACTGGTAGACTTGAGTGTGGTAGAGGCAAATGGAATTTCTAGTGTAGCGGTTAAATGCGTAGATATTAGAAGGAACACCAGTGGCGAAGGCGGTTTGCTGGGCCATTACTGACGCTGAGACACGAAAGCGTGGGGAGCAAATAGGATTAGATACCCTAGTAGTCCACGCTGTAAACGATGAGTACTAAGTGTCGGGCAACCGGTGCTGAAGCTAACGTATTAAGTACTCCGCCTGAGTAGTACGGTCGCAAGGCTGAAACTCAAATAAATTGA…	Bacteria	Tenericutes	Mollicutes	RF39				-0.749598	0.168915	0
New.ReferenceOTU276	GTGTCAGCAGCCGCGGTAATACGTAGGGGGCAAGCGTTATCCGGATTTACTGGGTGTAAAGGGAGCGTAGACGGCGCTGCAAGTCTGGAGTGAAAGCCCGGGGCCCAACCCCGGGACTGCTTTGGAAACTGTAGGGCTGGAGTGCGGGAGGGGCAAGTGGAATTCCTAGTGTAGCGGTGAAATGCGTAGATATTAGGAGGAACACCAGTGGCGAAGGCGGCTTGCTGGACCGTAACTGACGTTGAGGCTCGAAAGCGTGGGGAGCAAACAGGATTAGATACCCTGGTAGTCCACGCGGTAAACGATGACTACTAGGTGTCGGGGTGCAAGAGCCCCTCGGTGCCGCCGCAAACGCAATAAGTAGTCCACCTGGGGAGTACGTTCGCAAGAATGAAACTT…	Bacteria	Firmicutes	Clostridia	Clostridiales				1.20443	0.18036	0
New.ReferenceOTU2761	GTGTCAGCAGCCGCGGTAATACGTAGGGAGCAAGCGTTGTCCGGATTTACTGGGTGTAAAGGGTGCGTAGGCGGCCGAGCAAGTCAGCTGTGAAATGTATGGGCTCAACCCGTAAACTGCAGTTGAAACTGTCCGGCTTGAGTGAAGTAGAGGTAGGCGGAATTCCCAGTGTAGCGGTGAAATGCGTAGAGATTGGGAGGAACACCAGTGGCGAAGGCGGTCTACTGGGCTTTAACTGACGCTGAGGCACGAAAGCATGGGTAGCAAACAGGATTAGATACCCTGGTAGTCCACGCTGTAAACGATGATTACTAGGTGTGGGGGGACTGACCCCTTCCGTGCCGGAGTTAACACAATAAGTAATCCACCTGGGGAGTACGGCCGCAAGGTTGAAACTCA…	Bacteria	Firmicutes	Clostridia	Clostridiales	Ruminococcaceae	Ruminococcus		0.749841	0.161203	0
New.ReferenceOTU2762	GTGTCAGCCGCCGCGGTAATACGTAGGGGGCGAGCGTTATCCGGATTTATTGGGCGTAAAGGGTGTGTAGGCGGTTTATTAAGTCTAAGATGAAATGCCGAGGCTTAACCTCGGATTGTTTTAGAAACTGGTAGACTTGAGTGTAGTAGAGGCAAGTGGAATTTCTAGTGTAGCGGTTAAATGCGTAGATATTAGAAGGAACACCAGTGGCGAAGGCGGCTTGCTGGGCTAAAACTGACGCTGAGACACGAAAGCGTGGGGAGCAAATAGGATTAGATACCCTAGTAGTCCACGCTGTAAACGATGAGTACTAAGTGTCGGGAAACCGGTGCTGAAGTAAACACATTAAGTACTCCGCCTGAGTAGTACGGTCGCAAGGCTGAAACTCAAAGGAATTGG…	Bacteria	Tenericutes	Mollicutes	RF39				0.945369	0.226132	0
New.ReferenceOTU2764	GTGTCAGCAGCCGCGGTAATACGTAGGGGGCGAGCGTTATCCGGATTTACTGGGTGTAAAGGGAGCGTAGACGGCAGAGCAAGTCAGAAGTGAAAGCTCGGGGCCCAACCCCGGAACTGCTTTTGAAACTGTTCAGCTGGAGTACAGGAGAGGCAGGCGGAATTCCTAGTGTAGCGGTGAAATGCGTAGATATTAGGAGGAACACCAGTGGCGAAGGCGGCCTGCTGGACTGAGACTGACGTTGAGGCTCGAAAGCGTGGGGAGCAAACAGGATTAGATACCCTGGTAGTCCACGCGGTAAACGATGAATACTAGGTGTCGGTGTGCAAAGCGCATCGGTGCCGCAGCCAACGCAATAAGTATTCCACCTGGGGAGTACGTTCGCAAGAATGAAACTCA…	Bacteria	Firmicutes	Clostridia	Clostridiales				0.42383	0.120236	0
New.ReferenceOTU277	GTGTCAGCAGCCGCGGTAATACATAGGGGGCGAGCGTTATCCGGAATTATTGGGTGTAAAGGGTGCGTAGACGGGAAATTAAGTTAGTAGTGAAATACCTAGGCTTAACTTGGGAATTGCTACTAAAACTGGTTTTCTTGAGTATTGGAGAGGAAAGTGGAATTTCTAGTGTAGCGGTGAAATGCGTAGATATTAGGAGGAACACCAGTGGCGAAGGCGACTTTCTGGACAAAAACTGACGTTGAGGCACGAAAGTGTGGGGAGCAAACAGGATTAGATACCCTGGTAGTCCACACCGTAAACGATGGATACTAGGTGTGGGGAGTAAATCTCCGTGCCGCCGCAAACGCAATAAGTATCCCACCTGGGGAGTACGGCCGCAAGGTTGAAACTCAAAGA…	Bacteria	Firmicutes	Clostridia	Clostridiales				2.08518	0.293807	0
New.ReferenceOTU2797	GTGTCAGCAGCCGCGGTAATACGTAGGGGGCGAGCGTTATCCGGATTTACTGGGTGTAAAGGGAGCGTAGACGGCTTGGCAAGTCTGGAGTGAAATGCCGGGGCCCAACCCCGGAGCTGCTCTGGAAACTGTAGAGCTGGAGTACCGGAGAGGCAGGCGGAATTCCTAGTGTAGCGGTGAAATGCGTAGATATTAGGAGGAACACCAGTGGCGAAGGCGGCCTGCTGGACGGAGACTGACGTTGAGGCTCGAAGGCGTGGGGAGCAAACAGGATTAGATACCCTGGTAGTCCACGCGGTAAACGATGAGTGCTAGGTGTCTGGGAGCAAAGCTGTCAGGTGCCGCCGCAAACGCAGTAAGCACTCCACCTGGGGAGTACGTTCGCAAGAATGAAACTCA…	Bacteria	Firmicutes	Clostridia	Clostridiales				2.31888	0.140093	0
New.ReferenceOTU2809	GTGTCAGCAGCCGCGGTAATACGTAGGTGGCGAGCGTTGTCCGGAATAACTGGGCGTAAAGGGAGTGTAGGTGGCGAATTAAGTGAAATGTGAAAGACCGGGGCTCAACTCCGGAGATGCATTTCATACTGGTTGGCTAGAGTGCAGGAGGGGTATGTGGAACTCCTAGTGTAGCGGTGGAATGCGTAGATATTAGGAAGAACACCAGAGGCGAAGGCGACATACTGGACTGTAACTGACACTGAGACTCGAAAGCGTGGGGATCAAACAGGATTAGATCCCCTGGTAGTCCACGCCCTAAACGATGGATACTAAACGTGGGTGGTATCGACTCCATCCGTGTTGAAGCAAACGCGATAAGTATCCCGCCTGAGTAGTACGGCCGCAAGGTTGAAACTC…	Bacteria	Firmicutes	Clostridia	Clostridiales				0.527001	0.170405	0.00853791
New.ReferenceOTU2810	GTGTCAGCAGCCGCGGTAATACGAAGGGTGCAAGCGTTGTTCGGATTTACTGGGCGTAAAGCGTCCGTAGGTGGTTTGTTAAGTCAGAGGTGAAATCCCAAGGCCTAACCTTGGAACTGCCTTTGATACTGGCAGGCTGGAGCACGATAGAGGAAGATGGAATATCTGGTGTAGGGGTGAAATCCGTAGATATCAGATAGAACACCAATGGCGAAGGCAGTCTTCTGGATCGTTGCTGACACTGAGGGACGAAAGCGTGGGTAGCAAACAGAATTAGATACTCTGGTAGTCCACGCCCTAAACGATGTGTGCTTGTTGTTGGTTCCCTTCGGGGTATCAGTGACGAAGCTAACGCGTTAAGCACACCGCCTGGGGACTACGATCGCAAGATTAAAACTT…	Bacteria	Proteobacteria	Alphaproteobacteria					2.20173	0.274778	0
New.ReferenceOTU2816	GTGTCAGCCGCCGCGGTAATACGTAGGGGGCAAGCGTTGTCCGGAATGACTGGGCGTAAAGGGTGTGTAGGTGGTTTGATAAGTTAGATGTGTAATACCCAGGGCTTAACTCGGGTGCTGCATCTAAAACTGTCAGACTTGAGTGCTGGAGAGGATAGCGGAATTCCTAGTGTAGCGGTGGAATGCGTAGATATTGGCAGGAACATCAGTGGCGAAGGCGGCTATCTGGACAGTAACTGACACTGAGACATGAAAGCGTGGGGAGCAAACAGGATTAGATACCCTGGTAGTCCACGCCGTAAACGATGGATACTAGATGCGGGGGGTATTCACTCCTTCCGTGTCGCAGCAAACGCAATAAGTATCCCGCCTGGGGAGTACGGCCGCAAGGTTGAAACT…	Bacteria	Firmicutes	Clostridia	Clostridiales				1.53562	0.204817	0
New.ReferenceOTU2823	GTGTCGGCAGCCGCGGTAATACGTAGGTGGCGAGCGTTATCCGGATTTATTGGGCGTAAAGCGTCCGCAGCCGGTTTTATAAGTCTAAAATTAAAGCCTGGAGCTTAACTCCAGTTCGTTTTAGAAACTGTAAGACTCGAGTGTGGTAGAGGCAAATGGAATTTCTAGTGTAGCGGTAAAATGCGTAGATATTAGAAGGAACACCAGTGGCGAAGGCGATTTGCTGGGCCATCACTGACGGTCAGGGACGAAAGCGTGGGGAGCAAATAGGATTAGATACCCTAGTAGTCCACGCTGTAAACGATGAGTACTAAGTGTCGGGAAACCGGTGCTGAAGTTAACACATTAAGTACTCCGCCTGTGTAGTACGGTCGCAAGGCTGAAACTTAAATAAATTGA…	Bacteria	Tenericutes	Mollicutes	RF39				-0.998995	0.204558	0
New.ReferenceOTU2828	GTGTCAGCAGCCGCGGTAATACGTAGGTGGCGAGCGTTATCCGGATTTACTGGGTGTAAAGGGTGTGTAGGCGGACTTGCAAGTCAGGTGTGAAATGTATCGGCTTAACCGATAAGCTGCACTTGAAACTGCAGGCCTTGAGGATCGGAGAGGTAAGCGGAATTCCCAGTGTAGCGGTGAAATGCGTAGATATTGGGAGGAACACCAGTGGCGAAGGCGGCTTACTGGACGATAACTGACGCTGAGACACGAAAGCGTGGGGAGCAAACAGGATTAGATTCCCTGGTAGTCCACGCCGTAAACGATGAATACTAGGTGTAAGGGCGTAAGCCTTTGTGCCGGAGTCAACACAATAAGTATTCCACCTGGGGAGTACGGCCGCAAGGTTGAAACTCAAAG…	Bacteria	Firmicutes	Clostridia	Clostridiales	Ruminococcaceae			0.407573	0.204101	0.0482504
New.ReferenceOTU2839	GTGTCAGCCGCCGCGGTAATACGGAGGGTGCGAGCGTTAATCGGAATTACTGGGCGTAAAGCGCACGTAGGCTGTATGTCAAGTCAAGGGTGAAATCCCACGGCTCAACCGTGGAACTGCCTTTGAAACTGGCAAACTGGAGTATGTGAGAGGATGGCGGAATTCCTGGTGTAGGAGTGAAATCCGTAGATATCAGGAGGAACATCAGTGGCGAAGGCGGCCATCTGGCACATAACTGACGCTGAGGTGCGAAAGCGTGGGTAGCAAACAGGATTAGATACCCTGGTAGTCCACGCTGTAAACGATGGATACTGGGTGTTGGGTTGTATGACTCGGCGCCGTAGCTAACGCGTTAAGTATCCCGCCTGGGGAGTACGGTCGCAAGGCTGAAACTCAAAG…	Bacteria	Proteobacteria	Deltaproteobacteria	Desulfovibrionales	Desulfovibrionaceae			-2.3127	0.176419	0
New.ReferenceOTU2845	GTGCCAGCAGCCGCGGTAATACGTAGGTGGCGAGCGTTGTCCGGAATAACTGGGCGTAAAGGGAGCGTAGGTGGTGCGGTAAGTTAAATGTGAAAGCCCGAGGCTCAACTTCGGAACTGCATTTAATACTGTCGTGCTAGAGTGCAGGAGGGGTAAACGGAATTTCTAGTGTAGCGGTGAAATGCGTAGATATTAGGAAGAACACCAGAGGCGAAGTCGGTTTACTGGACTGCAACTGACACTGAGGCTCGAAAGCGTGGGGAGCAAACAGGATTAGATACCCTGGTAGTCCACGCCCTAAACGATGATTACTAAACGTGGGAGGTATCGACTCCTTCCGTGTTGAAGCAAACGCGATAAGTAATCCGCCTGAGGAGTACGGCCGCAAGGTTAAAACTC…	Bacteria	Firmicutes	Clostridia	Clostridiales				-0.389307	0.161886	0.0235714
New.ReferenceOTU2846	GTGTCAGCAGCCGCGGTAATACGTAGGTGACGAGCGTTGTCCGGATTTACTGGGTGTAAAGGGCGCGTAGGCGGGATAGCAAGTCAGAAGTGAAATGCCGGGGCTTAACTCCGGAGCTGCTTTTGAGACTGTTATTCTTGAGTATCGGAGAGGAAAGCGGAATTCCCTGTGTAGCTGTGATATGCGTAGATATCGGGAGGAACACCAGTGGCGAAGGCGGCTTTATGGACGACAACTGACGCTGAGGCGCGAAAGTGTGGGGAGCAAACAGGATTAGATACCCTGGTAGTCCACACTGTAAACGATGGATACTAGGTGTAGGAGGTATCGACTCCTTCTGTGCCGCAGTAAACACAATAAGTATCCCACCTGGGGAGTACGACCGCAAGGTTGAAACTT…	Bacteria	Firmicutes	Clostridia	Clostridiales	Clostridiaceae	Clostridium		-1.14765	0.20878	0
New.ReferenceOTU2872	GTGTCAGCCGCCGCGGTAATACGTAGGGAGCAAGCGTTATCCGGATTTATTGGGTGTAAAGGGTGCGTAGACGGGAGAATAAGTTAGTTGTGAAATCCCTCGGCTTAACTGAGGAACTGCAACTAAAACTGTTTTTCTTGAGTACTGGAGAGGAAAGTGGAATTCCTAGTGTAGCGGTGAAATGCGTAGATATTAGGAGGAACACCAGTGGCGAAGGCGACTTTCTGGACAGAAACTGACGTTGAGGCACGAAAGTGTGTGGAGCAAACAGGATTAGATACCCTGGTAGTCCACACTGTAAACGATGGATACTAGGTGTAGGGTGTGAAGAACGCTCTGTGCCGTCGCAAACGCAGTAAGTATCCCACCTGGGGAGTACGGCCGCAAGGTTGAAACTCA…	Bacteria	Firmicutes	Clostridia	Clostridiales				-1.21789	0.188563	0
New.ReferenceOTU2875	GTGTCAGCAGCCGCGGTAATACGTAGGGGGCAAGCGTTATCCGGATTTACTGGGTGTAAAGGGAGCGTAGGCGGTTAGTCAAGTCAGAAGTGAAAGCCCAAGGCTTAACCATGGGACTGCTTTTGAAACTGATTAACTGGATTACAGGAGAGGTAAGCGGAATTCCTGGTGTAGCGGTGAAATGCGTAGATATCAGGAGGAACACCGGCGGCGAAGGCGGCTTACTGGACTGTAAATGACGCTGAGGCTCGAAGGCGTGGGGAGCGAACAGGATTAGATACCCTGGTAGTCCACGCGGTAAACGATGAATACTAGGTGTTGGTGAGCGAAGCTGATCAGTGCCGAAGCAAACGCAATAAGTATTCCACCTGGGGAGTACGTTCGCAAGAATGAAACTCA…	Bacteria	Firmicutes	Clostridia	Clostridiales				-1.07197	0.203327	0
New.ReferenceOTU2877	GTGTCAGCAGCCGCGGTAATACGTAGGTGGCGAGCGTTGTCCGGAATAACTGGGCGTAAAGGGAGCGTAGGTGGTTGATTAAGTTAAATGTGAAAGCCCGAGGCTCAACCACGGGACTGCATTTAATACTGGTTAACTAGAGTACAGGAGGGGTAAGCGGAATTTCTAGTGTAGCGGTGGAATGCGTAGATATTAGGAAGAACACCGGAGGCGAAGGCGGCTTACTGGACTGCAACTGACACTGAGGCTCGAAAGCGTGGGGAGCAAACAGGATTAGATACCCTGGTAGTCCACGCCCTAAACGATGGATACTAAACGTGGGAGGTATCGACTCCTTCCGTGTTGAAGCAAACGCGATAAGTATCCCGCCTGAGGAGTACGGCCGCAAGGTTGAAACTC…	Bacteria	Firmicutes	Clostridia	Clostridiales				0.884089	0.228083	0
New.ReferenceOTU2892	GTGTCAGCAGCCGCGGTAATACGTAGGGGGCGAGCGTTGTCCGGAATGACTGGGCGTAAAGGGCGCGTAGGCGGTTCTGTAAGTTAGGAGTGAAAGTCCAGCTTTTAAGGGTGGGAGTGCTTTTAATACTGCAGAGCTTGAGTGCGGAAGAGGTAAGTGGAATTCCCAGTGTAGCGGTGAAATGCGTAGAGATTGGGAAGAACACCAGTGGCGAAGGCGACTTACTGGGCCGTAACTGACGCTGAGGCGCGAAAGCGTGGGGAGCGAACAGGATTAGATACCCTGGTAGTCCACGCGGTAAACGATGAATGCTAGGTGTAGGGGGTATCGACCCCTTCTGTGCCGGAGTAAACACAATAAGCATTCCGCCTGGGGAGTACGGCCGCAAGGTTGAAACTC…	Bacteria	Firmicutes	Clostridia	Clostridiales				1.08973	0.263766	0
New.ReferenceOTU2906	GTGCCAGCAGCCGCGGTAATACGTAGGGGGCGAGCGTTATCCGGATTTACTGGGTGTAAAGGGAGCGTAGATGGCGAGACAAGTCTGGAGTGAAATGCCGGGGCTTAACCCCGGAGCTGCTCTGGAAACTGTTTTGCTTGAGTGCCGGAGAGGTAAGCGGAATTCCTAGTGTAGCGGTGAAATGCGTAGATATTAGGAGGAACACCAGTGGCGAAGGCGGCTTACTGGACGGCAACTGACGTTGAGGCTCGAAGGCGTGGGGAGCAAACAGGATTAGATACCCTGGTAGTCCACGCGGTAAACGATGAGTGCTAGGTGTCTGGGGGCAAAGCCCTTAGGTGCCGCCGCAAACGCAGTAAGCACTCCACCTGGGGAGTACGTTCGCAAGAATGAAACTCA…	Bacteria	Firmicutes	Clostridia	Clostridiales				1.48897	0.140232	0
New.ReferenceOTU2911	GTGTCAGCCGCCGCGGTAATACGTAGGTGGCGAGCGTTGTCCGGATTTACTGGGTGTAAAGGGCGCGTAGGCGGATTTTTAAGTCAGGTGTGAAATACCGGGGCTCAACCCCGGAACTGCACTTGAAACTGGGGACCTTGAGTGCCGGAGAGGGAAGCGGAATTCCTAGTGTAGCGGTGAAATGCGTAGATATTAGGAGGAACACCAGTGGCGAAGGCGGCTTTCTGGACGGTAACTGACGCTGAGGCGCGAAAGCGTGGGGAGCAAACAGGATTAGATACCCTGGTAGTCCACGCCGTAAACGATGGATACTAGGTGTGGGAGGTATCGACCCCTTCCGTGCCGGAGTAAACACAATAAGTATCCCACCTGGGGAGTACGGCCGCAAGGTTGAAACTC…	Bacteria	Firmicutes	Clostridia	Clostridiales	Ruminococcaceae			-0.599228	0.223695	0.0177577
New.ReferenceOTU2932	GTGTCAGCAGCCGCGGTAATACGTAGGGAGCAAGCGTTATCCGGATTTATTGGGTGTAAAGGGTGTGTAGACGGAGAAGCAAGTTGGTTGTGAAATCCCTCGGCTCAACTGAGGAACTGCAACCAAAACTACTTCCCTTGAGTACTGGAGAGGAAAGTGGAATTCCTAGTGTAGCGGTGAAATGCGTAGATATTAGGAGGAACACCAGTGGCGAAGGCGACTTTCTGGACAGAAACTGACGTTGAGGCACGAAAGTGTGGGGAGCAAACAGGATTAGATACCCTGGTAGTCCACACCGTAAACGATGGATACTAGGTGTAGGGGATGATAAATCCTCTGTGCCGTCGCAAACGCAGTAAGTATCCCACCTGGGGAGTACGGCCGCAAGGTTGAAACTCA…	Bacteria	Firmicutes	Clostridia	Clostridiales				-0.880767	0.210092	0
New.ReferenceOTU2943	GTGTCAGCAGCCGCGGTAATACGTAGGGGGCGAGCGTTATCCGGATTTACTGGGTGTAAAGGGAGCGTAGACGGTCTGGCAAGTCTGGAGTGAAATGCCGCGGCTCAACCGCGGAACTGCTCTGGAAACTGCTGGGCTTGAGTGCCGGAGAGGTAAGCGGAATTCCTAGTGTAGCGGTGAAATGCGTAGATATTAGGAGGAACACCAGTGGCGAAGGCGGCTTACTGGACGGCAACTGACGTTGAGGCTCGAAGGCGTGGGGAGCAAACAGGATTAGATACCCTGGTAGTCCACGCGGTAAACGATGAATACTAGGTGTCTGTGGGCAAAGCCCATAGGTGCCGCCGCAAACGCATTAAGTATTCCACCTGGGGAGTACGTTCGCAAGAATGAAACTCA…	Bacteria	Firmicutes	Clostridia	Clostridiales				-1.00612	0.212894	0
New.ReferenceOTU2960	GTGTCAGCAGCCGCGGTAATACGTAGGGGGCGAGCGTTGTCCGGAATGACTGGGCGTAAAGGGAGTGTAGGCGGTGCGTCAAGTTATGTGTGAAAGCCCGTTGCTTAACAACGGAAATGCACATAAAACTGGCGAGCTAGAGTGCAGGAGAGGTAAGTGGAATTCCTAGTGTAGCGGTGGAATGCGTAGATATTAGGAAGAACACCGGAGGCGAAGGCGACTTACTGGACTGTAACTGACGCTGAGGCTCGAAAGCGTGGGGAGCAAACAGGATTAGATACCCTGGTAGTCCACGCCCTAAACGATGGATACTAGACGAAGGGGGATACAAAGCCCTCTGTGTCGAAGCAAACGCGATAAGTATCCCGCCTGGGGAGTACGGCCGCAAGGTTGAAACTT…	Bacteria	Firmicutes	Clostridia	Clostridiales				1.99185	0.21629	0
New.ReferenceOTU2966	GTGTCAGCAGCCGCGGTAATACGTAGGGGGCGAGCGTTGTCCGGAATGATTGGGCGTAAAGGGCGCGTAGGCGGCCTGATAAGTCAGGGGTGAAAGTCCCGCAATTAATGTGGGAAGTGCCCATGATACTGTGAGGCTGGAGTGCAGGAGAGGAAAGCGGAATTACCGGTGTAGCGGTGAAATGCGTAGAGATCGGTAGGAACACCAGTGGCGAAGGCGACTTACTGGGCCGTAACTGACGCTGAGGCGCGAAAGCGTGGGGAGCGAACAGGATTAGATACCCTGGTAGTCCACGCTGTAAACGATGAATGCTAGGTGTAGCGGGTATCGACCCCTGCTGTGCCGGAGTAAACACAATAAGCATTCCGCCTGGGGAGTACGGCCGCAAGGTTGAAACTC…	Bacteria	Firmicutes	Clostridia	Clostridiales				0.680987	0.271154	0.0132539
New.ReferenceOTU2968	GTGTCAGCAGTCGCGGTAATACGTAGGGAGCAAGCGTTATCCGGAATTATTGGGTGTAAAGGGTGCGTAGACGGGAATACAAGTTAGTTGTGAAATCCCTCGGCTCAACTGAGGAACTGCAACTAAAACTATATTTCTTGAGTGCAGGAGAGGAAAGTGGAATTCCTAGTGTAGCGGTGAAATGCGTAGATATTAGGAGGAACACCAGTGGCGAAGGCGGCTTTCTGGACTGTAACTGACGTTGAGGCACGAAAGTGTGGGGAGCAAACAGGATTAGATACCCTGGTAGTCCACACCGTAAACGATGGATACTAGGTGTAGGGAATGATATATTTTCTGTGCCGAAAGCCAACGCAATAAGTATCCCACCTGGGGAGTACGGCCGCAAGGTTGAAACTC…	Bacteria	Firmicutes	Clostridia	Clostridiales				0.550764	0.21426	0.0162543
New.ReferenceOTU2978	GTGTCAGTAGCCGCGGTAATACGTAGGGGGCGAGCGTCGTCCGGAATGATTGGGCGTAAAGGGCGCGTAGGCGGCCCGGTAAGTCTGAAGTGAAAGTCCTGTTTTTAAGATGGGAATTGCTTTGGATACTGTTGGGCTTGAGTGCGGGAGAGGTTATCGGAATTCCCGGTGTAGCGGTGAAATGCGTAGAGATCGGGAGGAACACCAGTGGCGAAGGCGGGTAACTGGACCGCAACTGACGCTGAGGCGCGAAAGTGTGGGGAGCAAACAGGATTAGATACCCTGGTAGTCCACACTGTAAACGATGAATGCTAGGTGTAGGAGGTATCGACCCCTTCTGTGTCGGAGTCAACACAATAAGCATTCCGCCTGGGGAGTACGGCCGCAAGGTTGAAACTT…	Bacteria	Firmicutes	Clostridia	Clostridiales				-1.78259	0.17602	0
New.ReferenceOTU2982	GTGTCAGCAGCCGCGGTAATACGTAGGGGGCAAGCGTTATCCGGATTTACTGGGTGTAAAGGGAGCGTAGACGGCGTGGCAAGTCTGAAGTGAAATGTCCGGGCTCAACCCGGGAACTGCTTTGGAAACTGCCATGCTCGAGTGCCGGAGAGGTAAGCGGAATTCCTAGTGTAGCGGTGAAATGCGTAGATATTAGGAGGAACACCAGTGGCGAAGGCGGCTTACTGGACGGTAACTGACGTTGAGGCTCGAAAGCGTGGGGAGCAAACAGGATTAGATACCCTGGTAGTCCACGCGGTAAACGATGAATACTAGGTGTTGGGGAGCAAAGCTTCCCGGTGCCGCCGCAAACGCAGTAAGTATTCCACCTGGGGAGTACGTTCGCAAGAATGAAACTCA…	Bacteria	Firmicutes	Clostridia	Clostridiales	Lachnospiraceae			0.55939	0.145699	0.00191886
New.ReferenceOTU2992	GTGTCAGCCGCCGCGGTAATACATAGGGGGCGAGCGTTGTCCGGAATGACTGGGCGTAAAGGGTGCGTAGGCGGTGAGGTAAGTTGAATGTGAAATCCCCGGGCTCAACTCGGGACGTGCATTCAAAACTGCTTTGCTTGAGTGCAGGAGGGGAGAGTGGAATTCCTAGTGTAGCGGTGGAATGCGTAGATATTAGGAGGAACACCGGAGGCGAAGGCGACTCTCTGGACTGTAACTGACACTGAGGCACGAAAGCGTGGGTAGCAAACAGGATTAGATCCCCTGGTAGTCCACGCCGTAAACGATGGATACCAGACGCAGGGGGTATCGACTCCCCCTGTGTCGCAGCAAACGCAGTAAGTATCCCGCCTGGGGAGTACGGCCGCAAGGTTGAAACTC…	Unassigned							1.05787	0.16636	0
New.ReferenceOTU2996	GTGTCAGCAGCCGCGGTAATACGTAGGGGGCAAGCGTTATCCGGATTTACTGGGTGTAAAGGGAGCGTAGACGGCGGGACAAGTCTGAAGTGAAAGCCAGCGGCTTAACCGGTGGACTGCTTTGGAAACTGTTCTGCTGGAGTACCGGAGAGGTAAGCGGAATTCCTGGTGTAGCGGTGAAATGCGTAGATATCAGGAGGAACACCAGTGGCGAAGGCGGCTTACTGGACGGCAACTGACGTTGAGGCTCGAAAGCGTGGGGAGCAAACAGGATTAGATACCCTGGTAGTCCACGCGGTAAACGATGATTGCTAGGTGTAGGTGAGTATGGACTCATCGGTGCCGGAGCAAACGCAATAAGCAATCCACCTGGGGAGTACGTTCGCAAGAATGAAACTC…	Bacteria	Firmicutes	Clostridia	Clostridiales				1.11919	0.166642	0
New.ReferenceOTU2997	GTGTCAGCAGCCGCGGTAATACGTAGGGAGCAAGCGTTATCCGGATTTATTGGGTGTAAAGGGTGCGTAGACGGGACCTTAAGTTAGTTGTGAAAGCCCTCGGCTTAACTGAGGAATAGCAACTAAAACTGGGGATCTTGAGTGCTGGAGAGGAAAGTGGAATTCCTAGTGTAGCGGTGAAATGCGTAGATATTAGGAGGAACACCAGTGGCGAAGGCGACTTTCTGGACAGTAACTGACGTTGAGGCACGAAAGTGTGGGTAGCAAACAGGATTAGATACCCTGGTAGTCCACACTGTAAACGATGGATACTAGGTGTAGGGGATGAATAATCTTCTGTGCCGTCGCAAACGCAGTAAGTATCCCACCTGGGGAGTACGGCCGCAAGGTTGAAACTCA…	Bacteria	Firmicutes	Clostridia	Clostridiales				-0.519342	0.177108	0.00526531
New.ReferenceOTU3003	GTGTCAGCCGCGGTAATACGTAGGGAGCAAGCGTTATCCGGATTTACTGGGTGTAAAGGGCGTGTAGGCGGGACTGCAAGTCAGATGTGAAAACCGGAGGCTCAACCTCCGGCCTGCATTTGAAACTGTAATTCTTGAGTGCTGGAGAGGCTAACGGAACTCCTAGTGTAGCGGTGAAATGCGTAGATATTAGGAAGAACACCAGTGGCGAAGGCGGTTAGCTGGACAGTAACTGACGCTGAGGCGCGAAAGCGTGGGTAGCAAACAGGATTAGATACCCTGGTAGTCCACGCAGTAAACGATGGATACTAGGTGTGCGGGGACTGACCCCCTGCGTGCCGGAGTAAACACAATAAGTATCCCACCTGGGGAGTACGATCGCAAGGTTGAAACTCAAAG…	Bacteria	Firmicutes	Clostridia	Clostridiales	Ruminococcaceae			-0.623786	0.209752	0.00362452
New.ReferenceOTU3011	GTGTCAGCAGCCGCGGTAATACGTAGGGGGCGAGCGTTGTCCGGAATCACTGGGCTTAAAGCGTCTGAAGGCGGTTTTAGTGGGAGTGGGCATTAAAAGACTGGTGAAACATCAGGGAGGTGCCCAGGACCCCCGGACTAGAGAGCCGAAGAGGCAGGCAGAATTCCTGGTGTAGCGGTGAAATGCGCAGAGATCAGGAGGAATACCAGAGGCGAAGGCGGCCTGCTGGGCGGACTCGGACGCTAAAGGACGAAAGCGTGGGGAGCGAACAGGATTAGATACCCTGGTAGTCCACGCTGTAAACGATGAATGCCAGATTTCGGTAAGGATATCGGGATCGAAGAGAAATCGGAAGCATTCCGCCTGGGGAGTACGGCCGCAAGGCTAAAACTCAAAGAA…	Bacteria	Firmicutes	Clostridia	Clostridiales				0.96047	0.156302	0
New.ReferenceOTU3032	GTGTCAGCAGCCGCGGTAATACGTAGGTGGCAAGCGTTATCCGGATTTACTGGGTGTAAAGGGCGTGTAGGCGGGATTGCAAGTCAGATGTGAAAACCACGGGCTTAACCTGTGGCCTGCATTTGAAACTGTAGTTCTTGAGTACTGGAGAGGCAGATGGAATTCCTAGTGTAGCGGTGAAATGCGTAGATATTAGGAGGAACACCAGTGGCGAAGGCGATCTGCTGGACAGCAACTGACGCTGAGGCGCGAAAGCGTGGGGAGCAAACAGGATTAGATACCCTGGTAGTCCACGCTGTAAACGATGGATACTAGGTGTGGGGGGTCTGACCCCCTCCGTGCCGCAGTTAACACAATAAGTATCCCACCTGGGGAGTACGATCGCAAGGTTGAAACTCA…	Bacteria	Firmicutes	Clostridia	Clostridiales	Ruminococcaceae	Oscillospira		1.56743	0.206225	0
New.ReferenceOTU3044	GTGTCGCAGCCGCGGTAATACGTATGGGGCAAGCGTTATCCGGATTTACTGGGTGTAAAGGGAGCGTAGACGGACTGCCAAGTCTGATGTGAAAGGCGGGGGCCCAACCCCCGGACTGCATTGGAAACTGGCAGTCTTGAGTGCCGGAGAGGTAAGCGGAATTCCTGGTGTAGCGGTGAAATGCGTAGATATCAGGAGGAACACCAGTGGCGAAGGCGGCTTACTGGACGGTAACTGACGTTGAGGCTCGAAAGCGTGGGGAGCAAACAGGATTAGATACCCTGGTAGTCCACGCGGTAAACGATGAATCCCAGGTGTCGGGTGCCAAAGGCACCCGGTGCCGTCGCAAACGCATTAAGTATTCCACCTGGGGAGTACGTTCGCAAGAATGAAACTCAA…	Bacteria	Firmicutes	Clostridia	Clostridiales	Lachnospiraceae			0.456889	0.190365	0.0147556
New.ReferenceOTU3047	GTGTCAGCAGCCGCGGTAATACGGAGGATGCGAGCGTTATCCGGATTTATTGGGTTTAAAGGGTGCGTAGGCGGCCTGTTAAGTCAGCGGTAAAAGCCCGGGGCTCAACCCCGGCGAGCCGTTGAAACTGGCTGGCTGGAGTTGGCGAGAGGTATGCGGAATGCGCGGTGTAGCGGTGAAATGCTTAGATATCGCGCAGAACTCCGATTGCGAAGGCAGCATGCCGGCGCCACACTGACGCTGAGGCACGAAAGCGTGGGGATCAAACAGGATTAGATACCCTGGTAGTCCACGCAGTAAACGATGAATGCTGGCTGTCCGGCCCGGTACAGGGCTGGGTGGCGAAGCGAAAGCGATAAGCATTCCACCTGGGGAGTACGCCGGCAACGGTGAAACTCA…	Bacteria	Bacteroidetes	Bacteroidia	Bacteroidales	S24-7			1.32034	0.283107	0
New.ReferenceOTU3060	GTGTCAGCCGCCGCGGTGATACATAGGGGGCAAGCGTTATCCGGAATGACTGGGTGTAAAGGGTGTGTAGGTGGCTTATTAAGTTAGAAGTGAAAGCCCAGGGCTTAACTCTGGAATTGCTTTTAAAACTGGTTGGCTTGAGTGTGGGAGAGGTAAGCGGAATTCCTAGTGTAGCGGTGGAATGCATAGATATTAGGAGGAACATCAGAGGCGAAGGCGGCTTACTGGAACATTACTGACACTGAAACACGAAAGGGTGGGGAGCAAACAGGATTAGATACCCTGGTAGTCCACCCCGTAAACGATGAGTACTAGATGTTGGTGGTATCGACTCCATCAGTATCGCAGTTAACACATTAAGTACTCCACCTGAGTAGTACGGCCGCAAGGTTGAAACTC…	Bacteria	Firmicutes	Clostridia	Clostridiales				0.960805	0.197732	0
New.ReferenceOTU3066	GTGTCAGCAGCCGCGGTAATACGTAGGGGGCAAGCGTTATCCGGATTTACTGGGTGTAAAGGGAGCGTAGACGGCGGGACAAGTCTGATGTGAAAACCTGGGGCTCAACCCCGGGACTGCATTGGAAACTGTTTTGCTGGAGTGCCGGAGAGGTAAGCGGAATTCCTAGTGTAGCGGTGAAATGCGTAGATATTAGGAGGAACACCAGTGGCGAAGGCGGCTTACTGGACGGTAACTGACGTTGAGGCTCGAAAGCGTGGGGAGCAAACAGGATTAGATACCCTGGTAGTCCACGCGGTAAACGATGAATGCTAGGTGTTGGTAAGCAGAGCTTATCGGTGCCGCCGCAAACGCATTAAGCATTCCACCTGGGGAGTACGTTCGCAAGAATGAAACTCA…	Bacteria	Firmicutes	Clostridia	Clostridiales	Lachnospiraceae	Blautia		-1.06815	0.198749	0
New.ReferenceOTU3074	GTGTCAGCAGCCGCGGTAATACGGAGGATGCGAGCGTTATCCGGATTTATTGGGTTTAAAGGGAGCGTAGACGGGTCCTTAAGTCAGTTGTGAAAGTTTGCGGCTCAACCGTAGAATTGCAGTTGAAACTGGGGGCCTTGAGTGCGGCATAGGCAGGCGGAATTCGTGGTGTAGCGGTGAAATGCATAGATATCACGAAGAACTCCGATTGCGAAGGCAGCCTGCTGGACCGTAACTGACGTTGATGCTCGAAAGTGCGGGTATCAAACAGGATTAGATACCCTGGTAGTCCACGCCGTAAACGATGAATACTAGGTGTGGGGGGACTGACCCCCTCCGTGCCGCAGTTAACACAATAAGTAATCCACCTGGGGAGTACGACCGCAAGGTTGAAACTTA…	Bacteria	Bacteroidetes	Bacteroidia	Bacteroidales	[Barnesiellaceae]			-0.980059	0.15853	0
New.ReferenceOTU3104	GTGTCAGCCGCGCGGTAATACGGAGGATGCGAGCGTTATCCGGATTTATTGGGTTTAAAGGGTGCGTAGGCGGTCTGTTAAGTCAGCGGTAAAATTGCGGGGCTCAACCTCGCCGAGCCGTTGAAACTGGCTGACTTGAGTGGGCGAGAAGTACGCGGAATGCGTGGTGTAGCGGTGAAATGCATAGATATCACGCAGAACTCCGATTGCGAAGGCAGCGTACCGGCGCCCGACTGACGCTGAAGCACGAAGGCGTGGGTATCGAACAGGATTAGATACCCTGGTAGTCCACGCAGTAAACGATGAATGCTAGTTGTCCGGGACGATTGAGTCCTGGGTGACACAGCGAAAGCGTTAAGCATTCCACCTGGGGAGTACGCCGGCAACGGTGAAACTTAA…	Bacteria	Bacteroidetes	Bacteroidia	Bacteroidales	S24-7			-3.55456	0.250373	0
New.ReferenceOTU3111	GTGTCAGCAGCCGCGGTAATACGTAGGGGGCAAGCGTTATCCGGATTTACTGGGTGTAAAGGGAGCGCAGACGGAGGTGCAAGTCTGATGTGAAAGGCTGGGGCCCAACCCCGGGACTGCATTGGAAACTGCATATCTTGAGTGCCGGAGAGGTAAGCGGAATTCCTAGTGTAGCGGTGAAATGCGTAGATATTAGGAGGAACACCAGTGGCGAAGGCGGCTTACTGGACGGTAACTGACGTTGAGGCTCGAAAGCGTGGGGAGCAAACAGGATTAGATACCCTGGTAGTCCACGCGGTAAACGATGAATACTAGGTGTGGGCTGGCGAAGCCAGCCGGTGCCGGAGCAAACGCAATAAGTATTCCACCTGGGGAGTACGTTCGCAAGAATGAAACTCA…	Bacteria	Firmicutes	Clostridia	Clostridiales	Lachnospiraceae			-0.463464	0.191124	0.0221843
New.ReferenceOTU3143	GTGTCAGCAGCCGCGGTAATACGTATGGTGCAAGCGTTATCCGGATTTACTGGGTGTAAAGGGAGCGTAGGTGGCGTGGCAAGTCAGAAGTGAAAGCCCACGGCTCAACTGTGGGACTGCTTTTGAGACTGTTGTGCTGGAGTGCAGGAGGGGTAAGCGGAATTCCTGGTGTAGCGGTGAAATGCGTAGATATCAGGAGGAACACCGGTGGCGAAGGCGGCTTACTGGACTGTAACTGACACTGAGGCTCGAAAGCGTGGGGAGCAAACAGGATTAGATACCCTGGTAGTCCACGCGGTAAACGATGAATACTAGGTGTTGGGGGACGAAGTTTCCCGGTGCCGTCGCAAACGCAGTAAGTATTCCACCTGGGGAGTACGTTCGCAAGAATGAAACTCA…	Bacteria	Firmicutes	Clostridia	Clostridiales				0.823852	0.194153	0
New.ReferenceOTU3176	GTGTCAGCAGCCGCGGTAACACGTAGGGGGCGAGCGTTGTCCGGAATAACTGGGCGTAAAGGGCACGCAGGCGGATAGACAGGCCAGAGGTAAAAGCAGAGGGCTTAACCCTTTTGAGGCAGCTGGAACCGTTTATCTAGAGTGCTGGAGAGGCAGGCAGAATTCCTGGTGTAGCGGTGAAATGCGCAGATATCAGGAGGAATACCGGAGGCGAAGGCGGCCTGCCGGACAGACACTGACGCTGAGGTGCGAAAGCGTGGGGAGCAAACAGGATTAGATACCCTGGTAGTCCACGCCGTAAACGATGAATGCTAGGTCTTGGAGTTTTCAGGACCGTCGCAAACGCAGTAAGCATTCCGCCTGGGGAGTACGCTTGCAAGAGTGAAACTCAAAGAAATT…	Unassigned							-1.66576	0.231367	0
New.ReferenceOTU3181	GTGTCAGCAGCCGCGGTAATACGTAGGGAGCGAGCGTTATCCGGATTTACTGGGTGTAAAGGGCGCGTAGGCGGGCTGACGAGTCAGATGTGAAAACTATGGGCTTAACCCATAGCCTGCATTTGAAACTGCCGGTCTTGAGTATCGGAGAGGCAATCGGAATTCCGTGTGTAGCGGTGAAATGCGTAGATATACGGAAGAACACCAGTGGCGAAGGCGGATTGCTGGACGACAACTGACGCTGAGGCGCGAGAGCGTGGGGAGCAAACAGGATTAGATACCCTGGTAGTCCACGCCGTAAACGATGAATGCTAGGTGTGGGGGGACTGACCCCCTCCGTGCCGGAGTAAACACAATAAGCATTCCACCTGGGGAGTACGGCCGCAAGGTTGAAACTTA…	Bacteria	Firmicutes	Clostridia	Clostridiales	Ruminococcaceae			0.69591	0.210309	0.00191886
New.ReferenceOTU3211	GTGTCAGCAGCTGCGGTAATACGTAGGGGGCGAGCGTTATCCGGATTTATTGGGCGTAAAGGGCACGCAGGCGGTTATTCAGGTGTGATGTTCAAGGGTGGGGCTCAACCCCGCAGGTCATGGCAAACCGGATAACTCGAGTAATGTCGGGGCAGACAGAATTCCTGGTGTAGCGGTGAAATGCGCAGAGATCAGGAGGAATTCCGGAGGCGAAGGCGGTCTGCCAGGCACTTACTGACGCTCAGGTGCGAAAGCGTGGGGAGCAAACAGGATTAGATACCCTGGTAGTCCACGCCGTAAACGATGAACGCTAGGCTTTGGGAGGAAGTTTCAGAGCCGTCGCCAACGCAGTAAGCGTTCCGCCTGGGGAGTACGGCCGCAAGGCTGAAACTTAAAGGA…	Unassigned							1.37917	0.240897	0
New.ReferenceOTU3219	GTGTCAGCAGCCGCGGTAATACGTAGGGGGCAAGCGTTATCCGGATTTACTGGGTGTAAAGGGAGCGTAGACGGCGAGACAAGTCTGAAGTGAAAAGCCCGGGCTCAACCCGGGAGGTGCTTTGGAAACTGCCTGGCTGGAGTGCTGGAGAGGTAAGCGGAATTCCTAGTGTAGCGGTGAAATGCGTAGATATTAGGAGGAACACCAGTGGCGAAGGCGGCTTACTGGACAGTAACTGACGTTGAGGCTCGAAGGCGTGGGGAGCAAACAGGATTAGATACCCTGGTAGTCCACGCGGTAAACGATGAATACTAGGTGTTGGTGGGCAAAGCCCATCGGTGCCGCCGCAAACGCAATAAGTATTCCACCTGGGGAGTACGTTCGCAAGAATGAACCTCA…	Bacteria	Firmicutes	Clostridia	Clostridiales	Lachnospiraceae			0.680713	0.136306	0
New.ReferenceOTU3244	GTGTCAGCAGCCGCGGTAATACGTAGGGGGCAAGCGTTATCCGGATTTACTGGGTGTAAAGGGAGCGCAGGCGGTGCGGCAAGTCTGATGTGAAAACCCGGGGCTTAACCCCGGGAGTGCATTGGAAACTACCGTACTAGAGTGTCGGAGGGGTAAGTGGAATTCCTAGTGTAGCGGTGAAATGCGTAGATATTAGGAGGAACACCAGTGGCGAAGGCGGCTTACTGGACGATGACTGACGCTGAGGCTCGAAAGCGTGGGGAGCAAACAGGATTAGATACCCTGGTAGTCCACGCCGTAAACGATGAATACTAGGTGTCGGGTGCCACAGGCATCCGGTGCCGCAGCAAACGCAGTAAGTATTCCACCTGGGGAGTACGTTCGCAAGAATGAAACTCA…	Bacteria	Firmicutes	Clostridia	Clostridiales				-0.614525	0.177463	0.00191886
New.ReferenceOTU3245	GTGTCAGCCGCCGCGGTAATACGTAGGGAGCAAGCGTTGTCCGGATTTACTGGGTGTAAAGGGTGCGTAGGCGGCCGAGCAAGTCAGCTGTGAAATGTATGGGCTCAACCCGTAAACTGCAGTTGAAACTGTCCGGCTTGAGTGAAGTATAGGTAGGCGGAATTCCCAGTGTAGCGGTGAAATGCGTAGAGATTGGGAGGAACACCAGTGGCGAAGGCGGCCTACTGGGCTTTAACTGACGCTGAGGCACGAAAGCATGGGTAGCAAACAGGATTAGATACCCTGGTAGTCCATGCCGTAAACGATGATTACTAGGTGTGGGGGGATTGACCCCTTCCGTGCCGCAGTTAACACAATAAGTAATCCACCTGGGGAGTACGGCCGCAAGGTTGAAACTTA…	Bacteria	Firmicutes	Clostridia	Clostridiales	Ruminococcaceae	Ruminococcus		0.436015	0.167498	0.0101176
New.ReferenceOTU3252	GTGTCAGCAGCCGCGGTAATACGTAGGTGGCGAGCGTTATCCGGATTTATTGGGTTTAAAGGGTGCGTAGGCTGTAATTTAAGTCAGTGGTGAAATGTACGGGCTTAACCGGTGATATGCCATTGATACTGGATTGCTGGAATACGGATGCGGTATGCGGAATGTGTAGTGTAGCGGTGAAATGCATAGATATTACACAGAACACCGATTGCGAAGGCAGCATACCAAGGCGGGATTGACGCTGAAGCACGAAAGTGTGGGGATCGAACAGGATTAGATACCCTGGTAGTCCACACAGTAAACGATGATAACCAGCTGTCGGCGATATATAGTCGGTAGTGAAGCGAAAGCGATAAGTTATCCACCTGGGGAGTACGACCGCAAGGTTGAAACTCAAAT…	Bacteria	Bacteroidetes	Bacteroidia	Bacteroidales				-4.20501	0.204127	0
New.ReferenceOTU3262	GTGTCAGCAGCCGCGGTAATACGTAGGGGGCGAGCGTTGTCCGGAATGACTGGGCGTAAAGGGCGTGTAGGCGGCCGATTAAGTCTGGAGTGAAAGTCCTGCTTTCAAGGTGGGAATTGCTTTGGAGACTGGTTGGCTTGAGTGCGGAAGAGGTAAGTGGAATTCCCAGTGTAGCGGTGAAATGCGTAGAGATTGGGAGGAACACCAGTGGCGAAGGCGACTTACTGGGCCGTAACTGACGCTGAGGCGCGAAAGCGTGGGGAGCGAACAGGATTAGATACCCGGGTAGTCCACGCCGTAAACGATGAATACTAGGTGTGGGGGGACTGACCCCCTCCGTGCCGCAGTTAACACAATAAGTATTCCACCTGGGGAGTACGGCCGCAAGGTTGAAACTCA…	Bacteria	Firmicutes	Clostridia	Clostridiales				-0.381204	0.176631	0.0442746
New.ReferenceOTU3271	GTGTCAGCAGCCGCGGTAATACGTAGGGGGCAAGCGTTATCCGGATTTACTGGGTGTAAAGGGAGCGCAGGCGGCGATGCAAGCCAGAAGTGAAAACCCGGGGCCCAACCCCGCGGATTGCTTTTGGAACTGTGTTGCTGGAGTGCAGGAGAGGCAAGCGGAATTCCTGGTGTAGCGGTGAAATGCGTAGATATCAGGAGGAACACCGGTGGCGAAGGCGGCTTGCTGGACTGTAACTGACGCTGAGGCTCGAAAGCGTGGGGAGCAAACAGGATTAGATACCCTGGTAGTCCACGCGGTAAACGATGAATACTAGGTGTCGGTGTGCAAAGCGCATCGGTGCCGCAGCTAACGCAGTAAGTATTCCACCTGGGGAGTACGTTCGCAAGAATGAAACTC…	Bacteria	Firmicutes	Clostridia	Clostridiales				0.339182	0.118961	0.0132539
New.ReferenceOTU330	GTGTCAGCAGCCGCGGTAATACGTAGGTGGCAAGCGTTGTCCGGATTTACTGGGTGTAAAGGGCGTGTAGGCGGAGCAGCAAGTCAGAAGTGAAATCTCCGGGCTTAACCCGGAAACTGCTTTTGAAACTGTTGCCCTTGAGTATCGGAGAGGCAGGCGGAATTCCTAGTGTAGCCGTGAAATGCGTAGATATTAGGAGGAACACCAGTGGCGAAGGCGGCCTGCTGGACGACAACTGACGCTGAGGCGCGAAAGCGTGGGGAGCAAACAGGATTAGATACCCTGGTAGTCCACGCTGTAAACGATGAATACTAGGTGTGGGGGGACTGACCCCTTCCGTGCCGGAGTTAACACAATAAGTATTCCACCTGGGGAGTACGACCGCAAGGTTGAAACTCA…	Bacteria	Firmicutes	Clostridia	Clostridiales	Ruminococcaceae			1.47815	0.14543	0
New.ReferenceOTU3301	GTGTCAGCAGCCGCGGTAACACGTAGGGGGCGAGCGTTATCCGGATTCATTGGGCGTAAAGGGCGCGTAGGCGGCCGCTTAAGCGGAACCTTTAAGACCGAGGCTCAACCTTGGTTCGGGTTCTGAACTGAACGGCTCGAGTGCGGTAGAGGCAAGTGGAATTCCCGGTGTAGCGGTGGAATGCGCAGATATCGGGAAGAACACCGACGGCGAAGGCAGCTTGCTGGGCCGGCACTGACGCTGAGGCGCGAAAGCTGGGGGAGCGAACAGGATTAGAGACCCTGGTAGTCCTAGCCGTAAACGATGGATGCTAGGTGTGGGGGACTCCGTCTTCCGCGCCGCAGCTAACGCATTAAGCATCCCGCCTGGGGAGTACGGCCGCAAGGCTAAAACTTAAAT…	Bacteria	Actinobacteria	Coriobacteriia	Coriobacteriales	Coriobacteriaceae	Adlercreutzia		-0.76048	0.184872	0
New.ReferenceOTU3302	GTGTCAGCAGCCGCGGTAATACGTAGGAGGCAAGCGTTATCCGGAATGACTGGGCGTAAAGGGTGCGTAGGTGGTTTGGCAAGTTGGTAGCGTAATTCCGGGGCTTAACTTCGGAACTACTACCAAAACTGCTTGACTTGAGTGCAGGAGGGGTAAACGGAATTCCTAGTTTAGCGGTGGAATGCGTAGATATTAGGAGGAACACCAGCGGCGAAGGCGGTTTACTGGACTGTAACTGACACTGAGGCACGAAAGCGTGGGGAGCAAACAGGATTAGATACCCTGGTAGTCCACGTCGTAAACGATGAATACTAGGTGTAGGGGGTATCGACTCCCTCTGTGCCGTCGCAAACGCATTAAGTATTCCGCCTGGGGACTACGGCCGCAAGGTTGAAACCT…	Bacteria	Firmicutes	Clostridia	Clostridiales				0.550188	0.122281	0
New.ReferenceOTU331	GTGTCGGCAGCCGCGGTAATACGAAGGGTGCAAGCGTTGTTCGGAATTACTGGGCGTAAAGGGTAAGTAGGCGGATATATCAGTCAGGAGTGAAATGCCGTGGCTCAACCATGGAATTGCTTTTGAGACGGTGTATCTGGAGTACGGCAGGGGACAATGGAATACCCAGTGTAGAGGTGAAATTCGTAGATATTGGGTAGAACAGCGGAGGCGAAGGCGATTGTCTGGGTCGTAACTGACGCTAAGATACGAAAGCGTGGGGATCAAACAGGATTAGATACCCTGGTAGTCCACGCTGTAAACGATGAATGCTAGGTGTCGGGGCGAAGGAGTTTCGGTACCGGAGCTAACGTGGTAAGCATTCCGCCTGGGGAGTACGGTCGCAAGATTAAAACTCAA…	Bacteria	Proteobacteria	Alphaproteobacteria					-2.57148	0.272708	0
New.ReferenceOTU3316	GTGCCAGCCGCCGCGGTAATACGTAGGTTGCAAGCGTTGTCCGGATTTACTGGGTGTAAAGGGCGTGTAGGCGGAACTGCAAGTCAGATGTGAAATACCGGGGCTCAACCCCGGGACTGCATTTGAAACTGTAGTCCTTGAGTATCGGAGAGGCAAGCGGAATTCCTAGTGTAGCGGTGAAATGCGTAGATATTAGGAGGAACACCAGTGGCGAAGGCGGCTTGCTGGACGACAACTGACGCTGAGGCGCGAAAGCGTGGGGAGCAAACAGGATTAGATACCCTGGTAGTCCACGCTGTAAACGATGAATACTAGGTGTGGGGGGACTGACCCCCTCCGTGCCGGAGTTAACACAATAAGTATTCCACCTGGGAGTACGACCGCAAGGTTGAAACTTAA…	Bacteria	Firmicutes	Clostridia	Clostridiales	Ruminococcaceae			1.12431	0.173605	0
New.ReferenceOTU3320	GTGTCAGCAGCCGCGGTAATACGTAGGGTGCGAGCGTTATCCGGATTTACTGGGTGTAAAGGGCGAGTAGACGGTACTGCAAGTCAGATGTGAAATGCTAGAGCTCAACTTTAGAATTGCATCTGAAACTGTAGAACTAGAGTGCAGAAGAGGTAAGTGGAATTCCTAGTGTAGCGGTGAAATGCGTAGATATTAGGAGGAACACCAGTGGCGAAGGCGACTTACTGGGCTGTAACTGACGTTGAGGCGCGAAAGTGTGGGGAGCAAACAGGATTAGATACCCTGGTAGTCCACACTGTAAACGATGGATACTAGGTGTAGGTATGAATGTATCTGTGCCGGCGTAAACACAATAAGTATCCCACCTGGGGAGTACGACCGCAAGGTTGAAACTCAAAG…	Bacteria	Firmicutes	Clostridia	Clostridiales				-0.611356	0.172266	0
New.ReferenceOTU3326	GTGCCAGCAGCCGCGGTAACACGTAGTGGGCGAGCGTTATCCGGATTCACTGGGCGTAAAGCGCACGTAGGCTGTCTTGTCAGTCAGAGGTGAAAGCCCACGGCTCACCCGTGGAACTGTCTTTGATACTGCAAGACTGGAATCCGGGAGAGGGTGGCGGAATTCCAGGTGTAGGAGTGAAATCCGTAGATATCTGGAAGAACACCAGTGGCGAAGGCGGCCACCTGGCCCGGTATTGACGCTGAGGTGCGAAAGTGTGGGGAGCAAACAGGATTAGATACCCTGGTAGTCCACACCGTAAACGATGGATGCCAGATGTCGGGGAGAAATCCTCGATGTCGTAGCTAACGCGTTAAGCATCCCGCCTGGGGAGTACGGTCGCAAGGCTGAAACTCAAAG…	Bacteria	Proteobacteria	Deltaproteobacteria	Desulfovibrionales	Desulfovibrionaceae	Desulfovibrio		-1.45423	0.198671	0
New.ReferenceOTU3327	GTGTCAGCCGCCGCGGTAATACGTAGGGAGCGAGCGTTGTCCGGATTTACTGGGTGTAAAGGGTGCGTAGGCGGTTTGATAAGTTAGAGGTGAAATGCCGGGGCTCAACTCCGGAATTGCCTCTGATACTGTTGAGCTAGAGAGTAGATGCGGTAGGCGGAATGTATGGTGTAGCGGTGAAATGCATAGAGATCATACAGAACACCGATTGCGAAGGCAGCTTACCAAACTATATCTGACGTTGAGGCACAAAAGCGTGGGGAGCGAACAGGATTAGATACCCTGGTAGTCCACGCAGTAAACGATGATAACTGGTTTTCGGCGATACAATGTCGGAGACTAAGCGAAAGCGATAAGTTATCCACCTGGGGAGTACGTTCGCAAGAATGAAACTCAAAT…	Bacteria	Bacteroidetes	Bacteroidia	Bacteroidales	Rikenellaceae			-1.39272	0.292211	0
New.ReferenceOTU3332	GTGCCAGCCGCCGCGGTAATACGGAGGATGCGAGCGTTATCCGGATTTATTGGGTTTAAAGGGTGCGTAGGCGGACTGTCAAGTCAGCGGTAAAATACGGGGGCTCAACCTCCGCCCGCCGTTGAAACTGACGGTCTTGAGTGGGCGAGAAGTATGCGGAATGCGTGGTGTAGCGGTGAAATGCATAGATATCACGCAGAACTCCGATTGCGAAGGCAGCATACCGGCGCCCAACTGACGCTGAAGCACGAAAGCGTGGGTATCAAACAGGATTAGATACCCTGGTAGTCCACGCAGTAAACGATGAATGCTAATTGTCCGGGGCGAACGAGCCCTGGGTGATACAGCGAAAGCGTTAAGCATTCCACCTGGGGAGTACGCCGGCAACGGTGAAACTTA…	Bacteria	Bacteroidetes	Bacteroidia	Bacteroidales	S24-7			1.92087	0.18473	0
New.ReferenceOTU3335	GTGTCAGCAGCCGCGGTAATACGTAGGTGGCAAGCGTTATCCGGAATTATTGGGCGTAAAGGGTGAGTAGGCGGTTTAGGAAGTCTGCAGTTAAAGACGGAGGCTTAACCTCCGGCAGCTGTGGAAACTAATAGACTAGAGTACAGGAGAGGTTAACGGAATTTCATGTGTAGCGGTGAAATGCGTAGATATATGGAGGAACACCAGTGGCGAAGGCGGTTAACTGGACTGAGACTGACGCTGAGGCACGAAAGCGTGGGGAGCAAATAGGATTAGATACCCTAGTAGTCCACGCTGTAAACGATGAGTACTAAGTGTTGGGGGAGACCCAGTGCTGAAGTAAACACATTAAGTACTCCGCCTGGGAAGTACGCTCGCAAGAGTGAAACTCAAAGAAAT…	Bacteria	Firmicutes	Erysipelotrichi	Erysipelotrichales	Erysipelotrichaceae			1.35302	0.367354	0.00191886
New.ReferenceOTU3338	GTGTCAGCAGCCGCGGTAATACGTAGGTGGCGAGCGTTGTCCGGATTTACTGGGTGTAAAGGGCGTGTAGGCGGGACTACAAGTCAGATGTGAAATACCGGGGCTTAACTCCGGGGCTGCATTTGAAACTGTAGTTCTTGAGTGTCGGAGAGGAAAGCGGAATTCCTAGTGTAGCGGTGAAATGCGTAGATATTAGGAGGAACACCAGTGGCGAAGGCGGCTTTCTGGACGATAACTGACGCTGAGGCGCGAAAGCGTGGGGAGCAAACAGGATTAGATACCCTGGTAGTACACGCCGTAAACGATGGATACTAGGTGTAGGAGGTATCGACCCCTTCTGTGCCATAGTTAACACAATAAGTATCCCACCTGGGGAGTACGGTCGCAAGATTGAAACTT…	Bacteria	Firmicutes	Clostridia	Clostridiales	Ruminococcaceae			-0.904545	0.154719	0
New.ReferenceOTU3355	GTGTCAGCAGCCGCGGTAACACGTAGGGGGCGAGCGTTGTTCGGAATCATTGGGCGTAAAGGGCGCGCAGGCGGGGCCGGAAGCCCCCTGTCAAAGCGCGGGGCCCAACTCCGCGTGTGCGGGGGGAACTCCGGCTCTGGAGTGCAGGATGGGGCGCCGGAATTCCGGGTGTAGGGGTGAAATCTGTAGATATCCGGAGGAACACCGGCGGCGAAGGCGGGCGCCTGGCCATGCACTGACGCTGAGGCGCGAAGGCGCGGGGAGCGAACAGGTTTAGATACCCTGGTAGTCCGCGCGGTAAACGATGCGCACTGGGCGTGGGGGAGACCCCGTGCCGAAGCTAACGCGGTAAGTGCGCCGCCTGGGGAGTATGCCCGCAAGGGTGAAACTCAAAGGAAT…	Unassigned							-3.00566	0.286595	0
New.ReferenceOTU3356	GTGTCAGCAGCCGCGGTAATACGTAGGGAGCGAGCGTTGTCCGGAATTACTGGGTGTAAAGGGAGTGTAGGCGGGACTGTAAGTCAGATGTGAAATGTAGGGGCTCAACCCCTGCCCTGCATTTGAAACTGTAGTTCTTGAGTGAAGTAGAGGTAAGCGGAATTCCTAGTGTAGCGGTGAAATGCGTAGATATTAGGAGGAACATCAGTGGCGAAGGCGGCTTACTGGGCTTTTACTGACGCTGAGGCTCGAAAGCGTGGGGAGCAAACAGGATTAGATACCCTGGTAGTCCACGCTGTAAACGATGATCACTAGGTGTGGGGGGACTGACCCCTTCCGTGCCGCAGTTAACACAATAAGTGATCCACCTGGGGAGTACGGCCGCAAGGCTGAAACTCA…	Bacteria	Firmicutes	Clostridia	Clostridiales	Ruminococcaceae			1.85504	0.220351	0
New.ReferenceOTU3379	GTGTCAGCCGCCGCGGTAATACGTAGGGAGCGAGCGTTATCCGGATTTATTGGGTGTAAAGGGTGCGTAGGCGGAACGATAAGTCTAAAGTTTAATCCTGGAGCTTAACTCCAGTTCGCTTTGGAAACTGTCGCCCTTGAGTATGGTAGAGGCAAGTGGAATTTCTAGTGTAGCGGTAGAATGCGTAGATATTAGAAGGAACACCAGTGGCGAAGGGGGCTTGCTGGGCCATCACTGACGCTGAGGCACGAAAGCGTGGGGAGCAAATAGGATTAGATACCCTCGTAGTCCACGCCGTAAACGATGGATACTAAGTGTCGGGCAACCGGTGCTGAAGTTAACACATTAAGTATCCCACCTGAGTAGTACGGTCGCAAGGCTGAAACTCAAATAAATTGA…	Bacteria	Tenericutes	Mollicutes	RF39				0.494579	0.231131	0.0469333
New.ReferenceOTU3380	GTGTCAGCCGCCGCGGTAATACGTATGGGGCGAGCGTTATCCGGATTTATTGGGCGTAAAGCGCGCGTAGGCGGCTTGCCAAGCAAGATCTACAATCTGGGGGCTCAACCCTCAGCCGGATTTTGAACTGGCAGGCTCGAGTTTGGTAGAGGAAGATGGAATTCCCAGTGTAGCGGTGAAATGCGCAGATATTGGGAAGAACACCAATGGCGAAGGCAGTCTTCTGGGCCATAACTGACGCTGAGGTGCGAAAGCTAGGGGAGCAAACAGGATTAGATACCCTGTTAGTCCTACCCGTAAACGATGGGCACTAGGTGTGGGGGGTCAATTCCCTCCGTGCCGCAGCTAACGCATTAAGTGCCCCGCCTGGGGAGTACGGCCGCAAGGCTAAAACTCAAA…	Bacteria	Actinobacteria	Coriobacteriia	Coriobacteriales	Coriobacteriaceae			-0.51476	0.15148	0.00191886
New.ReferenceOTU3386	GTGCCAGCAGCCGCGGTAATACGTAGGGAGCAAGCGTTGTCCGGATTTACTGGGTGTAAAGGGTGCGTAGGCGGTTTTTCAAGTCAGAAGTGAAATCCATGGGCTTAACCCATGAACTGCTTTTGAAACTGGAAGACTTGAGTGAAGTAGAGGTAGGCGGAATTCCCGGTGTAGCGGTGAAATGCGTAGAGATCGGGAGGAACACCAGTGGCGAAGGCGGCCTACTGGGCTTTAACTGACGCTGAAGCACGAAAGCGTGGGTAGCAAACAGGATTAGATCCCCTGGTAGTCCATGCCGTAAACGATGATTACTAGGTGTGGGGGGACTGACCCCCTCCGTGCCGGAGTTAACACAATAAGTAATCCACCTGGGGAGTACGACCGCAAGGTTGAAACTCA…	Bacteria	Firmicutes	Clostridia	Clostridiales	Ruminococcaceae	Ruminococcus		-0.718263	0.181962	0.00191886
New.ReferenceOTU3387	GTGTCAGCAGCCGCGGTAATACGTAGGGGGCAAGCGTTATCCGGATTTACTGGGTGTAAAGGGAGCGTAGACGGTAAGGCAAGTCTGAAGTGAAAGCCCAAGGCTCAACCATGGGACTGCTTTGGAAACTGTCCTACTAGAGTACAGGAGAGGTAAGTGGAATTCCTAGTGTAGCGGTGAAATGCGTAGATATTAGGAGGAACACCAGTGGCGAAGGCGGCTTACTGGACTGCAACTGACGTTGAGGCTCGAAGGCGTGGGGAGCAAACAGGATTAGATACCCTGGTAGTCCACGCGGTAAACGATGATCACTAGGTGTCGGTGGGTCAAGACCCATCGGTGCCGTCGCAAACGCAATAAGTGATCCACCTGGGGAGTACGTTCGCAAGAATGAAACTC…	Bacteria	Firmicutes	Clostridia	Clostridiales				-0.888724	0.18776	0
New.ReferenceOTU3402	GTGTCAGCAGCCGCGGTAATACGTAGGTGGCAAGCGTTGTCCGGATTTACTGGGTGTAAAGGGCGTGCAGCCGGGCCTGCAAGTCAGATGTGAAATCCCAGGGCTCAACCCTGGAACTGCATTTGAAACTGCGGGTCTTGAGTATCGGAGAGGTAATCGGAATTCCTTGTGTAGCGGTGAAATGCGTTGATATAAGGAAGAACACCAGTGGCGAAGGCGGATTACTGGACGACAACTGACGGTGAGGCGCGAACGCGTGGGGAGCAAACAGGATTAGATACCCTGGTAGTCCACGCTGTAAACGATCAATACTAGGTGTGCGGGGACTGACCCCCTGCGTGCCGGAGTTAACACAATAAGTATTGCACCTGGGGAGTACGATCGCAAGGTTGAAACTTA…	Bacteria	Firmicutes	Clostridia	Clostridiales	Ruminococcaceae	Oscillospira		0.382618	0.154157	0.0235714
New.ReferenceOTU3422	GTGTCAGCCGCCGCGGTAATACGTAGGTGGCGAGCGTTGTCCGGAATAACTGGGCGTAAAGGGAGCGTAGGTGGTCAATTAAGTTAGGTGTGGAAGCCCAGGGCTCAACTCTGGAATTGCATTTAAAACTGGTTGACTAGAGTGCAGGAGGGGTAAACGGAATTTCTAGTGTAGCGGTGAAATGCGTAGCTATTAGGAAGAACACCGGAGGCGAAGGCGGTTTACTGGACTGCAACTGACACTGAGGCTCGAAAGCGTGGGGAGCAAACAGGATTAGATACCCTGGTAGTCCACGCCCTAAACGATGATTACTAAACGTGGGAGGTATCGACTCCTTCCGTGTTGGAGCAAACGCGATAAGTAATCCGCCTGAGGAGTACGGCCGCAAGGTTAAACCTC…	Bacteria	Firmicutes	Clostridia	Clostridiales				-0.752898	0.198157	0
New.ReferenceOTU3424	GTGTCAGCATCCGCGGTAATACGTAGGGAGCAAGCGTTATCCGGATTTACTGGGTGTAAAGGGTGCGCAGGCGGCCAAGCAAGTCAGAAGTGAAATTCCGAGGCTCAACTTCGGAGCTGCTTTTGAAACTGCTAGGCTAGAGTGTGGGAGAGGAAAGTAGAACTTTGAGTGTAGCGGTGAAATGCGTAGAGATTCAAAGGAATACCAGTAGCGAAGGCGGCTTTCTGGACCATAACTGACGCTCAGGCACGAAAGCGTGGGGAGCAAACAGGATTAGATACCCTGGTAGTCCACGCTGTAAACGATGAATGCTAGGTGTTGGGGCTTACGGGCTTCAGTGCCGCAGTTAACACATTAAGCATTCCACCTGGGGAGTACGACCGCAAGGTTGAAACTTAA…	Bacteria	Firmicutes	Clostridia	Clostridiales	Lachnospiraceae	Epulopiscium		-3.11143	0.236117	0
New.ReferenceOTU3436	GTGTCAGCAGCCGCGGTAATACGTAGGTGGCGAGCGTTGTCCGGATTTACTGGGTGTAAAGGGCGCGTAGGCGGGTAGGCAAGTCAGATGTGAAATCTCCGGGCTCAACCCGGAAACTGCATTTGAAACTGTCTATCTTGAGTATCGGAGAGGCAAGCGGAATTCCGTGTGTAGCGGTGAAATGCGTAGATATACGGAGGAACACCAGTGGCGAAGGCGGCTTGCTGGACGACAACTGACGCTGAGGCGCGAAAGCGTGGGGAGCAAACAGGATTAGATCCCCTGGTAGTCCACGCCGTAAACGATGAATACTAGGTGTGGGGGGACTGACCCCCTCCGTGCCGCAGTTAACACAATAAGTATTCCACCTGGGGAGTACGGCCGCAAGGTTGAAACTTA…	Bacteria	Firmicutes	Clostridia	Clostridiales	Ruminococcaceae			0.683857	0.136234	0
New.ReferenceOTU344	GTGTCAGCAGCCGCGGTAATACGTAGGGGGCAAGCGTTATCCGGATTTACTGGGTGTAAAGGGAGCGTAGACGGCATAGCAAGTCTGGAGTGAAAGCCCAGGGCCCAACCGTGGGACTGCTCTGGAAACTGTTAAGCTGGAGTGCGGGAGAGGTAAGCGGAATTCCTGGTGTAGCGGTGAAATGCGTAGATATCAGGAGGAACACCGGCGGCGAAGGCGGCTTACTGGACCGTAACTGACGTTGAGGCTCGAAAGCGTGGGGAGCAAACAGGATTAGATACCCTGGTAGTCCACGCGGTAAACGATGATTACTAGGTGTTGGGGGACAAGAGTCCTTCGGTGCCGTCGCAAACGCAATAAGTAATCCACCTGGGGAGTACGTTCGCAAGAATGAAACTT…	Bacteria	Firmicutes	Clostridia	Clostridiales				0.763712	0.206952	0
New.ReferenceOTU3444	GTGTCAGCAGCCGCGGTAATACGTAGGGGGCGAGCGTTGTCCGGAATGACTGGGCGTAAAGGGAGTGTAGGCGGCACAGTAAGTCAGATGTGATAGCCCGCGGCTCAACCGCGGAACTGCATCTGAAACTGCTGAGCTTGAGTGCAGGAGAGGTAAGTGGAATTACTAGTGTAGCGGTGGAATGCGTAGATATTAGGAGGAACACCAGAGGCGAAGGCGACTTACTGGACTGTAACTGACGCTGAGGCTCGAAAGCGTGGGGAGCAAACAGGATTAGATACCCTGGTAGTCCACGCCCTAAACGATGGATACTGGACGAAGCGGAATATAAAGTCTGCTGTGTCGAAGCAAACGCGATAAGTATCCCGCCTGAGGAGTACGGCCGCAAGGTTGAAACTC…	Bacteria	Firmicutes	Clostridia	Clostridiales				1.28904	0.202357	0
New.ReferenceOTU3445	GTGTCAGCCGCGGTAATACGTAGGGGGCAAGCGTTATCCGGATTTACTGGGTGTAAAGGGAGCGTAGACGGCTGTGCAAGTCTGATGTGAAAGGCGGGGGCTCAACCCCTGGACTGCATTGGAAACTGTATGGCTGGAGTGCCGGAGAGGTAAGCGGAATTCCTAGTGTAGCGGTGAAATGCGTAGATATTAGGAGGAACCCCAGTGGCGAAGGCGGCTTACTGGACGGTAACTGACGTTGAGGCTCGAAAGCGTGGGGAGCAAACAGGATTAGATACCCTGGTAGTCCACGCCGTAAACGATGAATACCAGGTGTCGGGGGACAGAGTCGTTCGGTGCCGCAGCAAACGCAGTAAGTATTCCACCTGGGGAGTACGTTCGCAAGAATGAAACTCAAAT…	Bacteria	Firmicutes	Clostridia	Clostridiales	Lachnospiraceae	Blautia		-0.708886	0.269202	0.0147556
New.ReferenceOTU3465	GTGTCAGCCGCCGCGGTAATACGTAGGGGGCAAGCGTTATCCGGATTTACTGGGTGTAAAGGGAGCGCAGACGGTGATGCAAGTCTGAAGTGAAAGCCCGCGGCTCAACTGCGGGACTGCTTTGGAAACTGTATATCTAGAGTGCAGGAGAGGTAAGTGGAATTCCTAGTGTAGCGGTGAAATGCGTAGATATTAGGAGGAACACCAGTGGCGAAGGCGGCTTACTGGACTGTAACTGACGTTGAGGCTCGAAAGCGTGGGGAGCAAACAGGATTAGATACCCTGGTAGTCCACGCGGTAAACGATGATCACTAGGTGTCGGTGAGCAGAGCGCATCGGTGCCGTCGCAAACGCAGTAAGTGATCCACCTGGGGAGTACGTTCGCAAGAATGAAACTCA…	Bacteria	Firmicutes	Clostridia	Clostridiales				1.29731	0.188815	0
New.ReferenceOTU3467	GTGTCAGCAGCCGCGGTAATACATAGGGAGCAAGCGTTATCCGGATTTATTGGGCGTAAAGCGTGCGTAGGTGGCTACTTAAGTCTGGCGTGAAATGTCACAGCTTAACTGTGGAGGGTCGTTGGAAACTGAGCAGCTTGAATTCAGAAGAGGTAAGTGGAATTCCATGTGTAGCGGTAAAATGCATAGATATATGGAGGAACACCAGTGGCGAAGGCGGCTTACTGGTCTGACATTGACACTGAGGCACGAAAGCGTGGGTAGCAAACAGGATTAGATACCCTGGTAGTCCACGCTGTAAACGATGAGCACTAAGTGTCGGGCGAAAGCTCGGTGCTGAAGTTAACGCATTAAGTGCTCCGCCTGGGGAGTACGGTCGCAAGACTGAAACTCAAAGGA…	Bacteria	Tenericutes	RF3	ML615J-28				2.19251	0.284116	0
New.ReferenceOTU3468	GTGTCAGCAGCCGCGGTAATACGTATGGTGCAAGCGTTATCCGGATTTACTGGGTGTAAAGGGAGCGCAGGCGGCGCGGCAAGTCTGGTGTGAAAGCCCGGGGCTCAACCCCGGGACTGCATTGGAAACTACCGTGCTGGAGTGTCGGAGGGGCAAGTGGAATTCCTAGTGTAGCGGTGAAATGCGTAGATATTAGGAGGAACACCGGTGGCGAAGGCGGCTTACTGGACGACAACTGACGCTGAGGCTCGAAAGCGTGGGGAGCAAACAGGATTAGATACCCTGGTAGTCCACGCCGTAAACGATGAATACTAGGTGTCGGCGGGCAAAGCCCGTCGGTGCCGCAGCAAACGCATTAAGTATTCCACCTGGGGAGTACGTTCGCAAGAATGAAACTCA…	Bacteria	Firmicutes	Clostridia	Clostridiales	Lachnospiraceae			0.724639	0.153948	0
New.ReferenceOTU3476	GTGTCAGCAGCCGCGGTAATACGTAGGGGGCAAGCGTTATCCGGATTTACTGGGTGTAAAGGGAGCGCAGGCGGCGGTGCAAGTCAGAAGTGAAAGCCCAAGGCTTAACCATGGGACTGCTTTTGAAACTGTGCTGCTAGATTGCAGGAGAGGTAAGTGGAATTCCTAGTGTAGCGGTGAAATGCGTAGATATTAGGAGGAACACCAGTGGCGAAGGCGGCTTACTGGACTGTAAATGACGCTGAGGCTCGAAAGCGTGGGGAGCAAACAGGATTAGATACCCTGGTAGTCCACGCGGTAAACGATGAATACTAGGTGTCAGGGGGCAAAGCTCTTTGGTGCCGGAGCAAACGCAATAAGTATTCCACCTGGGGAGTACGTTCGCAAGAATGAAACTTA…	Bacteria	Firmicutes	Clostridia	Clostridiales	Lachnospiraceae	Coprococcus		0.90157	0.14043	0
New.ReferenceOTU3490	GTGTCAGCAGCCGCGGTAATACGTAGGTGGCGAGCGTTGTCCGGATTTACTGGGTGTAAAGGGCGCGTAGGCGGGTAGGCAAGTCAGATGTGAAATCTCCGGGCTCAACCCGGAAACTGCATTTGAAACTGTCTATCTTGAGTATCGGAGAGGCAAGCGGAATTCCGTGTGTAGCGGTGAAATGCGTAGATATTAGGAGGAACACCAGTGGCGAAGGCGGCTTTCTGGACGATAACTGACGCTGAGGCGCGAAAGCGTGGGGAGCAAACAGGATTAGATACCCTGGTAGTCCACGCCGTAAACGATGGATACTAGGTGTAGGAGGTATCGACCCCTTCTGTGCCGCAGTTAACACAATAAGTATCCCACCTGGGGAGTACGATCGCAAGATTGAAACTC…	Bacteria	Firmicutes	Clostridia	Clostridiales	Ruminococcaceae			-0.462713	0.14515	0.00526531
New.ReferenceOTU3517	GTGTCAGCAGCCGCGGTAAGACATAGGGGGCGAGCGTTGTCCGGAATCACTGGGCGTAAAGGGAGCGTAGGTGGTGTATTAAGTTAAGTGTGAAAGCCTTGGGCTCAACCCAAGAATTGCACTTAATACTGGTAGACTTAGAGTGTGGGAGAGGTAAGGGGAATTTCTAGTGTAGCGGTAAAATGCGTAGATATTAGGAGGAACATCAGAGGCGAAGGCGGCTTACTGGACCATAACTGACACTGAGGCTCGAAAGCGTGGGGAGCAAACAGGATTAGATACCCTGGTAGTCCACGCCCTAAACGATGGATACTAAATGTAGGTTAGAAATAATCTGTATTGAAGCAAACGCGATAAGTATCCCGCCTGGGTAGTACGTTCGCAAGAATGAAACTCAAA…	Bacteria	Firmicutes	Clostridia	Clostridiales				0.686151	0.194063	0
New.ReferenceOTU352	GTGCCAGCCGCCGCGGTAATACGTAGGGAGCGAGCGTTGTCCGGAATTACTGGGTGTAAAGGGAGTGCAGGCGGGACTGCAAGTCAGATGTGAAATGTATGGGCTCAACCCGTAACTTGCATTTGAAACTGTGGTTCTTGAGTGAAGTAGAGGTAAGCGGAATTCCTAGTGGAGCGGTGAAATGCGTAGATATTAGGAGGAACATCAGTGGCGAAGGCGGCTTACTGGGCTTTAACTGACGCTGAGGCTCGAAAGCGTGGGGAGCAAACAGGATTAGATACCCTGGTAGTCCACGCTGTAAACGATGATTACTAGGTGTGGGGGGACTGACCCCTTCCGTGCCGGAGTTAACACAATAAGTAATCCACCTGGGGAGTACGGCCGCAAGGCTGAAACTTA…	Bacteria	Firmicutes	Clostridia	Clostridiales	Ruminococcaceae			-0.700458	0.18387	0.00362452
New.ReferenceOTU354	GTGTCAGCAGCCGCGGTAATACGTAGGTGGCGAGCGTTGTCCGGAATGACTGGGCGTAAAGGGAGCGTAGGTTGCGACTTAAGTTAGATGTGAAAGCCCGAGGCTTAACTTCGGAAATGCATTTAAAACTGGGTTGCTAGAGTACAGGAGGGGTAAGCGGAATTTCTAGTGTAGCGGTGAAATGCTTAGATATTAGGAAGAACACCAGAGGCGAAGGCGGCTTACAGGACTGCAACTGACACTGAGGCTCGAAAGCGTGGGGAGCAAACAGGATTAGATACCCTGGTAGTCCCCGCCCTAAACGATGGATACTAAACGTGGGAGGTATCGACTCCTTCCGTGTTGAAGCAAACGCGATAAGTATCCCGCCTGGGGAGTACGGCCGCAAGGTTGAAACTT…	Bacteria	Firmicutes	Clostridia	Clostridiales				1.79795	0.194243	0
New.ReferenceOTU3545	GTGTCAGCAGCCGCGGTAATACGTAGGGAGCAAGCGTTATCCGGAATTATTGGGTGTAAAGGGTGCGTAGACGGGAAAGCAAGTTAGTTGTGAAATCCCTCGGCTCAACTGAGGAACTGCAACTAAAACTATTTTTCTTGAGTGCAGGAGAGGAAAGTGGAATTCCTAGTGTAGCGGTAAAATGCGTAAATGTTAGGAGGAACACCAGTGGCGAAGGCGACTTTCTGGACTGTAACTGACGTTGAGGCACGAAAGTGTGGGGAGCAAACAGGATTAGATACCCTGGTAGTCCACACTGTAAACGATGGATACTAGGTGTAGGGGGTATTAAGCCTTCTGTGCCGTCGCAAACGCAGTAAGTATCCCACCTGGGGAGTACGACCGCAAGGTTGAAACTCA…	Bacteria	Firmicutes	Clostridia	Clostridiales				-0.484238	0.142443	0.00191886
New.ReferenceOTU3555	GTGTCAGCAGCCGCGGTAATACGGAGGATTCGAGCGTTATCCGGATTTATTGGGTTTAAAGGGTGCGTAGGCGGTCAGGTAAGTTAGAGGTCAAATGTCGGGGCTTAACCCCGTGCCTGCCTCTGATACTGTTTGACTGGAGAGCGGATGCAGCAGGCGGAATGAGTAGTGTAGCGGTGAAATGCTTAGATATTACTCAGAACACCGATTGCGCAGGCAGCTTGCTAATCCGCATCTGACGCTGATGCACGAAAGCGTGGGTAGCGAACAGGATTAGATACCCTGGTAGTCCACGCAGTAAACGATGATAACTCGTTGTCGGCGATATACAGTCGGTGACCCAGCGAAAGCGATAAGTTATCCACCTGGGGAGTACGACCGCAAGGTTGAAACTCAAAT…	Bacteria	Bacteroidetes	Bacteroidia	Bacteroidales	Rikenellaceae	Rikenella		-2.06467	0.359723	0
New.ReferenceOTU3572	GTGTCAGCAGCCGCGGTAATACGTAGGTGGCAAGCGTTGTCCGGATTTACTGGGTGTAAAGGGCGTGTAGACGGGTCTGTAAGTCAGATGTGAAATACCGGGGCTTAACCCCGGGGCTGCATTTGAAACTATGGATCTTGAGTGCGGGAGAGGTAGGCGGAATTCCTAGTGTAGCGGTGAAATGCGTCGATATTAGGAGGAACACCAGTGGCGAAGGCGGCCTACTGGACCGTAACTGACGTTGAGGCGCGAAAGCGTGGGGAGCAAACAGGATTAGATACCCTGGTAGTCCACGCCGTAAACGATGGATACTAGGTGTAGGAGGTATCGACCCCTTCTGTGCCGGAGTCAACACAATAAGTATCCCACCTGGGGAGTACGACCGCAAGGTTGAAACTC…	Bacteria	Firmicutes	Clostridia	Clostridiales	Ruminococcaceae			-0.38353	0.163417	0.0221843
New.ReferenceOTU3576	GTGTCAGCAGCCGCGGTAATACGTAGGGAGCGAGCGTTATCCGGATTTATTGGGTGTAAAGGGTGCGTAGGCGGTTTAACAGGTCTATGGTCTAATCCCGAAGCTTAACTTCGGTCCGCCATAGAAACCGTTTTACTTGAGTATGGTAGAGGCAAGTGGAATTTCTAGTGTAGCGGTTAAATGCGTATATATTAGAAGGAACACCAGTGGCGAAGGCGACTTGCTGGGCCATTACTGACGCTGAGGCACGAAAGCGGGGGGAGCAAATAGGATTAGATACCCTAGTAGTCCACGCCGTAAACGATGAATACTAAGTGTCGGAGTTATTCGGTGCTGAAGTTAACACATTAAGTATTCCACCTGAGTAGTACGGTCGCAAGGCTGAAACTTAAAGAAAGT…	Bacteria	Tenericutes	Mollicutes	RF39				0.699897	0.18058	0
New.ReferenceOTU3581	GTGTCAGCCGCCGCGGTAATACGTAGGGGGCGAGCGTTGTCCGGAATGACTGGGCGTAAAGGGCGTGTAGGCGGCCGACTAAGTCTGAAGTGAAAGTCCCGCTTTTAAGGTGGGGAGTGCTTTGGAGACTGGTTGGCTTGAGTGCGGAAGAGGTAAGTGGAATTCCCAGTGTAGCGGTGAAATGCGTAGAGATTGGGAGGAACACCAGTGGCGAAGGCGACTTACTGGGCCGTAACTGACGCTGAGGCGCGAAAGCGTGGGGAGCGAACAGGATTAGATACCCTGGTAGTCCACGCTGTAAACGATGAATGCTAGGTGTAGCGGGTATCGACCCCTGCTGTGCCGGAGTAAACACAATAAGCATTCCGCCTGGGGAGTACGGCCGCAAGGTTGAAACTT…	Bacteria	Firmicutes	Clostridia	Clostridiales				0.983578	0.231762	0
New.ReferenceOTU3591	GTGTCAGCAGCCGCGGTAATACGGAGGATGCGAGCGTTATCCGGATTTATTGGGTTTAAAGGGAGCGTAGATGGCTTGTTAAGTCAGCGGTGAAAGTTCGTGGCTCAACCATGAAACCGCCGTTGAGACTGGCATGCTTGAGTACGGTCGCGGCAGGCGGAATTCGTGGTGTAGCGGTGAAATGCATAGATATCACGAAGAACCCCGATTGCGAAAGCAGCTTGCCAGCCCGTCACTGACATTGATGCTCGAAAGTGTGGGTATCGAACAGGATTAGATACCCTGGTAGTCCACACGGTAAACGATGAATACTCGCCGTTGGCGATATACGGCCAGCGGCCCAGCGAAAGCGTTAAGTATTCCACCTGGGGAGTACGCCGGCAACGGTGAAACTCAAAT…	Bacteria	Bacteroidetes	Bacteroidia	Bacteroidales	Bacteroidaceae	Bacteroides		-4.74072	0.35376	0
New.ReferenceOTU3592	GTGTCAGCAGCCGCGGTAATACGTAGGGGGCAAGCGTTATCCGGATTTACTGGGTGTAAAGGGAGCGCAGGCGGCTTGGCAAGTCAGAAGTGAAAGCCCAAGGCTTAACCATGGGACTGCTTTTGAAACTGCGGAGCTGGATTGCAGGAGAGGTAAGCGGAATTCCTAGTGTAGCGGTGAAATGCGTAGATATTAGGAGGAACACCAGTGGCGAAGGCGGCTTACTGGACTGTAAATGACGCTGAGGCTCGAAAGCGTGGGGAGCAAACAGGATTAGATACCCTGGTAGTCCACGCGGTAAACGATGAATACTAGGTGTCAGGGAGCGAAGCTCTTTGGTGCCGGAGCAAACGCAATAAGTATTCCACCTGGGGAGTACGTTCGCAAGAATGAAACTCA…	Bacteria	Firmicutes	Clostridia	Clostridiales	Lachnospiraceae	Coprococcus		0.464536	0.133427	0
New.ReferenceOTU3604	GTGTCAGCAGCCGCGGTAATACGTATGGTGCAAGCGTTATCCGGATTTACTGGGTGTAAAGGGAGCGTAGGCGGTCTGTCAAGTCTGATGTGAAACCCCATGGCTTAACCATGGGATTGCATTGGAAACTGTCGGACTGGAGTATCGGAGAGGTAAGCGGAATTCCTAGTGTAGCGGTGAAATGCGTAGATATTAGGAGGAACACCAGTGGCGAAGGCGGCTTACTGGACGAAAACTGACGCTGAGGCTCGAAAGCGTGGGGAGCAAACAGGATTAGATACCCTGGTAGTCCACGCCGTAAACGATGAATACTAGGTGTTGGGGTACAAAAGTACCCCGGTGCCGTCGCAAACGCAGTAAGTATTCCACCTGGGGAGTACGTTCACAAGAATGAAACTC…	Bacteria	Firmicutes	Clostridia	Clostridiales				3.64826	0.260596	0
New.ReferenceOTU362	GTGTCAGCCGCCGCGGTAATACGTAGGTGGCGAGCGTTATCCGGAATTACTGGGTGTAAAGGGTGTGTAGGCGGGAAGGCAAGTCAGATGTGAAACTCATGGGCTCAACTCATGACCTGCATTTGAAACTGTTTTTCTTGAGAGTGGGAGAGGTAAACGGAATTCCTGGTGTAGTAGTGAAATGCGTAGATATCAGGAGGAACACCGGGGGCGAAGGCGGTTTACTGGACCACAACTGACGCTGAGACACGAAAGCGGGGGGAGCAAACAGGATTAGATACCCTGGTATTCCACGCCGTAAACGATGAATACTAGGTGTGGGGATCGTAGGATCTCCGTGCCGCAGCTAACGCAATAAGTATTCCACCTGGGGAGTACGGCCGCAAGGTTGAAACTCAA…	Bacteria	Firmicutes	Clostridia	Clostridiales	Ruminococcaceae			1.6546	0.179004	0
New.ReferenceOTU3624	GTGTCAGCAGCCGCGGTAATACGGAGGATGCGAGCGTTATCCGGATTTATTGGGTTTAAAGGGTGCGTAGGCCGCGTCTTAAGTCAGCCGTCAAAGCCCGGGGCTCAACCCCGGCCAGCGGTTGAAACTGGGATGCTCGAGAGGAAGAGAAGTATGCGGAATTCGCGGTGTAGCGGTGAAATGCTTAGATATCGCGAAGAACTCCGATTGCGAAGGCAGCATACCGGCTTCTGTCTGACGCTGAGGCACGAAAGCGTGGGGATCGAACAGGATTAGATACCCTGGTAGTCCACGCAGTAAACGATGAACACTGGCTGTCCGGGCCGAATGAGGCCTGGGTGGCGAAGCGAAAGCGTTAAGTGTTCCACCTGGGGAGTACGCCGGCAACGGTGAAACTTA…	Bacteria	Bacteroidetes	Bacteroidia	Bacteroidales	S24-7			-0.691109	0.252358	0.0162543
New.ReferenceOTU3632	GTGTCAGCAGCCGCGGTAATACGTAGGGAGCGAGCGTTATCCGGATTTATTGGGTGTAAAGGGTGCGTAGACGGGAGTACAAGTTAGTTGTGAAACCCCTCGGCTCAACTGAGGACTTGCAACTAAAACTATATTTCTTGAGTGCTGGAGAGGGAAGCGGAATTCCTAGTGTAGCGGTGAAATGCGTAGATATTAGGAGGAACACCAGTGGCGAAGGCGGCTTTCTGGACAGTAACTGACGTTGAGGCACGAAAGTGTGGGGAGCAAACAGGATTAGATACCCTGGTAGTCCACACCGTAAACGATGAATACTAGGTGTAGGTTATATCATGTAATCTGTGCCGTCGCAAACGCAATAAGTATTCCACCTGGGGAGTACGGCCGCAAGGTTGAAACTCA…	Bacteria	Firmicutes	Clostridia	Clostridiales				0.496813	0.222008	0.0347018
New.ReferenceOTU3633	GTTCCAGCCGCCGCGGTAATACGTAGGGGGCGAGCGTTGTCCGGAATGACTGGGCGTAAAGGGAGTGTAGGCGGCATCGCAAGTTAAGTGTGAAAGCCCGAGGCTTAACCACGGAAGTGCACTTAAAACTGCGGAGCTGGAGTGTGGGAGAGGTAAGCGGAATTCCTAGTGTAGCGGTGGAATGCGTAGATATTAGGAGGAACACCTGAGGCGAAGGCGGCTTACTGGAACATAACTGACGCTGAGGCTCGAAAGCGTGGGGAGCAAACAGGATTAGATACCCTGGTAGTCCACGCCCTAAACGATGGATACTAGACGAAGGGAGGAAAACCTTTCTGTGTCGAAGCAAACGCGATAAGTATCCCGCCTGGGGAGTACGGCCGCAAGGTTGAAACTTAA…	Bacteria	Firmicutes	Clostridia	Clostridiales				0.948036	0.167477	0
New.ReferenceOTU3649	GTGTCAGCAGCCGCGGTAATACGTAGGGGGCAAGCGTTATCCGGATTTACTGGGTGTAAGGGGAGCGTAGACGGCGCAGCAAGTCTGAAGTGAAAGCCCGTGGCCTAACTGCGGGACTGCTTTGGAAACTGTTGAGCTGGAGTACAGGAGAGGTAAGCGGAATTCCTAGTGTAGCGGTGAAATGCGTAGATATTAGGAGGAACACCAGTGGCGAAGGCGGCTTACTGGACTGAAACTGACGTTGAGGCTCGAAGGCGTGGGGAGCAAACAGGATTAGATACCCTGGTAGTCCACGCGGTAAACGATGATTACTAGGTGTAGGGTGGTAAGGCCACCCGGTGCCGCAGCAAACGCAGTAAGTAATCCACCTGGGGAGTACGTTCGCAAGAATGAAACTTA…	Bacteria	Firmicutes	Clostridia	Clostridiales				0.740111	0.15398	0
New.ReferenceOTU3659	GTGTCAGCAGCCGCGGTAATACGTAGGGGGCAAGCGTTATCCGGATTTACTGGGTGTAAAGGGAGCGCAGACGGCTGTGCAAGTCTGATGTGAAAGGCATGGGCTCAACCCGTGGACTGCATTGGAAACTGTGTAGCTGGAGTGCCGGAGAGGTAAGCGGAATTCCTAGTGTAGCGGTGAAATGCGTAGATATTAGGAGGAACACCAGTGGCGAAGGCGGCTTACTGGACGGTAACTGACGTTGAGGCTCGAAAGCGTGGGGAGCAAACAGGATTAGATACCCTGGTAGTCCACGCCGTAAACGATGAATACTAGGTGTCGGGTGGCAGAGCCATTCGGTGCCGCAGCAAACGCAATAAGTATTCCACCTGGGGAGTACGTTCGCAAGAATGAAACTTA…	Bacteria	Firmicutes	Clostridia	Clostridiales	Lachnospiraceae	Blautia		0.630128	0.161565	0
New.ReferenceOTU3685	GTGTCAGCAGCCGCGGTAATACGTAGGTGGCGAGCGTTGTCCGGATTTACTGGGTGTAAAGGGCGCGTAGGCGGGTAGGCAAGTCAGATGTGAAATCTCTGGGCTTAACCCAGAAACTGCATTTGAAACTGTCTATCTTGAGTATCGGAGAGGCAAGCGGAATTCCGTGTGTAGCGGTGAAATGCGTAGATATACGGAGGAACACCAGTGGCGAAGGCGGCTTGCTGGACGACAACTGACGCTGAGGCGCGAAAGCGTGGGGAGCAAACAGGATTAGATACCCTAGTAGTCCACGCTGTAAACGATGAGTACTAAGTGTCGGGCAACCGGTGCTGAAGTTAACACATTAAGTACTCCGCCTGAGTAGTACGGTCGCAAGGCTGAAACTTAAAGGAATTG…	Bacteria	Firmicutes	Clostridia	Clostridiales	Ruminococcaceae			-0.432362	0.165254	0.0132539
New.ReferenceOTU369	GTGTCAGCCGCCGCGGTAATACGGAGGGTGCGAGCGTTAATCGGAATTACTGGGCGTAAAGCGCACGTAGGCTGTTTGTCAAGTCAGGGGTGAAATCCCGCGGCTCAACCGCGGAATTGCCTTTGAAACTGGCGAACTGGAGGGTCGGAGAGGGTGGCGGAATTCCAGGTGTAGGAGTGAAATCCGTAGATATCTGGAGGAACACCAGTGGCGAAGTCGGCCACCTGGACGATAACTGACGCTGAGGTGCGAAAGCGTGGGTAGCAAACAGGATTAGATAACCTGGTAGTCCACGCTGTAAACGATGGATGCTGGGTGCTGGGAGCATAGCTTTCGGTGCCGTAGTTAACGCGTTAAGCATCCCGCCTGGGGAGTACGGTCGCAAGGCTGAAACTTAAA…	Bacteria	Proteobacteria	Deltaproteobacteria	Desulfovibrionales	Desulfovibrionaceae	Desulfovibrio		-1.91522	0.154001	0
New.ReferenceOTU3699	GTGTCAGCAGCCGCGGTAATACGTAGGTGGCGAGCGTTATCCGGATTTATTGGGCGTAAAGGGTGCGCAGGCGGTTTATTAAGTCTAAGATGAAAGCCCGGAGCTTAACTCCGGTTTGTTTTAGAAACTGGTAGACTTGAGTATGGTAGAGGCAAATGGAATTCCTAGTGTAGCGGTGGAATGCGTAGATATTAGGAGGAACACCAGTGGCGAAGGCGATTTGCTGGGCCATTACTGACGCTCATGCACGAAAGCGTGGGGAGCAAATAGGATTAGATACCCTAGTAGTCCACGCCGTAAACGATGAGTACTAAGTGTCGGATTACCGGTGCTGAAGTTAACACATTAAGTACTCCGCCTGAGTAGTACGGTCGCAAGGCTGAAACTTAAATAAATTGA…	Bacteria	Tenericutes	Mollicutes	RF39				0.73731	0.178544	0
New.ReferenceOTU370	GTGTCAGCAGCCGCGGTGATACGTAGGGGGTAAGCGTTGTCCGGAATGACTGGGCGTAAAGGGAGTGTAGGCGGTTTATTAAGTTGAATGTGAAAGCCTGGGGCTTAACCCCAGAACTGCATTCAAAACTGGTTGACTTGAGTGTGGGAGAGGTAAGTGGAATTCCTAGTGTAGCGGTGGAATGCGTAGATATTAGGAGGAACATCAGTGGCGAAGGCGACTTACTGGAACATAACTGACGCTGAGGCTCGAAAGCGTGGGGAGCAAACAGGATTAGATACCCTGGTAGTCCACGCCCTAAACGATGATTACTAGATGTTGGTGGTATCGACTCCATCAGTATCGTAGCAAACGCGATAAGTAATCCGCCTGAGTAGTACGGCCGCAAGGTTGAAACTT…	Bacteria	Firmicutes	Clostridia	Clostridiales				0.649883	0.168365	0
New.ReferenceOTU3702	GTGCCAGCAGCCGCGGTAATACGTAGGTGGCGAGCGTTGTCCGGAATAACTGGGCGTAAAGGGAGCGTAGGTGGTCAGTTAAGTTAGATGTGAAAGCCCAGGGCTCAACTCTGGAATTGCATTTAAAACTGGTTGACTAGAGTGCAGGAGGGGTAAACGGAATTTCTAGTGTAGCGGTGAAATGCGTAGATATTAGGAAGAACACCGGAGGCGAAGGCGGTTTACTGGACTGCAACTGACACTGAGGCTCGAAAGCGTGGGGAGCAAACAGGATTAGATACCCTGGTAGTCCACGCCCTAAACGATGATTACTAAATGTGGGAGGTATCGACTCCTTCCGTATTGAAGCAAACGCGATAAGTAATCCGCCTGAGGAGTACGGCCGCAAGGTTAAAACTC…	Bacteria	Firmicutes	Clostridia	Clostridiales				-0.881562	0.186376	0
New.ReferenceOTU3714	GTGTCAGCAGCCGCGGTAATACGTAGGGGGCAAGCGTTATCCGGATTTACTGGGTGTAAAGGGAGCGTAGACGGCAGGGTAAGTCTGATGTGAAAGGCGGGTGCTCAACGCCCGGACTGCATTGAAAACTGTCCTGCTGGAGTGCCGGAGGGGTAAGCGGAATTCCTAGTGTAGCGGTGAAATGCGTAGATATTAGGAGGAACACCAGTGGCGAAGGCGGCTTACTGGACGGTAACTGACGTTGAGGCTCGAAAGCGTGGGGAGCAAACAGGATTAGATACCCTGGTAGTCCACGCGGTAAACGATGAATACTAGGTGTCTGGGGACAGGGTCCTTAGGTGCCGCAGCAAACGCAGTAAGTATTCCACCTGGGGAGTACGTTCGCAAGAATGAAACTCA…	Bacteria	Firmicutes	Clostridia	Clostridiales	Lachnospiraceae	Blautia		0.634785	0.202791	0.00526531
New.ReferenceOTU3727	GTGCCAGCAGCCGCGGTAATACGTAGGGAGCAAGCGTTATCCGGATTTATTGGGTGTAAAGGGTGCGTAGACGGGATAGCAAGTTAGTTGTGAAACCCCTCGGCTCAACTGAGGAACTGCAACTAAAACTACTGTTCTTGAGTGCAGGAGAGGAAAGTGGAATTTCTAGTGTAGCGGTGAAATGCGTAGATATTAGGAAGAACACCGGTGGCGAAGGCGACTTTCTGGACTGTAACTGACGTTGAGGCACGAAAGTGTGGGGAGCAAACAGGATTAGATACCCTGGTAGTCCACACTGTAAACGATGGATACTAGGTGTAGGAGGTATTAAGCCGACTGTGCCGTCGCAAACGCAGTAAGTATCCCACCTGGGGAGTACGACCGCAAGGTTGAAACTCA…	Bacteria	Firmicutes	Clostridia	Clostridiales				1.15071	0.242148	0
New.ReferenceOTU3728	GTGTCAGCCGCCGCGGTAATACGTAGGGGGCGAGCGTTGTCCGGAATAACTGGGCGTAAAGGGCGCGTAGGCGGATAAGAAGGCCAGAGGTAAAAGGAGAGGGCTCAACCCTCTTATGCAACTGGAACCGATTATCTAGAGTGCGCTAGGGGCAGGCAGAATTCCTGGTGTAGCGGTGAAATGCGCAGATATCAGGAGGAATACCAGAAGCGAAGGCGGCCTGCTGGAGCGACACTGACGCTGATGTGCGAAAGCGTGGGGAGCAAACAGGATTAGATCCCCTGGTAGTCCACGCCGTAAACGATGAATGCTAGGTCTTGGGGAATTTCAGGACCGGCGCTAACGCAGTAAGCATTCCGCCTGGGGAGTACGCTTGCAAGAGTGAAACTCAAATGAATT…	Unassigned							-1.76505	0.207064	0
New.ReferenceOTU3778	GTGTCAGCAGCCGCGGTAATACGTAGGTGACAAGCGTTGTCCGGATTTACTGGGTGTAAAGGGCGCGTAGGCGGGTAAGCAAGTCAGAAGTGAAATACCGGAGCTTAACTCCGGAGCTGCTTTTGAAACTGTTTATCTTGAGTATCGGAGAGGAAAGCGGAATTCCCAGTGTAGCGGTGAAATGCGTAGATATTGGGAGGAACACCAGTGGCGAAGGCGGCTTTCTGGACGACAACTGACGCTGAGGCGCGAAAGTGTGGGGAGCAAACAGGATTAGATACCCTGGTAGTCCACACCGTAAACGATGGATACTAGGTGTAGGAGGTATCGACCCCTTCTGTGCCGGAGTTAACACAATAAGTATCCCACCTGGGGAGTACGGCCGCAAGGCTGAAACTC…	Bacteria	Firmicutes	Clostridia	Clostridiales	Ruminococcaceae			-0.516069	0.201395	0.0162543
New.ReferenceOTU3779	GTGTCAGCAGCCGCGGTAATACGTAGGGTGCAAGCGTTATCCGGATTTACTGGGTGTAAAGGGCGAGTAGACGGCGTTGCAAGTCAGATGTGAAAACCTAGGGCTTAACCTTAGGACTGCATCTGAAACTGTAGTGCTAGAGTGCAGGAGAGGTAAGCGGAATTCCTAGTGTAGCGGTGAAATGCGTAGATATTAGGAGGAACATCAGTGGCGAAGGCGGCTTACTGGACTGTAACTGACGTTGAGGCGCGAAAGCGTGGGGAGCAAACAGGATTAGATACCCTGGTAGTCCACGCCGTAAACGATGGATACTAGGTGTAGGCTCGAACGAGTCTGTGCCGTCGCAAACGCAATAAGTATCCCACCTGGGGAGTACGGCCGCAAGGTTGAAACTTAAAT…	Bacteria	Firmicutes	Clostridia	Clostridiales				-2.28575	0.262655	0
New.ReferenceOTU3794	GTGTCAGCAGCCGCGGTAATACGTAGGGGGCGAGCGTTATCCGGATTTACTGGGCGTAAAGCGTGCGTAGGCGGTTTATTAAGTCTGAAATCAAAACCTGGAGCTTAACTCCAGTTCGTTTCAGAAACTGGTAGACTTGAGTATGGTAGAGGCAAATGGAATTCCTAGTGTAGCGGTGAAATGCGTAGATATTAGGAGGAACACCAGTGGCGAAGGCGATTTGCTGGGCCATCACTGACGCTGAGGTACGAAAGCGTGGGTAGCAAATAGGATTAGATACCCTAGTAGTCCACGCTGTAAACGATGAGCACTAAGTGTCGGTTTTCCGGTGCTGAAGTTAACACATTAAGTGCTCCGCCTGAGTAGTACGGTCGCAAGACTGAAACTCAAAGGAATTGG…	Bacteria	Tenericutes	Mollicutes	RF39				-0.52641	0.151262	0
New.ReferenceOTU3796	GTGTCAGCAGCCGCGGTAATACGTAGGGGGCAAGCGTTATCCGGATTTACTGGGTGTAAAGGGAGCGTAGACGGCATGGCAAGTCTGGAGTGAAAGGCGGGGGCTCAACCCCCGGACTGCTTTGGAAACTGTCAGGCTGGAGTGTCGGAGAGGCAAGTGGAATTCCCAGTGTAGCGGTGAAATGCGTAGATATTGGGAGGAACACCAGTGGCGAAGGCGGCTTGCTGGACGATGACTGACGTTGAGGCTCGAAAGCGTGGGGAGCAAACAGGATTAGATACCCTGGTAGTCCACGCCGTAAACGATGAATACTAGGTGTCGGTTGGCAAAGCCAATCGGTGCCGCAGCAAACGCAATAAGTATTCCACCTGGGGAGTACGTTCGCAAGAATGAAACTCA…	Bacteria	Firmicutes	Clostridia	Clostridiales	Lachnospiraceae	Dorea		0.85713	0.148963	0
New.ReferenceOTU381	GTGTCAGCAGCCGCGGTAATACGTAGGGGGCAAGCGTTATCCGGATTTACTGGGTGTAAAGGGAGCGTAGACGGCATGGCAAGTCTGAAGTGAAATGTCCGGGCTCAACCCGGGAACTGCTTTGGAAACTGCCGAGCTCGAGTGCCGGAGAGGTAAGCGGAATTCCTAGTGTAGCGGTGAAATGCGTAGATATTAGGAGGAACACCAGTGGCGAAGGCGGCTTACTGGACGGTAACTGACGTTGAGGCTCGAAAGCGTGGGGAGCAAACAGGATTAGATACCCTGGTAGTCCACGCGGTAAACGATGAATACTAGGTGTCGGGGAGCAAAGCTTTTCGGTGCCGCCGCAAACGCAATAAGTATTCCACCTGGGGAGTACGTTCGCAAGAATGAAACTCA…	Bacteria	Firmicutes	Clostridia	Clostridiales	Lachnospiraceae			0.67337	0.146839	0
New.ReferenceOTU3813	GTGTCAGCAGCCGCGGTAATACGTAGGTGGCAAGCGTTGTCCGGAATTACTGGGTGTAAAGGGCGTGTAGGCGGGATTGCAGGTCAGATGTGAAATACCGGGGCTCAACTCCGGGGCTGCATTTGAAACCGCAATTCTTGAGTATCGGAGGGGCAGGCGGAATTCCTAGTGTAGCGGTGAAATGCGTAGATATTAGGAGGAACACCAGTGGCGAAGGCGGCCTGCTGGACGACAACTGACGCTGAGGCGCGAAAGCGTGGGGAGCAAACAGGATTAGATACCCTGGTAGTCCACGCCGTAAACGATGAATACTAGGTGTGGGGGGACTGACCCCTTCCGTGCCGGAGTAAACACAATAAGTATTCCACCTGGGGAGTACGATCGCAAGATTGAAACTCA…	Bacteria	Firmicutes	Clostridia	Clostridiales	Ruminococcaceae			0.897454	0.139442	0
New.ReferenceOTU3832	GTGTCAGCCGCCGCGGTAATACGTAGGTGGCGAGCGTTGTCCGGATTTACTGGGTGTAAAGGGCGCGTAGACGGCAGAGCAAGTCTGAAGTGAAAGCCCGTGGCTCAACCATGGGACTGCTTTGGAAACTGTTCGGCTGGAGTACAGGAGAGGTAAGTGGAATTCCTAGTGTAGCGGTGAAATGCGTAGATATTAGGAGGAACACCAGTGGCGAAGGCGGCTTACTGGACTGTAACTGACGTTGAGGCTCGAAAGCGTGGGGAGCAAACAGGATTAGATACCCTGGTAGTCCACGCGGTAAACGATGATCACTAGGTGTCGGTGAGTGAGGACTCATCGGTGCCGTCGCAAACGCAGTAAGTGATCCACCTGGGGAGTACGTTCGCAAGAATGAAACTC…	Bacteria	Firmicutes	Clostridia	Clostridiales				1.44531	0.32942	0
New.ReferenceOTU3834	GTGTCAGCAGCCGCGGTAATACGTAGGTGGCGAGCGTTATCCGGATTTACTGGGTGTAAAGGGAGCGTAGACGGCCATGCAAGTCAGGAGTGAAAGCCCGGGGCTTAACCGCGGGACTGCTTTTGAAACTGTGAGGCTGGAGTACAGGAGAGGTAAGCGGAATTCCTGGTGTAGCGGTGAAATGCGTAGAGATCAGGAAGAACACCGGCGGCGAAGGCGGCTTACTGGACTGAAACTGACGTTGAGGCTCGAAAGCGTGGGGAGCAAACAGGATTAGATACCCTGGTAGTCCACGCGGTAAACGATGAATACTAGGTGTCGGGGAGCGAAGCTCTTCGGTGCCGTCGCAAACGCAATAAGTATTCCACCTGGGGAGTACGTTCGCAAGAATGAAACTCA…	Bacteria	Firmicutes	Clostridia	Clostridiales				1.09873	0.164369	0
New.ReferenceOTU3837	GTGTCAGCAGCCGCGGTAATACGTAGGGGGCGAGCGTTATCCGGAATCATTGGGCGTAAAGAGTACGTAGGCGGTTTTTTAAGCGCAGGGTCTAAGGCTACAGCTTAACTGTAGTTCGCCCTGTGAACTGAAAGACTTGAGTGCAGGAGGGGAAAGCGGAATTCCTAGTGTAGCGGTGAAATGCGTAGATATTAGGAGGAACACCAGTGGCGAAGGCGGCTTTCTGGACTGTAACTGACGCTGAGGTACGAAAGTGTGGGGAGCAAACAGGATTAGATACCCTGGTAGTCCACACCGTAAACGATGAGCACTAGGTGTCGGGTACGCAAGTATTCGGTGCCGGAGTTAACGCATTAAGTGCTCCGCCTGGGGAGTACGTACGCAAGTATGAAACTCAAA…	Bacteria	Firmicutes	Clostridia	Clostridiales	Clostridiaceae			-2.83461	0.19806	0
New.ReferenceOTU3843	GTGTCAGCAGCCGCGGTAATACGTAGGTGGCGAGCGTTGTCCGGATTTACTGGGTGTAAAGGGCGCGTAGGCGGGTAGGCAAGTCAGATGTGAAATCTCCGGGCTCAACCCGGAAACTGCATTTGAAACTGTCTATCTTGAGTATCGGAGAGGCAAGCGGAATTCCGTGTGTAGCGGTGAAAGGCGTAGATATACGGAGGAACACCAGTGGCGAAGGCGGCTTGCTGGACGACAACTGACGCTGAGGCGCGAAAGCGTGGGGAGCGAACAGGATTAGATACCCTGGTAGTCCACGCTGTAAACGATGAATGCTAGGTGTAGCGGGTATCGACCCCTGCTGTGCCGGAGTAAACACAATAAGCATTCCGCCTGGGGAGTACGGCCGCAAGGTTGAAACTT…	Bacteria	Firmicutes	Clostridia	Clostridiales	Ruminococcaceae			-0.459733	0.158841	0.00526531
New.ReferenceOTU3849	GTGTCAGCCGCCGCGGTAATACGTATGGGGCAAGCGTTATCCGGATTTACTGGGTGTAAAGGGAGTGTAGGCGGTACGGCAAGTCAGAAGTGAAAGGCCGGGGCTCAACCCCGGGACTGCTTTTGAAACTGCCGGACTAGAGGGTCGGAGGGGTAAGCGGAATTCCTAGTGTAGCGGTGAAATGCGTAGATATTAGGAGGAACACCGGTGGCGAAGGCGGCTTACTGGACGACTACTGACGCTGAGGCTCGAAAGCGTGGGGAGCAAACAGGATTAGATACCCTGGTAGTCCACGCCGTAAACGATGAATACTAGGTGTCGGGGGACAACCGTCCTTCGGTGCCGAAGCAAACGCATTAAGTATTCCACCTGGGGAGTACGTTCGCAAGAATGAAACTC…	Bacteria	Firmicutes	Clostridia	Clostridiales	Lachnospiraceae	Anaerostipes		-0.514845	0.170114	0.00362452
New.ReferenceOTU3854	GTGTCAGCAGCCGCGGTAATACATAGGGGGCAAGCGTTGTCCGGAATCACTGGGCGTAAAGGGAGCGTAGGCGGATGTTTAAGTTAAGTGTGAAAGCCTGGGGCTTAACCCCAGAAATGCACTTAATACTGGATATCTAGAGTGTGGGAGAGGTAAGTGGAATTCCTAGTGTAGCGGTAGAATGCGTAGAGATTAGGAGGAACACCAGAGGCGAAGGCGGCTTACTGGACCACAACTGACGCTGAGGCTCGAAAGCGTGGGGAGCAAACAGGATTAGATACCCTGGTAGTCCACGCCCTAAACGATGGATACTAGATGTGGGGTAATAGAATTATTCCGTATCGAAACTAACGCGATAAGTATCCCGCCTGGGGAGTACGTTCGCAAGAATGAAACTCA…	Bacteria	Firmicutes	Clostridia	Clostridiales				0.886749	0.240961	0
New.ReferenceOTU3855	GTGTCAGCAGCCGCGGTAATACGTAGGGGGCAAGCGTTATCCGGATTTACTGGGTGTAAAGGGAGCGTAGACGGTCATGCAAGTCTGAAGTGAAAGCCCGGGGCTCAACCCCGGTACTGCTTTGGAAACTGTGAGACTGGAGTGCAGGAGAGGTAAGTGGAATTCCTAGTGTAGCGGTGAAATGCGTAGATATTAGGAGGAACACCAGTGGCGAAGGCGGCTTACTGGACTGTAACTGACGTTGAGGCTCGAAAGCGTGGGGAGCAAACAGGATTAGATACCCTGGTAGTCCACGCGGTAAACGATGATCACTAGGTGTTGGTGAGTAAAGACTCATCGGTGCCGTCGCAAACGCAGTAAGTGATCCACCTGGGGAGTACGTTCGCAAGAATGAAACTT…	Bacteria	Firmicutes	Clostridia	Clostridiales				2.06681	0.207223	0
New.ReferenceOTU3869	GTGTCGGCAGCCGCGGTAATACGGAGGGTGCGAGCGTTAATCGGAATTACTGGGCGTAAAGCGCACGTAGGCTGTATGTCAAGTCAAGGGTGAAATCCCCGGGCTCAACCTGGGAACTGCCTTTGAAACTGGCAAACTGGAGTATGTGAGAGGGCGGCGGAATTCCTGGTGTAGGAGTGAAATCCGTAGATATCAGGAGGAACATCAGTGGCGAAGGCGGCCGCCTGGCACAAAACTGACGCTGAGGTGCGAAAGCGTGGGTAGCAAACAGGATTAGATACCCTGGTAGTCCACGCTGTAAACGATGGATACTGGGTGTTGGGATGTATGTCTCGGCGCCGTAGCTAACGCGTTAAGTATCCCGCCTGGGGAGTACGGTCGCAAGGCTGAAACTCAAAG…	Bacteria	Proteobacteria	Deltaproteobacteria	Desulfovibrionales	Desulfovibrionaceae			-1.8127	0.150516	0
New.ReferenceOTU3880	GTGTCAGCAGCCGCGGTAATACGTAGGGGGCGAGCGTTATCCGGATTTACTGGGTGTAAAGGGAGCGCAGACGGCTTAGCAAGTCTGGAGTGAAATGCCGGGGCTTAACCCCGGAGCTGCTCTGGAAACTGTTAAGCTGGAGTGCCGGAGAGGCAGGCGGAATTCCTAGTGTAGCGGTGAAATGCGTAGATATTAGGAGGAACACCAGTGGCGAAGGCGGCCTGCTGGACGGCAACTGACGTTGAGGCTCGAAGGCGTGGGGAGCAAACAGGATTAGATACCCTGGTAGTCCACGCGGTAAACGATGAGTGCTAGGTGTCTGTGGGCAAAGCCCATAGGTGCCGCCGCAAACGCATTAAGCACTCCACCTGGGGAGTACGTTCGCAAGAATGAAACTCA…	Bacteria	Firmicutes	Clostridia	Clostridiales				1.00604	0.208415	0
New.ReferenceOTU3889	GTGTCAGCCGCCGCGGTAATACGTAGGGGACAAGCGTTGTCCGGAATGACTGGGCGTAAAGGGAGTGTAGGCGGCACAGCAAGTTATATGTGAAAAGACGAGGCTCAACCACGGACCTGCATATAAAACTACTGAGCTGGAGTGCAGGAGAGGTAAGCGGAATTCCTAGTGTAGCGGTGGAATGCGTAGATATTAGGAGGAACACCGGAGGCGAAGGCGGCTTACTGGACTGTAACTGACGCTGAGGCTCGAAAGCGTGGGGAGCAAACAGGATTAGATACCCTGGTAGTCCACGCCCTAAACGATGGATACTAGACGAAGGTGGACAAAAACATCTGTGTCGAAGCAAACGCGATAAGTATCCCGCCTGGGGAGTACGGCCGCAAGGTTGAAACTCAA…	Bacteria	Firmicutes	Clostridia	Clostridiales				1.09595	0.141462	0
New.ReferenceOTU3891	GTGTCAGCAGCCGCGGTAATACGTAGGGGGCAAGCGTTATCCGGATTTACTGGGTGTAAAGGGAGCGCAGACGGATAGGCAAGTCTGAAGTGAAAGGCGGGGGCCCAACCCCCGGACTGCTTTGGAAACTGTGGATCTGGAGTGCAGGAGAGGTAAGCGGAATTCCTGGTGTAGCGGTGAAATGCGTAGATATCAGGAGGAACACCAGCGGCGAAGGCGGCTTACTGGACTGTAACTGACGTTGAGGCTCGAAAGCGTGGGGAGCAAACAGGATTAGATACCCTGGTAGTCCACGCCGTAAACGATGATCACTAGGTGTAGGTGGGTATGGGCCCATCGGTGCCGAAGCAAACGCATTAAGTGATCCACCTGGGGAGTACGTTCGCAAGAATGAAACTC…	Bacteria	Firmicutes	Clostridia	Clostridiales				-0.637487	0.186899	0.00362452
New.ReferenceOTU3893	GTGTCAGCAGCCGCGGTAATACGTAGGGGGCAAGCGTTATCCGGATTTACTGGGTGTAAAGGGAGCGCAGACGGCGAGACAAGTCTGAAGTGAAAGCCCATGGCCCAACCATGGGACTGCTTTGGAAACTGCCTGGCTGGAGTGCGGGAGAGGTGAGCGGAATTCCTAGTGTAGCGGTGAAATGCGTAGATATTAGGAGGAACACCGGCGGCGAAGGCGGCTCACTGGACCGTAACTGACGTTGAGGCTCGAAAGCGTGGGGAGCAAACAGGATTAGATACCCTGGTAGTCCACGCGGTAAACGATGATTACCAGGTGTCGGGGGACGCAAGGTTTCCCGGTGCCGGCGCCAACGCATTAAGTAATCCACCTGGGGAGTACGTTCGCAAGAATGAAACT…	Bacteria	Firmicutes	Clostridia	Clostridiales				1.05786	0.244769	0
New.ReferenceOTU3930	GTGCCAGCAGCCGCGGTAATACGTAGGGGGCAAGCGTTATCCGGATTTACTGGGTGTAAAGGGAGCGCAGGCGGCGGCGCAAGTCAGAAGTGAAAGCCCAAGGCTTAACCATGGGACTGCTTTTGAAACTGTGCTGCTAGATTGCAGGAGAGGTAAGTGGAATTCCTAGTGTAGCGGTGAAATGCGTAGATATTAGGAGGAACACCAGTGGCGAAGGCGGCTTACTGGACTGTAAATGACGCTGAGGCTCAAAAGCGTGGGGAGCAAACAGGATTAGATACCCTGGTAGTCCACGCGGTAAACGATGAATACTAGGTGTCAGGGGGCAAAGCCCTTTGGTGCCGCAGCAAACGCAATAAGTATTCCACCTGGGGAGTACGTTCGCAAGAATGAAACTCA…	Bacteria	Firmicutes	Clostridia	Clostridiales	Lachnospiraceae	Coprococcus		0.706118	0.125709	0
New.ReferenceOTU3932	GTGTCAGCCGCCGCGGTAATACAGAGGTCTCAAGCGTTGTTCGGAATCACTGGGCGTAAAGGGTACGTAGGCGGCGGGGCAAGTTGCGCGTGAAAGGCAGGGGCTCAACCTCTGGAATGCGCGTGAAACTACCCTGCTAGAGTAATGGAGGGGGAACCGGAATTCTTGGTGTAGCAGTGAAATGCGTAGATATCAAGAAGAAGACTCGTGGCGAAGGCGGGTTTCTGGACATTAACTGACGCTGAGGTACGAAGGTCAGGGTAGCGAAAGGGATTAGATACACCTGTAGTCCTGGCAGTAAACGGTGCACGCTTGGTGTGGGGGGAATCGACCCTTTCCGTGCCGAAGCCAACGCGATAAGCGTGCCGCCTGGGGAGTACGGTCGCAAGATTAAAACTT…	Bacteria	Verrucomicrobia	Verrucomicrobiae	Verrucomicrobiales	Verrucomicrobiaceae	Akkermansia		-1.27185	0.192863	0
New.ReferenceOTU3941	GTGCCAGCAGCCGCGGTAATACGTAGGGGGCAAGCGTTGTCCGGAATTACTGGGCGTAAAGGGCGCGTAGGCGGCCGGATAAGTCTTGTGTGAGAACCCTGGTTTCAAGTCAGGAGGTGCACGGGAAACTGTACGGCTTGAGTGCAGGAGAGGGAAGTGGAATTCCAAGTGTAGCGGTGAAATGCGTAGAGATTTGGAGGAACACCAGTGGCGAAGGCGACTTTCTGGACTGTAACTGACGCTGAGGCGCGAGAGCGTGGGGAGAAAACAGGATTAGATACCCTGGTAGCCCACGCCGTAAACGATGAATGCTAGGTGTAGGAGGTATCGACCCCTTCTGTGCCGCAGTAAACACAATAAGCATTCCGCCTGGGGAGTACGGCCGCAAGGTTGAAACTC…	Bacteria	Firmicutes	Clostridia	Clostridiales	Christensenellaceae			0.566443	0.16635	0.00191886
New.ReferenceOTU3945	GTGTCAGCAGCCGCGGTAATACGTAGGGAGCAAGCGTTATCCGGATTTATTGGGTGTAAAGGGTGCGTAGACGGAGAAGCAAGTTAGTTGTGAAATCCCTCGGCTTAACTGAGGAACTGCAACTAAAACTACTTCCCTTGAGTGCTGGAGGGGAAAGTGGAATTCCTAGTGTAGCGGTGAAATGCGTAGATATTAGGAGGAACACCAGTGGCGAAGGCGACTTTCTGGACAGTAACTGACGTTGAGGCACGAAAGTGTGGGGAGCAAACAGGATTAGATACCCTGGTAGTCCACACTGTAAACGATGGATACTAGGTGTAGGGAGTGATAAACGCTCTGTGCCGTCGCAAACGCAGTAAGTATCCCACCTGGGGAGTACGGCCGCAAGGTTGAAACTCA…	Bacteria	Firmicutes	Clostridia	Clostridiales				-0.525412	0.199346	0.00853791
New.ReferenceOTU3962	GTGTCAGCAGCCGCGGTAATACGTAGGTGGCGAGCGTTATCCGGATTTACTGGGTGTAAAGGGTGTGTAGGCGGGAAGGCAAGTCAGATGTGAAACCTATGGGCTCAACTCATAGCCTGCATTTGAAACTGTCTTTCTTGAGAGTCGGAGGGGTAATCGGAATTCCCGGTGTAGCGGTGAAATGCGTAGAGATCGGGAGGAACCTCTGTGGCGAAGGCGGATTTCTGGACGACAACTGACGCTGAGACACGAAAGCGTGGGGAGCAAACAGGATTAGATACCCTGGTAGTCCACGCTGTAAACGATGAACACTAGGTGTGAGGGCGCAAGCTTTCGTGCCGGAGTTAACACAATAAGTGTTCCACCTGGGGAGTACGGCCGCAAGGTTGAAACTCAAAG…	Bacteria	Firmicutes	Clostridia	Clostridiales	Ruminococcaceae			1.03751	0.177941	0
New.ReferenceOTU3982	GTGTCAGCCGCCGCGGTAATACATAGGGGGCAAGCGTTGTTCGGAATCACTGGGCGTAAAGGGTACGTAGGCGGCGGGGCAAGTTGCGCGTGAAAGGCAGGGGCTCAACCTCTGGAATGCGCGTGAAACTACCCTGCTAGAGCGATGGAGGGGGAACCGGAATTCTTGGTGTAGCAGTGAAATGCGTAGATATCAAGAAGAAGACTCGTGGCGAAGGCGGGTTCCTGGACATGAGCTGACGCTGAGGTACGAAGGTCAGGGTAGCGAAAGGGATTAGATACCCCTGTAGTCCTGGCAGTAAACGGTGCACGCTTGGTGTGGGAGGAATCGACCCCTTCCGTGCCGAAGCCAACGCGATAAGCGTGCCGCCTGGGGAGTACGGTCGCAAGATTAAAACTC…	Bacteria	Verrucomicrobia	Verrucomicrobiae	Verrucomicrobiales	Verrucomicrobiaceae	Akkermansia		-1.678	0.214782	0
New.ReferenceOTU3985	GTGTCAGCAGCCGCGGTAATACGTAGGGGGCAAGCGTTGTCCGGAATGACTGGGCGTAAAGGGCGCGTAGGCGGCCAGAGAGGCCTCGTGTAAAAGGGCCGGACTCAATCGGGTCAAGCACGGGGAACCAGCTGGCTGGAGTACTTTAGAGGCAGGCGGAATTCCTGGTGTAGCGGTGAAATGCGCAGATATCAGGAGGAATACCGGAGGCGAAGGCGGCCTGCTGGGAAGAGACTGACGCTAAGGCGCGAGAGCGTGGGGAGCAAACAGGATTAGATACCCTGGTAGTCCACGCCGTAAACGATGAATGCTAGGCACTGGAGTTGTTCAGCGCCGCAGCCAACGCGATAAGCATTCCGCCTGGGGAGTACGGCCGCAAGGCTTAAACTTAAAGAAATT…	Unassigned							-1.60532	0.202424	0
New.ReferenceOTU3993	GTGTCGGCAGCCGCGGTAAAACGTAGGGTGCGAGCGTTGTCCGGAATTACTGGGTGTAAAGGGAGCGTAGGCGGCTGAACAAGTTGGATGTATAATCTACGGGCTCAACCCGTATTCGCATTCAAAACTGATCAGCTTGAGTCAAGTAGAGGTAGGCGGAATTTCCGGTGTAGCGGTGGAATGCGTAGATATCGGAAGGAACACCAGTGGCGAAGGCGACCTACTGGGCTTAGACTGACGCTGAGGCTCGAAAGCATGGGTAGCAAACAGGATTAGATACCCTGGTAGTCCATGCTGTAAACGATGATTACTAGGTGTGGGCGCGAGCGCGTCCGTGCCGGAGTAAACACAATAAGTAATCCACCTGGGGAGTACGACCGCAAGGTTGAAACTCAAAGA…	Bacteria	Firmicutes	Clostridia	Clostridiales	Ruminococcaceae			-2.15597	0.286074	0
New.ReferenceOTU3999	GTGTCAGCAGCCGCGGTAATACATAGGGAGCAAGCGTTATCCGGAATTATTGGGTGTAAAGGGTGCGTAGACGGAGGAGCAAGTTAGTTGTGAAATCCCTCGGCTCAACTGAGGAACTGCAGCTAAAACTACTCTCCTTGAGTACTGGAGAGGAAAGTGGAATTCCTAGTGTAGCGGTGAAATGCGTAGATATTAGGAGGAACACCGGTGGCGAAGGCGACTTTCTGGACAGAAACTGACGTTGAGGCACGAAAGTGTGGGGAGCAAACAGGATTAGATACCCTGGTAGTCCACACTGTAAACGATGGATACTAGGTGTAGGGTGTGATAAGCGCTCTGTGCCGTCGCAAACGCAGTAAGTATCCCACCTGGGGAGTACGACCGCAAGGCTGAAACTTA…	Bacteria	Firmicutes	Clostridia	Clostridiales				0.974838	0.20544	0
New.ReferenceOTU4000	GTGTCAGCAGCCGCGGTAATACGTAGGGGGCAAGCGTTGTCCGGAATGACTGGGCGTAAAGGGAGTGTAGGTGGCATAGTAAGTTATATGTGAAATGACGAGGCTCAACCTCGGAACTGCATATAAAACTGCTGAGCTGGAGTGCAGGAGAGGTAAGCGGAATTCCTAGTGTAGCGGTGGAATGCGTAGATATTAGGAGGAACACCGGAGGCGAAGGCGGCTTACTGGACTGTAACTGACACTGAGGCTCGAAAGCGTGGGGAGCAAACAGGATTAGAGACCCTGGTAGTCCACGCCCTAAACGATGGATACTAGACGAAGGTGTGAAAAACATCTGTGTCGAAGCCAACGCAATAAGTATCCCGCCTGGGGAGTACGGCCGCAAGGTTGAAACTTAAA…	Bacteria	Firmicutes	Clostridia	Clostridiales				-0.864068	0.171395	0
New.ReferenceOTU4035	GTGTCAGCAGCCGCGGTAATACGTAGGTGGCGAGCGTTGTCCGGAATAACTGGGCGTAAAGGGAGCGTAGGTTGCGATTTAAGTTAGATGTGAAAGCCCGAGGCTTAACTTCGGAACTGCATTTAAAACTGGATTGCTAGAGTACAGGAGGGGTAAGCGGAATTCCTAGTGTAGCGGTGAAATGCGTAGATATTAGGAAGAACACCAGAGGCGAAGGCGGCTTACTGGACTGCAACTGACACTGAGGCTCGAAAGCGTGGGGAGCAAACAGGATTAGATACCCTGGGAGTCCACGCCCTAAACGATGGATACTAAACGTGGGAGGTATCGACTCCTTCCGTGTTGTAGCTAACGCGATAAGTATCCCGCCTGGGGAGTACGGCCGCAAGGTTGAAACTC…	Bacteria	Firmicutes	Clostridia	Clostridiales				0.456031	0.176075	0.0263639
New.ReferenceOTU4057	GTGTCAGCCGCCGCGGTAATACATAGGGAGCAAGCGTTATCCGGATTTATTGGGTGTAAAGGGTGCGTAGACGGAAGAACAAGTTAGTTGTGAAATCCCTCGGCTCAACTGAGGAAGTGCAGCTAAAACTATTCTCCTTGAGTACTGGAGAGGAAAGTGGAATTCCTAGTGTAGCGGTGAAATGCGTAGATATTAGGAGGAACACCGGTGGCGAAGGCGACTTTCTGGACAGAAACTGACGTTGAGGCACGAAAGTGTGGGGAGCAAACAGGATTAGATACCCTGGTAGTCCACACTGTAAACGATGGATACTAGGTGTAGGGTGTGATAAGCGCTCTGTGCCGTCGCAAACGCAGTAAGTATCCCACCTGGGGAGTACGATCGCAAGGCTGAAACTCA…	Bacteria	Firmicutes	Clostridia	Clostridiales				0.649321	0.166632	0.00191886
New.ReferenceOTU4059	GTGTCAGCAGCCGCGGTAATACGTAGGTGGCAAGCGTTGTCCGGATTTATTGGGTTTAAAGGGTGCGTAGGCCGCGTCTTAAGTCAGCCGTCAAAGCCCGGGGCTCAACCCCGGCCAGCGGTTGAAACTGGGATGCTCGAGAGGAAGAGAAGTATGCGGAATTCGCGGTGTAGCGGTGAAATGCTTAGATATCGCGAAGAACTCCGATTGCGAAGGCAGCATACCGGCTTCTGTCTGACGCTGAGGCACGAAAGCGTGGGGATCGAACAGGATTAGATACCCTGGTAGTCCACGCAGTAAACGATGAACACTGGCTGTCCGGAGCGAATGGGCTCTGGGTGGCGAAGCGAAAGCGTTAAGTGTTCCACCTGGGGAGTACGCCGGCAACGGTGAAACTCA…	Bacteria	Bacteroidetes	Bacteroidia	Bacteroidales	S24-7			-0.668226	0.250946	0.00526531
New.ReferenceOTU4073	GTGTCGGCAGCCGCGGTAATACGTGGGGGGCGAGCGTTGTCCGGAATCACTGGGCGTAAAGGGCGCGCAGGCGGCTGCGAAGGTGGGATGTGAAAGCCCGGGGCCCAACCCCGGAGTTGCAACCCAAACCGGGCAGCTCGAGTACTGGAGGGGCAGGCAGAATTCCTGGTGTAGCGGTGAAATGCGCAGATATCAGGAGGAATACCCGAGGCGAAGGCGGCCTGCCGGACAGATACTGACGCTCAGGCGCGAAAGCGTGGGGAGCAAACAGGATTAGATACCCTGGTAGTCCACGTCGTAAACGATGAATGCCAGGCCCCGGAGATGTTTCGGGGCCGCAGCCAACGCAGAAGCATTCCGCCTGGGGAGTACGGCCGCAAGGCTGAAACTCAAATAAAT…	Bacteria	Firmicutes	Clostridia	Clostridiales				-0.615121	0.194985	0.00526531
New.ReferenceOTU4083	GTGTCAGCAGCCGCGGTAATACGTATGGGGCAAGCGTTATCCGGATTTACTGGGTGTAAAGGGAGCGTAGACGGGCGTGCAAGTCTGGTGTGAAAGGCGGGGGCCCAACCCCCGGACTGCATTGGAAACTGCATGCCTTGAGTGCCGGAGAGGTAAGCGGAATTCCTAGTGTAGCGGTGAAATGCGTAGATATTAGGAGGAACACCAGTGGCGAAGGCGGCTTACTGGACGGCAACTGACGTTGAGGCTCGAAAGCGTGGGGAGCAAACAGGATTAGATACCCTGGTAGTCCACGCGGTAAACGATGAATACTAGGTGTCGCGTGCCGAAGGCATGCGGTGCCGCCGCAAACGCATTAAGTATTCCACCTGGGGAGTACGTTCGCAAGAATGAAACTCA…	Bacteria	Firmicutes	Clostridia	Clostridiales	Lachnospiraceae			0.511964	0.201751	0.019339
New.ReferenceOTU4112	GTGTCAGCAGCCGCGGTAATACGTAGGGGGCAAGCGTTATCCGGAATTACTGGGTGTAAAGGGAGCGTAGACGGCTGTGCAAGTCTGATGTGAAAGGCTGGGGCTTAACCCCGGGACTGCATTGGAAACTGTATGGCTTGAGTGCCGGAGGGGTAAGCGGAATTCCTGGTGTAGCGGTGAAATGCGTAGATATCAGGAGGAACACCGGTGGCGAAGGCGGCTTACTGGACGGTGACTGACGTTGAGGCTCGAAGGCGTGGGGAGCAAACAGGATTAGATACCCTGGTAGTCCACGCGGTAAACGATGAATACTAGGTGTCGGCAGGCAAAGCCGGTCGGTGCCGCAGCAAACGCAATAAGTATTCCACCTGGGGAGTACGTTCGCAAGAATGAAACTTA…	Bacteria	Firmicutes	Clostridia	Clostridiales	Lachnospiraceae	Blautia		0.414088	0.139042	0
New.ReferenceOTU4130	GTGTCAGCCGCCGCGGTAATACGTAGGGGGCGAGCGTTGTCCGGAATTATTGGGCGTAAAGGGCGTGTAGACGGTCGCATAAGTTATAGGTGGAAGCCCATTTTTCAAGGATGGAATTGCCTGTAAGACTGTGTGACTTGAGTGCAGGAGAGGGAAGCGGAATTCCAAGTGTAGCGGTGAAATGCGTAGATATTTGGAGGAACACCAGTGGCGAAGGCGGCTTTCTGGACTGCAACTGACGTTGAGGCGCGAAAGCGTGGGGAGCGAACAGGATTAGATACCCTGGTAGTCCACGCTGTAAACGATGGATGCTAGGTGTGGGTGGTATCGACCCCTTCCGTGCCGGAGCGAACGCAATAAGCATCCCGCCTGGGGAGTACGGCCGCAAGGTTGAAACTT…	Bacteria	Firmicutes	Clostridia	Clostridiales	Christensenellaceae			0.934837	0.209937	0
New.ReferenceOTU4135	GTGTCAGCAGCCGCGGTAATACGTAGGGGGCGAGCGTTGTCCGGAATGACTGGGCGTAAAGGGTGTGTAGGTGGTTTGCTAAGTTAGATGTGTAATACCCAGGGCTTAACTCGGGTGCTGCATCTAAAACTGGTAGACTTGAGTGCTGGAGAGGATAGCGGAATTCCTAGTGTAGCGGTGGAATGCGTAGATATTAGGAGGAACATCAGTGGCGAAGGCGGCTATCTGGACAGTAACTGACACTGAGGCACGAAAGCGTGGGGAGCAAACAGGATTAGATACCCTGGTAGTCCACTGCTGTAAACGATGAATACTAGATGCGGGGGGTATTCACTCCTTCCGTGTCGTAGCAAACGCAATAAGTATTCCGCCTGGGGAGTACGGCCGCAAGGTTGAAAC…	Bacteria	Firmicutes	Clostridia	Clostridiales				1.94811	0.179722	0
New.ReferenceOTU4137	GTGCCAGCAGCCGCGGTAATACGTAGGTGGCTAGCGTTGTCCGGAATAACTGGGCGTAAAGGGAGCGTAGGTGGCAGATTAAGTTAGATGTGAAAGCCCAGGGCTCAACCCTGGAACCGCATTTAAAACTAATCAGCTAGAGTGTAGGAGAGGTAAACGGAATTTCTAGTGTAGCGGTGAAATGCGTAGATATTAGGAAGAACACCAGAGGCGAAGGCGGTTTACTGGAATACAACTGACACTGAGGCTCGAAAGCGTGGGGAGCAAACAGGATTAGATACCCTGGTAGTCCACGCCCTAAACGATGGATACTAAATGTGGGAGGTATCGACTCCTCCCGTGTTGAAGCAAACGCGATAAGTATCCCGCCTGAGGAGTACGGTCGCAAGATTAAAACTT…	Bacteria	Firmicutes	Clostridia	Clostridiales				1.02554	0.279557	0.00191886
New.ReferenceOTU4158	GTGTCAGCAGCCGCGGTAATACGGAGGATTCGAGCGTTATCCGGATTTATTGGGTTTAAAGGGTGCGTAGGCGGTTTTATAAGTTGGAGGTGAAAGGTCAGGGCTTAACCCTGGGACTGCCTCCGATACTGTAAGACTGGAGATCAGATGCAGCAGGCGGAATGAGTAGTGTAGCGGTGAAATGCATAGATATTACTCAGAACACCGATTGCGAAGGCAGCTTGCTAATCTGGATCTGACGCTGATGCACGAAAGCGTGGGTAGCGAACAGGATTAGATACCCTGGTAGTCCACGCAGTAAACGATGATAACTCGTTGTCGGCGATATACAGTCGGTGACCCAGCGAAAGCGATAAGTTATCCACCTGGGGAGTACGACCGCAAGGTTGAAACTCAAAG…	Bacteria	Bacteroidetes	Bacteroidia	Bacteroidales	Rikenellaceae	Rikenella		-2.20043	0.40668	0
New.ReferenceOTU4166	GTGTCAGCAGCCGCGGTAATACGTAGGGGGCAAGCGTTGTCCGGAATGACTGGGCGTAAAGGGAGTGTAGGCGGCACAGCAAGTCAGATGTGAAAGCCCGCAGCTTAACTGCGGAACTGCATCTGAAACTACTGAGCTTGAGTGCAGGAGAGGTAAGTGGAATTCCTAGTGTAGCGGTGGAATGCGTAGATATTAGGAGGAACACCAGAGGCGAAGGCGACTTACTGGACTGTAACTGACGCTGAGGCTCGAAAGCGTGGGGAGCAAACAGGATTAGATACCCTGGTAGTCCCCGCCCTAAACGATGGATACTAGACGAAGCGGAATATAAAAGTCTGCTGTGTCGAAGCAAACGCGATAAGTATCCCGCCTGAGGAGTACGGCCGCAAGGTTGAAACT…	Bacteria	Firmicutes	Clostridia	Clostridiales				1.32194	0.178985	0
New.ReferenceOTU4178	GTGTCAGCAGCCGCGGTAATACGTAGGTGGCGAGCGTTATCCGGAATTACTGGGTGTAAAGGGTGTGTAGGCGGGGAGGCAAGTCAGATGTGAAAATCACGGGCTCAACTCGTGACCTGCATTTGAAACTGCTTTTCTTGAGAGTGGGAGAGGTAAACGGAATTCCTAGTGTAGTAGTGAAATGCGTAGATATTAGGAGGAACACCGGTGGCGAAGGCGGTTTACTGGACCACAACTGACGCTGAGACACGAAAGCGTGGGGAGCAAACAGGATTAGATACCCTGGTAGTCCACGCCGTAAACGATGAATACTAGGTGTGGGGGCCGTAGGGCTTCCGTGCCGCAGTTAACACAATAAGTATTCCACCTGGGGAGTACGGCCGCAAGGTTGAAACTCAA…	Bacteria	Firmicutes	Clostridia	Clostridiales	Ruminococcaceae			2.78525	0.211029	0
New.ReferenceOTU4181	GTGTCAGCAGCCGCGGTAATACGTAGGTGGCGAGCGTTGTCCGGATTTACTGGGTGTAAAGGGCGCGTAGGCGGATCATTAAGTCGGATGTGAAAACCCGGGGCTTAACCCCGGAACTGCATTCGAAACTGATGACCTTGAGTGCCGGAGAGGGAAGCGGAATTCCTAGTGTAGCGGTGAAATGCGTAGATATTAGGAGGAACACCAGTGGCGAAGGCGGCTTTCTGGACGGTAACTGACGCTGAGGCGCGAAAGCGTGGGGAGCAAACAGGATTAGATCCCCTGGTAGTCCACGCCGTAAACGATGAATACTAGGTGTAGGAGGTATCGACCCCTTCTGTGCCGGAGTAAACACAATAAGTATTCCACCTGGGGAGTACGGCCGCAAGGTTGAAACTT…	Bacteria	Firmicutes	Clostridia	Clostridiales	Ruminococcaceae			-0.441273	0.184726	0.0334598
New.ReferenceOTU4187	GTGTCAGCAGCCGCGGTAAAACGTAGGGTGCGAGCGTTGTCCGGAATTACTGGGTGTAAAGGGAGCGTAGGCGGCCTATCAAGTTGGGTGTTTAATGTACGGGCTCAACCCGTAATCGCACTCAAAACTGAAAGGCTTGAGATAAGTAGAGGTAGGCGGAATTTCCGGTGTAGCGGTGGAATGCGTAGATATCGGAAGGAACACCAGTGGCGAAGGCGGCTTACTGGGCTTAGACTGACGCTGAGGCTCGAAAGCATGGGTAGCAAACAGGATTAGATACCCTGGTAGTCCATGCCGTAAACGATGATTACTAGGTGTGGGTACGCAAGTATCTGTGCCGGAGTAAACACAATAAGTAATCCACCTGGGGAGTACGACCGCAAGGTTGAAACTCAAATA…	Bacteria	Firmicutes	Clostridia	Clostridiales	Ruminococcaceae			0.431502	0.195791	0.0306149
New.ReferenceOTU4214	GTGTCAGCCGCCGCGGTAATACGTAGGGGGCGAGCGTTATCCGGATTTACTGGGTGTAAAGGGAGCGTAGACGGCGAGACAAGTCTGGAGTGAAATGCCGGGGCTTAACCCCGGAGCTGCTCTGGAAACTGTTTAGCTGGAGTGCCGGAGAGGTAAGCGGAATTCCTAGTGTAGCGGTGAAATGCGTAGATATTAGGAGGAACACCAGTGGCGAAGGCGGCTTACTGGACGGCAACTGACGTTGAGGCTCGAAGGCGTGGGGAGCAAACAGGATTAGATACCCTGGTAGTCCACGCGGTAAACGATGAATACTAGGTGTCTGTGGGCAAAGCCCATAGGTGCCGCCGCAAACGCATTAAGTATTCCACCTGGGGAGTACGTTCGCAAGAATGAAACTCA…	Bacteria	Firmicutes	Clostridia	Clostridiales				-1.16717	0.205623	0
New.ReferenceOTU423	GTGTCAGCAGCCGCGGTAATACGTAGGGGGCAAGCGTTATCCGGATTTACTGGGTGTAAAGGGAGCGTAGACGGCGTGACAAGTCTGAAGTGAAATGTCCGGGCTCAACCCGGGAACTGCTTTGGAAACTGCCATGCTTGAGTGCCGGAGAGGTAAGCGGAATTCCTAGTGTAGCGGTGAAATGCGTAGATATTAGGAGGAACACCAGTGGCGAAGGCGGCTTACTGGACGGTAACTGACGTTGAGGCTCGAAAGCGTGGGGAGCAAACAGGATTAGATACCCTGGTAGTCCACGCGGTAAACGATGAATACTAGGTGTCGGGGAGCAAAGCTTTTCGGTGCCGCCGCAAACGCAATAAGTATTCCACCTGGGGAGTACGTTCGCAAGAATGAAACTCA…	Bacteria	Firmicutes	Clostridia	Clostridiales	Lachnospiraceae			0.76515	0.19235	0
New.ReferenceOTU4255	GTGTCAGCAGCCGCGGTAATACGTATGGAGCAAGCGTTATCCGGATTTACTGGGTGTAAAGGGAGCGTAGGCGGCAACGCAAGTCTGATGTGAAATGCCGGGGCCCAACCCCGGGACTGCATTGGAAACTGTGGGGCTGGAGTGCCGGAGGGGTAAGCGGAATTCCTAGTGTAGCGGTGAAATGCGTAGATATTAGGAGGAACACCGGTGGCGAAGGCGGCTTACTGGACGGCAACTGACGCTGAGGCTCGAAAGCGTGGGGAGCAAACAGGATTAGATACCCTGGTAGTCCACGCCGTAAACGATGAATACTAGGTGTCGGCGGGCAAAGCCCGTCGGTGCCGCAGCTAACGCAGTAAGTATTCCACCTGGGGAGTACGTTCGCAAGAATGAAACTCA…	Bacteria	Firmicutes	Clostridia	Clostridiales	Lachnospiraceae			0.514435	0.163726	0.00526531
New.ReferenceOTU4269	GTGCCAGCCGCCGCGGTAATACGTATGGAGCAAGCGTTATCCGGATTTACTGGGTGTAAAGGGAGCGTAGGCGGCCTTGCAAGTCTGATGTGAAAACCCGGGGCTCAACCGCGGGAGTGCATTGGAAACTGTGGGGCTGGAGTGTCGGAGGGGTAAGTGGAATTCCTAGTGTAGCGGTGAAATGCGTAGATATTAGGAGGAACACCGGTGGCGAAGGCGGCTTACTGGACGACAACTGACGCTGAGGCTCGAAAGCGTGGGGAGCAAACAGGATTAGATACCCTGGTAGTCCACGCCGTAAACGATGAATACTAGGTGTCGGCGGGCAGGGCCCGTCGGTGCCGCAGCAAACGCATTAAGTATTCCACCTGGGGAGTATGCACGCAAGTGTGAAACTCA…	Bacteria	Firmicutes	Clostridia	Clostridiales	Lachnospiraceae			1.2783	0.183008	0
New.ReferenceOTU4274	GTGTCAGCCGCGGTAATACGTAGGGGGCAAGCGTTATCCGGATTCATTGGGCGTAAAGCGCGCGCAGGCGGGCGTGTATGCGCAACCTCTAATCTTTGGGCTCAACCCAAAGCCGGGTTGCGAACTGCACGCCTCGAGTGCGGTAGGGGAGGTCGGAATTCCCGGTGTAGCGGTGAAATGCGCAGATATCGGGAAGAACACCGATGGCGAAGGCAGACCTCTGGGCCGAAACTGACGCTGAGGCGCGAAAGCTGGGGGAGCGAACAGGATTAGATACCCTGGTAGTCCCAGCCGTAAACGATGGGCGCTAGGTGCGGGGAGATACTCTTTCCGTGCCGCAGCCAACGCATTAAGCGCCCCGCCTGGGGAGTACGGCCGCAAGGCTAAAACTCAAATAAA…	Bacteria	Actinobacteria	Coriobacteriia	Coriobacteriales	Coriobacteriaceae	Adlercreutzia		0.620642	0.15045	0
New.ReferenceOTU4280	GTGTCAGCAGCCGCGGTAATACGTAGGGGGCAAGCGTTATCCGGATTTACTGGGTGTAAAGGGAGCGTAGACGGCAGGGCAAGCCAGATGTGAAAACCCGCGGCTCAACTGCGGGAGTGCATTTGGAACTGTCAGGCTGGAGTGTCGGAGAGGCAGGCGGAATTCCTAGTGTAGCGGTGAAATGCGTAGATATTAGGAGGAACACCAGTGGCGAAGGCGGCCTGCTGGACGATGACTGACGTTGAGGCTCGAAAGCGTGGGGAGCAAACAGGATTAGATACCCTGGTAGTCCACGCCGTAAACGATGACTACTAGGTGTCGGGCGGCAAAGCCGTTCGGTGCCGCAGCCAACGCAATAAGTAGTCCACCTGGGGAGTACGTTCGCAAGAATGAAACTCA…	Bacteria	Firmicutes	Clostridia	Clostridiales	Lachnospiraceae	[Ruminococcus]	gnavus	2.10608	0.151615	0
New.ReferenceOTU4284	GTGTCAGCAGCCGCGGTAATACGTAGGGGGCGAGCGTTGTCCGGAATGACTGGGCGTAAAGGGCGTGTAGGCGGTTGAATAAGTCTGGAGTGAAAGTCCTGCTTTCAAGGTGGGAATTGCTTTGGAGACTGTTTGACTTGAGTGCGGAAGAGGTAAGTGGAATTCCCAGTGTAGCGGTGAAATGCGTAGAGATTGGGAGGAACACCAGTGGCGAAGGCGACTTACTGGGCCGTAACTGACGCTGAGGCGCGAAAGCGTGGGGAGCGAACAGGATTAGATACCCTGGTAGTCCACGCTGTAAACGATGAATGCTAGGTGTAGCGGGTATCGACCCCTGCTGTGCCGGAGTAAACACAATAAGCATTCCGCCTGGGGAGTACGGCCGCAAGGTTGAAACTC…	Bacteria	Firmicutes	Clostridia	Clostridiales				0.713432	0.255956	0.0116996
New.ReferenceOTU4291	GTGTCAGCCGCCGCGGTAATACGTAGGGGGCAAGCGTTATCCGGATTTACTGGGTGTAAAGGGAGCGCAGACGGAGAGGCAAGTCTGAAGTGAAATGCGGGGGCCCAACCCCCGGACTGCTTTGGAAACTGTCAGTCTGGAGTGCAGGAGAGGTAAGCGGAATTCCTAGTGTAGCGGTGAAATGCGTAGATATTAGGAGGAACACCGGTGGCGAAGGCGGCTTACTGGACTGTAACTGACGTTGAGGCTCGAAAGCGTGGGGAGCAAACAGGATTAGATACCCTGGTAGTCCACGCCGTAAACGATGATCACCAGGTGTGGGTGGGTATGGACCCATCGGTGCCGAAGCCAACGCATTAAGTGATCCACCTGGGGAGTACGTTCGCAAGAATGAAACTC…	Bacteria	Firmicutes	Clostridia	Clostridiales				-1.04133	0.294246	0.00191886
New.ReferenceOTU4299	GTGTCAGCAGCCGCGGTAATACGTATGGTTCAAGCGTTATCCGGATTTACTGGGTGTAAAGGGTGAGTAGGCGGTTATGCAAGTCACATGTGAAATGTCGGGGCTCAACTCTGGCCTGCATGAGAAACTGTATAACTAGAGTGCAGGAGAGGCAAGCGGAATTCCCAGTGTAGCGGTGAAATGCGTAGATATTGGGAAGAACACCGGTGGCGAAGGCGGCTTGCTGGACTGTAAGTGACGCTGAGTCACGAAAGCGTGGGGAGCAAACAGGATTAGATACCCTGGTAGTCCACGCCGTAAACGATGAGTGCTAGGTGTTGGCAGGGAACTGTCGGTGCCGCAGCAAACGCAATAAGCACTCCACCTGGGGAGTACGACCGCAAGGTTGAAACTCAAATA…	Bacteria	Firmicutes	Clostridia	Clostridiales				1.54944	0.218965	0
New.ReferenceOTU430	GTGCCAGCAGCCGCGGTAACACGTAGGGGGCGAGCGTTATCCGGATTCATTGGGCGTAAAGCGCGCGTAGGCGGCCTGTTAGGTCGAGGGTCTAATCCCGGGGCTCAACCCCGGGCCGCTCTCGATACCGGCAGGCTTGAGGCTGGTAGGGGAAGGCGGAACTCCCGGTGTAGCGGTGGAATGCGCAGATATCGGGAGGAACACCGGTGGCGAAGGCGGCCTTCTGGGCCATGACTGACGCTCAGGCGCGAAAGCTAGGGGAGCAAACAGGATTAGATACCCTGGTAGCCCTAGCCGTAAACGATGGACACTAGGTGTGGGGGCATGAACCTCCGTGCCGCAGCTAACGCGATAAGTATCCCGCCTGAGTAGTACGGCCGCAAGGTTGAAACCCAAAGG…	Bacteria	Actinobacteria	Coriobacteriia	Coriobacteriales	Coriobacteriaceae			-1.07856	0.145941	0
New.ReferenceOTU4308	GTGTCAGCAGCCGCGGTAATACGTAGGGGGCAAGCGTTATCCGGATTTACTGGGTGTAAAGGGAGCGTAGACGGCCTTGCAAGTCCGGAGTGAAAGCCCGGGGCCCAACCCCGGGACTGCTTTGGAAACTGCCGGGCTGGAGTGCGGGAGGGGCAGGCGGAATTCCTAGTGTAGCGGTGAAATGCGTAGATATTAGGAGGAACACCGGCGGCGAAGGCGGCCTGCTGGACCGCGACTGACGTTGAGGCTCGAAGGCGTGGGGAGCAAACAGGATTAGATACCCTGGTAGTCCACGCGGTAAACGATGACTACTAGGTGTCGGGGGGCTAGGGCCCCCCGGTGCCGTCGCAAACGCAATAAGTAGTCCACCTGGGGAGTACGTTCGCAAGAATGAAACTC…	Bacteria	Firmicutes	Clostridia	Clostridiales				1.4249	0.169269	0
New.ReferenceOTU4315	GTGTCAGCCGCCGCGGTAATACGTAGGTGGCAAGCGTTATCCGGAATTATTGGGCGTAAAGGGTGCGCAGGCGGTCTTTTAAGTTCGGGGTGAAAGCGTTGGGCTTAACCCAATAAAGCCCTGAAAACTGAAAGACTTGAGTGCGGAAGAGGGCAGCGGAATTCCATGTGTAGCGGTAAAATGCGTAGATATATGGAGGAACACCGGCGGCGAAGGCGGCTGCCTGGTCCGTAACTGACGCTCAGGCACGAAAGCGTGGGGAGCAAATAGGATTAGATACCCTAGTAGTCCACGCCCTAAACGATGAGAACTAAGTGTTGGATTATTTCAGTGCTGCAGTTAACGCAATAAGTTCTCCGCCTGAGGAGTATGCACGCAAGTGTGAAACTTAAATAAATT…	Bacteria	Firmicutes	Erysipelotrichi	Erysipelotrichales	Erysipelotrichaceae	p-75-a5		-2.88162	0.144344	0
New.ReferenceOTU4338	GTGTCAGCAGCCGCGGTAATACGGAGGATTCGAGCGTTATCCGGATTTATTGGGTTTAAAGGGTGCGTAGGCGGTTCGGTAAGTTAGAGGTGAAAGGTCAGGGCTTAACCCTGGGACTGCCTCTGATACTGTCGGACTAGAGATCAGATGCAGCAGGCGGAATGAGTAGTGTAGCGGTGAAATGCATAGATATTACTCAGAACACCGATTGCGAAGGCAGCTTGCTAATCTGATTCTGACGCTGATGCACGAAAGCGTGGGTAGCGAACAGGATTAGATACCCTGGTAGTCCACGCAGTAAACGATGATAACTCGTTGTCGGCGATACACAGTCGGTGACCCAGCGAAAGCGATAAGTTATCCACCTGGGGAGTACGACCGCAAGGTTGAAACTCAAAT…	Bacteria	Bacteroidetes	Bacteroidia	Bacteroidales	Rikenellaceae	Rikenella		-1.08128	0.407764	0.0101176
New.ReferenceOTU4343	GTGTCAGCAGCCGCGGTAATACGTAGGGGGCAAGCGTTATCCGGATTTACTGGGTGTAAAGGGAGCGCAGACGGTGATGCAAGTCTGGAGTGAAATGCCGGGGCCCAACCCCGGAACTGCTCTGGAAACTGCATGGCTGGAGTGCAGGAGAGGTAAGCGGAATTCCTGGTGTAGCGGTGAAATGCGTAGATATCAGGAGGAACACCGGTGGCGAAGGCGGCTTACTGGACTGTAACTGACGTTGAGGCTCGAAAGCGGGGGGAGCAAACAGGATTAGATACCCTGGTAGTCCACGCCGTAAACGATGATCACCAGGTGTCGGGGGGTATGACCCTCCGGTGCCGCAGCAAACGCAGTAAGTGATCCACCTGGGGAGTACGTTCGCAAGAATGAAACTCA…	Bacteria	Firmicutes	Clostridia	Clostridiales				-0.645655	0.180617	0
New.ReferenceOTU4349	GTGTCAGCAGCGCGGTAATACGTAGGGGGCGAGCGTTGTCCGGAATGACTGGGCGTAAAGGGAGTGTAGGTGGCACAGCAAGTTATATGTGAAATAACGGGGCTTAACTCCGGGGCTGCATATAAACTGTTGAGCTAGAGTGCAGGAGAGGTAAGCGGAATTCCTAGTGTAGCGGTGGAATGCGTAGATATTAGGAGGAACACCAGAGTCGAAGGCGGCTTACTGGACTGTAACTGACACTGAGGCTCGAAAGCGTGGGGAGCAAACAGGATTAGATACCCTGGTAGTCCACGCCCTAAACGATGGATACTAGACGAAGGCGGAAAAGCCGTCTGTGTCGAAGCAAACGCGATAAGTATCCCGCCTGGGGAGTACGGCCGCAAGGTTGAAACTCAAATG…	Bacteria	Firmicutes	Clostridia	Clostridiales				0.733196	0.200134	0.00362452
New.ReferenceOTU436	GTGTCAGCCGCCGCGGTAACACGTAGTGGGCGAGCGTTGTCCGGAATCACTGGGCGTAAAGGGCACGCAGGCGGCTGTTCAGGCGGGGATGTGAAAGATGAGGGCCCAACCCTTACAGGACACCCCGAACCGAGCAGCTAGAGTGCTGGAGAGGCAGGCAGAATTCCTGGTGTAGCGGTGAAATGCGCAGATATCAGGAGGAATACCGGAGGCGAAGGCGGCCTGCCGGACAGACACTGACGCTCAGGTGCGAAAGCGTGGGGAGCAAACAGGATTAGATCCCCTGGTAGTCCACGCCGTAAACGATGAATGCCAGGCTTCGGGGATATACTCGGAGCCGACGCCAACGCAGTAAGCATTCCGCCTGGGGAGTACGGCCGCAAGGCTGAAACTCAAAGA…	Bacteria	Firmicutes	Clostridia	Clostridiales				1.20273	0.136665	0
New.ReferenceOTU438	GTGCCAGCAGCCGCGGTAATACGTAGGGAGCGAGCGTTATCCGGATTTACTGGGTGTAAAGGGCGCGTAGGCGGGCTGTCAAGTCAGATGTGAAAACCATGGGCTTAACCCATGGCCTGCATTTGAAACTGATGGTCTTGAGTATCGGAGAGGCAATCGGAATTCCGTGTGTAGCGGTGAAATGCGTAGATATACGGAAGAACACCAGTGGCGAAGGCGGATTGCTGGACGACAACTGACGCTGAGGCGCGAGAGCGTGGGGAGCAAACAGGATTAGATACCCTGGTAGTCCACGCCGTAAACGATGAATGCTAGGTGTGGGGGGACTGACCCCCTCCGTGCCGGAGTAAACACAATAAGCATTCCACCTGGGGAGTACGGCCGCAAGGTTGAAACTCA…	Bacteria	Firmicutes	Clostridia	Clostridiales	Ruminococcaceae			0.775971	0.219109	0
New.ReferenceOTU4381	GTGTCAGCAGCCGCGGTAATACGGAGGATGCGAGCGTTATCCGGATTTATTGGGTTTAAAGGGTGCGTAGGCGGAGCGTTAAGTCAGCGGTAAAATCGAGGGGCTCAACCCCTTCCGGCCGTTGAAACTGGTGCTCTTGAGTGGGCGAGAAGTGTGCGGAATGCGTGGTGTAGCGGTGAAATGCATAGATATCACGCAGAACTCCGATTGCGAAGGCAGCACACCGGCGCCCTACTGACGCTGAAGCACGAAAGCGTGGGTATCGAACAGGATTAGATACCCTGGTAGTCCACGCAGTAAACGATGAATACTAATTGTTCGGTTCGAGTGAGAGCTGAGTGATACAGCGAAAGCGTTAAGTATTCCACCTGGGGAGTACGCCGGCAACGGTGAAACTCA…	Bacteria	Bacteroidetes	Bacteroidia	Bacteroidales	S24-7			-0.94347	0.262648	0
New.ReferenceOTU4395	GTGTCAGCCGCCGCGGTAATACGTAGGGGGCGAGCGTTGTCCGGAATGACTGGGCGTAAAGGGTGTGTAGGTGGTTGACTAAGTTAGAAGTGTAATACCCAGGGCTTAACTCGGGTGCTGCTTCTAAAACTGGCTGACTTGAGTGCTGGAGAGGATAGCGGAATTCCTTGTGTAGCGGTGGAATGCGTAGATATAAGGAGGAACATCAGTGGCGAAGGCGGCTATCTGGACAGTAACTGACACTGAGGCACGAAAGCGTGGGGAGCAAACAGGATTAGATACCCTGGTAGTCCACGCTGTAAACGATGGATACTAGATGCGGGAGGTATTCACTCCTTCCGTGTCGCAGCAAACGCAATAAGTATCCCGCCTGGGGAGTACGGCCGCAAGGTTGAAACT…	Bacteria	Firmicutes	Clostridia	Clostridiales				2.55543	0.198559	0
New.ReferenceOTU4411	GTGCCGGCAGCCGCGGTAATACGTAGGGGGCAAGCGTTATCCGGATTTACTGGGTGTAAAGGGAGCGTAGACGGGGATGCAAGTCTGATGTGAAAGGCGGGGGCCCAACCCCTGGACTGCATTGGAAACTGTGTTTCTTGAGTGCCGGAGAGGTAAGCGGAATTCCTAGTGTAGCGGTGAAATGCGTAGATATTAGGAGGAACACCAGTGGCGAAGGCGGCTTACTGGACGGTAACTGACGTTGAGGCTCGAAAGCGTGGGGAGCAAACAGGATTAGATACCCTGGTAGTCCACGCGGTAAACGATGAATACTAGGTGTCGGGGTGCAAAGCATTTCGGTGCCGCAGCAAACGCAATAAGTATTCCACCTGGGGAGTACGTTCGCAAGAATGAAACTCA…	Bacteria	Firmicutes	Clostridia	Clostridiales	Lachnospiraceae			0.765278	0.184647	0
New.ReferenceOTU4438	GTGTCAGCAGCCGCGGTAATACGGAGGATGCGAGCGTTATCCGGATTTATTGGGTTTAAAGGGTGCGTAGGCGGCGGCTTAAGTCAGCGGTCAAAGCCCGGGGCTCAACCCCGGCGAGCCGTTGAAACTGGGTTGCTTGAGTTGGCGAGAAGTACGCGGAATGCGCGGTGTAGCGGTGAAATGCATAGATATCGCGCAGAACTCCGATTGCGAAGGCAGCGTACCGGCGCCACACTGACGCTGAGGCACGAAAGCGTGGGGATCGAACAGGCTTAGATACCCTGGTAGTCCACGCAGTAAACGATGAATGCCGGCTGTCCGGACCGATTGAGGTCTGGGTGGCGAAGCGAAAGCGATAAGCATTCCACCTGGGGAGTACGCCGGCAACGGTGAAACTCA…	Bacteria	Bacteroidetes	Bacteroidia	Bacteroidales	S24-7			1.45623	0.12997	0
New.ReferenceOTU4439	GTGTCAGCAGCCGCGGTAATACGTAGGGGGCGAGCGTTGTCCGGAATGACTGGGCGTAAAGGGAGTGTAGGCGGCATCGCAAGTTAAGTGTGAAAGCCCGAGGCTTAACCTCGGAAGCGCACTTAAAACTGCGGAGCTTGAGTGTGGGAGAGGTAAGCGGAATTCCTAGTGTAGCGGTGGAATGCGTAGATATTAGGAGGAACACCGGAGGCGAAGGCGGCTTACTGGACCATAACTGACGCTGAGGCTCGAAAGCGTGGGGAGCAAACAGGATTAGATACCCTGGTAGTCCACGCCCTAAACGATGGATACTAGACGAAGGCAGTAAGACCTGTCTGTGTCGAAGCAAACGCGATAAGTATCCCGCCTGGGGAGTACGGCCGCAAGGTTGAAACTTAA…	Bacteria	Firmicutes	Clostridia	Clostridiales				1.07831	0.175792	0
New.ReferenceOTU4449	GTGTCAGCAGCCGCGGTAATACGGAGGATGCGAGCGTTATCCGGATTTATTGGGTTTAAAGGGTGCGTAGGCCGGCGGTCAAGTCAGCGGTAAAATTGAGAGGCTCAACCTCTTCGAGCCGTTGAAACTGGCCGTCTTGAGTGGGCGAGAAGTATGCGGAATGCGTGGTGTAGCGGTGAAATGCATAGATATCACGCAGAACTCCGATTGCGAAGGCAGCATACCGGCGCCCGACTGACGCTGAAGCACGAAAGCGTGGGTATCAAACAGGATTAGATACCCTGGTAGTCCACGCAGTAAACGATGAATGCTAATTGTCCGGGGCGAACGAGCCCTGGGTGATACAGCGAAAGCGTTAAGCATTCCACCTGGGGAGTACGCCGGCAACGGTGAAACTCA…	Bacteria	Bacteroidetes	Bacteroidia	Bacteroidales	S24-7			-3.75268	0.382473	0
New.ReferenceOTU4465	GTGTCAGCAGCCGCGGTAATACGTAGGTGGCGAGCGTTATCCGGAATTACTGGGTGTAAAGGGTGTGTAGGCGGGGAGGCAAGTCAGATGTGAAAACCAGAAGCTCAACTTCTGGCCTGCATTTGAAACTGTTTCTCTTGAGAGTGGGAGAGGTAAACGGAATTCCTGGTGTAGTAGTGAAATGCGTAGATATCAGGAGGAACACCGGTGGCGAAGGCGGTTTACTGGACCACAACTGACGCTGAGACACGAAAGCGTGGGGAGCAAACAGGATTAGATACCCTGGTAGTCCACGCTGTAAACGATGAATACTAGGTGTGGGGAGCGTAGGCTTTCCGTGCCGCAGTTAACACAATAAGTATTCCACCTGGGGAGTACGGCCGCAAGGTTGAAACTCAA…	Bacteria	Firmicutes	Clostridia	Clostridiales	Ruminococcaceae			2.60566	0.166198	0
New.ReferenceOTU447	GTGCCGGCAGCCGCGGTAATACGTAGGGAGCAAGCGTTATCCGGAATTATTGGGTGTAAAGGGTGCGTAGACGGGAATACAAGTTAGTTGTGAAATCCCTCGGCTCAACTGAGGAATTGCAACTAAAACTATATTTCTTGAGTGCAGGAGAGGAAAGCGGAATTCCTAGTGTAGCGGTGAAATGCGTAGATATTAGGAGGAACACCAGTGGCGAAGGCGGCTTTCTGGACTGTAACTGACGTTGAGGCACGAAAGTGTGGGGAGCAAACAGGATTAGATACCCTGGTAGTCCACACTGTAAACGATGGATACTAGGTATAGGGAATAATATATTATCTGTGCCGAAAGCAAACACAATAAGTATCCCACCTGGGGAGTACGGCCGCAAGGTTGAAACTT…	Bacteria	Firmicutes	Clostridia	Clostridiales				-0.609219	0.172311	0.00191886
New.ReferenceOTU4513	GTGTCAGCCGCCGCGGTAATACAGAGGTCTCAAGCGTTGTTCGGAATCACTGGGCGTAAAGGGTACGTAGGCGGTGCAGCAAGTTGCGCGTGAAAGGCAGGGGCTCAACCTCTGGAATGCGCGTGAAACTACTGTGCTGGAGTAATGGAGAGGGAACCGGAATTCTTGGTGTAGCAGTGAAATGCGTAGATATCAAGAAGAAGACTCGAGGCGAAGGCGGGTTCCTGGACATTAACTGACGCTGAGGTACGAAGGCCGGGGTAGCGAAAGGGATTAGATACCCCTGTAGTCCCGGCAGTAAACGGTGCACGCTTGGTGTGGGGGGAATCGACCCCCTCCGTGCCGGAGCAAACGCGATAAGCGTGCCGCCTGGGGAGTACGGTCGCAAGATTAAAACTC…	Bacteria	Verrucomicrobia	Verrucomicrobiae	Verrucomicrobiales	Verrucomicrobiaceae	Akkermansia		-2.67046	0.283451	0
New.ReferenceOTU4514	GTGCCAGCAGCCGCGGTAACACGTAGGGGGCGAGCGTTATCCGGATTTATTGGGCGTAAAGGGCACGCAGGCGGCTATTCAGGTGTGGTGTCAAAGTCCGGGGCTCAACCCCGTGGTTGCACTGCAAACCGGGTAGCTGGAGTGAAGTAGAGGCAGACAGAATTTCTGGTGTAGCGGTGAAATGCGCAGAGATCAGGAGGAATACCGGAGGCGAAGGCGGTCTGCTGGGCTTTTACTGACGCTGAGGTGCGAAAGCGTGGGGAGCGAACAGGATTAGATACCCTGGTAGTCCACGCCGTAAACGATGAACGCTAGGCTTTGGGAGTATTTTTCAGAGCCGCCGCCAACGCAGTAAGCGTTCCGCCTGGGGAGTACGGCCGCAAGGTTGAAACTTAAATG…	Unassigned							-0.677428	0.159814	0
New.ReferenceOTU4516	GTGTCAGCAGCCGCGGTAATACGTAGGTGGCGAGCGTTATCCGGATTTATTGGGCGTAAAGGGAGCGCAGACGGTTTATTAAGTCTAAAATTAAATCTTGGGGCTTAACCCCATTCCGTTTTAGAAACTGATAAGCTTGAGTATGGTAGAGGCAAACGGAATTCCTAGTGTAGCGGTGGAATGCGTAGATATTAGGAGGAACACCAGTGGCGAAGGCGGTTTGCTGGGCCATTACTGACGTTCAGGCTCGAAAGCGTGGGGAGCAAATAGGATTAGATACCCTAGTAGTCCACGCCGTAAACGATGAGTACTAAGTGTCGGGTTACCGGTGCTGAAGTTAACACATTAAGTACTCCGCCTGAGTAGTACGGTCGCAAGGCTGAAACTTAAAGAAATTGG…	Bacteria	Tenericutes	Mollicutes	RF39				-0.372031	0.163079	0.0388562
New.ReferenceOTU4525	GTGTCAGCCGCCGCGGTAATACGTAGGGGGCGAGCGTTGTCCGGATTCACTGGGCGTAAAGGGAGCGCAGGCGGCGCGGCAAGTCCGGTGTGGAACCCCCCGGCTCAACCGGGGGCTTGCATTGGAGACTGCCGCGCTGGAGTGTCGGAGGGGCGGGCGGAATTCCTGGTGTAGCGGTGAAATGCGCAGATATCAGGAGGAACACCGGTGGCGAAGGCGGCCCGCTGGACGATGACTGACGCTGAGGCTCGAAAGCGTGGGGAGCGAACAGGATTAGATACCCTGGTAGTCCACGCCGTAAACGATGAACACCAGGTGTGAGGGGGCACGGCCCCTTTGTGCCGCAGCGAACGCAGTAAGTGTTCCGCCTGGGGAGTACGTTCGCAAGAATGAAACTCA…	Bacteria	Firmicutes	Clostridia	Clostridiales				-1.11212	0.229546	0
New.ReferenceOTU4534	GTGCCAGCAGCCGCGGTAAAACGTAGGTGGCAAGCGTTGTCCGGAATTACTGGGTGTAAAGGGAGCGCAGGCGGGCTGACAAGTTGGAAGTGAAAGGCATAGGCTCAACCTATGGACTGCTTTCAAAACTGCCGGTCTTGAGTAGTGCAGAGGTAGGCGGAATTCCCGGTGTAGCGGTGGAATGCGTAGATATCGGGAGGAACACCAGTGGCGAAGGCGGCCGACTGGGCACCAACTGACGCTGAGGCTCGAAAGCATGGGTAGCAAACAGGATTAGATACCCTGGTAGTCCATGCCGTAAACGATGATCACTAGGTGTTGGAGGATTGACCCCTTCAGTGCCGCAGTCAACACAATAAGTGATCCACCTGGGGAGTACGACCGCAAGGTTGAAACTCA…	Bacteria	Firmicutes	Clostridia	Clostridiales	Ruminococcaceae			-0.435001	0.15887	0.0116996
New.ReferenceOTU4565	GTGTCAGCAGCCGCGGTAATACGTAGGTGGCGAGCGTTATCCGGATTTACTGGGTGTAAAGGGTGTGTAGGCTGGTCTGCAAGTCAGATGTGAAAATTATGGGCTTAACTCATAACTTGCATTTGAAACTGTGGGTCTTGAGTGTCGGAGAGGTAGATGGAATTCCCAGTGTAGCGGTGAAATGCGTAGATATTGGGAGGAACACCAGTGGCGAAGGCGGTCTACTGGACGATTACTGACGCTGAGACACGAAAGTGTGGGGAGCAAACAGGATTAGATACCCTGGTAGTCCACACCGTAAACGATGAATGCTAGGTGTAGGGGCGATTAAGCTTCTGTGCCGCAGTTAACACAATAAGCATTCCACCTGGGGAGTACGGCCGCAAGGTTGAAACTCAA…	Bacteria	Firmicutes	Clostridia	Clostridiales	Ruminococcaceae			0.602693	0.161035	0
New.ReferenceOTU4593	GTGTCAGCAGCCGCGGTAATACGTAGGGGGCGAGCGTTATCCGGATTTACTGGGTGTAAAGGGAGCGTAGACGGCCAGGCAAGTCTGGAGTGAAATGCCGCGGCTCAACCGCGGAACTGCTCTGGAAACTGCTTGGCTTTAGTGCCGGAGAGGTAAGCGGAATTCCTAGTGTAGCGGTGAAATGCGTAGATATTAGGAGGAACAACAGTGGCGAAGGCGGCTTACTGGACGGCAACTGACGTTGAGGCTCGAAGGCGTGGGGAGCAAACAGGATTAGATACCCTGGTAGTCCACGCGGTAAACGATGAGTGCTAGGTGTCTGGGAGCAAAGCTCTTAGGTGCCGCCGCAAACGCAATAAGCACTCCACCTGGGGAGTACGTTCGCAAGAATGAAACTCA…	Bacteria	Firmicutes	Clostridia	Clostridiales				-0.929466	0.196864	0
New.ReferenceOTU4594	GTGTCAGCAGCCGCGGTAATACGTAGGGGGCAAGCGTTATCCGGAATTACTGGGTGTAAAGGGAGCGTAGGCGGCATGGTAAGCCAGATGTGAAAGCCCGAGGCTTAACTTCGAGGATTGCATTTGGAACTATCAAGCTTGAGTACAGGAGAGGAAAGCGGAATTCCTAGTGTAGCGGTGAAATGCGTAGATATTAGGAAGAACACCAGTGGCGAAGGCGGCTTTCTGGACTGAAACTGACGCTGAGGCTCGAAAGCGTGGGGAGCGAACAGGATTAGATACCCTGGTAGTCCACGCCGTAAACGATGAGCGCTAGGTGTCGGGGAGGAATCCTCGGTGCCGCAGTAAACACAATAAGCGCTCCACCTGGGGAGTACGACCGCAAGGTTGAAACTCAAA…	Bacteria	Firmicutes	Clostridia	Clostridiales				0.727263	0.129413	0
New.ReferenceOTU46	GTGTCAGCAGCCGCGGTAATACGGAGGATGCGAGCGTTATCCGGATTTATTGGGTTTAAAGGGTGCGTAGGCGGCGCCTCAAGTCAGCGGTCAAACCGGGGGGCTCAACCTTCCGCCGCCGTTGAAACTGGGGCGCTTGAGTGGGCGAGAAGTGCGCGGAATGCGTGGTGTAGCGGTGAAATGCATAGATATCACGCAGAACTCCGATTGCGAAGGCAGCGCACCGGCGCCCAACTGACGCTGAAGCACGAAAGCGTGGGTATCGAACAGGATTAGATACCCTGGTAGTCCACGCAGTAAACGATGAGCACTAGCTGTCCGGGGGGATTGGCCCCTGGGCGGCACAGCGAAAGCGTTAAGTGCTCCACCTGGGGAGTACGCCGGCAACGGTGAAACTCA…	Bacteria	Bacteroidetes	Bacteroidia	Bacteroidales	S24-7			-1.63236	0.323609	0
New.ReferenceOTU4606	GTGTCAGCAGCCGCGGTAATACGTATGGTGCAAGCGTTATCCGGATTTACTGGGTGTAAAGGGAGCGTAGACGGCTGTGCAAGTCTGGAGTGAAAACCCGGGGCTTAACCCCGGGACTGCTTTGGAAACTGTGCAGCTGGAGTGTCGGAGAGGCAAGTGGAATTCCCAGTGTAGCGGTGAAATGCGTAGATATTGGGAGGAACACCAGTGGCGAAGGCGTCTTGCTGGACGATGACTGACGTTGAGGCTCGAAAGCGTGGGGAGCAAACAGGATTAGATACCCTGGTAGTCCACGCCGTAAACGATGACTACTAGGTGTCGGGTGGCAGAGCCATTCGGTGCCGCAGCTAACGCAATAAGTAGTCCACCTGGGGAGTACGTTCGCAAGAATGAAACTCA…	Bacteria	Firmicutes	Clostridia	Clostridiales	Lachnospiraceae	Dorea		0.551981	0.167171	0.00191886
New.ReferenceOTU4611	GTGTCAGTAGCCGCGGTAATACGTAGGTGGCAAGCATTGTCCGGAATTACTGGGTGTAAAGGGAGCGCAGGCGGGGGATCAAGTCAGCTGTGAAAACTATGGGCTTAACCGATAGACTGCAGTTGAAACTGATTTTCTTGAGTGAAGTAGAGGTTGACGGAATTCCGAGTGTAGCGGTGAAATGCGTAGATATTCGGAGGAACACCGGTGGCGAAGGCGGTCAACTGGGCTTTAACTGACGCTGAGGCTCGAAAGTGTGGGGAGCAAACAGGATTAGATACCCTGGTAGTCCACACTGTAAACGATGATAACTAGGTGTGGGGGGACTGACCCCTTCCGTGCCGCAGCAAACGCAATAAGTTATCCACCTGGGGAGTACGACCGCAAGGTTGAAACTCA…	Bacteria	Firmicutes	Clostridia	Clostridiales	Ruminococcaceae			0.899693	0.22326	0
New.ReferenceOTU4621	GTGTCAGCAGCCGCGGTAATACGTAGGGGGCAAGCGTTATCCGGATTTACTGGGTGTAAAGGGAGCGTAGACGGCAGAGCAAGTCTGGAGTGAAAGCCCAGGGCCCAACCCTGGGACTGCTTTGGAAACTGCCCGGCTGGAGTGCAGGAGAGGTAAGTGGAATTCCTAGTGTAGCGGTGAAATGCGTAGATATTAGGAGGAACACCAGTGGCGAAGGCGGCTTACTGGACTGTAACTGACGTTGAGGCTCGAAGGCGTGGGGAGCAAACAGGATTAGATACCCTGGTAGTCCACGCGGTAAACGATGATCACTAGGTGTCGGTGGGTAACGACCTATCGGTGCCGCCGCAAACGCAGTAAGTGATCCACCTGGGGAGTACGTTCGCAAGAATGAAACTC…	Bacteria	Firmicutes	Clostridia	Clostridiales				-0.869756	0.239853	0
New.ReferenceOTU4624	GTGTCAGCCGCCGCGGTAATACGTAGGGAGCAAGCGTTATCCGGATTTACTGGGTGTAAAGGGCGAGTAGGCGGGCTGGTAAGTTGGGAGTGAAATGTCGGGGCTTAACCCCGGAACTGCTTTCAAAACTGCTGGTCTTGAGTGATGGAGAGGCAGGCGGAATTCCCAGTGTAGCGGTGAAATGCGTAGATATTGGGAGGAACACCAGTGGCGAAGGCGGCCTGCTGGACATTAACTGACGCTGAGGAGCGAAAGCGTGGGGAGCAAACAGGATTAGATACCCTGGTAGTCCACGCCGTAAACGATGGATACTAGGTGTGGGAGGTATTGACCCCTTCCGTGCCGGAGTAAACACAATAAGTATCCCACCTGGGGAGTACGGTCGCAAGACTGAAACTT…	Bacteria	Firmicutes	Clostridia	Clostridiales	Ruminococcaceae			2.0104	0.226303	0
New.ReferenceOTU4631	GTGTCAGCAGCCGCGGTAATACGTAGGGGGCAAGCGTTATCCGGATTTACTGGGTGTAAAGGGAGCGTAGACGGCATGGCAAGTCTGGAGTGAAATGCCGGGGCTTAACCCCGGAGCTGCTCTGGAAACTGTTAAGCTGGAGTACCGGAGAGGCAGGCGGAATTCCTAGTGTAGCGGTGAAATGCGTAGATATTAGGAGGAACACCAGTGGCGAAGGCGGCCTGCTGGACGGAGACTGACGTTGAGGCTCGAAGGCGTGGGGAGCAAACAGGATTAGATACCCTGGTAGTCCACGCGGTAAACGATGAGTGCTAGGTGTCTGGGAGCAAAGCTTTCAGGTGCCGCCGCAAACGCAATAAGCACTCCACCTGGGGAGTACGTTCGCAAGAATGAAACTCA…	Bacteria	Firmicutes	Clostridia	Clostridiales				0.561399	0.15083	0.00191886
New.ReferenceOTU4651	GTGTCAGCAGCCGCGGTAATACGTAGGTGGCGAGCGTTGTCCGGAATTACTGGGTGTAAAGGGAGCGTAGGCGGGAAAGCAAGTCAGAAGTGAAAATTATGGGCTTAACCCATAACCTGCTTTTGAAACTGTTTTTCTTGAGTGAGTCAGAGGCAAGCGGAATTCCAAGTGTAGCGGTGAAATGCGTAGATATTTGGAGGAACACCGGTGGCGAAGGCGGCTTGCTGGGGCTTTACTGACGCTGAGGCTCGAAAGCGTGGGGAGCAAACAGGATTAGATACCCTGGTAGTCCACGCCGTAAACGATGATTACTAGGTGTGGGGTGAGAACCATTCCGTGCCGGAGTTAACACAATAAGTAATCCACCTGGGGAGTACGACCGCAAGGTTGAAACTTAAA…	Bacteria	Firmicutes	Clostridia	Clostridiales	Ruminococcaceae	Ruminococcus		-1.06767	0.156355	0
New.ReferenceOTU4663	GTGTCAGCAGCTGCGGTAACACGTGGGGGGCGAGCGTTGTCCGGAATCATTGGGCGTAAAGGGCACGCAGGCGGCTTCAAGGGCCGCCGATGAAATTACCGGGCCCAACCCGGTAACGGTCGGCGGAACCGTGGAGCTCGAGTGCCAGAGAGGCAGGCAGAATTCCTGGTGTAGCGATGAAATGCGCAGAGATCAGGAGGAATACCGGAGGCGAAGGCGGCCTGCTGGCTGGCAACTGACGCTCAGGTGCGAAAGCGTGGGGAGCGAACAGGATTAGATCCCCTGGTAGTCCACGCCGTAAACGATGGACGTTAGGCCTTGGGAGTTTATTCCAGGGCCGCAGCTAACGCGTTAAACGTCCCGCCTGGGGAGTACGGTCGCAAGGCTGAAACTCAAATA…	Bacteria	Firmicutes	Clostridia	Clostridiales				1.58115	0.199455	0
New.ReferenceOTU4673	GTGTCAGCAGCCGCGGTAATACGTAGGGGGCGAGCGTTATCCGGATTCATTGGGCGTAAAGCGCGCGCAGGCGGATGCCCAAGCGGGACCTCTAATCTTGGGGCTCAACTCCAAGCCGGGTCCCGAACTGGGCGTCTCGAGTGCGGTAGGGGAGGTCGGAATTCCCGGTGTAGCGGTGAAATGCGCAGATATCGGGAAGAACACCGCTGGCGAAGGCAGACCTCTGGGCCACCACTGACGCTGAGGCGCGAAAGCTGGGGGAGCGAACAGGATTAGATCCCCTGGTAGTCCCAGCCGTAAACGATGGGCGCTAGGTGCGGGGGGAACATCCCTCCGTGCCGCAGCCAACGCATTAAGCGCCCCGCCTGGGGAGTACGGCCGCAAGGCTAAAACTCAAAG…	Bacteria	Actinobacteria	Coriobacteriia	Coriobacteriales	Coriobacteriaceae			0.415389	0.165878	0.0263639
New.ReferenceOTU48	GTGTCAGCAGCCGCGGTAATACGGAGGGTGCGAGCGTTAATCGGAATCACTGGGCGTAAAGCGCACGTAGGCTGTCTTGTCAGTCAGAGGTGAAAGCCCACGGCTCACCCGTGGAACTGCCTTTGATACTGCAAGACTGGGATCCGGGAGAGGGTGGCGGAATTCCAGGTGTAGGAGTGAAATCCGTAGATATCTGGAAGAACACCAGTGGCGAAGGCGGCCACCTGGCCCGGTATTGACGCTGAGGTGCGAAAGTGTGGGGAGCAAACAGGATTAGATACCCTGGTAGTCCACACCGTAAACGATGGATGCCAGATGTCGGGGAGAAATTTTCGATGTCGTAGCCAACGCGTTAAGCATCCCGCCTGGGGAGTACGGTCGCAAGGCTGAAACTCAAAT…	Bacteria	Proteobacteria	Deltaproteobacteria	Desulfovibrionales	Desulfovibrionaceae	Desulfovibrio		-5.37377	0.211592	0
New.ReferenceOTU491	GTGTCAGCCGCCGCGGTAATACGTAGGTGGCGAGCGTTGTCCGGAATGACTGGGCGTAAAGGGAGCGTAGGTTGTGGATTAAGTTAGGTGTGAAAGCCCGGGGCTCAACTCCGGAATTGCACTTAAAACTGTTCTACTAGAGTACAGGAGGGGTAAGCGGAATTCCTAGTGTAGCGGTGGAATGCTTAGATATTAGGAAGAACACCAGAGGCGAAGGCGGCTTACTGGACTGCAACTGACACTGAGGCTCGAAAGCGTGGGGAGCAAACAGGATTAGATACCCTGGTAGTCCACGCCCTAAACGATGGATACTAAACGTGGGAGGTATCGACTCCTTCCGTGTTGTAGCTAACGCGATAAGTATCCCGCCTGAGTAGTACGGCCGCAAGGTTGAAACTC…	Bacteria	Firmicutes	Clostridia	Clostridiales				0.552634	0.213052	0.0147556
New.ReferenceOTU503	GTGTCAGCAGCCGCGGTAATACGTAGGGAGCAAGCGTTATCCGGATTTATTGGGTGTAAAGGGTGCGTAGACGGGGTAATAAGTTAGTTGTGAAACCCCCAGGCTTAACTTGGGAACTGCAACTAAAACTGTTATTCTTGAGTGTTGGAGAGGAAAGTGGAATTCCTAGTGTAGCGGTGAAATGCGTAGATATTAGGAGGAACACCAGTGGCGAAGGCGACTTTCTGGACAATAACTGACGTTGAGGCACGAAAGTGTGGGGAGCAAACAGGATTAGATACCCTGGTAGTCCACACCGTAAACGATGGATACTAGGTGTAGGGTGTGATAAACGCTCTGTGCCGTCGCAAACGCAGTAAGTATCCCACCTGGGGAGTACGGCCGCAAGGTTGAAACTCA…	Bacteria	Firmicutes	Clostridia	Clostridiales				-1.54344	0.266995	0
New.ReferenceOTU516	GTGTCAGCAGCCGCGGTAATACGTAGGGGGCAAGCGTTATCCGGATTTACTGGGTGTAAAGGGAGCGCAGGTGGCGGTGCAAGTCAGAAGTGAAATGCCGGGGCTCAACCCCGGAGCTGCTTTTGAAACTGCACAGCTGGAGTGCAGGAGGGGTAAGCGGAATTCCTAGTGTAGCGGTGAAATGCGTAGATATTAGGAGGAACACCGGTGGCGAAGGCGGCTTACTGGACTGTAACTGACACTGAGGCTCGAAAGCGTGGGGAGCAAACAGGATTAGATACCCTGGTAGTCCACGCCGTAAACGATGAATACTAGGTGTCGGGGAGCATCAGCTCTTCGGTGCCGCAGCCAACGCAATAAGTATTCCACCTGGGGAGTACGTTCGCAAGAATGAAACTC…	Bacteria	Firmicutes	Clostridia	Clostridiales	Lachnospiraceae			1.08714	0.200412	0
New.ReferenceOTU570	GTGTCAGCAGCCGCGGTAATACGTAGGTGGCGAGCGTTGTCCGGAATCATTGGGCGTAAAGCGCATGTAGGCGGCATGTTAAGTCCGGAGTTAAAATGCGGGGCTCAACCCCGTAGGGCTCCGGATACTGGCAGGCTTGAGCGCGGGAGAGGAAAGGGGAATTCCCAGTGTAGCGGTGAAATGCGTAGATATTGGGAAGAACACCGGTGGCGAAGGCGCCTTTCTGGACCGAAGCTGACGCTGAGATGCGAAAGCCAGGGGAGCGAACGGGATTAGATACCCCGGTAGTCCTGGCCGTAAACGATGGGTGCTAGGTGTAGGGGGTATCACTCCCCCTGTGCCGGAGCTAACGCAGTAAGCACCCCGCCTGGGGAGTACGTCCGCAAGGATGAAACTCAA…	Bacteria	Firmicutes	Clostridia	Clostridiales	Veillonellaceae	Phascolarctobacterium		-3.14587	0.424282	0
New.ReferenceOTU573	GTGTCAGCAGCCGCGGTAATACGTAGGAGGCAAGCGTTATCCGGAATGACTGGGCGTAAAGGGTGTGTAGGTGGTTTGGCAAGTTAGTAGCGTAACTCCGGGGCTCAACTTCGGAACTACTACTAAAACTGTTGGACTTGAGTGCAGGAGGGGCAACTGGAATTCCTAGTGTAGCGGTGGAATGCGTAGATATTAGGAAGAACACCGGTGGCGAAGGCGAGTTGCTGGACTGTAACTGACACTGAGGCACGAAAGCGTGGGGAGTAAACAGGATTAGATACCCTGGTAGTCCACGCCGTAAACGATGAATACTAGTTGTAGGGGGTATCGACTCCCTCTGTGACGTCGCAAACGCATTAAGTATTCCGCCTGGGGACTACGGCCGCAAGGTTGAAACTT…	Bacteria	Firmicutes	Clostridia	Clostridiales				0.950335	0.215246	0
New.ReferenceOTU575	GTGTCAGCCGCGGTAATACGTAGGGGGCAAGCGTTATCCGGATTTACTGGGTGTAAAGGGAGCGTAGACGGGATGTCAAGTCTGATGTGAAAGGCGGGGGCCCAACCCCTGGACTGCATTGGAAACTGAGGTTCTTGAGTGCCGGAGAGGTAAGCGGAATTCCTAGCGTAGCGGTGAAATGCGTAGATATTAGGAGGAACACCAGTGGCGAAGGCGGCTTACTGGACGGTAACTGACGTTGAGGCTCGAAAGCGTGGGGAGCAAACAGGATTAGATACCCTGGTAGTCCACGCGGTAAACGATGAATACTAGGTGTTGGGGAGCAAAGCTCTTCGGTGCCGCAGCAAACGCAGTAAGTATTCCACCTGGGGAGTACGTTCGCAAGAATGAAACTCAAAT…	Bacteria	Firmicutes	Clostridia	Clostridiales	Lachnospiraceae	Blautia		0.950832	0.166858	0
New.ReferenceOTU58	GTGTCAGCCGCCGCGGTAAGACGTAGGTAGCAAGCGTTGTCCGGAATGACTGGGCGTAAAGGGTGCGTAGGCGGTTATTTAAGTCTGATGTGAAATCCTATGGCTTAACCATAGAACTGCATTAGATACTGGGTAACTAGAGTGCGGAAGAGGTTGACGGAATTACTAGTGTAGCGGTAGAATGCGTAGATATTAGTAAGAAGACCGGAGGCGAAGGCGGTCAACTGGGACGTAACTGACGCTGAGGCACGAAAGCGTGGGGAGCAAACAGGATTAGATACCCTGGTAGTCCACGCCCTAAACGATGTATATTAGACTATGGCTTTATCGACAAAGTCAGAGTCGTAGCTAACGCGATAAATATACCGCCTGGGGAGTACGAACGCAAGTTTAAAACTC…	Unassigned							0.71956	0.22428	0.00362452
New.ReferenceOTU591	GTGTCAGGCGCCGCGGTAATACGTAGGGGGCGAGCGTTGTCCGGAATCACTGGGCGTAAAGGGCGCGTAGGCGGTTCTGTAAGTCGGAGGTGAAAGATCAGGGCTCAACCCTGAGTGTGCCACCGATACTGCAGGACTTGAGTATGGAAGAGGAGAATGGAATTCCTAGTGTAGCGGTGAAATGCGTAGATATTAGGAGGAACACCAGTGGCGAAGGCGATTCTCTGGGCCAAGACTGACGCTGAGGCGCGAAAGCGTGGGGAGCAAACAGGATTAGATACCCTGGTAGTCCACGCCGTAAACGATGGATACTAGGTGTTAGGGGATTCGAAGCCCTTAGTGCCGGAGTAAACGCAATAAGTATCCCGCCTGGGGAGTACGGTCGCAAGACTGAAACTC…	Bacteria	Firmicutes	Clostridia	Clostridiales	Peptococcaceae	rc4-4		2.24007	0.163022	0
New.ReferenceOTU6	GTGTCAGCAGCCGCGGTAATACGTAGGGAGCAAGCGTTATCCGGATTTATTGGGTGTAAAGGGTGCGTAGACGGGATGATAAGTTAGTTGTGAAATCCCTCGGCTTAACTGAGGAACTGCAACTAAAACTGTTATTCTTGAGTGCTGGAGAGGAAAGTGGAATTCCTAGTGTAGCGGTGGAATGCGTAGATATTAGGAGGAACACCAGTGGCGAAGGCGACTTTCTGGACAGTAACTGACGTTGAGGCACGAAAGTGTGGGGAGCAAACAGGATTAGATACCCTGGTAGTCCACACCGTAAACGATGGATACTAGGTGTAGGGTGTGATAAACATTCTGTGCCGTCGCAAACGCAGTAAGTATCCCACCTGGGGAGTACGGCCGCAAGGTTGAAACTCA…	Bacteria	Firmicutes	Clostridia	Clostridiales				-2.46473	0.205425	0
New.ReferenceOTU605	GTGTCAGCAGCCGCGGTAAAACGTAGGGTGCGAGCGTTGTCCGGAATTACTGGGTGTAAAGGGAGCGTAGGCGGCCGGATAAGTTGGATGTATAATCTACGGGCTCAACCCGTATTCGCATTCAAAACTGGACGGCTTGAGATAAGTAGGGGCAGGCGGAATTTCCGGTGTAGCGGTGGAATGCGTAGATATCGGAAGGAACACCAGTGGCGAAGGCGGCCTGCTGGGCTTAATCTGACGCTGAGGCTCGAAAGCTTGGGTAGCAAACAGGATTAGATACCCTGGTAGTCCAAGCCGTAAACGATGATTACTAGGTGTGGGTATGAATGTATCCGTGCCGGAGTAAACACAATAAGTAATCCACCTGGGGAGTACGACCGCAAGGTTGAAACTCAAATA…	Bacteria	Firmicutes	Clostridia	Clostridiales	Ruminococcaceae			1.9165	0.228036	0
New.ReferenceOTU606	GTGTCAGCAGCCGCGGTAATACGTAGGTGGCAAGCGTTGTCCGGATTTACTGGGTGTAAAGGGCGTGCAGCCGGGCTTTTAAGTCAGATGTGAAACCCACAGGCTCAACCTGTGAACTGCATTTGAAACTGAGGGTCTTGAGTATCGGAGAGGTAACCGGAATTCCTTGTGTAGCGGTGAAATGCGTAGATATAAGGAAGAACACCAGTGGCGAAGGCGGGTTACTGGACGACAACTGACGGTGAGGCGCGAAAGCGTGGGGAGCAAACAGGATTAGATACCCTGGTAGTCCACGCTGTAAACGATCAATACTAGGTGTGCGGGGGCTGACCCTCTGCGTGCCGGAGTTAACACAATAAGTATTGCACCTGGGGAGTACGATCGCAAGGTTGAAACTTA…	Bacteria	Firmicutes	Clostridia	Clostridiales	Ruminococcaceae	Oscillospira		0.705445	0.213647	0
New.ReferenceOTU629	GTGCCAGCAGCCGCGGTAATACGTAGGTGGCGAGCGTTATCCGGAATTACTGGGTGTAAAGGGTGTGTAGGCGGGGAGGCAAGTCAGATGTGAAAATCACGGGCTCAACTCGTGACCTGCATTTGAAACTGCTTTTCTTGAGAGTGGGAGAGGTAAACGGAATTCCTAGTGTAGTAGTGAAATGCGTAGATATTAGGAGGAACACCGGTGGCGAAGGCGGTTTACTGGACCACAACTGACGCTGAGACACGAAAGCGTGGGGAGCAAACAGGATTAGATCCCCTGGTAGTCCACGCTGTAAACGATGAATACTAGGTGTGGGGGCCGTAGGGCTTCCGTGCCGCAGTTAACACAATAAGTATTCCACCTGGGGAGTACGGCCGCAAGGTTGAAACTTAA…	Bacteria	Firmicutes	Clostridia	Clostridiales	Ruminococcaceae			1.81348	0.112813	0
New.ReferenceOTU630	GTTTCAGCAGCCGCGGTAATACGTAGGGGGCAAGCGTTATCCGGATTTACTGGGTGTAAAGGGAGCGTAGGCGGCGGTGCAAGTCAGAAGTGAAAGCCCAAGGCTTAACCATGGGACTGCTTTTGAAACTGTACGGCTGGATTGCAGGAGAGGTAAGTGGAATTCCTAGTGTAGCGGTGAAATGCGTAGATATTAGGAGGAACACCAGTGGCGAAGGCGGCTTACTGGACTGTAAATGACGCTGAGGCTCGAAAGCGTGGGGAGCAAACAGGATTAGATACCCTGGTAGTCCACGCGGTAAACGATGAATACTAGGTGTCAGGGAGCGAAGCTCTTTGGTGCCGCAGCAAACGCAGTAAGTATTCCACCTGGGGAGTACGTTCGCAAGAATGAAACTCA…	Bacteria	Firmicutes	Clostridia	Clostridiales	Lachnospiraceae	Coprococcus		0.346549	0.154181	0.0347018
New.ReferenceOTU669	GTGTCAGCCGCCGCGGTAACACCGGCGGCTCTAGTGGTAGCAGTTTTTATTGGGCCTAAAGCGTCCGTAGCCGGTTTATTAAGTCTCTGGTGAAATCTTGCAGCTTAACTGTGGGAATTGCTGGAGATACTAGTAGGCTTGAGATCGGGAGAGGTTAGAGGTACTCCCAGGGTAGAGGTGAAATTCTGTAATCCTGGGGGGACCGCCTGTGGCGAAGGCGTCTGACTGGAACGATTCTGACGGTGAGGGACGAAAGCTAGGGGCGCGAACCGGATTAGATACCCGGGTAGTCCTAGCTGTAAACGATGCGGACTTGGTGTTGGGATGGCTTTGGGCTGTTTCAGTGCCGAAGGGAAGCTGTTAAGTCCGCCGCCTGGGAAGTACGGTCGCAAGACTGAA…	Archaea	Euryarchaeota	Methanobacteria	Methanobacteriales	Methanobacteriaceae	Methanobrevibacter		3.12758	0.200198	0
New.ReferenceOTU69	GTGTCAGCAGCCGCGGTAATACGTATGGGGCAAGCGTTATCCGGATTTACTGGGTGTAAAGGGTGAGTAGGCGGCTTATTAAGTCATATGTGAAATTTCGGGGCTCAACCCCGAAACTGCATAAGAAACTGGTAAGCTAGAGTGCAGGAGAGGTAAGCGGAATTCCCAGTGTAGCGGTGAAATGCGTAGATATTGGGAGGAACACCGGTGGCGAAGGCGGCTTACTGGACTGAAACTGACGCTGAGTCACGAAAGCGTGGGGAGCAAACAGGATTAGATACCCTGGTAGTCCACGCCGTAAACGATGAGTGCTAGGTGTTGGAGGGAGACCTTCGGTGCCGCAGCAAACGCAATAAGCACTCCACCTGGGGAGTACGGCCGCAAGGCTGAAACTCAAAG…	Bacteria	Firmicutes	Clostridia	Clostridiales	Lachnospiraceae			1.26779	0.252345	0
New.ReferenceOTU697	GTGCCGGCAGCCGCGGTAATACGTAGGTGGCGAGCGTTGTCCGGATTTACTGGGTGTAAAGGGCGCGTAGGCGGGTAGGCAAGTCAGATGTGAAATCTCCGGGCTCAACCCGGAAACTGCATTTGAAACTGTCTATCTTGAGTATCGGAGAGGCAAGCGGAATTTCGTGTGTAGCGGTGAAATGCGTAGATATACGGAGGAACACCAGTGGCGAAGGCGGCTTGCTGGACGACAACTGACGCTGAGGCGCGAAAGCGTGGGGAGCAAACAGGATTAGATACCCTGGTAGTCCACGCCGTAAACGATGAATACTAGGTGTGGGGGGACTGACCCCCTCCGTGCCGCAGTTAACACAATAAGTATTCCACCTGGGGAGTACGGCCGCAAGGTTGAAACTTA…	Bacteria	Firmicutes	Clostridia	Clostridiales	Ruminococcaceae			0.845168	0.16215	0
New.ReferenceOTU708	GTGTCAGCAGCCGCGGTAATACGGAGGATTCAAGCGTTATCCGGATTTATTGGGTTTAAAGGGTGCGTAGGCGGTTTGATAAGTTGGAGGTGAAATGTTAGGGCTTAACCCTGAAACTGCCTCCAATACTGTTGAGCTAGAGAGTAGTTGCGGTAGGCGGAATGTATGGTGTAGCGGTGAAATGCATAGAGATCATACAGAACACCGATTGCGAAGGCAGCTTACCAAACTATATCTGACGTTGAGGCACGAAAGCGTGGGGAGCGAACAGGATTAGATACCCTGGTAGTCCACGCAGTAAACGATGATAACTCGCTGTCGGCGATACACAGTCGGTGGCTAAGCGAAAGCGATAAGTTATCCACCTGGGGAGTACGTTCGCAAGAATGAAACTTAAAG…	Bacteria	Bacteroidetes	Bacteroidia	Bacteroidales	Rikenellaceae			-2.89599	0.326322	0
New.ReferenceOTU719	GTGTCAGCAGCCGCGGTAATACGTAGGTGGCAAGCGTTGTCCGGAATGACTGGGCGTAAAGGGAGCGTAGGCGGCGCAACAAGTTAGGAGTGAAATCCCGAGGCTTAACCTCGGAACTGCTTTTAAAACTGTTGTGCTTGAGTGATGGAGAGGAAAGCGGAATTCCTAGTGTAGCGGTGGAATGCGTAGATATTAGGAGGAACACCAGAGGCGAAGGCGGCTTTCTGGACATTAACTGACGCTGATGCTCGAAAGGGGGGGGAGAAAAAAGGATTAGATACCCTGGTAGTCCACGCCGTAAACGATGGATACTAGATGCGGGAGGTATCGACTCCTTCCGTGTCGTCGCAAACGCACTAAGTATCCCGCCTGGGGAGTACGGCCGCAAGGTTGAAACTC…	Bacteria	Firmicutes	Clostridia	Clostridiales				0.934078	0.209432	0
New.ReferenceOTU733	GTGTCAGCAGCCGCTGTAATACGTAGGTGACAAGCGTTGTCCGGATTTACTGGGTGTAAAGGGTGCGTAGGCGGTCTGTTAAGTCAGCGGTAAAATTGCGGGGCTCAACCTCGCCGAGCCGTTGAAACTGGCTGACTTGAGTGGGCGAGAAGTACGCGGAATGCGTGGTGTAGCGGTGAAATGCATAGATATCACGCAGAACTCCGATTGCGAAGGCAGCGTACCGGCGCCCGACTGACGCTGAAGCACGAAGGCGTGGGTATCGAACAGGATTAGATACCCTGGTAGTCCACGCAGTAAACGATGAATGCTAGTTGTCCGGGACGATTGAGTCCTGGGTGACACAGCGAAAGCGTTAAGCATTCCACCTGGGGAGTACGCCGGCAACGGTGAAACTCA…	Bacteria	Bacteroidetes	Bacteroidia	Bacteroidales	S24-7			-2.33284	0.199535	0
New.ReferenceOTU741	GTGTCAGCAGCCGCGGTAATACGTAGGGGGCGAGCGTTGTCCGGAATGACTGGGCGTAAAGGGAGTGTAGGCGGCATTGTAAGTTAAGTGTGAAAGCCCGAGGCTTAACCACGGAAGTGCACTTAAAACTGCAAAGCTGGAGTGTGGGAGAGGTAAGCGGAATTCCTAGTGTAGCGGTGGAATGAGTAGATATTAGGAGGAACACCGGAGGCGAAGGCGGCTTACTGGACCATAACTGACGCTGAGGCTCGAAAGCGTGGGGAGCAAACAGGATTAGATACCCTGGTAGTCCACGCCCTAAACGATGGATACTAGACGAAGGCAGGAAAACCTGTCTGTGTCGAAGCAAACGCGATAAGTATCCCGCCTGGGGAGTACGGCCGCAAGGTTGAAACTCAA…	Bacteria	Firmicutes	Clostridia	Clostridiales				1.46765	0.145854	0
New.ReferenceOTU744	GTGCCAGCAGCCGCGGTAATACGTAGGAGGCAAGCGTTGTCCGGAATGACTGGGCGTAAAGGGTGCGTAGGCGGCTTTTCAAGTTGGTAGCGTAATTCCGGGGCTTAACTTCGGCGCTACTACCAAAACTGTTAAGCTTGAGTGCAGGAGAGGTAAGTGGAATTCCTAGTGTAGCGGTGGAATGCGTAGATATTAGGAGGAACACCAGTGGCGAAGGCGACTTACTGGACTGTAACTGACGCTGAGGCACGAAAGCGTGGGGAGCAAACAGGATTAGATACCCTGGTAGTCCACGCTGTAAACGATGAATACTAGGTGTGGGAGGTATCGACTCCTTCCGTGCCGCAGTTAACACAATAAGTATTCCGCCTGGGGAGTACGGCCGCAAGGTTGAAACTC…	Bacteria	Firmicutes	Clostridia	Clostridiales				0.449728	0.157236	0.00690511
New.ReferenceOTU747	GTGTCAGCAGCCGCGGTAATACGTAGGGGGCAAGCGTTATCCGGATTTACTGGGTGTAAAGGGAGCGTAGACGGAACGCCAAGTCTGATGTGAAAGAGCGGGGCCCAACCCCGAAGCGGCATTGGAAACTGGTGAACTGGAGTGCCGGAGGGGTAAGCGGAATTCCTAGTGTAGCGGTGAAATGCGTAGATATTAGGAGGAACACCAGTGGCGAAGGCGGCTTACTGGACGGCAACTGACGTTGAGGCTCGAAGGCGTGGGGAGCAAACAGGATTAGATACCCTGGTAGTCCACGCGGTAAACGATGAATACTAGGTGTCGGGTGTCGAGGACGCCCGGTGCCGCAGCAAACGCAGTAAGTATTCCACCTGGGGAGTACGTTCGCAAGAATGAAACTCA…	Bacteria	Firmicutes	Clostridia	Clostridiales	Lachnospiraceae	Blautia		0.427355	0.171503	0.0263639
New.ReferenceOTU763	GTGTCAGCAGCCGCGGTAATACGTAGGTGGCAAGCGTTATCCGGATTTACTGGGTGTAAAGGGCGTGTAGGCGGGATTGCAAGTCAGATGTGAAAACCACGGGCTCAACCTGTGGCCTGCATTTGAAACTGTAGTTCTTGAGTACTGGAGAGGCAAGCGGAATTCCTAGTGTAGCGGTGAAATGCGTAGATATTAGGAGGAACACCAGTGGCGAAGGCGGCTTGCTGGACAGCAACTGACGCTGAGGCGCGAAAGCGTGGGGAGCAAACAGGATTAGATACCCTGGTAGTCCACGCCTTAAACGATGGATACTAAGTGTGGGGGGTCTGACCCCCTCCGTGCTGCAGTTAACACAATAAGTATCCCACCTGGGGAGTACGATCGCAAGGTTGAAACTCA…	Bacteria	Firmicutes	Clostridia	Clostridiales	Ruminococcaceae	Oscillospira		1.79702	0.154785	0
New.ReferenceOTU767	GTGTCAGCAGCCGCGGTAATACGTAGGGGGCAAGCGTTATCCGGATTTACTGGGTGTAAAGGGAGCGTAGACGGTATGGTAAGTCTGATGTGAAAACCCGGGGCCCAACCCCGGGAGTGCATTGGAAACTATCAAACTGGAGTGCCGGAGAGGTAAGCGGAATTCCTAGTGTAGCGGTGAAATGCGTAGATATTAGGAGGAACACCAGTGGCGAAGGCGGCTTACTGGACGGTGACTGACGTTGAGGCTCGAAAGCGTGGGGAGCAAACAGGATTAGATACCCTGGTAGTCCACGCCGTAAACGATGACTACTAGGTGTCGGGTGGCAAAGCCATTCGGTGCCGCAGCCAACGCAATAAGTAGTCCACCTGGGGAGTACGTTCGCAAGAATGAAACTCA…	Bacteria	Firmicutes	Clostridia	Clostridiales	Lachnospiraceae			1.39894	0.158653	0
New.ReferenceOTU771	GTGTCAGCAGCCGCGGTAATACGTAGGGGGCAAGCGTTATCCGGATTTACTGGGTGTAAAGGGAGCGTAGACGGCAGGGCAAGTCTGAAGTGAAAGGCCGGGGCTCAACCCCGTAACTGCTTTGGAAACTGTCCGGCTGGAGTGCAGGAGAGGTAAGCGGAATTCCTAGTGTAGCGGTGAAATGCATAGATATTAGGAGGAACACCAGCGGCGAAGGCGGCTTACTGGACTGTAACTGACGTTGAGGCTCGAAGGCGTGGGGAGCAAACAGGATTAGATACCCTGGTAGTCCACGCGGTAAACGATGATCACTAGGTGTCGGGCGGTAAGGCCGTCCGGTGCCGCAGCCAACGCAGTAAGTGATCCACCTGGGGAGTACGTTCGCAAGAATGAAACTCA…	Bacteria	Firmicutes	Clostridia	Clostridiales				2.2254	0.238904	0
New.ReferenceOTU782	GTGTCAGCAGCCGCGGTAACACGTGGGGGGCGAGCGTTGTCCGGAATTATTGGGCGTAAAGGCACGCAGGCGGCCCCTTAGGCTGTTGATGAAAGTGCTGGGCCCAACCCAGTGATGTTCAACAGGACCGAGGGGCTCGGGTGCCAGAGAGGCAGGCAGAATTCCTGGTGTAGCGGTGAAATGGGCAGAGATCAGGAGGAATACCAGAGGCGAAGGGGGCCTGCTGGCTGGCAACCGACGCTCAGGTGCGAAAGCGTGGGGAGCGAACAGGATTAGATACCCTGGTAGTCCACGCCGTAAACGATGGATGCCAGGCCCCGGGAGTTTATTTCGGGGCCGAAGCCAACGCATGAAGCATCCCGCCTGGGGAGTACGGCCGCAAGGCTGAAACTCAAAGGA…	Unassigned							1.20443	0.152242	0
New.ReferenceOTU787	GTGTCAGCAGCCGCGGTAATACGAAGGGTGCGAGCGTTGTTCGGAATTACTGGGCGTAAAGGGTGAGTAGGCGGTTTAGTAAGATAGCGGTGAAATGCCAGAGCTTAACTTTGGAATTGCCGTTATAACTATTAAGCTAGAGTGACAGAGAGGATATTGGAATACCCAGTGTAGAGGTGAAATTCGTAGATATTGGGTAGAACACCGGTGGCGAAGGCGAGTATCTGGCTGTAGACTGACGCTGAGGCACGAAAGCATGGGGATCAAACAGGATTAGATACCCTGGTAGTCCATGCTGTAAACGATGAATGCTAGTTGTTGGTAGGGATCAGTGACGAAGCAAACGCGATAAGCATTCCGCCTGGGGAGTACGGCCGCAAGGTTAAAACTCAAATAAAT…	Bacteria	Proteobacteria	Alphaproteobacteria	RF32				-2.0355	0.186975	0
New.ReferenceOTU794	GTGTCAGCAGCCGCGGTAATACGTAGGGGGAGAGCGTTATCCGGAATTACTGGGTGTAAAGGGAGCGTAGACGGCGAGGCAAGTCTGGAGTGAAAGCCCGCGGCTTAACCGCGGGACTGCTCTGGAAACTGTCAGGCTAGAGTGCGGGAGAGGCAAGCGGAATTCCTGGTGTAGCGGTGAAATGCGCAGATATCAGGAGGAACACCGGTGGCGAAGGCGGCTTGCTGGACCGTAACTGACGTTGAGGCTCGAAAGCGTGGGGAGCAAACAGGATTAGATACACTGGTAGTCCACGCCGTAAACGATGATTACCAGGTGCCGGGGCCCCAAGGGGCGTCGGTGCCGGCGCAAACGCATTAAGTAATCCACCTGTGGAGTACGTTCGCAAGAATGAAACTC…	Bacteria	Firmicutes	Clostridia	Clostridiales				-0.933229	0.150199	0
New.ReferenceOTU799	GTGTCAGCAGCCGCGGTAATACGTAGGGGGCAAGCGTTATCCGGATTTACTGGGTGTAAAGGGAGCGTAGACGGCATGGCAAGTCTGAAGTGAAAGCCTGTGGCTTAACCGCAGGACTGCTTTGGAAACTGCTGAGCTGGAGTGCCGGAGAGGTAAGCGGAATTCCTGGTGTAGCGGTGAAATGCGTAGATATCAGGAAGAACACCAGTGGCGAAGGCGGCTTACTGGACGGTAACTGACGTTGAGGCTCGAAAGCGTGGGGAGCAAACAGGATTAGATACCCTGGTAGTCCACGCGGTAAACGATGATTGCTAGGTGTAGGTGGGTATGGACCCATCGGTGCCGCAGCCAACGCAGTAAGCAATCCACCTGGGGAGTACGTTCGCAAGAATGAAACTT…	Bacteria	Firmicutes	Clostridia	Clostridiales				1.14624	0.164909	0
New.ReferenceOTU80	GTGTCAGCAGCCGCGGTAATACGTAGGGGGCAAGCGTTATCCGGATTTACTGGGTGTAAAGGGAGCGCAGGCGGCAGTGCAAGTCAGAAGTGAAAGCCCGCGGCTCAACTGCGGGACTGCTTTTGAAACTGTACAGCTAGATTGCAGGAGAGGTAAGTGGAATTCCTAGTGTAGCGGTGAAATGCGTAGATATTAGGAGGAACACCAGTGGCGAAGGCGGCTTACTGGACTGTAAATGACGCTGAGGCTCGAAAGCGTGGGGAGCAAACAGGATTAGATACCCTGGTAGTCCACGCGGTAAACGATGAATACTAGGTGTCAGGGAGCAAAGCTCTTTGGTGCCGCAGCAAACGCAATAAGTATTCCACCTGGGGAGTACGTTCGCAAGAATGAAACTCA…	Bacteria	Firmicutes	Clostridia	Clostridiales	Lachnospiraceae	Coprococcus		1.16754	0.14884	0
New.ReferenceOTU800	GTGTCAGCAGCCGCGGTAATACGTAGGTGGCGAGCGTTGTCCGGAATGACTGGGCGTAAAGGGAGCGTAGGTTGCGATTTAAGTTAGATGTGAAAGCCCGTGGCTCAACTACGGAATAGCATTTAAAACTGGATTGCTAGAGTACAGGAGGGGTAAGCGGAATTTCTAGTGTAGCGGTGGAATGCGTAGATATTAGGAAGAACACCAGAGGCGAAGGCGGCTTACTGGACTGCAACTGACACTGAGGCTCGAAAGCGTGGGGAGCAAACAGGATTAGATACCCTGGTAGTCCACGCCCTAAACGATGGATACTAAACGTGGGAGGTATCGACTCCTTCCGTGTTGAAGCAAACGCGATAAGTATCCCGCCTGGGGAGTACGGCCGCAAGGTTGAAACTC…	Bacteria	Firmicutes	Clostridia	Clostridiales				0.972447	0.211808	0
New.ReferenceOTU866	GTGTCAGCAGCCGCGGTAATACGTAGGGGGCGAGCGTTGTCCGGAATGATTGGGCGTAAAGGGCGCGTAGGCGGCCTGGTAAGTCAGGGGTGAAAGTCCCGCATTTAATGTGGGAAGTGCCCATGATACTGTTAGGCTGGAGTGCAGGAGAGGAAAGCGGAATTACCGGTGTAGCGGTGAAATGCGTAGAGATCGGTAGGAACACCAGTGGCGAAGGCGGCTTTCTGGACTGTAACTGACGCTGAGGCGCGAAAGCGTGGGGAGCAAACAGGATTAGATACCCTGGTAGTCCACGCGGTAAACGATGAATGCTAGGTGTAGGAGGTATCGACCCCTTCTGTGCCGGAGTAAACACAATAAGCATTCCGCCTGGGGAGTACGGCCGCAAGGTTGAAACTC…	Bacteria	Firmicutes	Clostridia	Clostridiales				1.1685	0.304063	0
New.ReferenceOTU897	GTGTCAGCAGCCGCGGTAACACGTAGGGGGCGAGCGTTATCCGGATTCATTGGGCGTAAAGCGCGCGTAGGCGGCTTATTTGGTCGAGGGTCTAAGCCCGGGGCTCAACCCCGGATCGCTCTCGATACCGATAGGCTTGAGTCTGGTAGGGGAAGGCGGAACTCCCAGTGTAGCGGTGGAATGCGCAGATATTGGGAGGAACACCGGTGGCGAAGGCGGCCTTCTGGGCCATGACTGACGCTCAGGCGCGAAAGCTAGGGGAGCAAACAGGATTAGATACCCTGGTAGTCCTAGCCGTAAACGATGATCACTAGGTGTGGGGGTCTTCACCTCCGTGCCGCAGCTAACGCATTAAGTGATCCGCCTGGGGAGTACGGCCGCAAGGCTAAAACTCAAATA…	Bacteria	Actinobacteria	Coriobacteriia	Coriobacteriales	Coriobacteriaceae			0.665339	0.19521	0.00362452
New.ReferenceOTU918	GTGTCAGCAGCCGCGGTAATACATAGGGAGCAAGCGTTATCCGGAATTATTGGGTGTAAAGGGTGCGTAGACGGGAAATTAAGTTAGTTGTGAAATCCCTTGGCTTAACTGAGGAACTGCAACTAAAACTGGTTTTCTTGAGTACTGGAGAGGAAAGTGGAATTCCTAGTGTAGCGGTGAAATGCGTAGATATTAGGAGGAACACCAGTGGCGAAGGCGACTTTCTGGACAGTAACTGACGTTGAGGCACGAAAGTGTGGGGAGCAAACAGGATTAGATACCCTGGTAGTCCACACTGTAAACGATGGATACTAGGTGTAGGGTGTATTAAGCACTCTGTGCCGCCGCAAACGCATTAAGTATCCCACCTGGGGAGTACGACCGCAAGGTTGAAACTCA…	Bacteria	Firmicutes	Clostridia	Clostridiales				-2.13566	0.2627	0
New.ReferenceOTU945	GTGTCAGCAGCCGCGGTAATACGTAGGGAGCGAGCGTTATCCGGATTTATTGGGTGTAAAGGGCGCGTAGACGGTATAGCAAGTTGGTTGTGAAATCCCGAGGCTCAACTTCGGAACTGCAATCAAAACTGCTTAACTTGAGTGTGGGAGAGGAAAGCGGAATTCCTAGTGGAGCGGTGAAATGCGTAGATATTAGGAGGAACACCAGTGGCGAAGGCGGCTTTCTGGACCATAACTGACGTTGAGGCGCGAAAGTGTGGGGAGCAAACAGGATTAGATACCCTGGTAGTCCACACCGTAAACGATGGATACTAGGTGTAGGATGGATTAAACCGTTCTGTGCCGGCGTAAACACAATAAGTATCCCACCTGAGTAGTACGACCGCAAGGTTAAAACTT…	Bacteria	Firmicutes	Clostridia	Clostridiales				2.52818	0.192208	0
New.ReferenceOTU95	GTGTCAGCAGCCGCGGTAATACGTAGGGAGCGAGCGTTGTCCGGAATTACTGGGTGTAAAGGGAGCGCAGGCGGGATGGCAAGTCAGATGTGAAATACACGGGTTCAAGCTGTGGATTGCATTTGAAACTGTGATCCTTGAGTGAAGTAGAGGTAAGCGGAATTCCTGGTGTAGCGGTGAAATGCGTAGATATCAGGAGGAACATCGGTGGCGAAGGCGGCTTACTGGGCTTTAACTGACGCTGAGGCTCGAAAGCGTGGGGAGCAAACAGGATTAGATACCCGGGTAGTCCACGCTGTAAACGATGATGACTAGGTGTGGGGGGACTGACCCCTTCCGTGCCGGAGCAAACGCAATAAGTCATCCACCTGGGGAGTACGGCCGCAAGGTTGAAACTTA…	Bacteria	Firmicutes	Clostridia	Clostridiales	Ruminococcaceae	Ruminococcus		1.30848	0.202477	0
New.ReferenceOTU951	GTGTCAGCCGCCGCGGTAATACGTATGGTGCAAGCGTTATCCGGATTTACTGGGTGTAAAGGGAGCGCAGGTGGCATGGCAAGCCAGAAGTGAAAGCCCGGGGCTCAACCGCGGGACTGCTTTTGGAACTGTTGTGCTGGAGTGCAGGAGGGGTAAGCGGAATTCCTGGTGTAGCGGTGAAATGCGTAGATATCAGGAGGAACACCGGTGGCGAAGGCGGCTTACTGGACTGTAACTGACACTGAGGCTCGAAGGCGTGGGGAGCAAACAGGATTAGATACCCTGGTAGTCCACGCGGTAAACGATGAATACCAGGTGTTGGGGGGCAAAGCCTCCCGGTGCCGTCGCAAACGCAGTAAGTATTCCACCTGGGGAGTACGTTCGCAAGAATGAAACTCA…	Bacteria	Firmicutes	Clostridia	Clostridiales				1.10862	0.194237	0
New.ReferenceOTU98	GTGTCAGCAGCCGCGGTAATACGTAGGGTGCGAGCGTTAATCGGAATTACTGGGCGTAAAGGGTGTGCAGGCGGTTCGATAAGACAGAGGTGAAATCCCCGGGCTTAACCTGGGAGGGTCCTATGTGACTGTCGGACTAGAGTGTCTCAGAGGGGGGTGGAATTCCACGTGTAGCAGTGAAATGCGTAGATATGTGGAAGAACACCGAAGGCGAAGGCAGCCCCCTGGGAGGCCACTGACGCTCATACACGAAAGCGTGGGGAGCAAACAGGATTAGATACCCTGGTAGTCCACGCCCTAAACGATGTCAACTGGTTGTTGGTGGAGCGATTCATCAGTAACAGAAGCCAACGCGTGAAGTTGACCGCCTGGGAAGTACGGTCGCAAGACTAAAACTCA…	Bacteria	Proteobacteria	Betaproteobacteria	Burkholderiales				0.344353	0.130286	0.00526531
