# Supplementary material for: Breeding farm, level of feeding and presence of antibiotics in the feed influence rabbit cecal microbiota
Source: Anim Microbiome. 2020 Nov 2;2:40. doi: 10.1186/s42523-020-00059-z (PMC7807820; doi:10.1186/s42523-020-00059-z)
Supplement: Supplementary file 8 — Additional file 8: Table S2. OTUs differentially represented between feeding regimes within farms. [file 42523_2020_59_MOESM8_ESM.xlsx]

## Sheet: Farm A
OTU ID	Sequence	Kingdom	Phylum	Class	Order	Family	Genus	Species	Estimated difference R - AL	SE of the difference	P value
208769	GTGTCAGCAGCCGCGGTAATACGTAGGGAGCGAGCGTTGTCCGGATTTACTGGGTGTAAAGGGCGTGTAGGCGGGATTACAAGTCAGATGTGAAATCCCGGGGCTTAACCCCGGAACTGCATTTGAAACTGTAGTTCTTGAGTACTGGAGAGGCAGACGGAATTCCTAGTGTAGCGGTGAAATGCGTAGATATTAGGAGGAACACCAGTGGCGAAGGCGGTCTGCTGGACAGCAACTGACGCTGAGGCGCGAAAGCGTGGGGAGCAAACAGGATTAGATACCCTGGTAGTCCACGCTGTAAACGATGGATACTAGGTGTGCGGGGACTGACCCCCTGCGTGCCGCAGTTAACACAATAAGTATCCCACCTGGGGAGTACGATCGCAAGGTTGAAACTCA…	Bacteria	Firmicutes	Clostridia	Clostridiales	Ruminococcaceae			0.429566	0.133611	0
209947	GTGTCAGCAGCCGCGGTAATACGTAGGGGGCAAGCGTTGTCCGGAATGACTGGGCGTAAAGGGAGTGTAGGCGGCACAGCAAGTTATATGTGAAAAGACGAGGCTCAACTTCGGACCTGCATATAAAACTACTGAGCTGGAGTGCAGGAGAGGTAAGCGGAATTCCTAGTGTAGCGGTGGAATGCGTAGATATTAGGAGGAACACCAGAGGCGAAGGCGGCTTACTGGACTGTAACTGACGCTGAGGCTCGAAAGCGTGGGGAGCAAACAGGATTAGATACCCTGGTAGTCCACGCCCTAAACGATGGATACTAGACGAAGGTGGACAAAAACATCTGTGTCGAAGCAAACGCGATAAGTATCCCGCCTGGGGAGTACGGCCGCAAGGTTGAAACTCAA…	Bacteria	Firmicutes	Clostridia	Clostridiales				0.340163	0.0993204	0
211458	GTGTCAGCAGCCGCGGTAATACGTAGGTGGCAAGCGTTGTCCGGATTTACTGGGTGTAAAGGGCGTGTAGGCGGGTCAATAAGTCAGATGTGAAATACCGAGGCTTAACTTCGGAACTGCAACTGAAACTGATGATCTTGAGTGCTGGAGAGGAAAGTGGAATTCCTAGTGTAGCGGTGAAATGCATAGAGATTAGGAGGAACACCAGTGGCGAAGGCGGCTTTCTGGACAGTAACTGACGCTGAGGCGCGAAAGCGTGGGGAGCAAACAGGATTAGATACCCTGGTAGTCCACGCCGTAAACGATGGATACTAGGTGTAGGGGGTATAAACTCCCTCTGTGCCGCAGCAAACGCAATAAGTATCCCACCTGGGGAGTACGACCGCAAGGTTGAAACTC…	Bacteria	Firmicutes	Clostridia	Clostridiales	Ruminococcaceae			0.385273	0.125101	0.0225238
268410	GTGTCAGCAGCCGCGGTAATACGTAGGGAGCAAGCGTTATCCGGAATTATTGGGTGTAAAGGGTGCGTAGACGGGATAACAAGTTGGTTGTGAAACCCCTCGGCTCAACTGAGGAACTGCAACCAAAACTATTATTCTTGAGTGCAGGAGAGGAAAGTGGAATTCCTAGTGTAGCGGTGAAATGCGTAGATATTAGGAAGAACACCGGTGGCGAAGGCGACTTTCTGGACTGTAACTGACGTTGAGGCACGAAAGTGTGGGGAGCAAACAGGATTAGATACCCTGGTAGTCCACACTGTAAACGATGGATACTAGGTGTAGGAGGTATTAATACTTCTGTGCCGTCGCAAACGCAATAAGTATCCCACCTGGGGAGTACGACCGCAAGGTTGAAACTCA…	Bacteria	Firmicutes	Clostridia	Clostridiales				-0.449837	0.153836	0.037098
313524	GTGTCAGCAGCCGCGGTAATACGTAGGTGGCGAGCGTTATCCGGAATTACTGGGCGTAAAGGGTGTGTAGGCGGGACTGCAAGTCAGATGTGAAAATTACGGGCTCAACCCGTAACCTGCATTTGAAACTGTGGTTCTTGAGAGCCGGAGGGGTAAATGGAATTCCCAGTGTAGCGGTGAAATGCGTAGATATTGGGAGGAACACCAGTGGCGAAGGCGATTTACTGGACGGCAACTGACGCTGAGACACGAAAGTGTGGGGAGCAAACAGGATTAGATACCCTGGTAGTCCACACCGTAAACGATGAATGCTAGGTGTAGGGGAGCAATCCTCTGTGCCGGAGTTAACACAATAAGCATTCCGCCTGGGGAGTACGGCCGCAAGGTTGAAACTCAAAT…	Bacteria	Firmicutes	Clostridia	Clostridiales	Ruminococcaceae			0.507027	0.130457	0.0225238
321979	GTGTCAGCAGCCGCGGTAATACGTAGGGAGCAAGCGTTATCCGGAATGACTGGGCGTAAAGGGTGCGTAGGTGGTCTTGCAAGTTGGTAGCGTAATCCCGGGGCTCAACTTCGGAACTACTACCAAAACTGCAGGACTTGAGTGCAGGAGGGGCAGATGGAATTCCCAGTGTAGCGGTGGAATGCGTAGATATTGGGAAGAACACCGGTGGCGAAGGCGATCTGCTGGACTGTAACTGACACTGAGGCACGAAAGCGTGGGGAGCAAACAGGATTAGATACCCTGGTAGTCCACGCCGTAAACGATGAATACTAGGTGTAGGGGGTATCGACTCCCTCTGTGCCGTCGCAAACGCATTAAGTATTCCGCCTGGGGACTACGGCCGCAAGGTTGAAACCT…	Bacteria	Firmicutes	Clostridia	Clostridiales				0.449137	0.13606	0.037098
352489	GTGTCAGCAGCCGCGGTAATACGTAGGGGGCAAGCGTTATCCGGATTTACTGGGTGTAAAGGGAGCGTAGACGGCGAGACAAGTCTGAAGTGAAAAGCCCGGGCTCAACCCGGGAGGTGCTTTGGAAACTGCCTGGCTGGAGTGCTGGAGAGGTAAGCGGAATTCCTAGTGTAGCGGTGAAATGCGTAGATATTAGGAAGAACACCAGTGGCGAAGGCGGCTTACTGGACAGTAACTGACGTTGAGGCTCGAAGGCGTGGGGAGCAAACAGGATTAGATACCCTGGTAGTCCACGCGGTAAACGATGAATACTAGGTGTTGGTGGGCAAAGCCCATCGGTGCCGCCGCAAACGCAATAAGTATTCCACCTGGGGAGTACGTTCGCAAGAATGAAACTCA…	Bacteria	Firmicutes	Clostridia	Clostridiales	Lachnospiraceae			-0.39768	0.128983	0.0225238
4346168	GTGTCAGCAGCCGCGGTAATACGTAGGTGGCGAGCGTTATCCGGATTTATTGGGCGTAAAGCGTCCGCAGCCGGTTTTATAAGTCTAGAATTAAAGCCTGGAGCTCAACTCCAGTTCGTTTTAGAAACTGTAAGACTCGAGTGTGGTAGAGGCAAATGGAATTTCTAGTGTAGCGGTAAAATGCGTAGATATTAGAAGGAACACCAGTGGCGAAGGCGATTTGCTGGGCCATCACTGACGGTCAGGGACGAAAGCGTGGGGAGCAAATAGGATTAGATACCCTAGTAGTCCACGCCGTAAACGATGAGTACTAAGTGTCGGGCAACCGGTGCTGAAGTTAACACATTAAGTACTCCGCCTGAGTAGTACGGTCGCAAGGCTGAAACTCAAATAAATTGA…	Bacteria	Tenericutes	Mollicutes	RF39				-0.663435	0.172832	0.0225238
443620	GTGTCAGCAGCCGCGGTAATACGTAGGTGGCAAGCGTTATCCGGATTTATTGGGTGTAAAGGGCGTGTAGGCGGGATTGCAAGTCAGATGTGAAAACCAGAGGCTCAACCTCTGGCCTGCATTTGAAACTGTAGTTCTTGAGTGCTGGAGAGGCAATCGGAATTCCGTGTGTAGCGGTGAAATGCGTAGATATACGGAGGAACACCAGTGGCGAAGGCGGATTGCTGGACAGTAACTGACGCTGAGGCGCGAAAGCGTGGGGAGCAAACAGGATTAGATACCCTGGTAGTCCACGCCGTAAACGATGGATACTAGGTGTGGGGGGACTGACCCCCTCCGTGCCGCAGCAAACGCAATAAGTATCCCACCTGGGGAGTACGATCGCAAGGTTGAAACTCA…	Bacteria	Firmicutes	Clostridia	Clostridiales	Ruminococcaceae	Oscillospira		0.428628	0.124499	0.0225238
644244	GTGTCAGCAGCCGCGGTAATACGTAGGGGGCGAGCGTTGTCCGGAATTACTGGGCGTAAAGGGTGCGTAGGCGGTTTGGTAAGTTGGATGTGAAATACCCGGGCTTAACTTGGGGGGTGCATCCAATACTGCTGAACTTGAGTGCAGGAGAGGAAAGCGGAATTCCTAGTGTAGCGGTGAAATGCGTAGATATTAGGAGGAACACCAGCGGCGAAGGCGGCTTTCTGGACTGTAACTGACGCTGAGGCACGAAAGCGTGGGGAGCAAACAGGATTAGATACCCTGGTAGTCCACGCCGTAAACGATGAATACTAGGTGTAGGGGGTATAGACTCCCTCTGTGCCGCAGCAAACGCAATAAGTATTCCGCCTGGGGAGTACGGCCGCAAGGTTGAAACTC…	Bacteria	Firmicutes	Clostridia	Clostridiales				0.449754	0.131468	0.0225238
New.ReferenceOTU0	GTGTCAGCAGCCGCGGTAATACGTAGGTGGCGAGCGTTGTCCGGAATTACTGGGTGTAAAGGGCGTGTAGGCGGAGCAGCAAGTCAGATGTGAAATCTTCGGGCTTAACCCGGAAACTGCATTTGAAACTGTTGTCCTTGAGTATCGGAGAGGCAGGCGGAATTCCTAGTGTAGCGGTGAAATGCGTAGATATTAGGAGGAACACCAGTGGCGAAGGCGGCCTGCTGGACGACAACTGACGCTGAGGCGCGAAAGCGTGGGGAGCAAACAGGATTAGATACCCTGGTAGTCCACGCTGTAAACGATGAATACTAGGTGTGGGGGGACTGACCCCCTCCGTGCCGGAGTTAACACAATAAGTATTCCACCTGGGGAGTACGACCGCAAGGTTGAAACTTA…	Bacteria	Firmicutes	Clostridia	Clostridiales	Ruminococcaceae			0.830979	0.1372	0
New.ReferenceOTU1072	GTGTCAGCCGCCGCGGTAATACGTAGGTGGCGAGCGTTATCCGGAATTACTGGGTGTAAAGGGTGTGTAGGCGGGGAGTTAAGTCAGATGTGAAAATTATGGGCTCAACCCATGACCTGCGTCTGAAACTGACTTTCTTGAGAGTGGGAGAGGTAAACGGAATTCCCGGTGTAGCGGTGAAATGCGTAGATATCGGGAGGAACACCGGTGGCGCAGGCGTTTTACTGGGCCACAACTGACGCTGAGACACGAAAGCGTGGGGAGCAAACAGGATTAGATACCCTGGTAGTCCACGCTGTAAACGATGAATGCTAGGTGTAGGGGTCGTAGGACTTCTGTGCCGAAGTTAACACAATAAGCATTCCACCTGGGGAGTACGGCCGCAAGGTTGAAACTCAA…	Bacteria	Firmicutes	Clostridia	Clostridiales	Ruminococcaceae			0.614672	0.141277	0
New.ReferenceOTU1085	GTGTCAGCAGCCGCGGTAATACGTAGGTGGCAAGCGTTGTCCGGATTTACTGGGTGTAAAGGGCGTGTAGGCGGGAAGGCAAGTCAGATGTGAAATCCCGGGGCTTAACTCCGGAACTGCATTTGAAACTGTTTTTCTTGAGTACTGGAGAGGCAGACGGAATTCCTAGTGTAGCGGTGAAATGCGTAGATATTAGGAGGAACACCAGTGGCGAAGGCGGTCTGCTGGACAGCAACTGACGCTGAGGCGCGAAAGCGTGGGGAGCAAACAGGATTAGATACCCTGGTAGTCCACGCTGTAAACGATGGATACTAGGTGTGCGGGGACTGACCCCCTGCGTGCCGCAGTTAACACAATAAGTATCCCACCTGGGGAGTACGATCGCAAGGTTGAAACTCA…	Bacteria	Firmicutes	Clostridia	Clostridiales	Ruminococcaceae			0.408928	0.12952	0.0225238
New.ReferenceOTU1154	GTGTCAGCAGCCGCGGTAATACGTATGGAGCAAGCGTTATCCGGATTTACTGGGTGTAAAGGGAGCGTAGGCGGCGCCGCAAGTCTGATGTGAAAACCCGGGGCCCAACCCCGGGAGTGCATTGGAAACTGCGGTGCTGGAGTGTCGGAGGGGTAAGTGGAATTACTAGTGTAGCGGTGAAATGCGTAGATATTAGGAGGAACACCGGTGGCGAAGGCGGCTTACTGGACGACAACTGACGCTGAGGCTCGAAAGCGTGGGGAGAAAACAGGATTAGATACCCTGGTAGGCCACGCCGTAAACGATGAATACTAGGTGTCGGCGGGCAAAGCCCGTCGGTGCCGCAGCAAACGCAGTAAGTATTCCACCTGGGGAGTACGTTCGCAAGAATGAAACTCA…	Bacteria	Firmicutes	Clostridia	Clostridiales	Lachnospiraceae			-0.602305	0.188305	0.0225238
New.ReferenceOTU1266	GTGCCAGCAGCCGCGGTAATACGTAGGGAGCGAGCGTTGTCCGGAATTACTGGGTGTAAAGGGAGCGTAGGCGGGATTGCAAGTCAGATGTGAAATTTATGGGCTCAACCCATAACGTGCATTTGAAACTGTAGTTCTTGAGTGAAGTAGAGGTAAGCGGAATTCCTAGTGTAGCGGTGAAATGCGTAGATATTAGGAGGAACATCAGTGGCGAAGGCGGCTTACTGGGCTTTAACTGACGCTGAGGCTCGAAAGCGTGGGGAGCAAACAGGATTAGATACCCTGGTAGTCCACGCCGTAAACGATGATTACTAGGTGTGGGGGGACTGACCCCTTCCGTGCCGCAGTTAACACAATAAGTAATCCACCTGGGGAGTACGACCGCAAGGTTGAAACTCA…	Bacteria	Firmicutes	Clostridia	Clostridiales	Ruminococcaceae			-0.465484	0.162432	0.0225238
New.ReferenceOTU1353	GTGTCAGCAGCCGCGGCAATACGTAGGGGGCGAGCGTTGTCCGGAATCATTGGGCGTAAAGCGCGCGCAGGCGGTCAGAGAGGCTTTTTGTAAAAGGCCCGGGCCCACCCCGGGTAAGCAGGCAGAACCAGCTGACTAGAGTGCTCTAGAGGCAGGCAGAATTCCTGGTGTAGTGGTGAAATACGCAGAGATCAGGAGGAATACCGGAGGCGAAGGCGGCCTGCTGGAGAGAGACTGACGCTCAGGCGCGAGAGCGTGGGGAGCAAACAGGATTAGATACCCTGGTAGTCCACGCCGTAAACGATGAATGCTAGGCACTGGAGTTTTTTTCAGCGCCGCAGCTAACGCGATAAGCATTCCGCCTGGGGAGTACGGCCGCAAGGCTTAAACTCAAAGGAA…	Unassigned							-0.748192	0.199382	0.0225238
New.ReferenceOTU1360	GTGTCAGCAGCCGCGGTAATACATAGGGAGCAAGCGTTATCCGGAATTATTGGGTGTAAAGGGTGCGTAGACGGGATAGCAAGTTAGTTGTGAAATCCCTCGGCTTAACTGAGGAACTGCAACTAAAACTACAATTCTTGATTGTTGGAGAGGAAAGTGGAATTCCTAGTGTAGCGGTGAAATGCGTAGATATTAGGAGGAACACCAGTGGCGAAGGCGACTTTCTGGACAATAACTGACGTTGAGGCACGAAAGTGTGGGGAGCAAACAGGATTAGATACCCTGGTAGTCCACACTGTAAACGATGGATACTAGGTGTAGGGTGTATTAAGCATTCTGTGCCGTCGCAAACGCATTAAGTATCCCACCTGGGGAGTACGACCGCAAGGTTGAAACTCA…	Bacteria	Firmicutes	Clostridia	Clostridiales				-0.778284	0.194569	0.0225238
New.ReferenceOTU1428	GTGTCAGCAGCCGCGGTAATACGTAGGGAGCGAGCGTTGTCCGGAATTACTGGGTGTAAAGGGAGTGCAGGCGGGACTGCAAGTCAGATGTGAAATGTATGGGCTCAACCCGTAACTTGCATTTGAAACTGTAGTTCTTTAGTGAAGTAGAGGTAAGCGGAATTCCTAGTGTAGCGGTGAAATGCGTAGATATTAGGAGGAACATCAGTGGCGAAGGCGGCTTACTGGGCTTTAACTGACGCTGAGGCTCGAAAGCGTGGGGAGCAAACAGGATTAGATACCCTGGTAGTCCACGCTGTAAACGATGATTACTAGGTGTGGGGGGACTGACCCCTTCCGTGCCGGAGTTAACACAATAAGTAATCCACCTGGGGAGTACGGCCGCAAGGCTGAAACTTA…	Bacteria	Firmicutes	Clostridia	Clostridiales	Ruminococcaceae			-0.719924	0.215088	0
New.ReferenceOTU1452	GTGCCAGCAGCCGCGGTAATACGTAGGGGGCGAGCGTTATCCGGAATTACTGGGTGTAAAGGGAGCGCAGACGGCATGGCAAGTCTGGAGTGAAAGCCCGCGGCTTAACCGCGGGACTGCTCTGGAAACTGCCAGGCTGGAGTGCGGGAGGGGCAGGCGGAATTCCTGGTGTAGCGGTGAAATGCGCAGATATCAGGAGGAACACCGGTGGCGAAGGCGGCCTGCTGGACCGCAATTGACGTTGAGGCTCGAAAGCGTGGGGAGCAAACAGGATTAGATACCCTGGTAGTCCACGCCGTAAACGATGATTACCAGGTGCCGGGGCCCCAAGGGGCGCCGGTGCCGGCGCAAACGCATTAAGTAATCCACCTGGGGAGTACGTTCGCAAGAATGAAACTC…	Bacteria	Firmicutes	Clostridia	Clostridiales				-0.658274	0.167167	0
New.ReferenceOTU1639	GTGTCAGCAGCCGCGGTAATACGTAGGTGGCGAGCGTTATCCGGATTTATTGGGTGTAAAGGGTGTGTAGGCGGGATGGCAAGTCAGATGTGAAAGCCATGGGCTCAACCGATGGTCTGCATCAGAAACTGCTGTTCTTGAGAGTCGGAGAGGTAAATGGAATTCCAGGTGTAGCGGTGAAATGCGTAGATATCTGGAGGAACACCGGTGGCGAAGGCGATTTACTGGACGACCACTGACGCTGAGACACGAAAGCGTGGGGAGCAAACAGGATTAGATACCCTGGTAGTCCACGCTGTAAACGATGAACACTAGGTGTGGGGGAGCAATTCTCCGTGCCGGAGTTAACACAATAAGTGTTCCACCTGGGGAGTACGGCCGCAAGGTTGAAACTCAAAG…	Bacteria	Firmicutes	Clostridia	Clostridiales	Ruminococcaceae			-0.520176	0.176812	0.037098
New.ReferenceOTU1673	GTGTCAGCAGCCGCGGTAATACGTAGGGGGCGAGCGTTATCCGGAATTACTGGGTGTAAAGGGAGCGCAGACGGCGGGGCAAGTCTGGAGTGAAAGCCCGCGGCTTAACCGCGGGACTGCTCTGGAAACTGTCAGGCTGGAGTGCGGGAGAGGTAAGCGGAATTCCTGGTGTAGCGGTGAAATGCGTAGATATCAGGAGGAACACCGGTGGCGAAGGCGGCTTACTGGACCGTAACTGACGTTGAGGCTCGAAAGCGTGGGGAGCAAACAGGATTAGATACCCTGGTAGTCCACGCCGTAAACGATGATTACCAGGTGCCGGGGTCCCAAGGGGCATCGGTGCCGGCGCAAACGCATTAAGTAATCCACCTGGGGAGTACGTTCGCAAGAATGAAACTT…	Bacteria	Firmicutes	Clostridia	Clostridiales				-0.775981	0.19618	0
New.ReferenceOTU1731	GTGTCAGCAGCCGCGGTAATACGTAGGTGGCAAGCGTTGTCCGGAATTACTGGGTGTAAAGGGCGTGTAGGCGGAGCAGCAAGTCAGATGTGAAATCTCCGGGCTTAACCCGGAAACTGCATTTGAAACTGTTGCCCTTGAGTATCGGAGAGGCAGGCGGAATTCCTAGTGTAGCGGTGAAATGCGTAGATATTAGGAGGAACACCAGTGGCGAAGGCGGCCTGCTGGACGACAACTGACGCTGAGGCGCGAAAGCGTGGGGAGCAAACAGGATTAGATACCCTGGTAGTCCACGCTGTAAACGATGAATACTAGGTGTGGGGGGACTGACCCCCTCCGTGCCGGAGTTAACACAATAAGTATTCCACCTGGGGAGTACGACCGCAAGGTTGAAACTCA…	Bacteria	Firmicutes	Clostridia	Clostridiales	Ruminococcaceae			0.816172	0.160578	0
New.ReferenceOTU1774	GTGTCAGCAGCCGCGGTAATACGTAGGGGGCGAGCGTTATCCGGAATTATTGGGCGTAAAGGGCACGCAGGTGGTTGTTTAGGTGCGGTGTAAAAGTCCAGGGCTCAACCCTGGGAGGTCACCGCAAACCGGGCAGCTGGAGTATTGTCGAGGCAGGCAGAATTCCTGGTGTAGCGGTGAAATGCGCAGAGATCAGGAGGAATACCGGAGGCGAAGGCGGTCTGCCAGGCTTATACTGACACTGAGGTGCGAAAGCGTGGGGAGCGAACAGGATTAGATACCCTGGTAGTCCACGCCGTAAACGATGAACGCTAGGCTTTGGGAGGTTATTTCAGAGCCGTCGCTAACGCATTAAGCGTTCCGCCTGGGGAGTACGGCCGCAAGGTTGAAACTCAAATA…	Unassigned							0.811974	0.200778	0
New.ReferenceOTU1794	GTGTCAGCCGCCGCGGTAATACGTAGGAGGCAAGCGTTATCCGGAATGACTGGGCGTAAAGGGTGCGTAGGTGGTTTGGCAAGTTAGTAGCGTAACTCCAAGGCTCAACCTTGGAACTACTACTAAAACTGTCGGACTTGAGTGCAGGAGGGGCAACTGGAATTCCTAGTGTAGCGGTGGAATGCGTAGATATTAGGAGGAACACCGGTGGCGAAGGCGAGTTGCTGGACTGTAACTGACACTGAGGCACGAAAGCGTGGGGAGCAAACAGGATTAGATACCCTGGTAGTCCACGCCGTAAACGATGAATACTAGGTGTAGGGGGTATCGACTCCCTCTGTGCCGCCGCTAACGCATTAAGTATTCCGCCTGGGGACTACGGCCGCAAGGTTGAAACTC…	Bacteria	Firmicutes	Clostridia	Clostridiales				-0.45607	0.170233	0.037098
New.ReferenceOTU1917	GTGTCAGCAGCCGCGGTAATACGTAGGTGGCGAGCGTTATCCGGATTTATTGGGCGTAAAGCGTCCGCAGCCGGCTTATTAAGTCCAGAATTAAATCCCGAAGCTTAACTTCGGTTCGTTTTGGAAACTGGTAGGCTTGAGTGGGGTAGAGGCAAGTGGAACTTCTAGTGTAGCGGTAAAATGCGTAGATATTAGAAAGAACACCAGTGGCGAAGGCGACTTGCTGGGCCATTACTGACGGTCAGGGACGAAAGCGTGGGGAGCAAATAGGATTAGATACCCTAGTAGTCCACGCTGTAAACGATGAGTACTAAGTGTCGGGTTACCGGTGCTGAAGTTAACACATTAAGTACTCCGCCTGAGTAGTACGGTCGCAAGGCTGAAACTTAAATGAATTGG…	Bacteria	Tenericutes	Mollicutes	RF39				-0.520092	0.143365	0
New.ReferenceOTU1922	GTGTCAGCAGCCGCGGTAATACGTATGGAGCAAGCGTTATCCGGATTTACTGGGTGTAAAGGGAGCGTAGACGGCTGCGCAAGTCTGATGTGAAAGGCTGGGGCTTAACCCCGGGACTGCATTGGAAACTGCATGGCTTGAGTGCCGGAGGGGTAAGCGGAATTCCTGGTGTAGCGGTGAAATGCGTAGATATCAGGAGGAACACCGGTGGCGAAGGCGGCTTACTGGACGGCAACTGACGTTGAGGCTCGAAGGCGTGGGGAGCAAACAGGATTAGATACCCTGGTAGTCCACGCGGTAAACGATGAATACCAGGTGTCGGGGGACAGAGTCCTTCGGTGCCGCAGCAAACGCAGTAAGTATTCCACCTGGGGAGTACGTTCGCAAGAATGAAACTCA…	Bacteria	Firmicutes	Clostridia	Clostridiales	Lachnospiraceae			-0.492697	0.15096	0.037098
New.ReferenceOTU1951	GTGTCAGCAGCCGCGGTAATACATAGGGAGCAAGCGTTATCCGGATTTATTGGGTGTAAAGGGTGCGTAGACGGGAAGGCAAGTTAGTTGTGAAATCCCTCGGCTTAACTGGGGAACTGCAACTAAAACTGTTTTTCTTGAGTATCGGAGAGGAAAGTGGAATTCCTAGTGTAGCGGTGAAATGCGTAGATATTAGGAGGAACACCAGTGGCGAAGGCGACTTTCTGGACGATAACTGACGTTGAGGCACGAAAGTGTGGGGAGCAAACAGGATTAGATACCCTGGTAGTCCACACTGTAAACGATGGATACTAGGTGTAGGGTGTATTAAGCACTCTGTGCCGCCGCTAACGCATTAAGTATCCCACCTGGGGAGTACGACCGCAAGGTTGAAACTCA…	Bacteria	Firmicutes	Clostridia	Clostridiales				-0.787127	0.219742	0
New.ReferenceOTU2046	GTGCCAGCAGCCGCGGTAATACGTAGGGGGCGAGCGTTGTCCGGAATGATTGGGCGTAAAGGGCGCGTAGGCGGCCTGTTAAGTCAGGGGTGAAAGTCCAGCATTCAATGTTGGAAGTGCCTTTGATACTGACGGGCTGGAGTGCAGGAGAGGAAAGCGGAATTACCGGTGTAGCGGTGAAATGCGTAGAGATCGGTAGGAACACCAGTGGCGAAGGCGGCTTTCTGGACTGAAACTGACGCTGAGGCGCGAAAGCGTGGGGAGCAAACAGGATTAGATACCCTGGTAGTCCACGCGGTAAACGATGAATGCTAGGTGTGGGGGGACTGACCCCCTCCGTGCCGCAGTTAACACAATAAGTATTCCACCTGGGGAGTACGGCCGCAAGGTTGAAACTCA…	Bacteria	Firmicutes	Clostridia	Clostridiales				-0.606012	0.153865	0
New.ReferenceOTU246	GTGTCAGCCGCCGCGGTAATACGTAGGGGGCGAGCGTTATTCGGAATTACTGGGTGTAAAGGGAGCGCAGACGGCATGGCAAGTCTGGAGTGAAAGCCCGCGGCTTAACCGCGGGACTGCTCTGGAAACTGCCAGGCTGGAGTGCGGGAGGGGTAAGCGGAATTCCTGGTGTAGCGGTGAAATGCGCAGATATCAGGAGGAACACCGGTGGCGAAGGCGGCTTACTGGACCGCAACTGACGTTGAGGCTCGAAAGCGTGGGGAGCAAACAGGATTAGATACCCTGGTAGTCCACGCCGTAAACGATGATTACCAGGTGCCGGGGCCCCAAGGGGCGCCGGTGCCGGCGCAAACGCATTAAGTAATCCACCTGGGGAGTACGTTCGCAAGAATGAAACTC…	Bacteria	Firmicutes	Clostridia	Clostridiales				-0.604978	0.188634	0.037098
New.ReferenceOTU2616	GTGTCAGCAGCCGCGGTAATACGTAGGGGGCGAGCGTTGTCCGGAATGATTGGGCGTAAAGGGCGCGTAGGCGGCCTGTTAAGTCAGGGGTGAAAGTCCAGCGTTTAACGTTGGAAGTGCCTTTGATACTGACGGGCTGGAGTGCAGGAGAGGAAAGCGGAATTACCGGTGTAGCGGTGAAATGCGTAGAGATCGGTAGGAACACCAGTGGCGAAGGCGGCTTTCTGGACTGAAACTGACGCTGAGGCGCGAAAGCGTGGGGAGCAAACAGGATTAGATACCCTGGTAGTCCACGCGGTAAACGATGAATGCTAGGTGTAGGAGGTATCGACCCCTTCTGTGCCGGAGTCAACACAATAAGCATTCCGCCTGGGGAGTACGGCCGCAAGGTTGAAACTC…	Bacteria	Firmicutes	Clostridia	Clostridiales				-0.65723	0.182926	0
New.ReferenceOTU2653	GTGTCAGCAGCCGCGGCAATACGTGGGGGGCGAGCGTTGTCCGGAATCACTGGGCGTAAAGCGCGCGCAGGCGGCCGCTTAGGCGGGGTGTGAAAAGCCGGGGCCCAACCCCGGGCAAGCGCCCCGGACCGGGCGGCTGGAGTGCCGGAGGGGCGGGGGGAACTCCTGGCGTAGCGGTGAAATGCGCAGAGGCCAGGAGGAACACCGGAGGCGAAGGCGGCCCGCCGGACGGACACTGACGCTGAGGCGCGAGAGCGCGGGGAGCGAACAGGATTAGATACCCTGGTAGTCCGCGCCGTAAACGATGAGTGCCAGGCCACGGGGAGGCCCCGGGGCCGAAGCAAACGCGAGAGCACTCCGCCTGGGGAGTACGGCCGCAAGGCTGAAACTCAAAGGAAT…	Unassigned							-0.348107	0.093586	0
New.ReferenceOTU2680	GTGTCAGCCGCGGTAATACGTAGGTGGCGAGCGTTATCCGGAATTACTGGGTGTAAAGGGTGTGTAGGCGGGGCTGCAAGTCAGATGTGAAAATCACGGGCTCAACTCGTGACCTGCATTTGAAACTGTGGTTCTTGAGAGTCGGAGAGGTAAATGGAATTCTCAGTGTAGCGGTGAAATGCGTAGATATTGGGAAGAACACCGGTGGCGAAGGCGATTTACTGGACGACAACTGACGCTGAGACACGAAAGCGTGGGGAGCAAACAGGATTAGATACCCTGGTAGTCCACGCTGTAAACGATGAACACTAGGTGTGGGGCAGCAATGCTCCGTGCCGGAGTTAACACAATAAGTGTTCCACCTGGGGAGTACGGCCGCAAGGTTGAAACTCAAAGGAA…	Bacteria	Firmicutes	Clostridia	Clostridiales	Ruminococcaceae			-0.71927	0.224065	0
New.ReferenceOTU2823	GTGTCGGCAGCCGCGGTAATACGTAGGTGGCGAGCGTTATCCGGATTTATTGGGCGTAAAGCGTCCGCAGCCGGTTTTATAAGTCTAAAATTAAAGCCTGGAGCTTAACTCCAGTTCGTTTTAGAAACTGTAAGACTCGAGTGTGGTAGAGGCAAATGGAATTTCTAGTGTAGCGGTAAAATGCGTAGATATTAGAAGGAACACCAGTGGCGAAGGCGATTTGCTGGGCCATCACTGACGGTCAGGGACGAAAGCGTGGGGAGCAAATAGGATTAGATACCCTAGTAGTCCACGCTGTAAACGATGAGTACTAAGTGTCGGGAAACCGGTGCTGAAGTTAACACATTAAGTACTCCGCCTGTGTAGTACGGTCGCAAGGCTGAAACTTAAATAAATTGA…	Bacteria	Tenericutes	Mollicutes	RF39				-0.523242	0.173963	0
New.ReferenceOTU3032	GTGTCAGCAGCCGCGGTAATACGTAGGTGGCAAGCGTTATCCGGATTTACTGGGTGTAAAGGGCGTGTAGGCGGGATTGCAAGTCAGATGTGAAAACCACGGGCTTAACCTGTGGCCTGCATTTGAAACTGTAGTTCTTGAGTACTGGAGAGGCAGATGGAATTCCTAGTGTAGCGGTGAAATGCGTAGATATTAGGAGGAACACCAGTGGCGAAGGCGATCTGCTGGACAGCAACTGACGCTGAGGCGCGAAAGCGTGGGGAGCAAACAGGATTAGATACCCTGGTAGTCCACGCTGTAAACGATGGATACTAGGTGTGGGGGGTCTGACCCCCTCCGTGCCGCAGTTAACACAATAAGTATCCCACCTGGGGAGTACGATCGCAAGGTTGAAACTCA…	Bacteria	Firmicutes	Clostridia	Clostridiales	Ruminococcaceae	Oscillospira		-0.746367	0.17538	0
New.ReferenceOTU3044	GTGTCGCAGCCGCGGTAATACGTATGGGGCAAGCGTTATCCGGATTTACTGGGTGTAAAGGGAGCGTAGACGGACTGCCAAGTCTGATGTGAAAGGCGGGGGCCCAACCCCCGGACTGCATTGGAAACTGGCAGTCTTGAGTGCCGGAGAGGTAAGCGGAATTCCTGGTGTAGCGGTGAAATGCGTAGATATCAGGAGGAACACCAGTGGCGAAGGCGGCTTACTGGACGGTAACTGACGTTGAGGCTCGAAAGCGTGGGGAGCAAACAGGATTAGATACCCTGGTAGTCCACGCGGTAAACGATGAATCCCAGGTGTCGGGTGCCAAAGGCACCCGGTGCCGTCGCAAACGCATTAAGTATTCCACCTGGGGAGTACGTTCGCAAGAATGAAACTCAA…	Bacteria	Firmicutes	Clostridia	Clostridiales	Lachnospiraceae			-0.510593	0.161892	0
New.ReferenceOTU3066	GTGTCAGCAGCCGCGGTAATACGTAGGGGGCAAGCGTTATCCGGATTTACTGGGTGTAAAGGGAGCGTAGACGGCGGGACAAGTCTGATGTGAAAACCTGGGGCTCAACCCCGGGACTGCATTGGAAACTGTTTTGCTGGAGTGCCGGAGAGGTAAGCGGAATTCCTAGTGTAGCGGTGAAATGCGTAGATATTAGGAGGAACACCAGTGGCGAAGGCGGCTTACTGGACGGTAACTGACGTTGAGGCTCGAAAGCGTGGGGAGCAAACAGGATTAGATACCCTGGTAGTCCACGCGGTAAACGATGAATGCTAGGTGTTGGTAAGCAGAGCTTATCGGTGCCGCCGCAAACGCATTAAGCATTCCACCTGGGGAGTACGTTCGCAAGAATGAAACTCA…	Bacteria	Firmicutes	Clostridia	Clostridiales	Lachnospiraceae	Blautia		-0.50181	0.169022	0.037098
New.ReferenceOTU352	GTGCCAGCCGCCGCGGTAATACGTAGGGAGCGAGCGTTGTCCGGAATTACTGGGTGTAAAGGGAGTGCAGGCGGGACTGCAAGTCAGATGTGAAATGTATGGGCTCAACCCGTAACTTGCATTTGAAACTGTGGTTCTTGAGTGAAGTAGAGGTAAGCGGAATTCCTAGTGGAGCGGTGAAATGCGTAGATATTAGGAGGAACATCAGTGGCGAAGGCGGCTTACTGGGCTTTAACTGACGCTGAGGCTCGAAAGCGTGGGGAGCAAACAGGATTAGATACCCTGGTAGTCCACGCTGTAAACGATGATTACTAGGTGTGGGGGGACTGACCCCTTCCGTGCCGGAGTTAACACAATAAGTAATCCACCTGGGGAGTACGGCCGCAAGGCTGAAACTTA…	Bacteria	Firmicutes	Clostridia	Clostridiales	Ruminococcaceae			-0.571091	0.156368	0
New.ReferenceOTU3624	GTGTCAGCAGCCGCGGTAATACGGAGGATGCGAGCGTTATCCGGATTTATTGGGTTTAAAGGGTGCGTAGGCCGCGTCTTAAGTCAGCCGTCAAAGCCCGGGGCTCAACCCCGGCCAGCGGTTGAAACTGGGATGCTCGAGAGGAAGAGAAGTATGCGGAATTCGCGGTGTAGCGGTGAAATGCTTAGATATCGCGAAGAACTCCGATTGCGAAGGCAGCATACCGGCTTCTGTCTGACGCTGAGGCACGAAAGCGTGGGGATCGAACAGGATTAGATACCCTGGTAGTCCACGCAGTAAACGATGAACACTGGCTGTCCGGGCCGAATGAGGCCTGGGTGGCGAAGCGAAAGCGTTAAGTGTTCCACCTGGGGAGTACGCCGGCAACGGTGAAACTTA…	Bacteria	Bacteroidetes	Bacteroidia	Bacteroidales	S24-7			-0.820305	0.214613	0
New.ReferenceOTU3837	GTGTCAGCAGCCGCGGTAATACGTAGGGGGCGAGCGTTATCCGGAATCATTGGGCGTAAAGAGTACGTAGGCGGTTTTTTAAGCGCAGGGTCTAAGGCTACAGCTTAACTGTAGTTCGCCCTGTGAACTGAAAGACTTGAGTGCAGGAGGGGAAAGCGGAATTCCTAGTGTAGCGGTGAAATGCGTAGATATTAGGAGGAACACCAGTGGCGAAGGCGGCTTTCTGGACTGTAACTGACGCTGAGGTACGAAAGTGTGGGGAGCAAACAGGATTAGATACCCTGGTAGTCCACACCGTAAACGATGAGCACTAGGTGTCGGGTACGCAAGTATTCGGTGCCGGAGTTAACGCATTAAGTGCTCCGCCTGGGGAGTACGTACGCAAGTATGAAACTCAAA…	Bacteria	Firmicutes	Clostridia	Clostridiales	Clostridiaceae			0.571894	0.168436	0
New.ReferenceOTU3869	GTGTCGGCAGCCGCGGTAATACGGAGGGTGCGAGCGTTAATCGGAATTACTGGGCGTAAAGCGCACGTAGGCTGTATGTCAAGTCAAGGGTGAAATCCCCGGGCTCAACCTGGGAACTGCCTTTGAAACTGGCAAACTGGAGTATGTGAGAGGGCGGCGGAATTCCTGGTGTAGGAGTGAAATCCGTAGATATCAGGAGGAACATCAGTGGCGAAGGCGGCCGCCTGGCACAAAACTGACGCTGAGGTGCGAAAGCGTGGGTAGCAAACAGGATTAGATACCCTGGTAGTCCACGCTGTAAACGATGGATACTGGGTGTTGGGATGTATGTCTCGGCGCCGTAGCTAACGCGTTAAGTATCCCGCCTGGGGAGTACGGTCGCAAGGCTGAAACTCAAAG…	Bacteria	Proteobacteria	Deltaproteobacteria	Desulfovibrionales	Desulfovibrionaceae			0.449467	0.128003	0.037098
New.ReferenceOTU3962	GTGTCAGCAGCCGCGGTAATACGTAGGTGGCGAGCGTTATCCGGATTTACTGGGTGTAAAGGGTGTGTAGGCGGGAAGGCAAGTCAGATGTGAAACCTATGGGCTCAACTCATAGCCTGCATTTGAAACTGTCTTTCTTGAGAGTCGGAGGGGTAATCGGAATTCCCGGTGTAGCGGTGAAATGCGTAGAGATCGGGAGGAACCTCTGTGGCGAAGGCGGATTTCTGGACGACAACTGACGCTGAGACACGAAAGCGTGGGGAGCAAACAGGATTAGATACCCTGGTAGTCCACGCTGTAAACGATGAACACTAGGTGTGAGGGCGCAAGCTTTCGTGCCGGAGTTAACACAATAAGTGTTCCACCTGGGGAGTACGGCCGCAAGGTTGAAACTCAAAG…	Bacteria	Firmicutes	Clostridia	Clostridiales	Ruminococcaceae			0.486807	0.151326	0
New.ReferenceOTU4059	GTGTCAGCAGCCGCGGTAATACGTAGGTGGCAAGCGTTGTCCGGATTTATTGGGTTTAAAGGGTGCGTAGGCCGCGTCTTAAGTCAGCCGTCAAAGCCCGGGGCTCAACCCCGGCCAGCGGTTGAAACTGGGATGCTCGAGAGGAAGAGAAGTATGCGGAATTCGCGGTGTAGCGGTGAAATGCTTAGATATCGCGAAGAACTCCGATTGCGAAGGCAGCATACCGGCTTCTGTCTGACGCTGAGGCACGAAAGCGTGGGGATCGAACAGGATTAGATACCCTGGTAGTCCACGCAGTAAACGATGAACACTGGCTGTCCGGAGCGAATGGGCTCTGGGTGGCGAAGCGAAAGCGTTAAGTGTTCCACCTGGGGAGTACGCCGGCAACGGTGAAACTCA…	Bacteria	Bacteroidetes	Bacteroidia	Bacteroidales	S24-7			-0.833245	0.213412	0
New.ReferenceOTU4135	GTGTCAGCAGCCGCGGTAATACGTAGGGGGCGAGCGTTGTCCGGAATGACTGGGCGTAAAGGGTGTGTAGGTGGTTTGCTAAGTTAGATGTGTAATACCCAGGGCTTAACTCGGGTGCTGCATCTAAAACTGGTAGACTTGAGTGCTGGAGAGGATAGCGGAATTCCTAGTGTAGCGGTGGAATGCGTAGATATTAGGAGGAACATCAGTGGCGAAGGCGGCTATCTGGACAGTAACTGACACTGAGGCACGAAAGCGTGGGGAGCAAACAGGATTAGATACCCTGGTAGTCCACTGCTGTAAACGATGAATACTAGATGCGGGGGGTATTCACTCCTTCCGTGTCGTAGCAAACGCAATAAGTATTCCGCCTGGGGAGTACGGCCGCAAGGTTGAAAC…	Bacteria	Firmicutes	Clostridia	Clostridiales				0.54983	0.152841	0
New.ReferenceOTU4137	GTGCCAGCAGCCGCGGTAATACGTAGGTGGCTAGCGTTGTCCGGAATAACTGGGCGTAAAGGGAGCGTAGGTGGCAGATTAAGTTAGATGTGAAAGCCCAGGGCTCAACCCTGGAACCGCATTTAAAACTAATCAGCTAGAGTGTAGGAGAGGTAAACGGAATTTCTAGTGTAGCGGTGAAATGCGTAGATATTAGGAAGAACACCAGAGGCGAAGGCGGTTTACTGGAATACAACTGACACTGAGGCTCGAAAGCGTGGGGAGCAAACAGGATTAGATACCCTGGTAGTCCACGCCCTAAACGATGGATACTAAATGTGGGAGGTATCGACTCCTCCCGTGTTGAAGCAAACGCGATAAGTATCCCGCCTGAGGAGTACGGTCGCAAGATTAAAACTT…	Bacteria	Firmicutes	Clostridia	Clostridiales				-1.10111	0.237743	0
New.ReferenceOTU4269	GTGCCAGCCGCCGCGGTAATACGTATGGAGCAAGCGTTATCCGGATTTACTGGGTGTAAAGGGAGCGTAGGCGGCCTTGCAAGTCTGATGTGAAAACCCGGGGCTCAACCGCGGGAGTGCATTGGAAACTGTGGGGCTGGAGTGTCGGAGGGGTAAGTGGAATTCCTAGTGTAGCGGTGAAATGCGTAGATATTAGGAGGAACACCGGTGGCGAAGGCGGCTTACTGGACGACAACTGACGCTGAGGCTCGAAAGCGTGGGGAGCAAACAGGATTAGATACCCTGGTAGTCCACGCCGTAAACGATGAATACTAGGTGTCGGCGGGCAGGGCCCGTCGGTGCCGCAGCAAACGCATTAAGTATTCCACCTGGGGAGTATGCACGCAAGTGTGAAACTCA…	Bacteria	Firmicutes	Clostridia	Clostridiales	Lachnospiraceae			-0.52093	0.155635	0.0225238
New.ReferenceOTU4273	GTGTCAGCAGCCGCGGTAATACGTAGGGGGCAAGCGTTATCCGGATTTACTGGGTGTAAAGGGAGCGTAGGTGGCAGGGCAAGTCAGATGTGAAATGCCGGGGCTCAACCCCGGAACTGCATTTGAAACTGTCCGGCTGGAGTGCAGGAGAGGTAAGTGGAATTCCTAGTGTAGCGGTGAAATGCGTAGATATTAGGAGGAACACCAGTGGCGAAGGCGGCTTACTGGACTGTAACTGACACTGAGGCTCGAAAGCGTGGGGAGCAAACAGGATTAGATACCCTGGTAGTCCACGCCGTAAACGATGAATACTAGGTGTCGGGGCCCGCAGGGCTTCGGTGCCGCAGCTAACGCAGTAAGTATTCCACCTGGGGAGTACGTTCGCAAGAATGAAACTCA…	Bacteria	Firmicutes	Clostridia	Clostridiales				0.774557	0.268421	0.037098
New.ReferenceOTU4465	GTGTCAGCAGCCGCGGTAATACGTAGGTGGCGAGCGTTATCCGGAATTACTGGGTGTAAAGGGTGTGTAGGCGGGGAGGCAAGTCAGATGTGAAAACCAGAAGCTCAACTTCTGGCCTGCATTTGAAACTGTTTCTCTTGAGAGTGGGAGAGGTAAACGGAATTCCTGGTGTAGTAGTGAAATGCGTAGATATCAGGAGGAACACCGGTGGCGAAGGCGGTTTACTGGACCACAACTGACGCTGAGACACGAAAGCGTGGGGAGCAAACAGGATTAGATACCCTGGTAGTCCACGCTGTAAACGATGAATACTAGGTGTGGGGAGCGTAGGCTTTCCGTGCCGCAGTTAACACAATAAGTATTCCACCTGGGGAGTACGGCCGCAAGGTTGAAACTCAA…	Bacteria	Firmicutes	Clostridia	Clostridiales	Ruminococcaceae			0.569326	0.14134	0
New.ReferenceOTU4611	GTGTCAGTAGCCGCGGTAATACGTAGGTGGCAAGCATTGTCCGGAATTACTGGGTGTAAAGGGAGCGCAGGCGGGGGATCAAGTCAGCTGTGAAAACTATGGGCTTAACCGATAGACTGCAGTTGAAACTGATTTTCTTGAGTGAAGTAGAGGTTGACGGAATTCCGAGTGTAGCGGTGAAATGCGTAGATATTCGGAGGAACACCGGTGGCGAAGGCGGTCAACTGGGCTTTAACTGACGCTGAGGCTCGAAAGTGTGGGGAGCAAACAGGATTAGATACCCTGGTAGTCCACACTGTAAACGATGATAACTAGGTGTGGGGGGACTGACCCCTTCCGTGCCGCAGCAAACGCAATAAGTTATCCACCTGGGGAGTACGACCGCAAGGTTGAAACTCA…	Bacteria	Firmicutes	Clostridia	Clostridiales	Ruminococcaceae			-1.11689	0.189867	0
New.ReferenceOTU573	GTGTCAGCAGCCGCGGTAATACGTAGGAGGCAAGCGTTATCCGGAATGACTGGGCGTAAAGGGTGTGTAGGTGGTTTGGCAAGTTAGTAGCGTAACTCCGGGGCTCAACTTCGGAACTACTACTAAAACTGTTGGACTTGAGTGCAGGAGGGGCAACTGGAATTCCTAGTGTAGCGGTGGAATGCGTAGATATTAGGAAGAACACCGGTGGCGAAGGCGAGTTGCTGGACTGTAACTGACACTGAGGCACGAAAGCGTGGGGAGTAAACAGGATTAGATACCCTGGTAGTCCACGCCGTAAACGATGAATACTAGTTGTAGGGGGTATCGACTCCCTCTGTGACGTCGCAAACGCATTAAGTATTCCGCCTGGGGACTACGGCCGCAAGGTTGAAACTT…	Bacteria	Firmicutes	Clostridia	Clostridiales				-0.804074	0.183051	0
New.ReferenceOTU591	GTGTCAGGCGCCGCGGTAATACGTAGGGGGCGAGCGTTGTCCGGAATCACTGGGCGTAAAGGGCGCGTAGGCGGTTCTGTAAGTCGGAGGTGAAAGATCAGGGCTCAACCCTGAGTGTGCCACCGATACTGCAGGACTTGAGTATGGAAGAGGAGAATGGAATTCCTAGTGTAGCGGTGAAATGCGTAGATATTAGGAGGAACACCAGTGGCGAAGGCGATTCTCTGGGCCAAGACTGACGCTGAGGCGCGAAAGCGTGGGGAGCAAACAGGATTAGATACCCTGGTAGTCCACGCCGTAAACGATGGATACTAGGTGTTAGGGGATTCGAAGCCCTTAGTGCCGGAGTAAACGCAATAAGTATCCCGCCTGGGGAGTACGGTCGCAAGACTGAAACTC…	Bacteria	Firmicutes	Clostridia	Clostridiales	Peptococcaceae	rc4-4		-0.575411	0.138639	0
New.ReferenceOTU771	GTGTCAGCAGCCGCGGTAATACGTAGGGGGCAAGCGTTATCCGGATTTACTGGGTGTAAAGGGAGCGTAGACGGCAGGGCAAGTCTGAAGTGAAAGGCCGGGGCTCAACCCCGTAACTGCTTTGGAAACTGTCCGGCTGGAGTGCAGGAGAGGTAAGCGGAATTCCTAGTGTAGCGGTGAAATGCATAGATATTAGGAGGAACACCAGCGGCGAAGGCGGCTTACTGGACTGTAACTGACGTTGAGGCTCGAAGGCGTGGGGAGCAAACAGGATTAGATACCCTGGTAGTCCACGCGGTAAACGATGATCACTAGGTGTCGGGCGGTAAGGCCGTCCGGTGCCGCAGCCAACGCAGTAAGTGATCCACCTGGGGAGTACGTTCGCAAGAATGAAACTCA…	Bacteria	Firmicutes	Clostridia	Clostridiales				0.636965	0.203171	0

## Sheet: Farm B
OTU ID	Sequence	Kingdom	Phylum	Class	Order	Family	Genus	Species	Estimated difference R - AL	Estándar error of the difference	P value
124470	GTGTCAGCAGCCGCGGTAACACGGGGGATGCGAGCGTTATCCGGATTTATTGGGTTTAAAGGGCGCGTAGGCGGGATGCCAAGTCAGCGGTAAAAGACTGCAGCTAAACTGTAGCACGCCGTTGAAACTGGTGACCTCGAGACGAGTCGAGGATGGCGGAACAAGTGAAGTAGCGGTGAAATGCTTAGATATCACTTGGAACCCCGATAGCGAAGGCAGCTGTCCAGACTCGATCTGACGCTGATGCGCGAGAGCGTGGGTAGCGAACAGGATTAGATACCCTGGTAGTCCACGCCGTAAACGATGCTCACTGGATCTTGGCGATACACAGTCAGGGTTCAAGCGAAAGTATTAAGTGAGCCACCTGGGGAGTACGTCGGCAACGATGAAACTCAAAGG…	Bacteria	Bacteroidetes	Bacteroidia	Bacteroidales	[Odoribacteraceae]	Butyricimonas		-0.669169	0.191847	0
277202	GTGTCAGCAGCCGCGGTAATACATAGGTGGCAAGCGTTGTCCGGAATGACTGGGCGTAAAGGGAGCGTAGGCGGTCTGTTAAGTTGGGAGTGAAACCCCGGGGCTCAACCCCGGAACTGCTTTCAAGACTGACGGACTTGAGTGTAAGAGGGGTAAGCGGAATTCCTAGTGTAGCGGTGGAATGCGTAGATATTAGGAGGAACACCAGTGGCGAAGGCGGCTTACTGGATTATAACTGACGCTGAGGCTCGAAAGCGTGGGTAGCAAACAGGATTAGATACCCTGGTAGTCCACGCTGTAAACGATGGATACTAGATGCAGGGGGTATCGACTCCCTCTGTGTCGCAGCAAACGCAATAAGTATCCCGCCTGGGGAGTACGGCCGCAAGGTTGAAACTC…	Bacteria	Firmicutes	Clostridia	Clostridiales				-0.991833	0.276383	0
301639	GTGTCAGCAGCCGCGGTAATACGGAGGGTGCAAGCGTTGTCCGGAATCATTGGGCGTAAAGAGTTCGTAGGCGGTTTGTTAAGTTAGGTGTTAAATACTGAGGCTCAACCTCAGCACGGCACTTGATACTGGCAGACTTGAATGTGGTAGAGGTAAAGGGAATTCCTGGTGTAGCGGTGAAATGCGTAGATATCAGGAGGAACATCGGTGGCGTAAGCGCTTTACTGGGCCATAATTGACGCTGAGGAACGAAAGCCAGGGTAGCGAATGGGATTAGATACCCCAGTAGTCCTGGCCGTAAACGATGGATACTAGGTGTTGCGGGTATCGACCCTTGCAGTGCCGTAGCAAACGCGATAAGTATCCCGCCTGGGGAGTACGCACGCAAGTGTGAAACTC…	Bacteria	Cyanobacteria	4C0d-2	YS2				-0.883538	0.260022	0
849440	GTGTCAGCAGCCGCGGTAACACCGGCAGCTCTAGTGGTAGCAGTTTTTATTGGGCCTAAAGCGTCCGTAGCCGGTTTATTAAGTCTCTGGTGAAATCTTGCAGCTTAACTGTGGGAATTGCTGGAGATACTAGTAGGCTTGAGATCGGGAGAGGTTAGAGGTACTCCCAGGGTAGAGGTGAAATTCTGTAATCCTGGGAGGACCGCCTGTGGCGAAGGCGTCTGACTGGAACGATTCTGACGGTGAGGGACGAAAGCTAGGGGCGCGAACCGGATTAGATACCCGGGTAGTCCTAGCTGTAAACGATGCGGACTTGGTGTTGGGATGGCTTTGGGCTGTTTCAGTGCCGAAGGGAAGCTGTTAAGTCCGCCGCCTGGGAAGTACGGTCGCAAGACTGAA…	Archaea	Euryarchaeota	Methanobacteria	Methanobacteriales	Methanobacteriaceae	Methanobrevibacter		1.644	0.546833	0
New.ReferenceOTU1305	GTGTCAGCAGCCGCGGTAATACGTAGATGGCAAGCGTTATCCGGAATTATTGGGCGTAAAGAGGGAGCAGGCGGTAAAGTAAGTCTTCGGTCTAATCTTGTGGCTTAACCACAATTCGCTGAAGAAACTGCTTTGCTAGAGTCACGGAGAGGTTAGTGGAACTCCAAGTGTAGCGGTGGAATGCGTAGATATTTGGAAGAACACCAGTGGCGAAGGCGGCTAACTGGCCGTGTACTGACGCTCAGTCCCGAAAGCGTGGGGAGCAAATAGGATTAGATACCCTAGTAGTCCACGCTGTAAACGATGAGTATTAAGTGTTGGAGAAATTCAGTGCTGAAGTTAACATATTAAATACTCCGCCTGAGGACTACGTTCGCAAGAATGAAACTCAAAGGAATT…	Unassigned							-1.6717	0.402438	0
New.ReferenceOTU1428	GTGTCAGCAGCCGCGGTAATACGTAGGGAGCGAGCGTTGTCCGGAATTACTGGGTGTAAAGGGAGTGCAGGCGGGACTGCAAGTCAGATGTGAAATGTATGGGCTCAACCCGTAACTTGCATTTGAAACTGTAGTTCTTTAGTGAAGTAGAGGTAAGCGGAATTCCTAGTGTAGCGGTGAAATGCGTAGATATTAGGAGGAACATCAGTGGCGAAGGCGGCTTACTGGGCTTTAACTGACGCTGAGGCTCGAAAGCGTGGGGAGCAAACAGGATTAGATACCCTGGTAGTCCACGCTGTAAACGATGATTACTAGGTGTGGGGGGACTGACCCCTTCCGTGCCGGAGTTAACACAATAAGTAATCCACCTGGGGAGTACGGCCGCAAGGCTGAAACTTA…	Bacteria	Firmicutes	Clostridia	Clostridiales	Ruminococcaceae			-1.68878	0.457826	0
New.ReferenceOTU2816	GTGTCAGCCGCCGCGGTAATACGTAGGGGGCAAGCGTTGTCCGGAATGACTGGGCGTAAAGGGTGTGTAGGTGGTTTGATAAGTTAGATGTGTAATACCCAGGGCTTAACTCGGGTGCTGCATCTAAAACTGTCAGACTTGAGTGCTGGAGAGGATAGCGGAATTCCTAGTGTAGCGGTGGAATGCGTAGATATTGGCAGGAACATCAGTGGCGAAGGCGGCTATCTGGACAGTAACTGACACTGAGACATGAAAGCGTGGGGAGCAAACAGGATTAGATACCCTGGTAGTCCACGCCGTAAACGATGGATACTAGATGCGGGGGGTATTCACTCCTTCCGTGTCGCAGCAAACGCAATAAGTATCCCGCCTGGGGAGTACGGCCGCAAGGTTGAAACT…	Bacteria	Firmicutes	Clostridia	Clostridiales				-1.26266	0.370756	0
New.ReferenceOTU573	GTGTCAGCAGCCGCGGTAATACGTAGGAGGCAAGCGTTATCCGGAATGACTGGGCGTAAAGGGTGTGTAGGTGGTTTGGCAAGTTAGTAGCGTAACTCCGGGGCTCAACTTCGGAACTACTACTAAAACTGTTGGACTTGAGTGCAGGAGGGGCAACTGGAATTCCTAGTGTAGCGGTGGAATGCGTAGATATTAGGAAGAACACCGGTGGCGAAGGCGAGTTGCTGGACTGTAACTGACACTGAGGCACGAAAGCGTGGGGAGTAAACAGGATTAGATACCCTGGTAGTCCACGCCGTAAACGATGAATACTAGTTGTAGGGGGTATCGACTCCCTCTGTGACGTCGCAAACGCATTAAGTATTCCGCCTGGGGACTACGGCCGCAAGGTTGAAACTT…	Bacteria	Firmicutes	Clostridia	Clostridiales				-2.18655	0.389634	0
New.ReferenceOTU669	GTGTCAGCCGCCGCGGTAACACCGGCGGCTCTAGTGGTAGCAGTTTTTATTGGGCCTAAAGCGTCCGTAGCCGGTTTATTAAGTCTCTGGTGAAATCTTGCAGCTTAACTGTGGGAATTGCTGGAGATACTAGTAGGCTTGAGATCGGGAGAGGTTAGAGGTACTCCCAGGGTAGAGGTGAAATTCTGTAATCCTGGGGGGACCGCCTGTGGCGAAGGCGTCTGACTGGAACGATTCTGACGGTGAGGGACGAAAGCTAGGGGCGCGAACCGGATTAGATACCCGGGTAGTCCTAGCTGTAAACGATGCGGACTTGGTGTTGGGATGGCTTTGGGCTGTTTCAGTGCCGAAGGGAAGCTGTTAAGTCCGCCGCCTGGGAAGTACGGTCGCAAGACTGAA…	Archaea	Euryarchaeota	Methanobacteria	Methanobacteriales	Methanobacteriaceae	Methanobrevibacter		1.23777	0.362395	0
