# Supplementary material for: Breeding farm, level of feeding and presence of antibiotics in the feed influence rabbit cecal microbiota
Source: Anim Microbiome. 2020 Nov 2;2:40. doi: 10.1186/s42523-020-00059-z (PMC7807820; doi:10.1186/s42523-020-00059-z)
Supplement: Supplementary file 9 — Additional file 9: Table S3. OTUs differentially represented between the presence and the absence of antibiotics in the feed within farm B. [file 42523_2020_59_MOESM9_ESM.xlsx]

## Sheet: Farm B
OTU ID	Sequence	Kingdom	Phylum	Class	Order	Family	Genus	Species	Estimated difference withoutAb - withAb	Standard error of the difference	P value
111712	GTGTCAGCAGCCGCGGTAATACGGAGGGTGCAAGCGTTGTCCGGAATCATTGGGCGTAAAGAGTTCGTAGGCGGTATGTAAAGTCCGGTGTTAAATCCTGAGGCTTAACCTCAGTTCGGCACTGGATACTTGCAAACTAGAATGCGGTAGAGGTAAAGGGAATTCCTGGTGTAGCGGTGAAATGCGTAGATATCAGGAGGAACATCGGTGGCGTAAGCGCTTTACTGGGCCGTTATTGACGCTGAGGAACGAAAGCCGGGGTAGCAAATGGGATTAGATACCCCAGTAGTCCCGGCCGTAAACGATGGATACTAGGTGTTGCGGGTATCGACCCCTGCAGTGCCGCAGCCAACGCGTTAAGTATCCCGCCTGGGGAGTACGCACGCAAGTGTGAAACTC…	Bacteria	Cyanobacteria	4C0d-2	YS2				1.91826	0.258492	0
1517779	GTGTCAGCAGCCGCGGTAATACGGAGGATCCAAGCGTTATCCGGATTTATTGGGTTTAAAGGGTGCGTAGGCGGTTTTATAAGTTAGAGGTGAAATCTCGGAGCTCAACTCCGAAATTGCCTCTAATACTGTAGGACTAGAGAGTAGTTGCGGTAGGCGGAATGTATGGTGTAGCGGTGAAATGCTTAGAGATCATACAGAACACCGATTGCGAAGGCAGCTTACCAAACTATATCTGACGTTGAGGCACGAAAGCGTGGGGAGCAAACAGGATTAGATACCCTGGTAGTCCACGCAGTAAACGATGATAACTCGTTGTCGGCGATACACAGTCGGTGACTAAGCGAAAGCGATAAGTTATCCACCTGGGGAGTACGTTCGCAAGAATGAAACTCAAAG…	Bacteria	Bacteroidetes	Bacteroidia	Bacteroidales	Rikenellaceae			2.52002	0.267359	0
190844	GTGTCAGCAGCCGCGGTAATACGGAGGATTCAAGCGTTATCCGGATTTATTGGGTTTAAAGGGTGCGTAGGCGGTTCGGTAAGTTAGAGGTGAAATTTCGGGGCTTAACCCCGGCATTGCCTCTGATACTGTCGGACTAGAGAGTAGTTGCGGTAGGCGGAATGTATGGTGTAGCGGTGAAATGCTTAGAGATCATACAGAACACCGATTGCGAAGGCAGCTTACCAAACTATATCTGACGTTGAGGCACGAAAGCGTGGGGAGCAAACAGGATTAGATACCCTGGTAGTCCACGCAGTAAACGATGATAGCTCGTTGTCGGCGATACACAGTCGGTGACTTAGAGAAATCGATAAGCTATCCACCTGGGGAGTACGTTCGCAAGAATGAAACTCAAAT…	Bacteria	Bacteroidetes	Bacteroidia	Bacteroidales	Rikenellaceae			-1.9832	0.268084	0
209524	GTGTCAGCAGCCGCGGTAATACGTATGGTGCAAGCGTTATCCGGATTTACTGGGTGTAAAGGGTGCGTAGGTGGCATGGCAAGTCAGAAGTGAAACCCCGGGGCTCAACCCCGGACCTGCTTTTGAAACTGTCAGGCTAGAGTGCAGGAGAGGGAAGCGGAATTCCTAGTGTAGCGGTGAAATGCGTAGATATTAGGAGGAACACCAGTGGCGAAGGCGGCTTTCTGGACTGTAACTGACACTGAGGCACGAAAGCGTGGGGAGCAAACAGGATTAGATACCCTGGTAGTCCACGCCGTAAACGATGAATACTAGGTGTTGGGGAGCAAAGCTCTTCGGTGCCGCAGCTAACGCAATAAGTATTCCACCTGGGGAGTACGTTCGCAAGAATGAAACTCA…	Bacteria	Firmicutes	Clostridia	Clostridiales	Lachnospiraceae	Coprococcus		-1.86613	0.631049	0.02365
210945	GTGTCAGCAGCCGCGGTAATACGTAGGGGGCAAGCGTTATCCGGAATTATTGGGCGTAAAGAGTGCGTAGGTGGTAGCTTAAGCGCGGGGTGAAAGGCACTGGCTTAACCAATGTCAGCCCTGCGAACTGGGTTACTTGAGTGCAGGAGAGGAAAGCGGAATTCCTAGTGTAGCGGTGAAATGCGTAGATATTAGGAGGAACACCAGTGGCGAAGGCGGCTTTCTGGACTGAAACTGACACTGAGGCACGAAAGTGTGGGGAGCAAACAGGATTAGATACCCTGGTAGTCCACACCGTAAACGATGAGCACTAGGTGTCGGGAGCGCAAGCTTTCGGTGCCGGAGTTAACGCATTAAGTGCTCCGCCTGGGGAGTACGTACGCAAGTATGAAACTCAAA…	Bacteria	Firmicutes	Clostridia	Clostridiales	Clostridiaceae			-1.18477	0.343864	0
297503	GTGTCAGCAGCCGCGGTAATACGTAGGGGGCGAGCGTTGTCCGGAATCACTGGGCTTAAAGCGTCTGAAGGCGGCTAAGGGGAGTGGGCATTAAAAGACTGGTGAAACATCAGGGCGGTGCCCAGGACCCCCTAGCTAGAGAGCCGAAGAGGCAGGCAGAATTCCTGGTGTAGCGGTGAAATGCGCAGAGATCAGGAGGAATACCAGAGGCGAAGGCGGCCTGCTGGGCGGACTCGGACGCTAAAGGACGAAAGCGTGGGGAGCGAACAGGATTAGATACCCTGGTAGTCCACGCTGTAAACGATGAATGCCAGATTTCGGTTAGGGAATCGGGATCGAAGAGAAATCGGAAGCATTCCGCCTGGGGAGTACGGCCGCAAGGCTAAAACTCAAAGGAAT…	Bacteria	Firmicutes	Clostridia	Clostridiales				2.81653	0.546939	0
301639	GTGTCAGCAGCCGCGGTAATACGGAGGGTGCAAGCGTTGTCCGGAATCATTGGGCGTAAAGAGTTCGTAGGCGGTTTGTTAAGTTAGGTGTTAAATACTGAGGCTCAACCTCAGCACGGCACTTGATACTGGCAGACTTGAATGTGGTAGAGGTAAAGGGAATTCCTGGTGTAGCGGTGAAATGCGTAGATATCAGGAGGAACATCGGTGGCGTAAGCGCTTTACTGGGCCATAATTGACGCTGAGGAACGAAAGCCAGGGTAGCGAATGGGATTAGATACCCCAGTAGTCCTGGCCGTAAACGATGGATACTAGGTGTTGCGGGTATCGACCCTTGCAGTGCCGTAGCAAACGCGATAAGTATCCCGCCTGGGGAGTACGCACGCAAGTGTGAAACTC…	Bacteria	Cyanobacteria	4C0d-2	YS2				1.12535	0.260022	0
310781	GTGTCAGCAGCCGCGGTAATACGGGGGGTGCAAGCGTTGTCCGGAATCATTGGGCGTAAAGCGTTCGTAGGCGGTAAAGTAAGTCAGATGTTAAAGCCCGAGGCTCAACTTCGGTTCGGCATTTGATACTACTTAACTGGAATGCGGTAGAGGTAAAGGGAATTCCTGGTGTAGCGGTGAAATGCGTAGATATCAGGAGGAACATCGGTGGCGAAAGCGCTTTACTGGGCCGTTATTGACGCTGAGGAACGAAAGCCGGGGGAGCAAATGGGATTAGATACCCCAGTAGTCCCGGCCGTAAACGATGAACACTAGGTGTTGCGGGTATCGACCCCTGCAGTGCCGCAGCTAACGCAATAAGTGTTCCGCCTGGGGAGTACGCACGCAAGTGTGAAACTT…	Bacteria	Cyanobacteria	4C0d-2	YS2				1.14916	0.324188	0
313524	GTGTCAGCAGCCGCGGTAATACGTAGGTGGCGAGCGTTATCCGGAATTACTGGGCGTAAAGGGTGTGTAGGCGGGACTGCAAGTCAGATGTGAAAATTACGGGCTCAACCCGTAACCTGCATTTGAAACTGTGGTTCTTGAGAGCCGGAGGGGTAAATGGAATTCCCAGTGTAGCGGTGAAATGCGTAGATATTGGGAGGAACACCAGTGGCGAAGGCGATTTACTGGACGGCAACTGACGCTGAGACACGAAAGTGTGGGGAGCAAACAGGATTAGATACCCTGGTAGTCCACACCGTAAACGATGAATGCTAGGTGTAGGGGAGCAATCCTCTGTGCCGGAGTTAACACAATAAGCATTCCGCCTGGGGAGTACGGCCGCAAGGTTGAAACTCAAAT…	Bacteria	Firmicutes	Clostridia	Clostridiales	Ruminococcaceae			-0.864952	0.277684	0.043
337392	GTGTCAGCAGCCGCGGTAATACGTAGGGGGCGAGCGTTATCCGGAATTATTGGGCGTAAAGGGTACGTAGGCGGCACTGTAAGCATGAGGTGAAAGGCAATAGCTTAACTATTGTAAGCCTTGTGAACTGCAGAGCTTGAGTGCAGGAGAGGAAAGCGGAATTCCTAGTGTAGCGGTGAAATGCGTAGATATTAGGAGGAACACCAGTGGCGAAGGCGGCTTTCTGGACTGTAACTGACGCTGAGGTACGAAAGCGTGGGGAGCAAACAGGATTAGATACCCTGGTAGTCCACGCCGTAAACGATGAGCACTAGGTGTCGGGGGAGCGATCCTTCGGTGCCGGAGTTAACGCAATAAGTGCTCCGCCTGGGGAGTACGCACGCAAGTGTGAAACTCAAA…	Bacteria	Firmicutes	Clostridia	Clostridiales	[Mogibacteriaceae]			-1.14728	0.236003	0
348609	GTGTCAGCAGCCGCGGTAATACGTAGGGGGCAAGCGTTGTCCGGAATTACTGGGCGTAAAGGGCGCGTAGGCGGCCGGATAAGTCTTGTGTGAAAACCCTGGTTTCAAGTCAGGAGGTGCACGGGAAACTGTTTGGCTTGAGTGCAGGAGAGGGAAGTGGAATTCCAAGTGTAGCGGTGAAATGCGTAGAGATTTGGAGGAACACCAGTGGCGAAGGCGACTTTCTGGACTGTAACTGACGCTGAGGCGCGAGAGCGTGGGGAGCAAACAGGATTAGATACCCTGGTAGTCCACGCCGTAAACGATGAATGCTAGGTGTAGGAGGTATCGACCCCTTCTGTGCCGCAGTAAACACAATAAGCATTCCGCCTGGGGAGTACGGCCGCAAGGTTGAAACTC…	Bacteria	Firmicutes	Clostridia	Clostridiales	Christensenellaceae			1.17993	0.36488	0
351231	GTGTCAGCAGCCGCGGTAATACGGAGGATCCGAGCGTTATCCGGATTTATTGGGTTTAAAGGGAGCGTAGGTGGACTGGTAAGTCAGTTGTGAAAGTTTGCGGCTCAACCGTAAAATTGCAGTTGATACTGTCAGTCTTGAGTACAGTAGAGGTGGGCGGAATTCGTGGTGTAGCGGTGAAATGCTTAGATATCACGAAGAACTCCGATTGCGAAGGCAGCTCACTGGACTGCAACTGACACTGATGCTCGAAAGTGTGGGTATCAAACAGGATTAGATACCCTGGTAGTCCACACAGTAAACGATGAATACTCGCTGTTTGCGATATACAGTAAGCGGCCAAGCGAAAGCATTAAGTATTCCACCTGGGGAGTACGCCGGCAACGGTGAAACTCAAAG…	Bacteria	Bacteroidetes	Bacteroidia	Bacteroidales	Bacteroidaceae	Bacteroides	fragilis	1.4155	0.402312	0.02365
422283	GTGTCAGCAGCCGCGGTAATACGTAGGTGGCAAGCGTTATCCGGATTTACTGGGTGTAAAGGGCGTGTAGGCGGGATTGCAAGTCAGATGTGAAAACCACGGGCTCAACCTGTGGCCTGCATTTGAAACTGTAGTTCTTGAGTACTGGAGAGGCAGACGGAATTCCTAGTGTAGCGGTGAAATGCGTAGATATTAGGAGGAACACCAGTGGCGAAGGCGGTCTGCTGGACAGCAACTGACGCTGAGGCGCGAAAGCGTGGGGAGCAAACAGGATTAGATACCCTGGTAGTCCACGCTGTAAACGATGGATACTAGGTGTGCGGGGTCTGACCCCCTGCGTGCCGCAGTCAACACAATAAGTATCCCACCTGGGGAGTACGATCGCAAGGTTGAAACTCA…	Bacteria	Firmicutes	Clostridia	Clostridiales	Ruminococcaceae	Oscillospira		0.627244	0.220046	0.043
4377150	GTGTCAGCAGCCGCGGTAATACGTAGGTGGCGAGCGTTGTCCGGAATAACTGGGCGTAAAGGGAGCGTAGGTGGTAATTTAAGTTAAATGTGAAAGCCCGAGGCTTAACTTCGGAATTGCATTTAATACTGGGTTACTAGAGTGCAGGAGGGGTAAGCGGAATTCCTAGTGTAGCGGTGGAATGCGTAGATATTAGGAAGAACACCAGAGGCGAAGGCGGCTTACTGGACTGTAACTGACACTGAGGCTCGAAAGCGTGGGGAGCAAACAGGATTAGATACCCTGGTAGTCCACGCCCTAAACGATGGATACTAGATGTAGGAGGTATCGACTCCTTCTGTATCGAAGCAAACGCGATAAGTATCCCGCCTGGGGAGTACGGCCGCAAGGTTGAAACTC…	Bacteria	Firmicutes	Clostridia	Clostridiales				2.05019	0.399144	0
531238	GTGTCAGCAGCCGCGGTAATACGTAGGTGGCAAGCGTTGTCCGGAATTACTGGGTGTAAAGGGAGCGCAGGCGGGACTGCAAGTTGGATGTGAAATACCGCAGCTTAACTGCGGAGCTGCATCCAAAACTGTGGTTCTTGAGTGAAGTAGAGGTAGGCGGAATTCCGAGTGTAGCGGTGAAATGCGTAGATATTCGGAGGAACACCGGTGGCGAAGGCGGCCTACTGGGCTTTTACTGACGCTGAGGCTCGAAAGTGTGGGGAGCAAACAGGATTAGATACCCTGGTAGTCCACACTGTAAACGATGATTGCTAGGTGTGGGTAGTTTGACGCTATCCGTGCCGGAGTTAACGCAATAAGCAATCCACCTGGGGAGTACGGCCGCAAGGTTGAAACTCA…	Bacteria	Firmicutes	Clostridia	Clostridiales	Ruminococcaceae			-1.13974	0.34501	0.043
542830	GTGTCAGCCGCGGTAATACGGGGGGTGCAAGCGTTGTCCGGAATCATTGGGCGTAAAGCGTTCGTAGGCGGCATGCCAAGTCTGGTGTTAAATCCCGGGGCTCAACTCCGGTCAAGCATTGGATACTGGTAAGCTAGAATGTGGTAGAGGTTAAGGGAATTCCTGGTGTAGCGGTGAAATGCGTAGATATCAGGAGGAACACCGGTGGCGTAAGCGCTTAACTGGGCCATAATTGACGCTGAGGAACGAAAGCCGGGGTAGCAAATGGGATTAGATACCCCAGTAGTCCCGGCTGTAAACGATGGATACTAGGTGTTGCGGGTATCGACCCCTGCAGTGCCGCAGCCAACGCGATAAGTATCCCGCCTGGGGAGTACGCACGCAAGTGTGAAACTCAAA…	Bacteria	Cyanobacteria	4C0d-2	YS2				0.90246	0.278593	0.02365
550894	GTGTCAGCAGCCGCGGTAATACGGGGGGTGCAAGCGTTGTCCGGAATCATTGGGCGTAAAGCGTTCGTAGGCGGCATGCCAAGTCTGGTGTTAAATCCCGGGGCTCAACTCCGGTCAAGCATTGGATACTGGTAAGCTAGAATGTGGTAGAGGTTAAGGGAATTCCTGGTGTAGCGGTGAAATGCGTAGATATCAGGAGGAACACCGGTGGCGTAAGCGCTTAACTGGGCCATAATTGACGCTGAGGAACGAAAGCCGGGGTAGCAAATGGGATTAGATACCCCAGTAGTCCCGGCTGTAAACGATGGATACTAGGTGTTGCGGGTATCGACCCCTGCAGTGCCGCAGCCAACGCGATAAGTATCCCGCCTGGGGAGTACGCACGCAAGTGTGAAACTC…	Bacteria	Cyanobacteria	4C0d-2	YS2				1.30292	0.32139	0
559149	GTGTCAGCAGCCGCGGTAATACGGGGGGTGCAAGCGTTGTCCGGAATCATTGGGCGTAAAGCGTTCGTAGGCGGTAAAGTAAGTCAGATGTTAAAGCCCGGGGCTTAACTCCGGTTCGGCATTTGATACTGCTTGGCTTGAATGCGGTAGAGGTAAAGGGAATTCCTGGTGTAGCGGTGAAATGCGTAGATATCAGGAGGAACATCGGTGGCGAAAGCGCTTTACTGGGCCGTTATTGACGCTGAGGAACGAAAGCCGGGGGAGCAAATGGGATTAGATACCCCAGTAGTCCCGGCCGTAAACGATGAACACTAGGTGTTGCGGGTATCGACCCCTGCAGTGCCGCAGCTAACGCGATAAGTGTTCCGCCTGGGGAGTACGCACGCAAGTGTGAAACTT…	Bacteria	Cyanobacteria	4C0d-2	YS2				1.16996	0.2742	0
581388	GTGTCAGCAGCCGCGGTAATACGGGGGGTGCAAGCGTTGTCCGGAATCATTGGGCGTAAAGCGTTCGTAGGCGGCATGCCAAGTCTGGTGTTAAATCCCGGGGCTCAACTCCGGTCAAGCATTGGATACTGGTAAGCTAGAATGTGGTAGAGGTTAAGGGAATTCCTGGTGTAGCGGTGAAATGCGTAGATATCAGGAGGAACACCGGTGGCGTAAGCGCTTAACTGGGCCATAATTGACGCTGAGGAACGAAAGCCGGGGTAGCAAATGGGATTAGATACCCCAGTAGTCCCGGCTGTAAACGATGGATACTAGGTGTTGCGGGTATCGACCCCTGCAGTGCCGCAGCCAACGCGATAAGTATCCCGCCTGGGGAGTACGCACGCAAGTGTGAAACTC…	Bacteria	Cyanobacteria	4C0d-2	YS2				1.37474	0.321878	0
589410	GTGTCAGCAGCCGCGGTAATACGGGGGGTGCAAGCGTTGTCCGGAATCATTGGGCGTAAAGCGTTCGTAGGCGGTATGTCAAGTCTGGTGTTAAATCCCGGGGCTCAACTCCGGTCAAGCATTGGATACTGGCAAACTAGAATGTGGTAGAGGTAAAGGGAATTCCTGGTGTAGCGGTGAAATGCGTAGATATCAGGAGGAACACCGGTGGCGTAAGCGCTTTACTGGGCCATAATTGACGCTGAGGAACGAAAGCCGGGGGAGCAAATGGGATTAGATACCCCAGTAGTCCCGGCCGTAAACGATGGATACTAGGTGTTGCGGGTATCGACCCCTGCAGTGCCGCAGCCAACGCGATAAGTATCCCGCCTGGGGAGTACGCACGCAAGTGTGAAACTC…	Bacteria	Cyanobacteria	4C0d-2	YS2				0.850382	0.275855	0.02365
641783	GTGTCAGCAGCCGCGGTAATACGTAGGTGGCGAGCGTTGTCCGGATTTACTGGGTGTAAAGGGCGCGTAGGCGGGGATGCAAGTCAGATGTGAAAACTATGGGCTCAACCCATAAACTGCATTTGAAACTGTGTCTCTTGAGTGTCGGAGAGGTTGACGGAATTCCTAGTGTAGCGGTGAAATGCATAGATATTAGGAGGAACACCAGTGGCGAAGGCGGTCAACTGGACGATAACTGACGCTGAGGCGCGAAAGCGTGGGGAGCAAACAGGATTAGATACCCTGGTAGTCCACGCTGTAAACGATGAATACTAGGTGTGGGGGGACTGACCCCCTCCGTGCCGCAGTTAACACAATAAGTATTCCACCTGGGGAGTACGGCCGCAAGGTTGAAACTCA…	Bacteria	Firmicutes	Clostridia	Clostridiales	Ruminococcaceae			1.43653	0.274128	0
850066	GTGTCAGCAGCCGCGGTAATACGTAGGTGGCAAGCGTTGTCCGGAATTACTGGGTGTAAAGGGTGCGCAGGCGGGACTGCAAGTTGGATGTGAAATACCGGGGCTTAACCCCGGAGCTGCATCCAAAACTGCAGTTCTTGAGTGGAGTAGAGGTAAGCGGAATTCCGAGTGTAGCGGTGAAATGCGTAGATATTCGGAGGAACACCAGTGGCGAAGGCGGCTTACTGGGCTCTAACTGACGCTGAGGCACGAAAGCATGGGGAGCAAACAGGATTAGATACCCTGGTAGTCCATGCCGTAAACGATGAATGCTAGGTGTGGGGGGACTGACCCCCTCCGTGCCGGAGTAAACACAATAAGCATTCCACCTGGGGAGTACGACCGCAAGGTTGAAACTCA…	Bacteria	Firmicutes	Clostridia	Clostridiales	Ruminococcaceae			-0.926239	0.255446	0
New.ReferenceOTU1041	GTGTCAGCCGCCGCGGTAAGACGTAGGAAGCAAGCGTTGTCCGGAATGACTGGGCGTAAAGGGTGCGTAGGCGGTTTTTTAAGTCTGATGTGAAATCCCGTGGCTTAACCATGGAACTGCATCAGATACTGGGAGACTAGAGTGCGGAAGAGGTTGACGGAATTACTAGTGTAGCGGTACAATGCGTAGATATTAGTAAGAAGACCGGTGGCGAAGGCGGTCAACTGGGACGTAACTGACGCTGAGGCACGAAAGCGTGGGGAGCAAACAGGATTAGATACCCTGGTAGTCCACGCCCTAAACGATGTATATTAGACTATGGCTTTATCGACAAAGTCAGGGTCGTAGCTAACGCGATAAATATACCGCCTGGGGAGTACGAACGCAAGTTTAAAACTC…	Unassigned							1.42383	0.380259	0
New.ReferenceOTU1077	GTGTCAGCAGCCGCGGTAATACGTAGGGTTCGAGCGTTATCCGGATTTACTGGGTGTAAAGGGCGAGTAGACGGCATAGCAAGTCAGATGTGAAAACTTAGGGCTCAACCTTAAGACTGCATCTGAAACTGTTAAGCTAGAGTGCAGAAGAGGTAAGTGGAATTCCTAGTGTAGCGGTGAAATGCGTAGATATTAGGAGGAACACCAGTGGCGAAGGCGACTTACTGGGCTGTAACTGACGTTGAGGAGCGAAAGTGTGGGGAGCAAACAGGATTAGATCCCCTGGTAGTCCACACTGTAAACGATGGATACTAGGTGTAGGCATGAAAGTGTCTGTGCCGGCGCAAACGCAATAAGTATCCCACCTGGGGAGTACGGCCGCAAGGTTGAAACTCAAAT…	Bacteria	Firmicutes	Clostridia	Clostridiales				1.54145	0.475147	0
New.ReferenceOTU1353	GTGTCAGCAGCCGCGGCAATACGTAGGGGGCGAGCGTTGTCCGGAATCATTGGGCGTAAAGCGCGCGCAGGCGGTCAGAGAGGCTTTTTGTAAAAGGCCCGGGCCCACCCCGGGTAAGCAGGCAGAACCAGCTGACTAGAGTGCTCTAGAGGCAGGCAGAATTCCTGGTGTAGTGGTGAAATACGCAGAGATCAGGAGGAATACCGGAGGCGAAGGCGGCCTGCTGGAGAGAGACTGACGCTCAGGCGCGAGAGCGTGGGGAGCAAACAGGATTAGATACCCTGGTAGTCCACGCCGTAAACGATGAATGCTAGGCACTGGAGTTTTTTTCAGCGCCGCAGCTAACGCGATAAGCATTCCGCCTGGGGAGTACGGCCGCAAGGCTTAAACTCAAAGGAA…	Unassigned							1.42066	0.424395	0
New.ReferenceOTU1428	GTGTCAGCAGCCGCGGTAATACGTAGGGAGCGAGCGTTGTCCGGAATTACTGGGTGTAAAGGGAGTGCAGGCGGGACTGCAAGTCAGATGTGAAATGTATGGGCTCAACCCGTAACTTGCATTTGAAACTGTAGTTCTTTAGTGAAGTAGAGGTAAGCGGAATTCCTAGTGTAGCGGTGAAATGCGTAGATATTAGGAGGAACATCAGTGGCGAAGGCGGCTTACTGGGCTTTAACTGACGCTGAGGCTCGAAAGCGTGGGGAGCAAACAGGATTAGATACCCTGGTAGTCCACGCTGTAAACGATGATTACTAGGTGTGGGGGGACTGACCCCTTCCGTGCCGGAGTTAACACAATAAGTAATCCACCTGGGGAGTACGGCCGCAAGGCTGAAACTTA…	Bacteria	Firmicutes	Clostridia	Clostridiales	Ruminococcaceae			1.66013	0.457826	0
New.ReferenceOTU1705	GTGTCAGCAGCCGCGGTAATACATAGGGGGCAAGCGTTGTCCGGAATCACTGGGCGTAAAGGGAGCGTAGGCGGATATTTAAGTTAAGTGTGAAAGCCTGGGGCTTAACTCCAGAAATGCACTTAATACTGGACATCTAGAGTGGGGGAGAGGTAAGTGGAATTCCTAGTGTAGCGGTAGAATGCGTAGAGATTAGGAGGAACACCAGAGGCGAAGGCGGCTTACTGGACCACAACTGACGCTGAGGCTCGAAAGCGTGGGGAGCAAACAGGATTAGATACCCTGGTAGTCCACGCCCTAAACGATGGATACTAGATGTGGGGTGAGTTAATCATTCCGTATCGAAACTAACGCGTTAAGTATCCCGCCTGGGGAGTACGTTCGCAAGAATGAAACTTA…	Unassigned							-1.63949	0.457326	0
New.ReferenceOTU1871	GTGCCAGCAGCCGCGGTAATACGTAGGGGGCAAGCGTTGTCCGGAATGACTGGGCGTAAAGGGTGTGTAGGTGGTTTGTTAAGTTGGATGTGTAATACCCAGGGCTTAACTCGGGTGCGGCATCCAAAACTGATAGACTTGAGTGCTGGAGAGGATAGCGGAATTCCTAGTGTAGCGGTGGAATGCGTAGATATTAGGAGGAACATCAGTGGCGAAGGCGGCTATCTGGACAGTAACTGACACTGAGGCACGAAAGCGTGGGGAGCAAACAGGATTAGATACCCTGGTAGTCCACGCCGTAAACGATGGATACTAGATGCGGGGGGTATTCACTCCTTCCGTGTCGCAGCAAACGCAATAAGTATCCCGCCTGGGGAGTACGGCCGCAAGGTTGAAACT…	Bacteria	Firmicutes	Clostridia	Clostridiales				1.29443	0.329911	0
New.ReferenceOTU188	GTGTCAGCAGCTGCGGTAACACGTGGGGGGCGAGCGTTGTCCGGAATCATTGGGCGTAAAGGGCGCGCAGGCGGCGCTTTAGGCCGCCGATGAAACCACCGGGCCCAACCCGGTGACGGTCGGCGGAACCGGGGCGCTCGAGTGCCAGAGAGGCAGGCAGAATTCCTGGTGTAGCGGTGAAATGCGCAGAGATCAGGAGGAATACCGGAGGCGAAGGCGGCCTGCTGGCTGGCAACTGACGCTCAGGCGCGAAAGCGTGGGGAGCGAACAGGATTAGATACCCTGGTAGTCCACGCCGTAAACGATGGACGTTAGGCCTTGGGAGCTTATTTCAGGGCCGCAGCCAACGCGGTAAACGTCCCGCCTGGGGAGTACGGTCGCAAGGCTGAAACTCAAATA…	Bacteria	Firmicutes	Clostridia	Clostridiales				-1.00184	0.247122	0
New.ReferenceOTU1922	GTGTCAGCAGCCGCGGTAATACGTATGGAGCAAGCGTTATCCGGATTTACTGGGTGTAAAGGGAGCGTAGACGGCTGCGCAAGTCTGATGTGAAAGGCTGGGGCTTAACCCCGGGACTGCATTGGAAACTGCATGGCTTGAGTGCCGGAGGGGTAAGCGGAATTCCTGGTGTAGCGGTGAAATGCGTAGATATCAGGAGGAACACCGGTGGCGAAGGCGGCTTACTGGACGGCAACTGACGTTGAGGCTCGAAGGCGTGGGGAGCAAACAGGATTAGATACCCTGGTAGTCCACGCGGTAAACGATGAATACCAGGTGTCGGGGGACAGAGTCCTTCGGTGCCGCAGCAAACGCAGTAAGTATTCCACCTGGGGAGTACGTTCGCAAGAATGAAACTCA…	Bacteria	Firmicutes	Clostridia	Clostridiales	Lachnospiraceae			1.7286	0.321327	0
New.ReferenceOTU1962	GTGTCAGCAGCCGCGGTAATACGTAGGGGGCAAGCGTTATCCGGATTTACTGGGTGTAAAGGGAGCGTAGACGGCGCAGCAAGTCTGGAGTGAAAGCCCGGGGCCCAACCCCGGGACTGCTTTGGAAACTGCGGTGCTTGAGTACGGGAGGGGCAAGTGGAATTCCTAGTGTAGCGGTGAAATGCGTAGATATTAGGAGGAACACCAGTGGCGAAGGCGGCTTGCTGGACCGTGACTGACGTTGAGGCTCGAAGGCGTGGGGAGCAAACAGGATTAGATACCCTGGTAGTCCACGCGGTAAACGATGACTACTAGGTGTCGGGGCGCGATAGCGCCCCGGTGCCGGCGCAAACGCAATAAGTAGTCCACCTGGGGAGTACGTTCGCAAGAATGAAACTC…	Bacteria	Firmicutes	Clostridia	Clostridiales				2.23018	0.486423	0
New.ReferenceOTU2136	GTGTGGTGTGAAAGACCGGGGCTCAACCTCGGGAGGCCACCGCAAACCGTTTAGCTAGAGTGGAGCAGGGGCAGGCAGAATTCCTGGTGTAGCGGTGAAATGCGCAGAGATCAGGAAGAACACCAGAGGCGAAGGCGGCCTGCCGGACTTTTACTGACGCTGAGGTGCGAAAGCGTGGGGAGCGAACAGGATTAGATACCCTGGTAGTCCACGCCGTAAACGATGAACGCCAGGCCTTGGGATTATTTTTCAGGGCCGCCGCCAACGCAGGAGCGTTCCGCCTGGGGAGTACGGCCGCAAGGCTGAAACTCTAATAAATTGACGG	Bacteria	Firmicutes	Clostridia	Clostridiales				-1.55038	0.379957	0
New.ReferenceOTU26	GTGTCAGCAGCCGCGGTAATACGTAGGGGGCAAGCGTTGTCCGGAATGACTGGGCGTAAAGGGAGTGTAGGTGGCACAGCAAGTTATATGTGAAAAGCCGAGGCTTAACTTCGGACGTGCATATAAAACTGTTGAGCTGGAGTGCAGGAGAGGTAAGCGGAATTCCTAGTGTAGCGGTGGAATGCGTAGATATTAGGAGGAATACCAGAGGCGAAGGCGGCTTACTGGACTGTAACTGACACTGAGGCTCGAAAGCGTGGGGAGCAAACAGGATTAGATACCCTGGTAGTCCACGCCCTAAACGATGGATACTAGACGAAGGTGAGAAATCATCTGTGTCGAAGCAAACGCGATAAGTATCCCGCCTGGGGAGTACGGCCGCAAGGTTGAAACTCAAAG…	Bacteria	Firmicutes	Clostridia	Clostridiales				-1.05312	0.290868	0
New.ReferenceOTU2945	GTGTCAGCCGCCGCGGTAATACGTAGGGGGCGAGCGTTATCCGGAATTATTGGGCGTAAAGGGCACGCAGGCGGCTGTTTAGGTGCGGTGTAAAAGTTCAGGGCTCAACCCTGTGAGGTTCACCGCAAACCGGGCAGCTAGAGTATTGTCGAGGCAGGCAGAATTCCTGGTGTAGCGGTGAAATGCGCAGAGATCAGGAGGAATACCGGAGGCGAAGGCGGTCTGCCAGGCTTATACTGACGCTCAGGTGCGAAAGCGTGGGGAGCGAACAGGATTAGATCCCCTGGTAGTCCACGCCGTAAACGATGAACGCCAGGCTTTGGGAGTTTATTTCAGAGCCGTCGCTAACGCAGTAAGCGTTCCGCCTGGGGAGTACGGCCGCAAGGTTGAAACTCAAAG…	Unassigned							1.52429	0.374559	0
New.ReferenceOTU3011	GTGTCAGCAGCCGCGGTAATACGTAGGGGGCGAGCGTTGTCCGGAATCACTGGGCTTAAAGCGTCTGAAGGCGGTTTTAGTGGGAGTGGGCATTAAAAGACTGGTGAAACATCAGGGAGGTGCCCAGGACCCCCGGACTAGAGAGCCGAAGAGGCAGGCAGAATTCCTGGTGTAGCGGTGAAATGCGCAGAGATCAGGAGGAATACCAGAGGCGAAGGCGGCCTGCTGGGCGGACTCGGACGCTAAAGGACGAAAGCGTGGGGAGCGAACAGGATTAGATACCCTGGTAGTCCACGCTGTAAACGATGAATGCCAGATTTCGGTAAGGATATCGGGATCGAAGAGAAATCGGAAGCATTCCGCCTGGGGAGTACGGCCGCAAGGCTAAAACTCAAAGAA…	Bacteria	Firmicutes	Clostridia	Clostridiales				2.26072	0.282935	0
New.ReferenceOTU3356	GTGTCAGCAGCCGCGGTAATACGTAGGGAGCGAGCGTTGTCCGGAATTACTGGGTGTAAAGGGAGTGTAGGCGGGACTGTAAGTCAGATGTGAAATGTAGGGGCTCAACCCCTGCCCTGCATTTGAAACTGTAGTTCTTGAGTGAAGTAGAGGTAAGCGGAATTCCTAGTGTAGCGGTGAAATGCGTAGATATTAGGAGGAACATCAGTGGCGAAGGCGGCTTACTGGGCTTTTACTGACGCTGAGGCTCGAAAGCGTGGGGAGCAAACAGGATTAGATACCCTGGTAGTCCACGCTGTAAACGATGATCACTAGGTGTGGGGGGACTGACCCCTTCCGTGCCGCAGTTAACACAATAAGTGATCCACCTGGGGAGTACGGCCGCAAGGCTGAAACTCA…	Bacteria	Firmicutes	Clostridia	Clostridiales	Ruminococcaceae			1.5854	0.398876	0
New.ReferenceOTU3362	GTGTCAGCAGCCGCGGTAATACGTAGGTGGCAAGCGTTGTCCGGAATTACTGGGTGTAAAGGGCGTGTAGACGGGATGGTAAGTCAGATGTGAAATACCGCAGCTCAACTGCGGGGCTGCATTTGAAACTATCGTTCTTGAGTGCGGGAGAGGAGAGCGGAATTCCTAGTGTAGCGGTGAAATGCGTAGATATTAGGAGGAACACCAGTGGCGAAGGCGGCTTTCTGGACCGTAACTGACGTTGAGGCGCGAAAGCGTGGGTAGCAAACAGGATTAGATACCCTGGTAGTCCACGCCGTAAACGATGAATACTAGGTGTAGGGGGTATCGACTCCTCCTGTGCCGGAGTAAACACAATAAGTATTCCACCTGGGGAGTACGGCCGCAAGGTTGAAACTC…	Bacteria	Firmicutes	Clostridia	Clostridiales	Ruminococcaceae			-1.2342	0.224781	0
New.ReferenceOTU3832	GTGTCAGCCGCCGCGGTAATACGTAGGTGGCGAGCGTTGTCCGGATTTACTGGGTGTAAAGGGCGCGTAGACGGCAGAGCAAGTCTGAAGTGAAAGCCCGTGGCTCAACCATGGGACTGCTTTGGAAACTGTTCGGCTGGAGTACAGGAGAGGTAAGTGGAATTCCTAGTGTAGCGGTGAAATGCGTAGATATTAGGAGGAACACCAGTGGCGAAGGCGGCTTACTGGACTGTAACTGACGTTGAGGCTCGAAAGCGTGGGGAGCAAACAGGATTAGATACCCTGGTAGTCCACGCGGTAAACGATGATCACTAGGTGTCGGTGAGTGAGGACTCATCGGTGCCGTCGCAAACGCAGTAAGTGATCCACCTGGGGAGTACGTTCGCAAGAATGAAACTC…	Bacteria	Firmicutes	Clostridia	Clostridiales				-2.0386	0.596312	0
New.ReferenceOTU3871	GTGTCAGCAGCCGCGGTAAAACGTAGGTGGCAAGCGTTGTCCGGAATTACTGGGTGTAAAGGGAGCGCAGGCGGGTTGGCAAGTTGGAAGTGAAAACCATAGGCTCAACCTATGGATTGCTTTCAAAACTGCCAGTCTTGAGTAGTGCAGAGGTAGGCGGAATTCCCGGTGTAGCGGTGGAATGCGTAGATATCGGGAGGAACACCAGTGGCGAAGGCGGCCTACTGGGCACCAACTGACGCTGAGGCTCGAAAGCATGGGTAGCAAACAGGATTAGATACCCTGGTAGTCCATGCCGTAAACGATGATCACTAGGTGTTGGAGGATTGACCCCTTCAGTGCCGCAGTTAACACAATAAGTGATCCACCTGGGGAGTACGACCGCAAGGTTGAAACTCA…	Bacteria	Firmicutes	Clostridia	Clostridiales	Ruminococcaceae			-1.1869	0.298028	0
New.ReferenceOTU4073	GTGTCGGCAGCCGCGGTAATACGTGGGGGGCGAGCGTTGTCCGGAATCACTGGGCGTAAAGGGCGCGCAGGCGGCTGCGAAGGTGGGATGTGAAAGCCCGGGGCCCAACCCCGGAGTTGCAACCCAAACCGGGCAGCTCGAGTACTGGAGGGGCAGGCAGAATTCCTGGTGTAGCGGTGAAATGCGCAGATATCAGGAGGAATACCCGAGGCGAAGGCGGCCTGCCGGACAGATACTGACGCTCAGGCGCGAAAGCGTGGGGAGCAAACAGGATTAGATACCCTGGTAGTCCACGTCGTAAACGATGAATGCCAGGCCCCGGAGATGTTTCGGGGCCGCAGCCAACGCAGAAGCATTCCGCCTGGGGAGTACGGCCGCAAGGCTGAAACTCAAATAAAT…	Bacteria	Firmicutes	Clostridia	Clostridiales				0.996097	0.35296	0.043
New.ReferenceOTU4137	GTGCCAGCAGCCGCGGTAATACGTAGGTGGCTAGCGTTGTCCGGAATAACTGGGCGTAAAGGGAGCGTAGGTGGCAGATTAAGTTAGATGTGAAAGCCCAGGGCTCAACCCTGGAACCGCATTTAAAACTAATCAGCTAGAGTGTAGGAGAGGTAAACGGAATTTCTAGTGTAGCGGTGAAATGCGTAGATATTAGGAAGAACACCAGAGGCGAAGGCGGTTTACTGGAATACAACTGACACTGAGGCTCGAAAGCGTGGGGAGCAAACAGGATTAGATACCCTGGTAGTCCACGCCCTAAACGATGGATACTAAATGTGGGAGGTATCGACTCCTCCCGTGTTGAAGCAAACGCGATAAGTATCCCGCCTGAGGAGTACGGTCGCAAGATTAAAACTT…	Bacteria	Firmicutes	Clostridia	Clostridiales				3.59825	0.506049	0
New.ReferenceOTU4349	GTGTCAGCAGCGCGGTAATACGTAGGGGGCGAGCGTTGTCCGGAATGACTGGGCGTAAAGGGAGTGTAGGTGGCACAGCAAGTTATATGTGAAATAACGGGGCTTAACTCCGGGGCTGCATATAAACTGTTGAGCTAGAGTGCAGGAGAGGTAAGCGGAATTCCTAGTGTAGCGGTGGAATGCGTAGATATTAGGAGGAACACCAGAGTCGAAGGCGGCTTACTGGACTGTAACTGACACTGAGGCTCGAAAGCGTGGGGAGCAAACAGGATTAGATACCCTGGTAGTCCACGCCCTAAACGATGGATACTAGACGAAGGCGGAAAAGCCGTCTGTGTCGAAGCAAACGCGATAAGTATCCCGCCTGGGGAGTACGGCCGCAAGGTTGAAACTCAAATG…	Bacteria	Firmicutes	Clostridia	Clostridiales				1.81549	0.362279	0
New.ReferenceOTU4438	GTGTCAGCAGCCGCGGTAATACGGAGGATGCGAGCGTTATCCGGATTTATTGGGTTTAAAGGGTGCGTAGGCGGCGGCTTAAGTCAGCGGTCAAAGCCCGGGGCTCAACCCCGGCGAGCCGTTGAAACTGGGTTGCTTGAGTTGGCGAGAAGTACGCGGAATGCGCGGTGTAGCGGTGAAATGCATAGATATCGCGCAGAACTCCGATTGCGAAGGCAGCGTACCGGCGCCACACTGACGCTGAGGCACGAAAGCGTGGGGATCGAACAGGCTTAGATACCCTGGTAGTCCACGCAGTAAACGATGAATGCCGGCTGTCCGGACCGATTGAGGTCTGGGTGGCGAAGCGAAAGCGATAAGCATTCCACCTGGGGAGTACGCCGGCAACGGTGAAACTCA…	Bacteria	Bacteroidetes	Bacteroidia	Bacteroidales	S24-7			1.38819	0.235269	0
New.ReferenceOTU629	GTGCCAGCAGCCGCGGTAATACGTAGGTGGCGAGCGTTATCCGGAATTACTGGGTGTAAAGGGTGTGTAGGCGGGGAGGCAAGTCAGATGTGAAAATCACGGGCTCAACTCGTGACCTGCATTTGAAACTGCTTTTCTTGAGAGTGGGAGAGGTAAACGGAATTCCTAGTGTAGTAGTGAAATGCGTAGATATTAGGAGGAACACCGGTGGCGAAGGCGGTTTACTGGACCACAACTGACGCTGAGACACGAAAGCGTGGGGAGCAAACAGGATTAGATCCCCTGGTAGTCCACGCTGTAAACGATGAATACTAGGTGTGGGGGCCGTAGGGCTTCCGTGCCGCAGTTAACACAATAAGTATTCCACCTGGGGAGTACGGCCGCAAGGTTGAAACTTAA…	Bacteria	Firmicutes	Clostridia	Clostridiales	Ruminococcaceae			-0.84028	0.204213	0
